# Supplementary material for: ASPM May be Related to the Malignant Progression of Hepatitis B and is Associated With a Poor Prognosis of Hepatocellular Carcinoma
Source: Front Bioinform. 2022 Mar 18;2:871027. doi: 10.3389/fbinf.2022.871027 (PMC9580902; doi:10.3389/fbinf.2022.871027)
Supplement: Supplementary file 1 [file DataSheet3.ZIP]

Archive with 11 entries (11 files):
- Figure S1/Figure S1, DEGs.xlsx
- Figure S1/Figure S1, GSE121248.txt
- Figure S1/Figure S1, GSE55092.txt
- Figure S1/Figure S1, GSE84402.txt
- Figure S2/Figure S2, GO of 134 up DEGs.xlsx
- Figure S2/Figure S2, GO of 295 down DEGs.xlsx
- Figure S3/Figure S3, string interactions of 134+295 DEGs.tsv
- Figure S3/Figure S3, string_interactions of 70 module genes.tsv
- Figure S6/Figure S6, 22 hub genes.txt
- Figure S6/Figure S6, GSE118295.txt
- Figure S6/Figure S6, GSE69590.txt
