# Supplementary material for: ASPM May be Related to the Malignant Progression of Hepatitis B and is Associated With a Poor Prognosis of Hepatocellular Carcinoma
Source: Front Bioinform. 2022 Mar 18;2:871027. doi: 10.3389/fbinf.2022.871027 (PMC9580902; doi:10.3389/fbinf.2022.871027)
Supplement: Supplementary file 1 [file DataSheet3.ZIP › Figure S1/Figure S1, DEGs.xlsx]

## Sheet: GSE55092
Gene.symbol	logFC
2020-03-01	-1.00732
2020-09-06	-1.02709
2020-09-06	-1.10779
A1BG	-1.87113
A2M	-1.91679
AADAT	-1.49389
ABCA8	-1.77554
ABCA8	-1.06505
ABCB4	-1.05683
ABCB4	-1.26105
ABCB6	1.271
ABHD2	-1.03689
ABHD2	-1.21349
ABHD2	-1.07154
ABHD2	-1.20981
ABHD2	-1.01629
ABI3BP	-2.25066
ABLIM3	-1.09686
ACAA1	-1.13177
ACAA1	-1.02449
ACAA2	-1.11647
ACAA2	-1.19255
ACACB	-1.11966
ACACB	-1.40627
ACACB	-1.2692
ACADL	-2.11555
ACADL	-2.10107
ACADSB	-1.41332
ACADSB	-1.47438
ACAT1	-1.08354
ACKR3	-1.23135
ACMSD	-1.75541
ACOT1///ACOT2	-1.20699
ACOT12	-2.91268
ACOX1	-1.16775
ACSL1	-1.67283
ACSL1	-2.39487
ACSL4	2.48966
ACSL4	1.16909
ACSL6	2.07381
ACSL6	1.90257
ACSM1	1.09701
ACSM2B///ACSM2A	-1.09289
ACSM2B///ACSM2A	-1.09883
ACSM3	-1.62486
ACSM5	-1.04991
ACTN2	2.57883
ACTN2	1.47962
ACTN2	1.21367
ADAM9	1.01852
ADAMTS1	-2.2526
ADAMTS1	-1.42827
ADAMTS13	-1.56165
ADAMTS17	-1.20761
ADAMTS2	-1.53089
ADAMTSL2	-1.31838
ADAMTSL3	-1.57462
ADCY1	-1.97798
ADGRA3	-1.34725
ADGRA3	-1.20984
ADGRB3	-1.04391
ADGRG6	-1.34625
ADGRG7	-3.79791
ADH1A	-2.51526
ADH1B	-2.03608
ADH1B	-1.51582
ADH1B	-1.57752
ADH1C	-1.54787
ADH4	-2.79579
ADH4	-3.94988
ADH4	-1.18964
ADH6	-1.08155
ADK	-1.01679
ADK	-1.14623
ADORA3	-1.22418
ADRA1A	-3.40183
ADRA1A	-1.41422
AFM	-2.58702
AGBL3	1.20677
AGPAT4	1.36896
AGTR1	-1.89132
AGTR1	-1.55428
AGXT	-1.58027
AGXT	-1.84126
AGXT2	-1.2434
AHSA2	1.08577
AHSG	-1.40546
AIM1L	1.21016
AJUBA	-1.00353
AKAP12	-1.66791
AKAP12	-1.82164
AKAP12	-1.31184
AKAP12	-1.21241
AKR1B10	3.84566
AKR1C1	1.51933
AKR1C3	1.98244
AKR1D1	-4.48351
AKR7A3	-1.40254
AKR7A3	-1.27814
ALAS1	-1.13093
ALB	-1.27647
ALDH3A1	2.63749
ALDH6A1	-1.56115
ALDH6A1	-1.79313
ALDH6A1	-1.68524
ALDH6A1	-1.23941
ALDH8A1	-1.33912
ALDOB	-3.74772
ALDOB	-3.05793
ALDOB	-2.24181
ALDOB	-2.76767
ALDOB	-1.89413
ALDOB	-1.59728
ALDOB	-1.61625
ALLC	-1.19785
AMACR	1.5013
AMACR	1.25044
AMDHD1	-1.38382
AMIGO2	-1.50279
AMOTL2	-1.22825
ANG	-1.24272
ANGPTL1	-1.74935
ANGPTL1	-1.37855
ANGPTL3	-1.55739
ANGPTL4	-1.76824
ANGPTL4	-1.1193
ANGPTL6	-1.53626
ANK3	-2.22439
ANK3	-1.72538
ANK3	-1.53689
ANKFN1	2.79909
ANKRD27	1.08643
ANKRD29	1.42369
ANKRD36BP2	-1.34003
ANKRD55	-1.31658
ANLN	3.4087
ANLN	1.12919
ANO1	-2.03236
ANP32E	1.03271
ANTXR2	-1.08067
ANXA10	-2.60439
ANXA3	-1.8729
APBA1	-1.67209
APIP	1.09795
APITD1-CORT///APITD1	1.15867
APOA1	-2.56945
APOA1	-2.58035
APOA1	-1.52321
APOA5	-1.88359
APOA5	-2.12447
APOBEC3B	1.69707
APOC3	-1.24956
APOC3	-1.07022
APOF	-3.0208
APOH	-1.03114
AQP3	-2.27365
ARAP2	-1.3774
ARFGEF3	1.63572
ARG1	-1.89875
ARHGAP44	1.66109
ARHGEF26	-1.76892
ARHGEF26	-1.61637
ARHGEF28	1.02765
ARL4C	-1.22659
ARMCX3	-1.19986
ARPC5	1.02554
ARRB1	-1.42384
ARRDC4	-1.24509
ART4	-2.67657
ART4	-1.33545
ASAP2	1.67677
ASB4	1.17419
ASCL1	-1.15389
ASF1A	1.33024
ASL	-1.56505
ASPA	-2.82817
ASPA	-1.23705
ASPH	1.16366
ASPH	1.28795
ASPM	3.04381
ASPM	2.05745
ASPM	1.41525
ASPN	-2.65481
ASPSCR1	1.14774
ASRGL1	1.04519
ASS1	-2.19955
ASXL2	1.19551
ATAD2	1.08158
ATAD2	1.13912
ATAD2	1.04637
ATF3	-2.41455
ATF5	-2.10898
ATF5	-2.19886
ATOH8	-1.3094
ATOH8	-1.13375
ATP11C	-1.02012
ATP2B2	-1.73981
ATP2C1	1.04904
ATP2C1	1.16477
ATP6V0E2	1.1851
AURKA	2.05187
AURKA	1.77171
AUTS2	-1.33685
AVIL	1.03902
AVL9	1.04669
AVPR1A	-2.71471
AVPR1A	-2.29383
AXIN2	2.06946
AXL	-1.51292
AZGP1	-1.45245
AZGP1P1///AZGP1	-1.64414
B3GNT5	1.73908
B4GALT1	-1.36413
B4GALT6	1.19715
BAG2	1.25205
BAIAP2-AS1	1.23278
BAMBI	1.211
BASP1	-1.68993
BBOX1	-2.42882
BCAT1	1.54925
BCAT1	1.42764
BCHE	-1.66883
BCKDHB	-1.13485
BCL2	-1.01319
BCO2	-2.50867
BDH2	-1.60446
BDH2	-1.27539
BEX4	-1.06625
BGN	-1.99978
BGN	-2.10705
BHLHE22	-1.45077
BHLHE40	-1.40304
BHMT	-2.09546
BHMT2	-1.10206
BHMT2	-1.02887
BIRC5	1.9893
BLNK	-1.28282
BMP5	-1.19203
BMPER	-1.32839
BOLA2B///BOLA2	1.16101
BRCA1	1.19553
BRIP1	1.31484
BTG2	-1.44184
BUB1	1.79959
BUB1B	2.65839
C11orf54	-1.03577
C11orf96	-2.08943
C12orf75	1.41534
C14orf105	-1.07343
C14orf105	-1.02771
C16orf54	-1.10044
C17orf58	1.01936
C17orf75	1.04773
C1orf112	1.76348
C1orf162	-1.09721
C1orf168	-1.8262
C1orf43	1.6065
C1QA	-1.04529
C1QB	-1.07292
C1QTNF3	1.69396
C1QTNF3-AMACR///AMACR	1.2848
C1QTNF3-AMACR///AMACR	1.06978
C1QTNF3-AMACR///AMACR	1.07955
C1R	-1.3129
C1RL	-1.14473
C21orf91	-1.2032
C2orf40	-1.05686
C3P1	-2.01745
C5orf30	1.16887
C5orf58	1.24993
C6	-2.78146
C6orf62	1.63789
C7	-4.16653
C7	-1.99894
C7orf25///PSMA2	1.05262
C8A	-1.27462
C8B	-1.84453
C8orf4	-2.68507
C9	-4.95751
C9orf152	1.69552
CA12	1.6765
CA12	1.3603
CA12	1.16571
CA2	-3.45637
CABYR	1.12229
CABYR	1.08027
CACNA2D3	1.30343
CADM1	1.04638
CAND2	-1.18667
CAP2	2.76329
CAP2	2.88028
CBR4	-1.05286
CBS	-1.35199
CBS	-1.11995
CCAR2	1.3429
CCBE1	-2.23848
CCBE1	-1.1245
CCDC113	1.04874
CCDC15	1.11237
CCDC169-SOHLH2///SOHLH2	2.16308
CCDC170	1.56806
CCDC3	-1.4422
CCDC34	2.26694
CCDC53	1.08564
CCDC68	-1.41669
CCDC71L	-1.50967
CCDC77	1.13227
CCEPR	1.95123
CCL15-CCL14///CCL14	-1.24875
CCL19	-1.26814
CCL2	-1.20279
CCL20	1.76102
CCL3L3///CCL3L1///CCL3	-1.19518
CCL4	-1.144
CCL5	-1.33621
CCNA2	1.80742
CCNA2	1.05483
CCNB1	2.76783
CCNB1	2.62261
CCNB2	2.02699
CCNE2	1.79417
CD109	2.63998
CD109	1.07394
CD14	-2.27296
CD163	-1.29536
CD163	-1.3899
CD1D	-1.61211
CD24	1.03672
CD274	-1.31699
CD36	1.35354
CD36	1.0603
CD5L	-2.60961
CD69	-2.28902
CD8A	-1.22254
CDA	-1.26579
CDC20	2.33433
CDC25C	1.11862
CDC37L1	-1.7512
CDC37L1	-1.42055
CDC7	1.75603
CDCA3	1.87297
CDCA5	1.05735
CDH1	-1.83956
CDH19	-1.71292
CDHR2	-2.09819
CDK1	2.72193
CDK1	1.32843
CDK1	1.67002
CDK5	1.17186
CDK5RAP2	1.17217
CDK6	1.17344
CDKN1C	-1.34983
CDKN2A	1.54516
CDKN2B	1.33921
CDKN2C	2.04575
CDKN3	1.64122
CDKN3	1.17223
CDO1	-1.47216
CEBPD	-2.17179
CEBPD	-1.0405
CELF6	1.42777
CEMIP	1.67859
CENPE	1.01806
CENPF	2.67882
CENPF	1.66213
CENPK	1.93136
CENPL	1.12494
CENPM	1.12662
CENPU	2.00428
CENPU	1.19373
CENPW	1.84862
CEP152	1.02372
CEP41	1.20527
CEP41	1.42977
CEP55	1.63622
CES1P1	1.26999
CETP	-2.53806
CFD	-1.22837
CFH	-1.01394
CFHR3	-1.97935
CFHR4	-1.63207
CFP	-1.66745
CFTR	-2.05506
CH25H	-1.25205
CHEK1	1.30423
CHRDL1	-1.03475
CHRM3	1.62089
CHRM3	2.10538
CHRM3	1.34027
CHST4	-1.99927
CHST7	-1.14886
CHST9	-2.14781
CHST9	-1.89985
CIDEB	-2.0553
CISH	-1.19876
CISH	-1.06231
CKAP2	1.47088
CKAP4	1.34327
CKAP4	1.41961
CLDN1	-1.00936
CLDN1	-1.0947
CLDN10	-1.73841
CLEC1B	-4.0947
CLEC4G	-3.61843
CLEC4M	-3.21719
CLEC4M	-2.73917
CLGN	1.59311
CLIC6	-1.99707
CLN8	-1.3569
CLN8	-1.06176
CLN8	-1.07195
CLRN3	-2.49598
CLSTN2	-1.59304
CLU	-1.33767
CLU	-1.24456
CLU	-1.30045
CLYBL	-1.16926
CNDP1	-3.49802
CNGA1	-1.97863
CNIH4	1.01804
CNKSR2	1.74902
CNR1	1.02115
CNTLN	-1.04215
CNTN3	-3.09171
CNTN4	-1.56054
CNTNAP3B///CNTNAP3	1.08279
CNTNAP3B///CNTNAP3P2///CNTNAP3	1.06577
CNTNAP4	2.09786
COA6	1.39932
COBL	-1.46492
COCH	1.41869
COCH	1.03772
COG2	1.13253
COG2	1.13966
COL14A1	-1.42997
COL14A1	-1.15526
COL15A1	2.02209
COL24A1	2.94297
COL3A1	-1.2531
COL3A1	-1.34147
COL4A1	1.09112
COL4A5	1.30076
COL5A2	1.149
COL6A6	-1.38564
COL7A1	1.974
COLCA2	1.61395
COLEC10	-2.39162
COLEC11	-2.63921
COX20	1.00463
COX7B	-1.13914
COX7B2	2.60829
CP	-1.5412
CP	-1.45921
CP	-1.03643
CPD	1.23274
CPEB3	-2.03726
CPED1	-1.17898
CPLX2	1.00342
CPN1	-1.63605
CPPED1	1.33366
CPPED1	1.02281
CPS1	-1.5956
CPS1	-1.20311
CPT1A	-1.05191
CR1	-1.38534
CRHBP	-3.49882
CRIP3	1.16273
CRISPLD2	-2.08092
CRNDE	3.30444
CRNDE	1.7805
CRP	-3.05961
CRP	-2.43857
CSAG2///CSAG3	1.25048
CSMD1	2.00206
CSRNP1	-2.01651
CTC-338M12.4	1.21691
CTGF	-1.50535
CTH	-1.35372
CTH	-1.37269
CTHRC1	1.66463
CTNNA2	2.98501
CTNNA3	-1.40494
CTNNA3	-1.13626
CTSA	1.06739
CTSC	1.41575
CTSC	1.24394
CTSC	1.48516
CUX2	-1.19118
CXCL12	-3.25879
CXCL12	-4.38474
CXCL14	-4.08472
CXCL14	-3.52179
CXCL2	-3.31274
CXCL2	-2.06857
CXCL6	-1.67711
CXCL9	-1.10698
CYAT1///IGLV1-44///IGLC1	-2.90308
CYFIP2	-1.36041
CYFIP2	-1.91801
CYP1A2	-2.83928
CYP1A2	-3.56954
CYP26A1	-3.22774
CYP2A6	-2.96853
CYP2A6	-3.01433
CYP2A6	-3.08654
CYP2A6	-2.18145
CYP2A7	-1.89929
CYP2B6	-3.69032
CYP2B7P	-3.43392
CYP2B7P///CYP2B6	-3.27034
CYP2C18	-2.72647
CYP2C18	-2.61547
CYP2C19	-1.91846
CYP2C8	-3.13804
CYP2C9	-2.23019
CYP2C9	-2.21773
CYP2C9	-2.08162
CYP2C9	-1.93057
CYP2C9	-2.54861
CYP2C9	-1.44755
CYP2C9	-1.22876
CYP2E1	-2.40374
CYP2E1	-2.42069
CYP2E1	-1.97145
CYP2J2	-1.12494
CYP39A1	-2.86651
CYP39A1	-3.70086
CYP39A1	-1.53099
CYP3A4	-1.63643
CYP3A4	-1.97458
CYP3A4	-2.02821
CYP3A4	-1.35151
CYP3A43	-1.59969
CYP3A43	-1.74003
CYP3A43	-2.15616
CYP3A43	-1.78431
CYP3A5	-1.60711
CYP3A5	-1.16457
CYP3A5	-1.08271
CYP3A7-CYP3A51P	-1.72656
CYP3A7-CYP3A51P///CYP3A7	-2.79927
CYP4A11	-1.38275
CYP4A11	-3.17015
CYP4A22///CYP4A11	-3.13829
CYP4A22///CYP4A11	-1.84522
CYP4A22///CYP4A11	-1.23901
CYP4F2	-1.84674
CYP4F2///CYP4F3	-1.63636
CYP4V2	-2.04614
CYP4V2	-1.88829
CYP8B1	-1.35286
CYR61	-2.20853
CYR61	-1.91034
CYSTM1	1.02427
CYTIP	-1.41422
DACH1	-1.57788
DACT1	-1.10558
DAPK1	-1.18469
DBH	-1.23987
DBH-AS1	-1.26105
DCAF4L2	2.14759
DCAF4L2	1.92901
DCN	-3.62624
DCN	-3.75421
DCN	-3.43034
DCN	-3.84596
DCPS	-1.05676
DEFB1	-1.89909
DEPDC1	1.94203
DEPDC1	1.57658
DEPDC1B	1.27064
DEPDC7	-1.47053
DHODH	-1.36875
DHODH	-1.51673
DHODH	-1.31513
DHRS1	-1.41172
DHRS2	2.38169
DIAPH3	1.06795
DIEXF	1.01217
DIRAS3	-1.20113
DKK1	3.61422
DKK3	1.57849
DKK3	1.57474
DKK3	1.49157
DKK3	2.09366
DLC1	-1.03017
DLG5	1.61311
DLGAP5	2.24524
DLL1	-1.39754
DMGDH	-1.68011
DMGDH	-1.23956
DNAH12	2.16059
DNAJC6	2.34544
DNALI1	-1.1139
DNASE1L3	-1.58788
DNASE1L3	-2.96132
DNM3	1.16534
DNM3OS	-1.68781
DOCK3	1.18077
DOCK8	-1.0455
DOCK8	-1.17838
DPF3	-1.70656
DPF3	-1.45927
DPP4	1.13055
DPT	-1.59777
DPT	-2.42562
DPYD	-1.2022
DPYS	-1.00089
DSCC1	1.22774
DSE	-1.14233
DSEL	-2.04444
DTL	2.33545
DTL	1.70233
DTNA	1.80054
DTNA	1.23107
DTX1	-1.00698
DUSP1	-2.08619
DUSP10	-1.34474
DUSP10	-1.11093
DUSP2	-1.34957
DUSP5	-1.97232
DUT	1.43513
DUT	1.17598
DUT	1.13947
DUXAP10	3.54126
DUXAP10	1.99838
DYNC1I1	2.78125
E2F7	2.4657
E2F8	1.89002
EBF1	1.2954
EBF2	1.11088
ECM1	-1.73498
ECT2	2.53013
EDIL3	1.45448
EDNRB	-1.40498
EDNRB	-1.0388
EFCAB2	1.477
EFCAB2	1.54391
EFNA4	1.16724
EGF	1.2767
EGR1	-2.498
EGR1	-2.84682
EGR1	-1.97219
EGR2	-2.10937
EHD3	-1.60845
EHMT2	1.09116
EID3	1.63393
EIF4E3	-1.36866
EIF5	-1.37693
EIF5	-1.02564
EIF5	-1.11046
ELF3	-1.26591
ELF3	-1.39173
ELMSAN1	-1.15322
EME1	1.38606
EML6	2.40262
EML6	1.08778
ENAH	1.24725
ENAH	1.37427
ENAH	1.23838
ENO3	-1.73586
EPB41L3	-1.00839
EPB41L3	-1.14026
EPB41L4A	-1.92065
EPB41L4B	-1.76591
EPB41L4B	-1.33705
EPB41L4B	-1.35723
EPB41L4B	-1.29988
EPB41L5	-1.19824
EPB41L5	-1.12895
EPCAM	-3.6734
EPDR1	1.04933
EPHA2	-1.49199
EPHA3	-2.27357
EPHB1	-1.28898
EPHB2	1.19373
EPHX2	-1.36309
EPS8L3	1.31298
ERICH5	-1.47799
ERLIN1	-1.05271
ERRFI1	-1.66042
ERV3-2	1.03713
ESM1	1.6394
ESR1	-3.18574
ESRP1	-1.67705
ETFDH	-1.54831
ETFDH	-1.47817
ETNPPL	-1.6748
ETS2	-2.07529
ETS2	-1.40459
ETS2	-1.90881
ETV1	1.01987
EVC	-1.18021
EVI2B	-1.31344
EXOC3L4	-1.07168
EYA4	1.10623
EZH2	1.6088
F11	-1.39481
F13B	-1.18807
F2RL1	-1.63189
F3	-1.23461
F9	-2.25797
FABP1	-2.67683
FABP1	-2.09743
FABP5	1.40786
FAH	-1.00779
FAHD2A	-1.1339
FAM110C	-2.88281
FAM111B	1.04718
FAM133A	2.66761
FAM133A	2.25252
FAM134B	-1.80091
FAM134B	-2.57107
FAM13A	-1.74005
FAM13A	-1.68836
FAM149A	-1.48197
FAM149A	-1.51037
FAM149A	-1.50958
FAM150B	-1.88387
FAM169A	1.85956
FAM169A	1.61442
FAM189B	1.02347
FAM26F	-1.49429
FAM26F	-1.21878
FAM50A	1.00481
FAM65C	-2.61608
FAM72A///FAM72D///FAM72B///FAM72C	2.56279
FAM83D	2.50838
FAM83H	1.06345
FAM9B	-1.19148
FANCD2	1.82235
FANCI	1.24462
FANCI	1.37586
FAT1	1.29837
FAT4	-1.16638
FAXDC2	-1.42466
FBLN5	-1.56172
FBP1	-3.66866
FBXO21	-1.1069
FBXO32	1.02518
FCGBP	1.1963
FCGR2B	-1.42983
FCGR3B	-1.0293
FCN2	-3.03105
FCN2	-4.32426
FCN3	-3.98828
FCRL3	-1.19132
FEN1	1.33042
FERMT1	1.38033
FERMT1	1.48177
FERMT2	-1.30998
FERMT2	-1.53561
FETUB	-2.27571
FEZ1	-1.7805
FGA	-1.34245
FGA	-1.0273
FGB	-1.71276
FGF13	2.87666
FGF14	1.66007
FGF14	1.85759
FGF2	1.3633
FGFR2	-3.4307
FGFR2	-2.77934
FGFR2	-1.56599
FGL1	-1.11847
FGL2	-1.32377
FHL1	-1.15979
FIGN	-1.15082
FIGN	-1.02472
FIGNL1	1.75516
FIGNL1	1.16585
FILIP1L	-1.19696
FKBP11	1.26979
FKBP11	1.14225
FKBP1A-SDCBP2///SDCBP2	-1.10708
FKBP1B	1.21743
FLJ22763	-1.20342
FLRT3	-1.69328
FLRT3	-1.7824
FLVCR1	1.47112
FLVCR1	1.68014
FLVCR1-AS1	1.00818
FLYWCH1	1.10691
FMO2	-1.31412
FMO2	-1.46441
FMO9P	1.16477
FNDC5	-1.6941
FNIP2	-1.5515
FNIP2	-1.34186
FNIP2	-1.12356
FOLH1B	-1.94102
FOLH1B///FOLH1	-1.85943
FOLH1B///FOLH1	-1.85931
FOS	-3.74738
FOSB	-3.17648
FOXA3	-1.29022
FOXF1	-1.20421
FOXM1	1.8321
FOXO1	-1.80848
FOXO1	-1.52806
FOXP2	-1.17224
FOXRED2	1.32337
FREM2	-3.39302
FRMD3	1.65929
FRMD4A	-1.03598
FRMD4A	-1.02282
FRMD6	-1.51369
FRMD6	-1.39976
FSD1L	1.00735
FSTL5	2.75162
FTCD	-1.94454
FTCD	-1.95986
FTCD	-2.00955
FTCD	-2.11064
FTCD	-2.04223
FXYD1	-1.63746
FXYD2	-1.59376
FXYD6-FXYD2///FXYD2	-1.73845
FYB	-1.12468
FZD1	-1.08463
FZD7	-1.40986
G6PC	-2.04327
G6PC	-2.14268
G6PD	1.20413
GABARAPL1	-1.14909
GABARAPL3///GABARAPL1	-1.08932
GABRB3	-1.63503
GABRB3	-1.31143
GABRB3	-1.01196
GABRP	-1.94833
GAD1	1.36555
GADD45A	-1.20653
GADD45B	-2.62279
GADD45B	-3.06252
GADD45B	-2.4396
GADD45B	-1.02019
GADD45G	-1.26963
GAGE1	1.28157
GAGE12D///GAGE12F///GAGE12H///GAGE12E///GAGE12B///GAGE12C///GAGE2D///GAGE12J///GAGE12G///GAGE13///GAGE12I///GAGE7///GAGE6///GAGE5///GAGE4///GAGE1	2.67963
GAGE12D///GAGE12F///GAGE2A///GAGE12H///GAGE12E///GAGE12B///GAGE12C///GAGE12G///GAGE12I///GAGE7///GAGE6///GAGE5///GAGE4///GAGE2C	2.9459
GAGE12D///GAGE8///GAGE12F///GAGE2A///GAGE12H///GAGE12E///GAGE12B///GAGE12C///GAGE2D///GAGE12J///GAGE12G///GAGE13///GAGE2B///GAGE2E///GAGE12I///GAGE7///GAGE6///GAGE5///GAGE4///GAGE3///GAGE2C///GAGE1	3.17362
GAGE12D///GAGE8///GAGE12F///GAGE2A///GAGE12H///GAGE12E///GAGE12B///GAGE12C///GAGE2D///GAGE12J///GAGE12G///GAGE13///GAGE2E///GAGE12I///GAGE7///GAGE6///GAGE5///GAGE4///GAGE2C///GAGE1	2.69971
GAGE12F///GAGE12B///GAGE12G///GAGE12I///GAGE7///GAGE6///GAGE5///GAGE4	2.98125
GAGE3	2.48581
GALNT2	-1.1257
GAREM1	-1.07766
GAREM1	-1.51968
GAREM1	-1.24219
GAREM1	-1.33987
GAS1	-1.76601
GATA6	-1.70207
GBA3	-2.30441
GBA3	-2.51927
GBAP1	1.71867
GBAP1///GBA	1.43799
GBP1	-1.28227
GBP1	-1.17153
GBP1	-1.06241
GBP1	-1.69183
GCDH	-1.22333
GCDH	-1.13315
GCGR	-1.11138
GCH1	-2.43279
GCNT3	1.91164
GDA	-1.9986
GDA	-1.11152
GDF15	-1.38923
GEM	-1.96147
GFRA1	-1.04169
GFRA1	-1.09605
GGH	1.27498
GGPS1	1.21219
GGT5	-1.04343
GHR	-3.2298
GINS1	2.24296
GIPC2	-1.19414
GIPC2	-1.04349
GJA1	1.06426
GJB2	-1.10881
GJC1	1.65746
GK	-1.40837
GK	-1.45961
GK	-1.23045
GLDC	-1.86719
GLIS3	-1.21485
GLIS3	-1.66579
GLMP	1.50407
GLMP	1.50943
GLMP	1.16004
GLS2	-4.32741
GLS2	-3.6454
GLT1D1	-1.35867
GLUL	2.72113
GLUL	2.13282
GLUL	2.30259
GLYAT	-1.80444
GLYAT	-2.16855
GLYAT	-1.17375
GLYR1///SEPT6	-1.2854
GM2A	1.03684
GNAI1	1.78691
GNAI1	1.14195
GNAL	1.65064
GNAL	1.29714
GNAL	1.05943
GNE	-1.06933
GNMT	-3.27411
GNPAT	1.12002
GNPNAT1	-1.34876
GOLM1	1.69405
GOT1	-2.10538
GOT2	-1.14516
GPAT3	-1.80204
GPATCH2	1.0004
GPC3	3.57426
GPC3	1.55157
GPC6	-1.35141
GPD1	-1.57779
GPHN	-1.02477
GPHN	-1.05681
GPLD1	-1.37442
GPLD1	-1.03865
GPM6A	-2.62746
GPM6A	-2.87241
GPR158	2.60549
GPR171	-1.70498
GPR180	-1.19304
GPR182	-1.85058
GPRASP1	-1.34005
GPRIN3	-1.02308
GPRIN3	-1.0007
GPSM2	1.36122
GPT2	-1.20976
GPX2	1.40653
GRAMD1C	-2.95313
GRAMD4	-1.22041
GREB1	2.12208
GREM2	-1.93022
GREM2	-1.86373
GRHL1	-1.61771
GRK3	1.05708
GSTA1	-1.15885
GSTA3	-1.05728
GSTA4	1.64602
GSTZ1	-1.54157
GTSF1	1.45537
GUCY1A3	-1.28873
GUCY1A3	-1.21123
GUCY1A3	-1.30518
GULP1	1.65392
GULP1	1.70588
GYS2	-2.86314
GZMA	-1.03
GZMK	-1.66351
H2AFX	1.23847
HABP2	-1.67926
HAL	-3.39349
HAL	-3.94619
HAMP	-5.2096
HAND2-AS1	-1.39915
HAND2-AS1	-1.4794
HAO1	-1.25213
HAO2	-3.64699
HAO2	-3.183
HBA2///HBA1	-1.83677
HBA2///HBA1	-1.14283
HBA2///HBA1	-1.32668
HBA2///HBA1	-1.40759
HBA2///HBA1	-1.32675
HBA2///HBA1	-1.13584
HBB	-2.01314
HBB	-2.12667
HBB	-1.48199
HCLS1	-1.10579
HDAC11	1.04126
HEATR1	1.07963
HELLS	1.3636
HELLS	1.48807
HELLS	1.18459
HES1	-1.00648
HES1	-1.06016
HEXA	1.05833
HEXA	1.16958
HEXA	1.08993
HGF	-3.37185
HGFAC	-2.13847
HHAT	1.14119
HHIP	-3.61007
HHIP	-1.87465
HHIPL2	1.72463
HIST1H2AC	1.10213
HIST1H2BJ///HIST1H2BG	1.38762
HIST1H3E	1.94416
HIST1H3F///HIST1H3B///HIST1H3H///HIST1H3J///HIST1H3G///HIST1H3I///HIST1H3E///HIST1H3C///HIST1H3D///HIST1H3A	1.86756
HIST2H2BE	1.02157
HJURP	1.19579
HMGB2	1.0712
HMGCS2	-2.00749
HMGCS2	-1.68504
HMMR	3.17757
HMMR	2.33902
HMOX1	-1.22733
HN1	1.11334
HOGA1	-1.24316
HOOK1	-1.24934
HOTS	-1.13996
HOXA10	1.88966
HOXA10	1.01296
HOXA13	1.9481
HOXA3	2.3593
HOXD4	1.15486
HP	-1.0473
HPD	-1.95607
HPGD	-2.81772
HPGD	-2.66211
HPGD	-2.23566
HPR///HP	-1.15124
HPS4	1.01821
HPX	-2.08097
HPX	-1.77377
HRCT1	1.10294
HRG	-2.33323
HRG	-2.29004
HS2ST1	1.31224
HS3ST4	1.73602
HSD17B2	-3.01486
HSD17B6	-1.37825
HSD17B6	-1.40297
HSPA4L	-1.03703
HSPB1	1.35002
HTATIP2	1.54888
HTATIP2	1.14764
HTATIP2	1.18167
HTR2B	1.47864
IAPP	-1.0444
ICK	1.4538
ID1	-2.59016
ID2	-2.03489
ID2	-1.78898
ID2B///ID2	-2.04407
ID3	-1.1655
ID4	-2.8368
ID4	-1.78907
IDNK	-1.11587
IDO2	-2.9273
IER2	-1.4748
IFITM1	-1.2624
IGF1	-3.26977
IGF1	-2.86759
IGF1	-1.85287
IGF1	-1.78582
IGF2BP3	3.74397
IGF2BP3	3.47936
IGFALS	-1.3637
IGFBP1	-1.98014
IGFBP3	-2.1673
IGFBP3	-2.16499
IGHA2///IGHA1///IGH	-4.21675
IGHM	-2.89148
IGK///IGKC	-2.95379
IGK///IGKC	-2.95873
IGK///IGKC	-2.89582
IGK///IGKC	-2.16091
IGK///IGKC	-2.27971
IGK///IGKC	-1.14583
IGK///IGKC	-1.42207
IGKC	-2.54518
IGKC	-1.10056
IGKC	-1.08828
IGKV1OR2-108	-1.03839
IGLC1	-3.52388
IGLC1	-3.04114
IGLJ3///IGLV@///IGLC1	-1.28446
IGLL3P	-1.61453
IGLL5	-1.06448
IGLV1-44	-2.92149
IGSF3	1.22484
IKZF1	-1.21844
IL10RA	-1.2024
IL13RA2	-2.71414
IL18R1	-1.6615
IL18RAP	-1.31512
IL1RAP	-3.33146
IL1RAP	-1.87759
IL1RL1	-1.35479
IL1RN	-1.03637
IL33	-1.47099
IL4R	-1.37026
IL6ST	-1.04929
IL7R	-1.99958
IL7R	-1.33318
ILDR2	2.03953
IMPAD1	1.35787
INHBE	-1.84551
INMT	-1.75773
INPP1	-1.04382
INSIG1	-1.55652
INSIG1	-1.60371
INSIG1	-1.30496
INS-IGF2///IGF2	-4.316
INS-IGF2///IGF2	-1.38632
INTS6	-1.04716
INTU	1.10825
IPCEF1	-1.13856
IQCH	1.57003
IQCH	1.808
IQGAP3	1.61449
IRF8	-1.42453
IRS1	1.16781
IRX3	2.45088
ISX	2.55062
ITGA2	2.15926
ITGA6	2.02838
ITGA6	1.63482
ITGA7	1.02348
ITGA9	-2.07812
ITGB8	-2.40962
ITIH4	-1.34643
ITK	-1.23808
IYD	-1.40073
JCHAIN	-3.93747
JUN	-1.98061
JUN	-1.36452
JUN	-1.07805
JUNB	-1.76804
KANK4	-1.49734
KAZN	-1.80155
KBTBD11	-1.92236
KCND3	-1.83255
KCNE3	1.06405
KCNH8	1.35347
KCNJ16	-1.958
KCNJ3	-1.08714
KCNJ5	1.11892
KCNMA1	-1.35732
KCNN2	-3.16976
KCNS3	-1.40472
KCNU1	2.65407
KDM8	-2.02775
KIAA0101	1.96093
KIAA0922	-1.11638
KIAA1462	1.21563
KIAA1671	-1.31774
KIF11	2.12794
KIF14	2.55354
KIF14	1.1826
KIF15	1.51659
KIF18B	1.50166
KIF20A	2.47293
KIF23	1.52788
KIF2C	1.55489
KIF3A	1.05776
KIF4A	2.00778
KITLG	1.42757
KLF10	-1.0414
KLF11	-1.17597
KLF4	-1.73963
KLF6	-1.64623
KLF6	-1.57907
KLF6	-1.50115
KLF9	-1.07757
KLHL15	-1.23112
KLKB1	-1.83964
KLRB1	-1.20313
KLRC4-KLRK1///KLRK1	-1.23497
KLRF1	-1.36228
KMO	-3.05979
KMO	-3.02148
KMO	-3.08351
KNG1	-1.12947
KNL1	1.08523
KNTC1	1.37152
KPNA2	1.10819
KPNA2	1.1882
KRT7	-1.32594
KRTCAP3	-1.22388
KYNU	-1.31172
LAMA2	-1.10426
LAMA3	2.16113
LAMC1	1.31236
LAMC1	1.20837
LARP1B	-1.501
LARP1B	-1.25994
LARP1B	-1.11993
LCAT	-2.60872
LCN2	3.04143
LDLR	-1.69329
LDLRAD4	-1.00441
LEAP2	-1.21527
LECT2	-2.26347
LEF1	2.35251
LEPROT///LEPR	-2.3908
LEPROT///LEPR	-2.22531
LEPROT///LEPR	-2.26066
LEPROT///LEPR	-2.19708
LEPROT///LEPR	-1.61885
LGALS8	1.03662
LGR5	2.17668
LGSN	-1.20962
LHX2	-1.61349
LHX4-AS1	1.03927
LIFR	-3.14094
LIFR	-2.93399
LIFR	-2.09754
LIFR	-1.32809
LIN28B	1.22347
LINC00094	1.27603
LINC00328	1.6663
LINC00348	3.07527
LINC00607	1.28348
LINC00622	1.004
LINC00673///LINC00511	1.06249
LINC01004	1.47486
LINC01018	-1.53463
LINC01021	1.63531
LINC01093	-4.63144
LINC01139	1.29734
LINC01146	-1.55612
LINC01296///DUXAP10	2.26606
LINC01296///DUXAP10///DUXAP8	1.93812
LINC01419	2.23361
LINC01549	1.30421
LINC01558	-1.31566
LIPC	-1.24865
LIPG	-1.54425
LMOD1	1.71674
LOC100129447	-1.57052
LOC100129518///SOD2	-1.12736
LOC100130872///SPON2	1.37043
LOC100134822	1.02649
LOC100287413///GLYATL1	-1.92742
LOC100287413///GLYATL1	-2.53091
LOC100287497	1.21878
LOC100287896	1.01224
LOC100288911	1.06843
LOC100289058	-1.05505
LOC100505498	1.59442
LOC100505498///TEX41	1.45091
LOC100505570	-1.15588
LOC100505851	1.47022
LOC100505985	-1.76386
LOC100506558///MATN2	-1.17138
LOC100506718///FLRT2	-1.15116
LOC100506844	1.27619
LOC100507053	2.22506
LOC100507311	-1.25459
LOC100507334///LOC100288570///LIMS3-LOC440895///LOC440895	1.06048
LOC100507389	-1.22714
LOC100507472///PCSK6	-1.35307
LOC100507472///PCSK6	-1.04019
LOC100507577///LONP2	-1.09767
LOC100507577///LONP2	-1.25512
LOC100507577///LONP2///SIAH1	-1.19627
LOC100509445///LOC728715///OVOS///OVOS2	1.02889
LOC100509457///HLA-DQA2///HLA-DQA1	-1.22472
LOC100653149///LINC01296	1.63593
LOC100996419	1.11027
LOC100996906///CDRT1///FBXW10	1.93822
LOC101926913	1.38759
LOC101927137///CCT3	1.02313
LOC101927157///NIPAL1	-1.14889
LOC101927330	1.01424
LOC101927345///LOC101060632///LOC101059949///ANKRD20A12P	1.63916
LOC101927699	1.35539
LOC101927705///P4HA2	1.18784
LOC101928000	1.56733
LOC101928195///LOC100996643///MTHFD1L	1.00941
LOC101928269///LOC100506403///RUNX1	2.39813
LOC101928291	1.2504
LOC101928361///ARHGAP15	-1.2426
LOC101928505	-1.2712
LOC101928524	-1.12335
LOC101928589///TMEM164	1.05159
LOC101928589///TMEM164	1.06414
LOC101928622	1.41111
LOC101928635	-1.28517
LOC101928728	1.07532
LOC101928916///NNMT	-3.08854
LOC101928916///NNMT	-2.97092
LOC101929713	1.00123
LOC101929829///CYP2D6///CYP2D7	-1.00442
LOC101930114	1.65314
LOC101930400///AKR1C2	1.41739
LOC101930400///AKR1C2///AKR1C1	1.02472
LOC101930404///SNORD116-28///SNORD115-26///SNORD115-13///SNORD115-7///SNORD116-22///SNORD116-4///PWARSN///SNORD107///IPW	-1.54327
LOC101930531///LOC101930288	2.91505
LOC101930578///MRPS31P5///THSD1	1.06374
LOC102723493	1.14347
LOC102723847	1.24428
LOC102725271///NTM	1.85127
LOC102725271///NTM	1.05726
LOC105374676	3.0443
LOC105375172	2.06436
LOC105378749	-1.88698
LOC149703	-1.29611
LOC200772	-1.35613
LOC257396	1.14024
LOC284513	1.34086
LOC284561	2.14258
LOC284561	1.34707
LOC284926	1.30172
LOC285556	1.40396
LOC286087	-1.92221
LOC286114	-1.39837
LOC286382	1.82809
LOC389834	1.79735
LOC389834	1.3513
LOC401068	1.64944
LOC440982///ZIC1	1.82026
LOC646736	1.63761
LOC647115	-1.11461
LOC727916	1.29397
LOC728392	1.54411
LOC81691	1.07369
LONRF1	-1.13266
LONRF2	-1.71837
LOX	1.55597
LPA	-2.88277
LPCAT2	1.12365
LPIN2	-1.12046
LPIN2	-1.28418
LPL	1.89455
LPL	1.27806
LRG1	-1.22915
LRP11	1.02751
LRP8	1.07021
LRRC31	-1.32919
LRRC45	1.23375
LRRN3	-1.29024
LRRN3	-1.02133
LSR	-1.86878
LTBP1	-1.10237
LUM	-3.39131
LURAP1L	-1.24267
LY6E	-1.81036
LY75-CD302///CD302///LY75	-1.01461
LY96	1.4613
LYPD1	1.25567
LYPD8	2.01021
LYPLAL1	1.06981
LYVE1	-1.53797
LYZ	1.74558
LYZ	1.76375
MAD2L1	1.9815
MAFG	1.03968
MAGEA1	2.97192
MAGEA10-MAGEA5///MAGEA5	1.31927
MAGEA12	2.52567
MAGEA2B///MAGEA2	1.14938
MAGEA6	3.0323
MAGEA6///MAGEA3	3.04261
MAGEC1	1.86202
MAGEC2	2.12412
MAN1C1	-1.74967
MAN1C1	-1.90018
MAP2	1.38316
MAP2	2.49541
MAP2K1	-1.27878
MAP3K5	-1.07678
MAP4K4	1.29373
MAP4K4	1.10022
MAPK9	1.00307
MAPT	1.11618
MARCO	-3.35515
MASP1	-2.06439
MASP2	-1.82963
MAT1A	-1.58727
MATR3	1.13909
MBL2	-2.37119
MBNL2	-1.76987
MBNL2	-1.12159
MBP	-1.06822
MCC	-2.20859
MCL1	-1.51309
MCM2	1.17153
MCM3	1.21436
MCM3AP-AS1	1.21319
MCM6	1.06521
MCM8	1.41764
MCTP1	1.12091
MCTP2	-1.25006
MECOM	1.19676
MECOM	1.3593
MEG3	-1.17004
MELK	2.81769
MEST	-1.1022
MFAP3L	-1.93111
MFAP4	-1.07629
MFSD2A	-3.39228
MFSD2A	-1.34414
MGC32805	1.10379
MGLL	-1.29585
MGLL	-1.45463
MIF	1.08961
MINCR	1.31659
MIR1236///NELFE	1.01656
MIR17HG///MIR92A1///MIR20A///MIR19B1///MIR19A///MIR18A///MIR17	-1.04586
MIR21///VMP1	-1.0125
MIR22///MIR22HG	-1.3941
MIR29C///MIR29B2	-1.39256
MIR675///H19	-2.12327
MIR675///H19	-1.96559
MIR6773///ESRP2	-1.382
MIR6778///SHMT1	-1.00813
MIR6824///SLC26A6	1.05466
MIR6883///PER1	-1.03153
MIR6883///PER1	-1.03142
MIR7112///BOP1	1.0052
MIR8071-2///MIR8071-1///IGHV4-31///IGHM///IGHG2///IGHG1	-4.12898
MKI67	1.51289
MKI67	1.17019
MLEC	1.25051
MLEC	1.10977
MMP12	1.24523
MMRN1	-1.36235
MOGAT2	-1.57978
MPC1	-1.5936
MPEG1	-1.33752
MPEG1	-1.3997
MPP7	1.18049
MPPED2	1.05574
MRAP2	2.6718
MRC1	-2.01496
MRGPRF	-1.7478
MRO	-1.8413
MRPS23	1.07828
MS4A1	-1.36396
MS4A6A	-1.55507
MS4A6A	-1.29828
MS4A6A	-1.5585
MS4A6A	-1.68219
MS4A6A	-1.54274
MS4A7	-1.25799
MS4A7	-1.69009
MSANTD3-TMEFF1///TMEFF1	1.06545
MSH2	1.16476
MSH5-SAPCD1///SAPCD1	1.04966
MSH5-SAPCD1///SAPCD1///MSH5	1.39069
MSI2	1.00807
MST1	-1.00894
MST1L	-1.21219
MSTO1	1.01546
MSTO1	1.13256
MT1E	-2.67736
MT1E	-2.44216
MT1F	-3.11674
MT1F	-2.93193
MT1G	-2.66618
MT1H	-2.61526
MT1HL1	-2.28787
MT1M	-3.65802
MT1X	-2.62663
MT1X	-2.5203
MT2A	-2.3348
MTFR2	1.59851
MTMR11	1.16919
MTR	1.0326
MTR	1.0106
MUC13	1.38325
MUC15	2.29825
MUC15	2.27441
MUM1L1	-1.71484
MUT	-1.10707
MUT	-1.39404
MXRA5	-1.64539
MYC	-1.99443
MYEF2	1.53445
MYEF2	1.69398
MYEF2	1.05439
MYO10	-1.94914
MYOM2	-1.58498
N4BP2L1	-1.87743
N4BP2L1	-1.93074
N4BP2L1	-1.11959
NAA40	1.11391
NAAA	-1.7753
NAAA	-1.24393
NAGPA-AS1///ALG1	1.09474
NALCN	-1.62858
NAMPT	-2.4454
NAMPT	-1.49771
NAMPT	-1.21805
NAPSB	-1.7992
NAPSB	-1.11085
NAT2	-2.59072
NAT8B///NAT8	-1.62573
NAT8B///NAT8	-1.39964
NAV2	-1.33385
NCAPD2	1.10412
NCAPG	2.2686
NCAPG	1.94731
NDC80	2.84822
NDRG2	-1.14814
NEB	1.98411
NEIL3	1.14681
NEK2	2.25365
NEU1	1.0856
NFIL3	-1.83374
NFKBIZ	-1.23997
NFKBIZ	-1.21701
NKAIN2	1.7602
NKD1	1.52031
NKD1	1.06371
NLRC3	-1.06447
NLRP11	1.32773
NME1	1.15544
NMRAL1P1	3.94014
NNMT	-1.49445
NOX4	1.02354
NPC1	1.02735
NPL	1.14445
NPM1	1.06485
NPY1R	-2.47734
NPY6R	1.0547
NQO1	2.15413
NQO1	2.18458
NQO1	1.72679
NR1I3	-1.14102
NR4A2	-2.01822
NR4A2	-2.13175
NR4A2	-1.77125
NR4A3	-1.0126
NRAS	1.1947
NRBF2	-1.01477
NRCAM	3.60415
NRG1	-3.37615
NRG1	-1.03077
NRG1	-1.2701
NSMCE2	1.00432
NSUN6	-1.00462
NUF2	2.40802
NUP37	1.12628
NUSAP1	2.01714
NUSAP1	1.04205
NXF3	-1.12276
OAT	-1.90228
ODAM	2.09697
OGDHL	-1.79204
OIP5	1.1791
OIT3	-4.35946
OLFM1	-1.11431
OLFML3	-2.3824
ORAOV1	1.1764
ORM1	-1.16204
ORM2///ORM1	-1.08558
ORM2///ORM1	-1.09557
OSR2	1.2072
OXLD1	1.0695
P2RY10	-1.07613
P2RY13	-1.43763
P3H2	-1.11863
P4HA1	-1.34606
PACSIN2	1.03782
PAGE1	1.32435
PAGE4	2.22066
PAIP2B	-1.24135
PALM2	-1.96546
PAMR1	-1.55377
PANK1	-1.71783
PANX2	1.12193
PAPSS2	-1.31274
PAPSS2	-1.45965
PARPBP	1.0058
PARPBP	1.01133
PBK	2.60813
PBLD	-1.07262
PBX1	-1.08697
PCAT6	1.26258
PCDH17	1.09472
PCDH17	1.33874
PCDH17	1.42661
PCDH18	-1.2879
PCDH9	-1.78082
PCK1	-3.74266
PCOLCE	-1.20723
PCSK5	1.01538
PCSK5	1.11046
PCSK6	-1.34293
PDCD2	1.15388
PDE1A	-1.11399
PDE1A	-1.06717
PDE7B	-1.60207
PDGFRA	-2.98057
PDK1	1.09889
PDK4	-1.52428
PDLIM5	-1.07239
PDLIM5	-1.24992
PDLIM5	-1.25832
PDLIM5	-1.13005
PDLIM5	-1.85264
PDLIM5	-1.4564
PDZK1IP1	1.03823
PDZRN3	-1.25888
PEG10	3.66026
PEG10	1.02061
PEG3	-1.2013
PELI2	-1.26451
PEMT	-1.21444
PFKFB1	-1.07775
PFKFB2	1.22895
PFKFB3	-1.69869
PGC	1.61668
PGLYRP2	-3.24899
PHGDH	-1.6097
PHLDA1	-1.50205
PHLDA1	-1.37745
PHLDA1	-1.16085
PHOSPHO2-KLHL23///KLHL23	1.06866
PHYH	-1.08339
PHYHIPL	1.5684
PI15	2.88044
PIEZO2	1.2534
PIEZO2	1.05207
PIK3C2G	-1.87803
PIR	1.73812
PIR-FIGF///FIGF	1.37452
PITPNM3	-1.96018
PKD1L2	1.21125
PKHD1	-1.4759
PLAC8	-2.97027
PLAG1	1.26427
PLCB1	1.64784
PLCG2	-1.1635
PLCXD3	-1.38765
PLD1	-1.65733
PLD1	-1.33674
PLEKHH2	-1.40796
PLG	-1.7643
PLG	-1.31077
PLG///LPA	-1.42573
PLGLB1///PLGLB2	-2.85187
PLGLB1///PLGLB2	-2.36005
PLGLB1///PLGLB2	-2.30936
PLGLB2	-1.78503
PLIN2	-1.78705
PLPP3	-1.36495
PLPP3	-1.23483
PLPP3	-1.39925
PLPP4	-1.04098
PLPPR1	1.76212
PLSCR4	-1.39503
PNP	-1.21901
PODXL	1.26827
POLN	1.29865
POLQ	1.06044
PON1	-1.36058
PON1	-1.29927
PON3	-1.50361
POPDC3	1.08264
POU2AF1	-1.66757
PPARGC1A	-2.51771
PPFIBP2	-1.03436
PPID	-1.73974
PPM1A	-1.15041
PPOX	1.07799
PPP1R1A	-2.0544
PPP1R1A	-1.72711
PPP1R3B	-1.56651
PPP2R1B	-1.36427
PPP2R1B	-1.0618
PPP2R2A	-1.0757
PPP4R3CP	1.5149
PRC1	2.52925
PRCC	1.01876
PRELP	-1.37054
PRG4	-2.69241
PRIM1	1.17283
PRKAA2	2.03341
PRKAA2	2.23582
PRKAA2	2.40194
PRKAA2	1.00707
PRKAG2	-1.3873
PRKAG2	-1.03627
PRKAR2B	-1.60408
PRKD1	1.51858
PRLR	1.15733
PRNP	-1.33765
PROM1	-1.1335
PROZ	-1.57581
PRR11	2.17931
PRR18	-1.36348
PRR5L	1.33235
PRR5L	1.04633
PRRG4	-1.16906
PRSS8	-1.01939
PSAT1	-1.21986
PSMC3IP	1.01056
PSMD4	1.37079
PSMD4	1.19943
PSMD4	1.13657
PSPH	1.58833
PSPH	1.59195
PTGER4	-1.04229
PTGFRN	1.33655
PTGFRN	1.4886
PTGIS	-2.089
PTGR1	1.13006
PTGS2	-2.48021
PTH1R	-1.21625
PTK2	1.4493
PTP4A1	-1.32228
PTP4A1	-1.43975
PTP4A1	-1.43607
PTPRB	-1.31907
PTPRC	-1.11608
PTPRC	-1.35295
PTPRG	1.35403
PTPRG	1.21449
PTPRS	-1.09632
PTS	-1.07565
PTTG1	1.72461
PXDC1	-1.16536
PXMP2	-1.13456
PZP	-1.53497
RAB20	-1.10626
RAB25	-1.3849
RAB27A	-1.45928
RAB27A	-1.79747
RAB27A	-1.59868
RAB27A	-1.13482
RAB27A	-1.10288
RAB3B	1.17476
RACGAP1	2.66114
RAD51AP1	1.99351
RAD54B	1.09877
RAD54L	1.06357
RALGPS1	1.20911
RAPGEF5	-1.08865
RAPH1	-1.23403
RASAL2	1.1678
RASD1	-1.21349
RASGEF1B	-1.26739
RASGRP1	-1.09082
RASSF4	1.09073
RBM15	1.2347
RBM24	3.0952
RBMS3	-2.01764
RBMS3	-1.92227
RBMS3	-1.45228
RBMY1J///RBMY1E///RBMY1D///RBMY1B///RBMY1F///RBMY1A1	1.77647
RBP7	1.45016
RCAN1	-2.22363
RCL1	-1.65627
RCL1	-1.59066
RDH16	-2.37688
RECK	-1.41054
REEP6	-1.03936
REG1A	1.33345
REG3A	5.08777
RFC4	1.37841
RFTN1	-1.12892
RGN	-1.22315
RGS1	-2.21362
RGS1	-1.71799
RGS2	-1.35711
RGS4	-1.51461
RGS5	1.22222
RHBG	1.76387
RHEB	1.04187
RHOB	-1.31314
RHOBTB1	1.41884
RIDA	-1.95766
RIDA	-1.11976
RIMS2	1.60224
RIPK4	-1.41969
RMST	2.2006
RNA45S5	-1.67038
RNASE4	-1.06676
RNASEH2A	1.04223
RND1	-1.00283
RND3	-2.37871
RNF125	-1.99136
RNF125	-1.62746
RNF135	-1.03671
RNF157	1.18563
RNF165	-1.95025
RNF165	-1.48517
RNF180	-1.29366
RNF187	1.0997
RNF213	1.04256
RNF43	1.60137
ROBO1	3.34176
RPS27	-1.233
RPS6KC1	1.05845
RRAGD	1.66229
RRAGD	1.58049
RRM2	2.46924
RRM2	2.39504
RSPO3	-2.56849
S100A10	1.52233
S100A8	-1.28557
S100P	1.11755
S1PR3	-1.06334
SAA2-SAA4///SAA4	-1.72951
SAC3D1	1.28659
SACS	1.25161
SAMD5	-1.70133
SAMM50	1.00915
SAMSN1	-1.31393
SARDH	-1.04775
SASS6	1.01755
SAT1	-1.09821
SATB1	-1.26507
SATB1	-1.04453
SBSPON	1.49797
SBSPON	1.137
SC5D	-1.23486
SCARA5	-1.61927
SCARNA17	-1.59061
SCD5	-1.60438
SCN1A	1.37973
SCN7A	-1.56112
SCNN1A	-1.16752
SCPEP1	1.34029
SDC4	-1.08381
SDCBP2-AS1	1.35606
SDS	-3.69445
SDS	-1.77114
SDSL	-1.23744
SEBOX///VTN	-1.09272
SEC14L4	-1.12846
SEMA5A	-1.22369
SEMA6D	-1.3938
SERPINA3	-1.44422
SERPINA4	-1.8603
SERPINA5	-1.59199
SERPINA6	-1.14026
SERPINA7	-1.67634
SERPINB9	-2.2262
SERPINB9	-1.93766
SERPINE1	-1.09543
SERPINE1	-1.37736
SERPINF2	-1.16315
SERPINI1	1.68924
SF3B4	1.04237
SFN	2.43744
SFN	2.65153
SFRP1	-1.0773
SFRP1	-1.20072
SGCE	1.05114
SGK1	-1.64593
SGK223	1.01625
SGO2	1.67501
SGO2	1.58317
SH3GL3	1.89357
SH3RF2	1.55072
SH3YL1	-2.42336
SHBG	-1.32203
SHCBP1	1.36673
SHROOM2	-1.40329
SIK1	-2.21037
SKAP1	-1.33173
SLAMF7	-1.13133
SLC10A1	-2.62704
SLC12A1	1.64036
SLC13A3	1.33838
SLC13A3	1.09745
SLC13A5	-2.14251
SLC15A1	-1.2739
SLC16A1-AS1	1.37029
SLC16A2	-1.20851
SLC16A4	-1.14148
SLC17A1	-1.02028
SLC17A9	-1.06684
SLC19A3	-1.4974
SLC19A3	-1.6446
SLC1A1	-2.03141
SLC1A2	-1.04107
SLC1A4	1.14222
SLC20A1	-1.80415
SLC20A1	-1.08579
SLC22A1	-4.4529
SLC22A11	1.61916
SLC22A23	1.03541
SLC22A25	-1.08117
SLC22A4	2.19287
SLC22A7	-1.7271
SLC22A7	-1.46598
SLC22A7	-1.98372
SLC22A7	-1.18095
SLC23A2	-1.07567
SLC23A2	-1.029
SLC25A15	-1.58932
SLC25A15	-1.45582
SLC25A18	-2.35113
SLC25A20	-1.31242
SLC25A25	-1.14146
SLC25A27	-1.82216
SLC25A47	-3.20211
SLC26A2	1.00434
SLC26A2	1.23413
SLC26A6	-1.16494
SLC27A2	-2.21585
SLC27A2	-2.25719
SLC27A5	-1.26472
SLC2A3	-1.11578
SLC2A5	2.07333
SLC2A9	-1.52383
SLC31A1	-1.03971
SLC35F6///CENPA	1.98405
SLC38A2	-1.33031
SLC38A2	-1.2806
SLC38A4	-1.54518
SLC38A4	-1.47443
SLC38A6	1.52481
SLC39A5	-1.16357
SLC39A5	-1.11701
SLC3A1	-1.72723
SLC41A2	-1.75866
SLC41A2	-1.63119
SLC41A2	-1.40389
SLC44A1	-1.01627
SLC44A5	2.77837
SLC45A2	1.55165
SLC45A2	1.14435
SLC4A4	-1.09237
SLC51A	-3.07478
SLC6A13	2.09685
SLC6A2	2.79919
SLC6A2	1.82386
SLC6A2	1.13755
SLC6A2	1.15753
SLC7A11	4.04565
SLC7A11	2.15308
SLC7A2	-2.39321
SLC7A6	1.24358
SLC7A6	1.30114
SLC9B2	-1.0512
SLCO1B1	-1.58658
SLCO1B3	-3.61958
SLCO2B1	-1.07615
SLCO4C1	-2.25369
SLCO6A1	1.3661
SLF2	1.01997
SLPI	-1.51079
SMAD9	-1.73735
SMC2	1.50041
SMC2	1.03802
SMPX	2.84331
SMYD2	1.07964
SMYD3	1.40682
SNCAIP	1.07314
SNED1	-1.0136
SNORA28///EIF5	-1.90738
SNORD10///SNORA48///SNORA67///EIF4A1	-1.01746
SNTG1	1.50938
SOCS2	-3.09098
SOCS2	-2.09589
SOCS2	-2.1098
SOCS3	-1.86627
SORBS1	-1.24766
SORBS1	-1.15326
SORL1	-1.26043
SORL1	-1.17215
SORL1	-1.65973
SOWAHA	1.20591
SOX6	-1.54102
SP5	2.0741
SPA17	1.14772
SPAG4	1.08927
SPARCL1	2.03773
SPATA18	-2.06886
SPATA5	1.05462
SPATA6L	-1.57239
SPATA6L	-1.58583
SPATA6L	-1.01081
SPATS2	1.5903
SPATS2	1.38446
SPC24	1.32789
SPC25	1.25508
SPDL1	1.35236
SPG20	-1.07736
SPIDR	-2.19735
SPINK1	4.05432
SPINT2	-1.64874
SPIRE1	-1.53356
SPIRE1	-1.46469
SPON1	-1.20676
SPP1	3.1255
SPP1	1.64756
SPP2	-4.1335
SPRY2	-1.10444
SPRY4-IT1	-1.00583
SPRYD4	-1.21253
SPSB2	1.16922
SPTA1	1.0704
SPX	1.29452
SQLE	1.0214
SQLE	1.2968
SQSTM1	1.11503
SQSTM1	1.16209
SRD5A1	-1.86509
SRD5A1	-1.22071
SRD5A1	-1.24096
SRD5A2	-2.00823
SRGAP2C///SRGAP2B///SRGAP2	1.21042
SRGN	-1.06005
SRPX	-2.90096
SRXN1	1.76659
[truncated: 532 more rows]

## Sheet: GSE84402
Gene.symbol	logFC
A1BG	-1.56535
AACS	1.23533
AADAT	-2.07446
AATF	1.1091
ABAT	-1.82531
ABAT	-1.74444
ABCA6	-2.04907
ABCA8	-3.73173
ABCA8	-1.64677
ABCA9	-1.6124
ABCA9	-1.68649
ABCB11	-2.65975
ABCB11	-2.30357
ABCB4	-2.24227
ABCC9	-1.85501
ABCC9	-1.94364
ACACA	1.58675
ACAD10	2.13009
ACADL	-2.84982
ACADL	-2.76747
ACAN	1.79165
ACE2	-1.99046
ACLY	1.12554
ACMSD	-2.08728
ACSL4	2.77169
ACSL4	2.22128
ACSL4	2.11992
ACSM5	-2.24345
ACSM5	-2.24176
ADAMTS13	-1.79068
ADAMTS2	-2.39358
ADAMTSL2	-2.15541
ADAMTSL3	-1.60302
ADCY1	-1.9
ADCY1	-1.96474
ADGRL3	-1.87508
ADH1B	-2.99056
ADH1B	-2.18261
ADH1B	-2.14007
ADH1C	-2.92638
ADH4	-1.82897
ADH4	-2.37722
ADORA3	-1.90834
ADRA1A	-2.40684
ADRA1A	-3.56397
ADRA1B	-2.17853
ADSL	1.24484
AFM	-2.52808
AGXT	-1.86303
AGXT2	-2.11856
AK6///TAF9	1.26453
AKR1C3	1.477
AKR1D1	-2.78607
AKR7A3	-2.00256
AKR7A3	-1.95576
ALDH2	-1.64887
ALDH6A1	-1.90759
ALDH6A1	-1.84945
ALDH6A1	-1.88019
ALDH6A1	-1.45938
ALDH8A1	-2.31321
ALDOB	-2.68293
ALPL	-2.19913
ALPL	-1.57111
ALX3	1.59836
ALYREF	1.21454
ANAPC7	1.04423
ANG	-1.23205
ANGPTL1	-2.99784
ANGPTL1	-2.31525
ANGPTL1	-2.71812
ANGPTL3	-1.63368
ANGPTL6	-3.01555
ANK3	-1.77664
ANK3	-2.25764
ANK3	-1.58221
ANKRD55	-1.98393
ANKS6	1.66171
ANLN	2.76323
ANLN	2.46088
ANO1	-1.89546
ANTXR2	-1.44128
ANXA10	-2.93977
AP1S3	1.71574
APLP2	1.83939
APOA5	-2.34697
APOA5	-1.90927
APOC4-APOC2///APOC4///APOC2	-2.28029
APOF	-3.63073
AQP4	-2.23321
AR	-1.66214
ARID3A	1.37341
ART4	-2.59331
ART4	-1.61273
ASF1B	1.45178
ASNS	1.93947
ASPA	-2.42343
ASPG	-2.30006
ASPG	-2.0317
ASPM	3.30641
ASPM	2.42626
ASPM	1.90008
ASS1	-1.53889
ATAD2	1.76786
ATAD2	1.74746
ATAD2	1.44894
ATAD2	1.49931
ATOH8	-1.40133
ATP6V0D2	2.01047
ATP9A	1.2872
AURKA	2.20451
AURKA	2.16697
AURKB	2.72214
AVPR1A	-3.03693
AVPR1A	-2.09125
AXL	-1.33112
AZGP1	-1.77905
AZGP1P1	-1.93588
AZGP1P1///AZGP1	-2.01487
B3GNT5	2.01942
B4GALT1	-1.24089
BAAT	-1.73028
BAIAP2	-1.80033
BBOX1	-2.61859
BCAM	1.76303
BCAT1	1.75361
BCHE	-2.70747
BCO2	-3.0185
BEND3	1.15065
BEX2	1.97824
BGN	-1.19698
BHMT	-2.16628
BIRC5	2.95388
BIRC5	2.39009
BLOC1S1-RDH5///RDH5	-2.3111
BMP5	-2.22763
BMPER	-3.72889
BOLA2B///BOLA2	1.2415
BRPF3	1.13939
BUB1	3.09787
BUB1B	2.49903
BYSL	2.12652
C11orf96	-1.63233
C17orf80	1.64194
C1QTNF1	-1.24955
C1R	-2.10747
C1RL	-1.50907
C1S	-1.37117
C1S	-1.86874
C2orf54	1.39259
C3orf14	1.83208
C3P1	-3.1648
C6	-2.29914
C6orf48	1.4576
C7	-3.30743
C7	-2.44116
C8A	-2.65032
C8B	-1.7664
C8orf33	1.0974
C8orf4	-1.98976
C8orf46	-2.29684
C9	-2.96212
CA12	2.39463
CABYR	1.74307
CACNA2D1	1.6049
CAMKMT	2.19681
CAP2	2.39111
CAP2	2.37609
CAPN3	-1.6192
CASC7///AGO2	1.35919
CCBE1	-3.10969
CCBE1	-1.73224
CCDC134	1.52147
CCDC137	1.18637
CCDC138	2.47117
CCDC3	-1.73808
CCHCR1	1.82433
CCL15-CCL14///CCL14	-1.747
CCL19	-2.0598
CCL21	-2.50197
CCL23	-2.09507
CCL5	-1.79841
CCNA2	1.79471
CCNB1	2.94523
CCNB1	3.15265
CCNB2	2.5098
CCNE2	1.79184
CCT5	1.46905
CD14	-1.5574
CD163	-1.64386
CD163	-1.40034
CD1D	-2.04885
CD24	2.14876
CD24	2.23765
CD24	1.68801
CD4	-1.44969
CD5L	-2.24955
CD69	-1.87567
CDA	-3.37821
CDC20	2.60973
CDC25A	3.47196
CDC25C	1.92179
CDC6	2.29475
CDC6	1.88048
CDCA2	1.83407
CDCA3	1.99199
CDCA3	1.64557
CDCA5	3.04311
CDCA7	1.81178
CDCA7	2.48993
CDCA8	3.20959
CDH19	-2.43309
CDH19	-1.9922
CDHR2	-1.22482
CDK1	2.105
CDK1	2.87137
CDK1	2.23335
CDK16	1.2654
CDK16	1.12949
CDK4	1.30063
CDK5R1	1.95874
CDKN2A	2.18083
CDKN3	3.55623
CDKN3	2.42452
CDT1	2.2805
CENPE	3.0611
CENPF	2.416
CENPF	1.38426
CENPI	1.65799
CENPK	2.17803
CENPL	1.4246
CENPL	1.68629
CENPM	2.49417
CENPN	1.56818
CENPO	1.96765
CENPQ	1.36938
CENPU	1.72015
CENPW	1.95377
CETP	-2.65702
CFAP70	-2.17884
CFHR4	-2.96055
CFP	-4.35777
CFTR	-2.89443
CFTR	-2.412
CH25H	-1.59396
CHEK1	2.49969
CHEK1	1.49698
CHST4	-1.95918
CHST7	-1.8156
CKAP2	2.01273
CKAP2L	2.14198
CKAP4	1.53564
CKAP5	1.36818
CKS1B	1.45747
CKS2	2.25418
CLDN10	-1.84822
CLEC1B	-3.60582
CLEC4G	-3.94764
CLEC4M	-4.55455
CLEC4M	-3.74963
CLGN	2.19748
CLIC1	1.15549
CLRN3	-1.87485
CNDP1	-3.58075
CNIH4	1.21611
CNOT11	1.25761
CNTN3	-2.0628
CNTN4	-2.02754
COCH	2.66728
COL4A3	-2.94447
COL6A6	-2.29251
COLCA1	1.86201
COLCA2	2.06764
COLEC10	-1.98558
COLEC11	-1.4829
CPD	1.40957
CPEB3	-2.10235
CPEB3	-1.7498
CPED1	-2.79203
CPED1	-1.87473
CPNE1	1.14296
CRHBP	-4.15299
CRNDE	2.86802
CSE1L	1.40431
CSE1L	1.22664
CTC-338M12.4	1.50129
CTH	-2.32953
CTH	-2.50385
CTHRC1	2.70635
CTNNA3	-2.98629
CTNNA3	-1.81422
CTSO	-1.33642
CXCL12	-1.98579
CXCL14	-4.83794
CXCL14	-4.75198
CXCL2	-3.49983
CXCL2	-2.50931
CYAT1///IGLV1-44///IGLC1	-2.32395
CYP1A1	-2.45501
CYP1A2	-3.56689
CYP1A2	-4.10307
CYP26A1	-2.73226
CYP2A6	-3.59277
CYP2A6	-3.33209
CYP2A6	-3.30814
CYP2A6	-3.42251
CYP2A7	-3.13049
CYP2B6	-2.61522
CYP2B6	-2.65726
CYP2B7P///CYP2B6	-3.18718
CYP2C8	-2.75273
CYP2C9	-2.3265
CYP2C9	-2.34366
CYP2C9	-2.17256
CYP2C9	-2.2577
CYP39A1	-3.10725
CYP39A1	-2.45955
CYP39A1	-2.13802
CYP3A4	-2.84097
CYP3A4	-2.67305
CYP3A4	-3.35623
CYP3A4	-1.53344
CYP3A43	-1.50614
CYP4A11	-2.11158
CYP4A11	-2.50017
CYP4A22///CYP4A11	-2.38309
CYP4A22///CYP4A11	-1.6728
CYP4A22///CYP4A11	-1.6702
CYP4F2	-2.0565
CYP4F2///CYP4F3	-1.75331
CYP4V2	-1.37846
CYP8B1	-2.80322
CYR61	-1.6781
DARS2	1.2719
DBF4	1.63232
DBH	-2.46918
DCAF13	1.61335
DCAF16	1.00179
DCDC5///DCDC1	-2.13102
DCLRE1C	1.26465
DCN	-2.54348
DCN	-2.83481
DCN	-2.83174
DCN	-2.89871
DCXR	-1.56934
DEPDC1	2.5745
DEPDC1	2.44352
DEPDC1	2.43414
DEPDC1	2.3884
DEPDC1B	2.28171
DIP2A	1.63943
DIRAS3	-2.30774
DLAT	1.56298
DLG5	1.47014
DLGAP5	2.02807
DNAJC5	1.48712
DNAJC9	1.20837
DNALI1	-2.66658
DNASE1L3	-2.85164
DNASE1L3	-1.82388
DNM3OS	-2.86222
DNM3OS	-2.23704
DNMT3A	1.4374
DOK6	1.72424
DPT	-3.15594
DPT	-2.73087
DPT	-1.41677
DSTYK	1.97677
DTL	2.55152
DTL	2.10853
DTNA	2.56901
DTNA	1.78437
DTNA	1.54206
DTNA	1.88639
DTNA	2.3772
DUXAP10	2.52623
DYM	1.14759
E2F8	1.87346
ECE2	1.36752
ECHDC2	-1.27839
ECM1	-1.89984
ECT2	2.53981
ECT2	2.03372
EDIL3	1.71691
EDNRB	-1.74215
EDNRB	-1.5792
EDNRB	-1.22335
EFNA4	1.57855
EGR1	-2.46556
EGR1	-2.07859
EGR1	-1.98285
EGR2	-1.81447
EHD3	-1.31926
EHMT2	1.29941
EIF3D	1.0081
EIF3H	1.28562
EIF5A2	1.44211
EIF5A2	1.68744
ENAH	1.88934
ENAH	1.57169
ENG	-1.83701
ENO3	-1.87451
ENPEP	-1.6705
EPHA3	-2.33731
EPHA4	-1.55912
EPPK1	2.31441
EPS15L1	1.61935
ESM1	2.58805
ESR1	-2.85964
ETFDH	-1.73113
ETNPPL	-2.21623
EXO1	1.98322
EXOSC7///CLEC3B	-1.84547
EXPH5	-1.96284
EXPH5	-1.91061
EZH2	1.84083
F11	-1.58784
F12	-1.71663
F8	-1.63425
F9	-2.66605
FABP5	1.85754
FADS2	2.09365
FAM134B	-2.6519
FAM134B	-2.47171
FAM13A	-1.85746
FAM13A	-1.51917
FAM150B	-2.6721
FAM189B	1.19551
FAM19A4	2.27986
FAM222A	1.97541
FAM64A	2.02037
FAM65C	-3.10484
FAM72A///FAM72D///FAM72B///FAM72C	2.49881
FAM83D	2.22959
FAM9B	-2.05604
FANCD2	2.30064
FANCI	2.80467
FANCI	1.70103
FAT4	-1.22509
FBL	1.61256
FBP1	-1.97998
FBXL21	3.20855
FCGR2B	-2.02617
FCN2	-3.90062
FCN2	-2.22436
FCN3	-3.94386
FDPS	1.52111
FEN1	2.26009
FEN1	1.55974
FETUB	-2.43124
FGA	-1.47716
FLJ13224	1.65659
FLJ22763	-3.11082
FLJ45482	1.37146
FLVCR1	2.60245
FLVCR1	1.81913
FMNL3	1.47538
FMO2	-2.68385
FMO2	-1.70308
FMO3	-2.5317
FMO3	-2.55173
FNDC5	-2.79175
FOLH1B	-2.47074
FOLH1B///FOLH1	-1.95541
FOLH1B///FOLH1	-1.93473
FOLH1B///FOLH1	-1.30742
FOS	-2.97847
FOSB	-4.38942
FOXM1	2.55026
FTCD	-1.78969
FTCD	-1.89405
FTCD	-1.68357
FTCD	-1.56089
FTCD	-1.69581
FXYD6	-1.13226
GABARAPL3///GABARAPL1	-2.02643
GABRP	-2.12978
GAL3ST1	2.15416
GAS1	-2.39242
GAS2L3	1.96972
GBA3	-3.42416
GBA3	-2.89894
GBP1	-1.41803
GCDH	-1.33089
GCDH	-1.22402
GCGR	-2.15117
GDF11	2.11047
GDPD1	1.39356
GGT5	-2.31372
GHR	-2.24318
GINS1	3.06903
GINS2	1.70559
GIT2	2.30011
GJC1	2.33266
GJC1	1.81305
GLE1	1.68838
GLS2	-3.5314
GLS2	-3.4602
GLYAT	-4.16887
GLYAT	-3.21184
GLYAT	-2.37028
GMNC	-1.40292
GMNN	2.00528
GMPS	1.26843
GNA14	-2.54202
GNA14	-1.43935
GNAZ	1.99525
GNE	-1.47774
GNG4	2.90774
GNMT	-2.53675
GPC3	3.86867
GPD1	-3.35592
GPD1	-2.23635
GPM6A	-2.88083
GPM6A	-2.42343
GPR158	2.24738
GPR182	-1.93204
GPR182	-1.08931
GPSM2	3.44037
GPSM2	1.59513
GREM2	-3.19817
GREM2	-2.21222
GRHPR	-1.53326
GRHPR	-1.49438
GRHPR	-1.27348
GSTZ1	-2.26475
GTSE1	1.78808
GTSE1	2.04174
GYS2	-3.58418
GZMK	-1.94234
H2AFX	1.47134
H2AFX	1.39479
HAGLR	2.97168
HAL	-1.91455
HAMP	-3.21714
HAND2-AS1	-2.4326
HAO1	-1.93276
HAO2	-2.81748
HAO2	-3.19906
HBA2///HBA1	-1.79521
HBA2///HBA1	-1.75682
HBA2///HBA1	-1.63847
HBA2///HBA1	-2.05845
HBA2///HBA1	-1.72531
HBA2///HBA1	-1.69475
HDAC11	1.6493
HEATR1	1.27886
HEATR1	1.22529
HEATR1	1.03942
HELLS	2.45042
HELLS	2.88355
HELLS	1.8402
HELLS	2.19494
HEPN1///HEPACAM	-2.41247
HGF	-2.68735
HGF	-2.09178
HGFAC	-3.16651
HHIP	-2.71625
HHIP	-2.96116
HHIP	-2.37042
HHIP	-2.07044
HID1	1.75778
HIST1H2BN	1.59042
HIST1H3G	1.32762
HJURP	3.65449
HK3	-1.95573
HMGA1	1.83373
HMGB3	1.30329
HMMR	2.47471
HMMR	1.99865
HN1	1.28576
HPD	-2.42666
HPGD	-2.65418
HPR	-2.12763
HPX	-2.08401
HPX	-1.79105
HS3ST3A1	-1.50658
HS6ST2	3.17152
HSD11B1	-3.44882
HSF1	1.47699
HSPB1	1.42076
HSPC324	-1.45768
IDO2	-2.53124
IFITM1	-1.5695
IFITM2///IFITM1	-1.55498
IGF1	-2.07223
IGF1	-2.02374
IGF2BP2	2.58615
IGF2BP3	3.65417
IGF2BP3	3.11444
IGFALS	-1.75371
IGFBP3	-1.51496
IGFBP3	-1.52557
IGHA2///IGHA1///IGH	-3.28926
IGHM	-2.90368
IGHV3-23///IGHV4-31///IGHM///IGHG3///IGHG1///IGHA2///IGHA1	-1.70416
IGHV3-23///IGHV4-31///IGHM///IGHG3///IGHG1///IGHD///IGHA1///IGH	-2.21167
IGK	-2.27432
IGK///IGKC	-2.71767
IGK///IGKC	-1.98455
IGK///IGKC	-1.63586
IGK///IGKC	-1.96238
IGK///IGKC	-1.94891
IGKC	-2.97406
IGKV1OR2-108	-2.91501
IGLC1	-2.1246
IGLC1	-2.29142
IGLJ3///IGLV1-44///CKAP2///IGLV@///IGLC1	-2.75385
IGLL5	-1.44472
IL1RAP	-1.76263
IL33	-2.26396
ILF2	1.58255
IMPDH2	1.51347
INF2	2.06368
INMT	-3.00021
IQGAP3	2.35335
IRAK1	1.10078
ISX	2.581
ITGA9	-1.83381
ITIH4	-2.57333
ITIH4	-1.86992
JCHAIN	-3.21329
JUNB	-1.54839
KATNB1	1.49402
KAZN	-1.93729
KAZN	-1.76109
KBTBD11	-2.14512
KCND3	-2.49165
KCND3	-2.40672
KCNIP3	1.54654
KCNJ15	-1.87859
KCNN2	-3.32142
KDM4C	-1.79491
KDM8	-1.38212
KIAA0101	2.23799
KIF11	2.27732
KIF15	2.21626
KIF18A	1.93283
KIF18B	2.27296
KIF20A	2.53579
KIF23	3.22134
KIF23	1.76195
KIF2C	1.88636
KIF2C	1.40631
KIF4A	2.70369
KIFC1	3.14044
KLKB1	-2.3483
KMO	-2.75211
KMO	-2.63411
KMO	-2.26411
KPNA2	1.86496
KPNA2	1.80294
KRT16	-1.85523
LAMA2	-1.84108
LAMC1	1.28793
LAPTM4B	2.02811
LAPTM4B	2.01056
LAPTM4B	1.99952
LAPTM4B	2.31183
LARP1	1.30359
LCAT	-3.73295
LDB2	-1.7345
LDHD	-1.63936
LEF1-AS1	1.40584
LEPROT///LEPR	-2.19257
LEPROT///LEPR	-2.27201
LEPROT///LEPR	-2.34847
LEPROT///LEPR	-2.19625
LEPROT///LEPR	-1.91333
LHX2	-1.92365
LIFR	-2.65572
LIFR	-2.57311
LIFR	-2.62151
LIFR	-1.95257
LINC00487	-1.71304
LINC00491	1.71652
LINC00844	-3.75685
LINC00970	-1.76505
LINC01093	-2.71633
LINC01296///DUXAP10	1.55592
LINC01296///DUXAP10///DUXAP8	2.58787
LINC01554	-3.02161
LINGO1	2.02866
LMNB2	2.21545
LOC100128988	1.63839
LOC100129917	2.25177
LOC100130815	1.81616
LOC100287413///GLYATL1	-2.44698
LOC100287413///GLYATL1	-1.83967
LOC100288637///ARHGAP11B	2.00673
LOC100499489	1.33779
LOC100506718///FLRT2	-1.62801
LOC100507577///LONP2///SIAH1	-1.25087
LOC100653137///CDH23	-1.78452
LOC100653149///LINC01296	1.73503
LOC100996735///LOC100996732///LOC654342///LOC645166	1.84154
LOC101927066	1.66029
LOC101927095	1.40124
LOC101927137///CCT3	1.43623
LOC101927151	1.45183
LOC101927699	2.55881
LOC101928422///TCAF2P1///TCAF2	1.43647
LOC101928916///NNMT	-2.76993
LOC101928916///NNMT	-3.06054
LOC101930489///MIR4435-2HG///LINC00152	1.69209
LOC102723983///DAZAP2	1.64774
LOC102725116	2.23932
LOC105373150	1.94137
LOC105373383	1.57065
LOC105373876	2.16104
LOC105376944	2.27913
LOC105378749	-2.62385
LOC105379499///FLJ45482	1.60469
LOC149703	-2.1068
LOC157273	-2.34255
LOC284926	2.1127
LOC654342///LOC645166	2.41522
LOC729680	2.42644
LPA	-2.25258
LPL	1.64216
LRRC69	2.22897
LRRK2	-1.70577
LSM4	1.3882
LTBP4	-2.05648
LY6E	-1.61016
LYRM4	1.54786
LYRM4	1.1985
LYSMD1	1.67443
LYVE1	-2.29386
LYVE1	-3.15244
MAD2L1	2.08015
MAD2L1	2.24913
MAGED2	1.23122
MAGI2-AS3	-1.32764
MAN1C1	-2.35263
MAN1C1	-1.13373
MAP3K11	1.2102
MAPT	1.94485
MARCO	-4.12238
MASP2	-2.36937
MAT1A	-1.80873
MATR3	2.26122
MBL2	-1.63497
MCC	-1.96074
MCM10	3.67882
MCM10	2.88337
MCM2	1.90646
MCM3	1.61478
MCM3AP-AS1	1.88978
MCM4	2.53876
MCM4	1.56336
MCM4	1.06471
MCM5	1.53112
MCM6	2.65033
MCM6	1.37734
MCM7	1.50117
MCM8	1.60697
MCRS1	1.11817
MDK	2.34325
MEA1	1.14692
MED30	1.31097
MELK	2.42841
MEP1A	2.98201
METTL21A	1.66429
MFAP3L	-2.44349
MFAP4	-2.83757
MFSD2A	-3.2313
MIF-AS1	2.74014
MIR1236///NELFE	1.71532
MIR1292///SNORD110///SNORD86///SNORD57///NOP56	1.32129
MIR1908///FADS1	2.13695
MIR1908///FADS1	1.76635
MIR1908///FADS1	1.66278
MIR29C///MIR29B2	-1.48955
MIR3658///UCK2	2.09068
MIR3917///STMN1	1.15529
MIR6756///MCAM	1.13109
MIR6824///SLC26A6	1.91531
MIR6834///PFDN6	1.12889
MIR6866///CASC3	1.07839
MIR6883///PER1	-1.19775
MIR7112///BOP1	2.33591
MKI67	3.24281
MKI67	2.00226
MKI67	2.33594
MKI67	1.61491
MKL1	1.82513
MME	-2.19655
MME	-2.54189
MMP11	2.07618
MMP12	2.83154
MMP15	-1.3148
MOGAT1	-2.1467
MOGAT2	-2.88409
MOGAT2	-2.59322
MPDZ	-1.33981
MPP7	2.19397
MRAP2	1.53041
MRC1	-1.69094
MRPS12	1.80379
MRPS23	1.29909
MS4A6A	-1.70344
MS4A6A	-1.55944
MSH2	1.66069
MSH5-SAPCD1///SAPCD1	2.14132
MSH5-SAPCD1///SAPCD1///MSH5	1.45471
MT1E	-2.73632
MT1E	-2.7721
MT1F	-3.14446
MT1F	-3.29955
MT1G	-3.32236
MT1G	-3.07437
MT1H	-2.84135
MT1HL1	-2.97575
MT1M	-4.51351
MT1X	-2.77428
MT1X	-2.73601
MT2A	-2.46785
MTA3	1.12471
MTBP	2.97782
MTBP	2.46182
MTFR2	1.38282
MUC6	-2.71942
MUC6	-1.47493
MXD3	1.70329
MYBL2	2.1908
MYOT	-2.68189
MZB1	-1.70235
NAAA	-1.57009
NANOS1	3.37597
NAPSB	-2.74354
NAT2	-4.41817
NAXE	1.24688
NCAPG	2.86443
NCAPG	1.88129
NCAPH	2.79066
NDC80	2.63456
NDRG1	1.72379
NDST3	-1.62443
NEIL3	1.23069
NEK2	2.6687
NEK2	2.10388
NETO2	1.98932
NEU1	1.68336
NGFR	-2.20185
NME1	1.54692
NOL7	1.28755
NOL7	1.19066
NOX1	-1.98785
NPHP3-ACAD11///ACAD11///NPHP3	-1.31269
NPM1	1.44199
NPR3	-1.97141
NPR3	-1.24394
NPW	-3.21662
NPY1R	-2.76987
NR0B2	-1.28539
NR1I2	-2.65813
NR2C2AP	1.25828
NR2F2-AS1	-2.4008
NR3C2	-2.12278
NR6A1	1.88069
NRAV	1.68907
NRCAM	1.91221
NREP	1.88266
NREP	1.53682
NRXN3	2.28561
NSUN7	1.80717
NT5DC2	2.72956
NT5M	1.49397
NTF3	-2.10288
NUF2	3.75578
NUP133	1.79929
NUP155	1.32656
NUSAP1	1.89209
NUSAP1	1.93221
NYAP2	1.73799
OGDHL	-2.30918
OGFOD2	1.3055
OIP5	2.43385
OIT3	-3.55824
OLFM1	-2.59873
OR13C4	-1.87883
ORC1	1.83335
ORC6	1.9439
OSR2	2.3258
OVCH1-AS1	1.31717
P2RY12	-2.12034
P2RY13	-2.02017
P3H2	-2.6562
P3H4	2.0897
PABPC3	1.23258
PAFAH1B3	1.59353
PAMR1	-2.45048
PARD3	1.89953
PARD3B	1.87893
PARPBP	2.65577
PARPBP	1.81848
PBK	2.90519
PBLD	-2.0639
PBLD	-2.17348
PCDH9	-3.0913
PCDH9	-2.48514
PCK1	-2.18097
PDAP1	2.02539
PDE2A	-2.16181
PDE4B	-1.43357
PDE7B	-1.93057
PDGFRA	-2.8468
PEAR1	-1.03426
PEG10	3.40858
PEG10	3.20829
PEMT	-1.50738
PEX13	1.85919
PGLYRP2	-2.758
PGM5	-1.3499
PGP	1.37889
PHYHD1	-2.24611
PIGC	1.10715
PIGG	1.37924
PIK3C2G	-1.84899
PIK3R2	1.54993
PITPNM3	-1.45009
PITX2	1.79493
PKHD1	-1.49173
PKN1	1.41114
PLAC8	-2.75962
PLCB1	1.98843
PLCB1	1.72568
PLCXD3	-1.92504
PLEKHB2	2.17384
PLG	-2.04845
PLG	-1.32332
PLG///LPA	-1.43437
PLGLB1///PLGLB2	-1.90952
PLGLB1///PLGLB2	-2.07821
PLK1	1.39793
PLPPR1	1.34522
PLVAP	1.34926
POLA2	1.77923
POLE2	1.57219
POLQ	2.18037
POLQ	2.08859
POLR3A	1.86789
POMK	1.98593
PON1	-2.49731
PON1	-1.84703
PON3	-2.10842
PPBP	-2.79771
PPIL1	1.63024
PPM1K	-2.06438
PPM1K	-1.17916
PPP1R3B	-1.95997
PPP1R3B	-1.92863
PPP1R9A	1.93333
PPP1R9A	1.47865
PPP1R9A	1.61952
PRAM1	-1.59196
PRC1	2.56303
PRELP	-1.98842
PRICKLE1	-2.15121
PRIM1	1.59517
PRIM2B///PRIM2	1.80037
PROZ	-1.90326
PRR11	2.03051
PRRC2C	1.05404
PRRC2C	1.11019
PSMB4	1.18638
PSMD4	1.45554
PSMD4	1.43849
PSRC1	1.64695
PTGER2	-2.47148
PTGS2	-2.50771
PTH1R	-1.79454
PTN	-1.67862
PTPN22	-1.62882
PTPN5	1.1842
PTPRB	-1.79272
PTPRD	-2.23979
PTPRD	-1.61875
PTPRN2	-2.13165
PTTG1	2.42304
PTTG3P	2.04499
PVALB	-2.40725
PZP	-2.12016
RAB11FIP4	1.26836
RACGAP1	2.08857
RAD51	1.54435
RAD51AP1	2.16446
RAD54L	2.02097
RAMP3	-1.83908
RAPGEFL1	1.98005
RBM24	2.00708
RBMS3	-1.67204
RBMS3	-1.61673
RBMS3	-1.86572
RBP5	-2.16152
RCAN1	-2.13407
RCAN1	-1.52736
RCL1	-1.58012
RDH16	-2.66504
RECQL4	2.18583
RECQL4	1.78534
RFC3	1.34892
RFC4	1.90918
RHBDL1	1.72031
RIDA	-1.71619
RMI2	2.33055
RNASEH2A	1.41627
RND2	1.8296
RND3	-1.75659
RNF125	-1.36213
RNF144B	-1.77914
RNF150	-1.24745
RNF8	1.20148
ROBO1	1.99771
RPL8	1.09231
RPS11P6	1.86357
RPS16	1.06666
RPS21	1.41792
RRM2	2.54137
RRM2	2.44201
RRP12	1.95923
RRP9	1.62154
RRS1	1.36622
RSPO3	-2.58646
RTP3	-2.79149
RTP3	-2.07525
SAA2-SAA4///SAA4	-2.36366
SAC3D1	1.74923
SALL4	2.01423
SAMD5	-1.97174
SAMD5	-1.84331
SAMD5	-1.90522
SBF2-AS1	2.04843
SBSN	2.19493
SCML4	-1.72198
SCN7A	-2.42351
SCNN1A	-1.71002
SDS	-3.37882
SEMA6D	-1.52573
SERF1B///SERF1A	1.37279
SERPINE1	-2.08768
SERPING1	-1.47
SERPINI2	1.88474
SESTD1	1.04903
SF3B4	1.43479
SFRP1	-1.81295
SGCE	1.57827
SGO2	2.02857
SHBG	-3.35141
SIGIRR	-1.96646
SIGLEC11	-2.3141
SIX4	1.87966
SKA1	3.03274
SLBP	1.26034
SLC10A1	-2.58743
SLC16A4	-2.31936
SLC1A1	-2.41132
SLC1A1	-2.63296
SLC22A1	-4.41595
SLC25A47	-2.57215
SLC27A5	-2.20984
SLC28A1	-2.31202
SLC28A1	-1.19157
SLC28A3	-1.51942
SLC35E4	1.82407
SLC35F6///CENPA	2.21532
SLC38A10	1.72495
SLC38A4	-1.69711
SLC39A4	1.82031
SLC46A3	-2.04771
SLC4A4	-2.31015
SLC4A4	-2.34584
SLC6A10PB///SLC6A10P///SLC6A8	2.02352
SLC6A8	2.21404
SLC6A8	2.80781
SLC6A8	1.9907
SLCO1B3	-2.57268
SLF1	1.74795
SLITRK4	1.93025
SLITRK6	-2.42013
SLITRK6	-1.83717
SMIM24	-2.66018
SMKR1	1.97486
SMYD3	1.67655
SNHG1///SNORD22///SNORD25///SNORD26///SNORD27///SNORD28///SNORD30///SNORD31///SNORD29	1.44196
SNORA17B///SNORA17A///SNHG7	1.60144
SNORD77///SNORD76///SNORD74///GAS5///SNORD44///SNORD47///SNORD80///SNORD79///SNORD81	1.71985
SNORD77///SNORD76///SNORD74///GAS5///SNORD44///SNORD47///SNORD80///SNORD79///SNORD81	1.32153
SNORD88C///C19orf48	2.23163
SNRPB	1.55496
SNRPB	1.44877
SNRPC	1.16534
SNRPE	1.05214
SNX29P1///SNX29P2	-1.81646
SNX5	2.45946
SORL1	-2.09026
SORL1	-1.50905
SORL1	-1.68746
SPAG5	1.41475
SPATA18	-2.85531
SPC24	2.38498
SPC25	2.07509
SPRY4-IT1	-1.99388
SQLE	2.52599
SQLE	2.32143
SQLE	2.28296
SRD5A2	-2.56358
SRPX	-2.61287
ST3GAL6	-1.99643
ST6GAL2	-2.35665
STAB2	-2.55116
STARD5	-1.46124
STEAP3	-1.87984
STEAP3	-1.82361
STEAP4	-2.29904
STIL	1.30256
STKLD1	1.83755
STXBP6	1.78786
STXBP6	1.52903
SULT1C2	3.01966
SULT1C2	3.19219
SULT1C2	2.57589
SVEP1	-1.99619
SVEP1	-2.08212
SYNGAP1	1.35561
SYNPO2	-1.67235
SYT9	-1.89238
SYTL5	-1.86655
TACC1	1.65726
TACC3	2.16811
TACSTD2	-2.40306
TAT	-2.85025
TAT	-1.88317
TBC1D16	1.34405
TBXA2R	-2.10099
TCF19	1.61819
TCF21	-1.73549
TDO2	-2.82658
TDRKH	1.5929
TENM1	-1.93254
TET1	1.51556
TFPI2	-2.27855
TFPI2	-2.6561
TFRC	1.63298
THBS4	1.67025
THRSP	-4.0657
THRSP	-3.2914
THRSP	-2.08688
THY1	1.29224
TIAM2	2.27197
TIMD4	-3.0375
TK1	2.31948
TMEM100	-2.20043
TMEM104	1.27793
TMEM106C	1.2722
TMEM198	1.10907
TMEM201	1.53332
TMEM246	2.00041
TMEM27	-2.48162
TMEM45A	-2.35327
TMEM47	-1.83698
TMEM47	-1.57992
TMEM97	1.38084
TMEM98	1.41432
TMPO	1.25428
TNFAIP8L2-SCNM1///SCNM1	1.15555
TNFRSF17	-2.43994
TNXB///TNXA	-1.76286
TNXB///TNXA	-1.35215
TNXB///TNXA	-1.30648
TNXB///TNXA	-1.42218
TOMM22	1.43313
TOMM40L	1.86248
TOP2A	3.0311
TOP2A	2.83301
TP53BP2	1.60718
TPPP2	-2.44884
TPX2	2.22227
TRIM22	-1.51244
TRIM24	1.43453
TRIM45	1.24781
TRIM52-AS1	1.87491
TRIM59	1.70789
TRIM71	2.92639
TRIP13	1.99597
TRMU	1.79732
TROAP	2.62731
TROAP	1.42366
TRUB1	1.53131
TSACC	1.49387
TSLP	-2.56878
TTC36	-4.31967
TTK	3.61003
TUBB2A	1.41504
TUBD1	1.17421
TUG1	1.35575
TYMS	2.0765
TYMS	1.8852
UBAP2	1.40611
UBAP2L	1.68592
UBAP2L	1.19943
UBE2C	2.23413
UBE2S	1.98949
UBE2T	2.28826
UBQLN4	1.41985
UHRF1	1.97157
UMPS	1.80293
URI1	2.00609
USP36	1.49414
UTP23	2.03109
VIPR1	-3.45112
VMO1	-2.53301
VPS72	1.41112
VSIG4	-1.75591
WDHD1	1.5455
WDYHV1	1.46441
WFDC1	-2.24009
WHSC1	1.19181
WHSC1	2.22742
XDH	-2.61896
XPO5	1.68131
ZFHX4	1.97488
ZFP1	-1.39905
ZFP36	-1.34587
ZFP69B	2.71676
ZG16	-2.64673
ZGPAT	-1.52678
ZGPAT///LIME1	-1.59146
ZIC2	2.07301
ZNF280A	1.60216
ZNF385B	-2.15548
ZNF468	1.83323
ZNF581	1.74475
ZNF600	1.49057
ZNF702P	1.98779
ZNF711	1.67041
ZNF74	1.61732
ZNF764	1.20455
ZNF789	1.39027
ZNF826P	1.88805
ZNF883	2.20616
ZSWIM1	1.25168
ZSWIM5	1.44952
ZWINT	1.88079
	3.50961
	-2.41503
	-3.39155
	2.05371
	-3.11916
	-3.22218
	2.55765
	1.91173
	2.74846
	-2.29233
	-2.10099
	-2.28398
	-3.15644
	-2.99413
	1.94935
	2.90089
	2.75873
	-2.91315
	-2.17071
	-2.35522
	2.95517
	-1.86251
	1.76952
	2.40285
	1.78574
	-2.23995
	2.1579
	-1.64624
	1.68895
	1.58382
	1.3113
	-1.61607
	1.85221
	1.72565
	2.04393
	-1.84205
	1.18943
	1.98672
	1.29158
	-2.2191
	1.79496
	-1.96987
	-1.9915
	1.53983
	3.4932
	-1.94109
	2.60317
	1.53625
	1.35495
	1.62774
	1.29747
	1.65314
	2.15309
	-1.35709
	2.0793
	-1.37569
	2.03132
	1.98809
	1.58207
	2.01686
	-2.13122
	-1.60036
	1.2071
	1.74681
	2.39007
	-1.65578
	1.31918
	-1.32893
	1.47505
	1.02667
	1.6335
	-1.7751
	1.72682
	-1.74707
	-1.99222
	-2.19177
	1.74882
	2.03206
	-1.6684
	-1.89629
	-1.64049
	-1.44808
	1.64569

## Sheet: GSE121248
Gene.symbol	logFC
CXCL14	-3.97863
HHIP	-1.54208
IGFALS	-2.04757
ANGPTL6	-1.64605
VIPR1	-1.34089
HHIP	-1.26129
CXCL14	-3.80394
CLEC1B	-3.13588
HHIP	-2.80316
CDHR2	-2.44651
CLEC4M	-2.927
KCNN2	-3.99084
ECM1	-1.66555
OIT3	-3.22952
CLEC4M	-2.8717
FCN2	-3.63646
FCN2	-2.07262
CCBE1	-1.22103
ADAMTS13	-1.60536
PLVAP	1.33615
CLEC4G	-3.16217
	-1.66212
CAP2	2.47004
ZGPAT	-2.19542
ZGPAT///LIME1	-2.17336
ANKRD55	-1.195
STAB2	-1.70222
CYP26A1	-2.72121
CRHBP	-2.99937
LINC01093	-4.17843
GPM6A	-2.79065
NXF3	-1.13069
CAP2	2.35199
	-2.06659
ACADS	-1.26053
	-2.15971
KDM8	-1.87659
TOP2A	3.26196
CYP1A2	-3.48467
COLEC10	-1.27829
FCN3	-3.34198
BMPER	-1.2769
LCAT	-2.51929
PTH1R	-1.2708
CNDP1	-3.75233
LIFR	-1.60594
GPR182	-1.17789
DBH	-1.01584
RACGAP1	2.0024
FAM65C	-2.4592
LIFR	-1.31868
ASPM	2.85964
CCBE1	-1.80073
EPB41L4B	-1.17047
RSPO3	-1.93025
ADGRG7	-2.23557
SNORA28///EIF5	-1.36983
TOP2A	2.89556
IDO2	-3.32168
PITPNM3	-1.41434
	-1.57424
PAMR1	-1.0955
GPM6A	-2.68092
COL15A1	2.96806
SLITRK6	-1.3094
RRM2	2.75129
CSRNP1	-1.44846
GNAO1	-1.06661
CFP	-1.62267
PSMD4	1.04427
	-2.12315
HMMR	2.22024
TCTEX1D1	-1.49881
PLAC8	-2.06506
	-1.98974
TTC36	-2.95772
TMEM27	-3.41245
LRRN3	-1.26233
NUSAP1	1.89466
MSH2	1.43788
LIFR	-2.78032
PSMD4	1.03414
CYP1A2	-3.35312
	-1.89741
HAND2-AS1	-1.44566
CDKN3	2.23694
IGFBP3	-2.07559
UROC1	-1.21804
LOC100996792///MAP2K3	-1.13736
ECT2	2.039
PRC1	2.08587
CXCL12	-2.19732
ITGA6	1.39437
EZH2	1.63887
RASGEF1B	-1.03237
CDKN3	1.99379
GPR146	-1.09713
PZP	-1.55353
ANLN	2.49919
CENPW	1.65478
ATOH8	-1.19225
	-1.78243
LIFR	-2.40042
	-1.54899
DNASE1L3	-1.28162
CDC37L1	-1.27509
TBC1D16	1.07386
TBXA2R	-1.05901
HMGN4	1.02978
IRAK1	1.17027
SRPX	-2.80819
SLC25A47	-2.17993
SSR2	1.06287
CETP	-1.90855
FAHD2A	-1.01216
MASP1	-1.76008
HGFAC	-2.82725
RRM2	2.24869
EPHA2	-1.40875
IGFBP3	-1.8781
TRIB1	-1.24156
SPATA6L	-1.01933
NEK2	2.31466
PIGC	1.10282
TPPP2	-1.38998
IL1RAP	-2.37801
SOCS5	1.0704
NOCT	-1.49843
OLFML3	-1.98196
HAMP	-4.16027
LYVE1	-1.52047
DTL	2.19733
ZBED8	1.09124
	-1.41625
RCAN1	-1.64623
RND3	-1.8326
RFX5	1.16582
SHBG	-1.25076
NUSAP1	1.70956
ENO3	-2.17973
PLPP3	-1.03975
NDC80	1.7879
FLVCR1	1.39481
C1orf168	-1.01685
MRO	-1.4778
BUB1B	2.0495
NAT2	-2.48134
	-2.08848
HGF	-2.71091
STMN1	1.29249
MSRA	-1.25384
BDH2	-1.37738
ILF2	1.19643
ASS1	-1.52796
BDH2	-1.43657
CPEB3	-1.71364
FAM72A///FAM72D///FAM72B///FAM72C	1.86848
KMO	-2.15493
GJC1	1.4917
FAM13A	-1.90611
DUXAP10	2.97989
CKAP2	1.36363
CXCL12	-2.78665
LOC101927137///CCT3	1.03803
LRRN3	-1.05756
FAM13A	-1.74297
CCNB1	2.05386
KAZN	-1.59913
TBCE	1.05144
IGHM	-2.28893
ZG16	-2.12075
PODXL	1.36069
SRD5A2	-2.01526
KANK4	-2.23079
UBE2T	1.67358
SLC20A1	-1.43131
NPY1R	-1.74887
TDRKH	1.33268
PTTG1	1.55223
CD5L	-2.05476
	-1.00726
	-2.46085
AADAT	-1.70342
BLOC1S1-RDH5///RDH5	-1.16351
CDK1	2.02949
GSTZ1	-1.77737
CLRN3	-3.12481
	-1.06415
KPNA2	1.2139
CCDC34	1.40487
KPNA2	1.46522
	-1.005
COL4A1	1.56052
PRR11	1.89179
MARCO	-1.68927
GINS1	1.92533
MIR6883///PER1	-1.1592
FLVCR1	1.47126
JDP2	-1.29393
ESM1	1.69573
MCM8	1.32186
MRPS23	1.05556
PBK	2.21781
LOC284926	1.04714
SIGIRR	-1.4144
CENPF	1.69561
C1orf43	1.09163
HSP90AB1	1.32863
MELK	1.47937
DNMT3L	-1.34309
	-1.52215
CCNB2	1.76877
EGR1	-2.2255
FAM13A	-1.24531
UHRF1	1.84663
CYP4A11	-1.23409
CDH19	-2.20168
DPF3	-1.15786
SGO2	1.47755
RAD51AP1	1.62154
SFRP1	-1.19744
DIRAS3	-1.856
FOXO1	-1.03717
SLC28A1	-1.08303
MAN1C1	-1.47297
CENPU	1.80414
PHGDH	-1.48881
	-1.56937
SLC9B2	-1.29176
RFC4	1.19328
	-2.73154
FAM83D	1.92558
SERPINE1	-2.46653
	-1.34926
CHST4	-1.28713
GPD1	-1.71395
GPC3	3.84784
	1.4993
CAMK2B	-1.01871
FRMD4B	-1.08087
SLC19A3	-1.25789
SIGIRR	-1.40395
EBF2	1.11775
CDKN2C	1.38783
GDPD1	1.55484
KIF20A	1.88382
PDE7B	-1.14794
SERPINB9	-1.49098
TCF21	-1.09291
JUN	-1.07234
PALM3	-1.40255
MCM3	1.07405
BBOX1	-3.29662
TAF1A	1.07105
HMMR	1.38265
CAMK2B	-1.18133
	1.21671
BCO2	-2.33306
NCAPG	1.82566
KIAA0101	1.68777
DNAJC6	1.86527
STEAP3	-1.48397
BIRC5	1.64313
DNASE1L3	-2.21044
MAD2L1	1.77947
RGS5	1.41145
LPAL2	-1.1481
FEZ1	-1.22438
PCDH9	-1.85631
FOSB	-2.42948
SGO2	1.4463
ROBO1	2.02494
EHD3	-1.15888
CDK1	1.84441
RCN2	1.07497
LY6E	-1.38574
CNIH4	1.08848
FLJ22763	-2.71531
ASPA	-1.92275
C8orf4	-1.70395
DACH1	-1.31921
CNIH4	1.12505
ENAH	1.2418
CYP4A22///CYP4A11	-1.37823
RGS5	1.52019
KIF4A	1.70735
RNF165	-1.12388
ESR1	-2.27525
KMO	-2.09442
GPATCH4	1.02769
GLYAT	-2.20281
ZWINT	1.71068
LINC01296///DUXAP10///DUXAP8	1.54188
RAB26	-1.46755
SPRYD4	-1.05445
PHLDB2	-1.08265
GGT2///GGTLC1///GGTLC2///GGT1	-1.21006
PLIN1	-1.2698
ADH4	-1.06837
SLC26A2	1.28133
LPA	-2.36806
CYP39A1	-1.58247
SPATS2	1.02024
MBNL2	-1.56265
MCL1	-1.09339
	-1.31383
PALM2	-1.49253
	2.13239
STIL	1.12687
RAP2A	1.1114
MYO10	-1.04192
	-1.03584
SNRPB	1.00632
MOGAT2	-1.91487
ADRA1A	-1.01582
FOLH1B	-2.11301
KIAA1462	1.22061
C1orf112	1.19232
PROZ	-1.53033
CENPK	1.59206
LYVE1	-1.44257
	1.41088
ENAH	1.18258
GPR158	1.5938
KBTBD11	-1.78973
APOF	-2.68501
FOS	-2.19192
ACSM3	-2.02839
RAB26	-1.16969
CDK1	1.61457
TRIP13	1.17257
	1.5057
KMO	-2.13514
ASPM	1.59798
MIR6883///PER1	-1.12822
CXCL2	-1.71411
	-1.10126
HGF	-1.21193
TPR	1.12261
RCL1	-1.46849
MT1F	-2.44069
COL4A1	1.29968
CENPL	1.18131
HOTS	-1.18307
CPD	1.07028
THBS1	-1.96718
	-1.46922
MFSD2A	-2.3163
CKS1B	1.0206
GGT2///GGTLC1///GGTLC2///GGT1	-1.45809
PBLD	-1.51779
CPEB3	-1.10664
TBX15	-1.63075
ID1	-1.8647
MCM6	1.14972
ALDH1B1	-1.15846
PBLD	-1.80206
	-1.31014
PLCB1	1.74003
TBC1D31	1.03761
SPATA18	-1.77181
GGT2///GGTLC1///GGTLC2///GGT1	-1.11056
TBCE	1.13051
LOC100287413///GLYATL1	-1.65618
RNF125	-1.27401
FCGR2B	-1.94173
TM6SF2	-1.0207
HAND2-AS1	-1.41319
ADRA1A	-1.87677
IER2	-1.05618
HOGA1	-1.74538
	-1.74245
SLC39A5	-1.33201
ITGA6	1.09984
NPC1L1	-1.7445
ACSL4	2.81382
SERF1B///SERF1A	1.16155
ST6GAL2	-1.51797
TTK	1.66356
HELLS	1.68873
ARRB1	-1.1513
KIF14	1.52997
NUF2	1.9112
ACSM3	-1.53279
PCDH17	1.13358
FEN1	1.07706
UBE2S	1.30172
STXBP6	1.36471
TUBE1	-1.41583
GTF2H2B	1.05526
SUCLG2	-1.02946
CPD	1.06434
FOLH1B///FOLH1	-1.83704
NNMT	-1.20151
	-1.50316
PRIM1	1.11036
IGF1	-2.34875
TKFC	-1.08355
	-1.32069
MECOM	1.02728
CCNA2	1.17182
JCHAIN	-2.99633
NCAPG	1.64132
EFCAB2	1.29553
TCF19	1.06503
ZFP36	-1.02296
DCN	-2.91252
C7	-2.88151
ADIRF	-1.77432
KLKB1	-1.68059
TP53I3	1.31574
BUB1	1.60505
GCH1	-1.54715
FOLH1B///FOLH1	-1.84043
E2F8	1.5501
THY1	1.21999
DPT	-1.66344
GMNN	1.33412
GADD45B	-1.00624
SLC35F6///CENPA	1.54167
CCNB1	1.70369
LINC01296///DUXAP10	1.72777
ITGA9	-1.65948
HAO2	-2.51586
LOC105378749	-1.19668
SLC31A1	-1.12509
SORL1	-1.86377
CRNDE	2.65225
CDC20	1.60166
MND1	1.23187
INMT	-1.42946
ANK3	-1.45288
EPB41L4B	-1.09738
	1.29381
ASPM	1.29909
CYP3A4	-1.67279
FGA	-1.09961
GGT2///GGTLC1///GGTLC2///GGT1	-1.38113
NAPSB	-1.14794
CYP4A22///CYP4A11	-2.01508
CCL15-CCL14///CCL14	-1.31953
CYP2C19	-1.72843
SLC41A2	-1.30545
EBF1	1.30907
LINC00598	-1.09498
	-1.20683
SULT1E1	-2.11635
CPD	1.07934
	-2.0242
CXCL2	-2.06504
ZBTB41	1.00426
CYP39A1	-2.65181
GPD1	-1.02292
AKR7A3	-1.38827
STXBP6	1.67185
NPHP3-ACAD11///ACAD11///NPHP3	-1.09282
CDCA3	1.20526
FAM151A	-1.4032
	-1.08584
ACACB	-1.12103
DCN	-2.33321
DPT	-2.41628
PDLIM5	-1.36466
IL1RL1	-1.12905
TOMM40L	1.12769
SPG20	-1.03602
FANCD2	1.238
HSP90AB1	1.02099
HAO2	-2.62003
	1.28276
SNORD77///SNORD76///SNORD74///GAS5///SNORD44///SNORD47///SNORD80///SNORD79///SNORD81	1.2547
AURKA	1.38159
FEN1	1.01744
ADAMTSL2	-1.11158
DACH1	-1.30498
LHX2	-1.55411
EGR1	-1.75812
SULF2	-1.58563
AKR7A3	-1.44187
PPP1R3B	-1.33225
	-1.07206
MRC1	-1.75674
HSPB1	1.08534
DLGAP5	1.52214
IGF1	-2.39023
	1.54271
TTPAL	-1.12488
SMIM24	-1.93098
ANK3	-1.45884
	-1.12067
FXYD1	-1.71463
TIGD1	1.09264
NOL4	-1.2755
LOC389834	1.03245
RBM24	2.1119
NAAA	-1.02631
MAN1C1	-1.45956
HN1	1.03183
RBMS3	-1.38718
PRKDC	1.02981
CYP2B6	-2.43428
GBA3	-2.30908
	2.81679
GCDH	-1.04239
ANXA2	1.16298
ANXA2	1.15736
HMGB2	1.08697
C8orf59	1.02122
	-1.08275
MS4A6A	-1.08226
MTFR2	1.16752
ANXA2	1.15229
MS4A6A	-1.06074
CIDEB	-1.25569
UBE2C	1.27271
ACACB	-1.38056
SLC38A6	1.13161
CPED1	-1.36664
CDC7	1.18447
HBA2///HBA1	-1.72627
IGKC	-1.67742
SLC39A5	-1.50807
DCN	-2.68865
LAMC1	1.14994
ZFP1	-1.14461
CEP41	1.01741
ACACB	-1.31099
MAMDC4	-1.06365
DCN	-2.51224
C7	-1.33547
STEAP4	-1.7536
IL13RA2	-1.87582
FREM2	-2.36908
MT1G	-1.92144
RBMS3	-1.5795
GABARAPL3///GABARAPL1	-1.23364
SOCS2	-1.59879
SULT1E1	-1.89913
OTUD6B	1.05726
EPB41L4A	-1.53128
ACAA1	-1.03876
FAM134B	-2.33962
TKFC	-1.24747
COL4A2	1.04281
CD58	1.01519
	1.04963
KIF11	1.35728
DPT	-1.15862
CD200	1.04568
	1.59861
CCNE2	1.41551
FBP1	-1.80897
	-2.33036
IQGAP3	1.18937
DUSP6	-1.02454
DUSP6	-1.10044
IGF1	-1.42526
ST3GAL6	-1.18147
EML6	1.20599
MIR22///MIR22HG	-1.04367
TSPYL5	-1.0213
FAM134B	-2.05902
RBP7	1.13575
	-1.18668
EDNRB	-1.02388
MS4A6A	-1.23984
LDHD	-1.14775
GLS2	-2.40029
SLC3A1	-1.83085
CYP2C9	-1.08711
PLCXD3	-1.20831
MT1F	-1.79099
PLSCR4	-1.0338
CYP2A7	-2.02476
ANK3	-2.02851
ACAA2	-1.12012
FOXM1	1.12036
POLE2	1.37935
MASP1	-1.15909
LOC389834	1.03135
GCDH	-1.13353
MIR675///H19	-2.37835
CYP2C9	-1.15882
SLC16A4	-1.72294
DEPDC1B	1.41903
FANCI	1.16814
MS4A6A	-1.15778
PLIN2	-1.17065
GHR	-2.28211
GPC3	1.51737
ETFDH	-1.18749
	-1.12607
KNL1	1.06786
C1RL	-1.01215
PGLYRP2	-2.162
HBA2///HBA1	-1.48902
HBA2///HBA1	-1.53095
ATF5	-1.8471
EGR1	-1.65842
ID2B///ID2	-1.12905
LDLR	-1.14025
RBM15	1.13167
OLMALINC///PP7080	1.11632
CYFIP2	-1.47669
	-1.17791
SQLE	1.75229
SLC17A1	-1.19668
IGF1	-1.53496
GADD45B	-1.13164
AURKA	1.17177
	-1.04883
DLG5	1.13379
SLC26A2	1.00108
SMYD3	1.33657
	-1.34101
CDC6	1.16104
EGR2	-1.57619
CENPE	1.04432
MAGI2-AS3	-1.39166
OLFML2B	1.03736
HBA2///HBA1	-1.51993
STXBP6	1.07528
KCNMA1	-1.2137
HBA2///HBA1	-1.53968
	-1.2672
SNORD77///SNORD76///SNORD74///GAS5///SNORD44///SNORD47///SNORD80///SNORD79///SNORD81	1.02497
ETFDH	-1.1719
LOC647115	-1.11403
KIF18B	1.24326
GTSE1	1.17754
APOA5	-1.31042
ZIC2	2.04572
IGK///IGKC	-2.15158
IGK///IGKC	-2.15792
NRG1	-1.47078
C2orf40	-1.07827
PROM1	-1.68085
EPB41L4B	-1.20509
GBA3	-2.46356
FAM149A	-1.50523
FTCD	-1.31169
PAPPA2	1.65774
EPHX2	-1.36107
COL4A2	1.15148
TM6SF2	-1.16307
PRSS8	-1.2902
TEK	-1.02155
TACSTD2	-2.18969
	-1.52098
IGK///IGKC	-2.11305
MS4A6A	-1.40094
IGHA2///IGHA1///IGH	-2.67253
	-1.05097
FTCD	-1.30118
GREM2	-1.69437
IGK///IGKC	-2.22374
PDGFRA	-2.3603
GREM2	-1.37859
FTCD	-1.35024
OIP5	1.05733
GREM2	-1.00609
NTRK2	-1.10969
	-1.00045
MKI67	1.02293
IGK///IGKC	-1.75927
MT1H	-1.65083
SPG20	-1.20644
IGLC1	-2.29916
HBA2///HBA1	-1.48984
RCL1	-1.23243
E2F7	1.31803
PPID	-1.13408
PPP1R3B	-1.55244
GPR180	-1.01797
FTCD	-1.35248
IGLC1	-2.53377
NR1I2	-1.77736
DTL	1.01987
HELLS	1.36375
LOC100130872///SPON2	1.09547
ANLN	1.17412
IGKC	-1.89918
HIST1H3F///HIST1H3B///HIST1H3H///HIST1H3J///HIST1H3G///HIST1H3I///HIST1H3E///HIST1H3C///HIST1H3D///HIST1H3A	1.30145
SERPINI1	1.20789
PHYHD1	-1.32618
CA2	-1.24222
	-1.01247
TENM1	-2.37525
PANK1	-1.13226
CDC6	1.00685
GADD45B	-1.24586
PSAT1	-1.20527
CNTN4	-1.16646
PLG	-1.76113
FTCD	-1.31861
	-1.10913
IGLV1-44	-2.12304
CDKN2B	1.14918
GLDC	-1.32126
ADH4	-1.86044
NR0B2	-1.10321
ATF5	-1.91046
ATAD2	1.18212
LOC101928916///NNMT	-2.0353
GLYAT	-2.19529
LOC101927157///NIPAL1	-1.00871
MT1M	-2.83498
RGS5	1.30202
MT1E	-1.59073
C3P1	-2.08886
CYAT1///IGLV1-44///IGLC1	-2.05644
GABARAPL1	-1.0521
NR4A3	-1.3848
KIF2C	1.07724
CYP4V2	-1.13743
	-1.04357
	-1.26804
MIR8071-2///MIR8071-1///IGHV4-31///IGHM///IGHG2///IGHG1	-2.88487
EDIL3	1.8341
ADRA1A	-2.31973
SYTL5	-1.14627
CYP4A11	-1.91753
ANXA10	-1.76295
SPINK1	3.65628
KCNJ16	-1.45423
SLCO1B3	-2.92722
GCKR	-1.0584
PPBP	-1.07928
GLS2	-2.39182
	-1.84408
CRNDE	1.85735
ST8SIA6-AS1	1.6188
PLCXD3	-1.49447
P2RY13	-1.00397
ANGPTL1	-1.39151
TREH	-1.1008
	-1.23202
SIPA1L2	1.19685
APOBEC3B	1.6092
AKR1C3	1.10164
ATF3	-1.22652
TXNRD1	1.134
CYP3A4	-1.13038
SLC41A2	-1.19171
GSTA4	1.00534
CYP3A43	-1.01687
	-1.05373
TKT	1.08679
ADK	-1.0577
TMEM45A	-1.63162
LOC101928916///NNMT	-1.93458
	-1.09391
SLC22A7	-1.29087
	-1.08472
ANGPTL1	-1.07727
CYR61	-1.46178
	-1.13477
SIPA1L2	1.26842
CYR61	-1.5132
SLC7A2	-1.45025
	-1.89274
	1.6091
CHML	1.26937
SPC25	1.23538
TKT	1.16585
MNS1	1.46624
GAS2L3	1.22888
IGK///IGKC	-1.53537
FAM149A	-1.13059
ACAA2	-1.00976
ITGA2	1.55587
MT1E	-1.56705
CYP4V2	-1.43745
LOC101930489///MIR4435-2HG///LINC00152	1.1481
MT1HL1	-1.29345
	1.44862
ZFPM2	-1.20679
FABP5	1.34766
	1.65986
TFPI2	-1.58121
CD1D	-1.37522
EPB41L4B	-1.06631
SULF2	-1.08609
CYFIP2	-1.14394
CEP55	1.20677
PIK3C2G	-1.21524
CLU	-1.1363
AGXT2	-1.45771
ATAD2	1.11268
THRSP	-2.99312
AQP3	-1.08951
SERPINE1	-1.55996
OAT	-1.68807
FAM149A	-1.27771
IL1RAP	-1.12579
CTHRC1	2.3372
STC1	1.14831
TRPM8	-1.86551
	-1.42908
ATAD2	1.14814
SLC22A1	-2.52915
ATP6V1C1	1.02221
SKAP1	-1.04008
RDH16	-1.94733
PTGS2	-1.62628
MIR675///H19	-2.26705
SOCS2	-1.52005
	-1.15688
IGLL3P	-1.30636
HIST1H2AH///HIST1H2AG///HIST1H2AM///HIST1H2AL///HIST1H2AK///HIST1H2AI	1.35994
TMEM74	1.00275
LOC100509445///LOC728715///OVOS///OVOS2	1.10886
AGBL3	1.03564
DHRS1	-1.06217
CYP3A4	-1.95858
SLC28A1	-1.21274
COMT	-1.03849
IGF2BP3	2.23863
SLC17A3	-1.37799
C1R	-1.19716
VASH2	1.37737
SERPINA4	-1.4835
IGF2BP3	2.19143
MT1X	-1.47013
MCM4	1.07604
CYP2C9	-1.63051
ANP32E	1.01389
HBB	-1.36586
CYP3A43	-1.33322
FBLN5	-1.20431
PLGLB1///PLGLB2	-1.54785
CYP2A6	-2.02353
HBB	-1.43639
AKR1D1	-2.55776
CYP2A6	-2.32207
AKR1B10	3.06801
CDKN2A	1.23643
LRRC1	1.27085
MT2A	-1.20114
RNF125	-1.18712
OGDHL	-1.56628
MASP2	-1.39535
CYP2C9	-1.70087
CYP2B7P///CYP2B6	-2.19955
CLDN10	-1.64395
CYP2C18	-1.5737
RRAGD	1.04627
SHCBP1	1.06256
CYP2A6	-2.35476
WDR72	-2.00803
KCND3	-1.64698
KCND3	-1.64949
PLGLB1///PLGLB2	-1.58549
SFN	1.09789
EXOC3L4	-1.07354
VNN1	-1.77036
ADGRG6	-1.05122
GADD45A	-1.00792
TPX2	1.05539
MIR452///MIR224///GABRE	1.31898
HOXA13	1.69256
CYP2C18	-1.58627
SERPINF2	-1.04323
CNTN3	-2.41603
BAG2	1.0978
IYD	-1.31334
NAMPT	-1.28133
PRODH2	-1.00292
C8A	-1.50905
BCHE	-2.27529
FGL2	-1.00044
ACSL1	-1.34194
LIPC	-1.16999
DEPDC1	1.0465
SRXN1	1.0586
TTC9	1.09479
CHML	1.07849
FAS	-1.03323
PHLDA1	-1.35824
DEPDC1	1.04934
FAM26F	-1.07496
KIF23	1.05794
CYP2C9	-1.75438
MIR99AHG	-1.07666
HABP2	-1.28596
HBB	-1.26419
GABRP	-1.17509
THRSP	-2.4029
LINC01146	-1.12422
GSPT2	-1.494
MT1X	-1.48924
ADH1B	-1.98825
CCL2	-1.55742
VNN1	-2.2629
ABCA8	-1.20608
DEPDC7	-1.31087
MYO10	-1.16807
CLYBL	-1.01139
SOX6	-1.12869
APOA5	-1.60896
CD109	1.43432
ALDH6A1	-1.3617
SORL1	-1.09097
IGK///IGKC	-1.39259
PRG4	-1.75956
CYP2A6	-2.19526
SPP1	1.37142
IGLJ3///IGLV@///IGLC1	-1.13266
FOXP2	-1.15553
PLGLB1///PLGLB2	-1.40778
PTGIS	-1.3602
MIR6778///SHMT1	-1.0842
ACADL	-1.50903
MCC	-1.37959
PRKAA2	1.45834
GYS2	-2.29107
PBX1	-1.37571
	1.10893
	-1.93799
SFN	1.4492
LINC01554	-1.67893
ACADL	-1.2321
PYROXD2	-1.09445
PRKAA2	1.41338
LEF1	1.356
CYP3A43	-1.06143
SOX6	-1.57324
GBP1	-1.03364
F11	-1.11049
EIF5A2	1.3631
AFM	-1.84522
ADH6	-1.39521
CHRM3	1.0179
TAT	-1.62221
	-1.0286
SERPINE1	-1.347
CFTR	-1.52484
SLC22A7	-1.42835
ADAM9	1.06049
TRIM16	1.35765
ABI3BP	-1.68877
PRKAR2B	-1.17959
CYP2C9	-1.73144
CYP3A4	-1.85084
ACSL1	-1.09056
CYP3A43	-1.16367
SEMA6D	-1.0278
GRAMD1C	-1.42707
LOC101928505	-1.15305
	-1.09346
FAM26F	-1.2998
LOC101926960	-1.00943
IGHV3-23///IGHV4-31///IGHM///IGHG1///IGHA1	-1.09003
COCH	1.41074
SDS	-1.80777
RBP5	-1.17201
ARHGEF26	-1.02126
	1.04135
LOC149703	-1.30368
IL33	-1.0867
BASP1	-1.15875
	1.247
COLEC11	-1.39818
NMRAL1P1	1.69734
ALDOB	-2.18759
SQLE	1.0792
SULT1C2	2.10713
TDO2	-1.54569
SLC46A3	-1.3886
CD24	1.16379
FOXP2	-1.37695
PCDH9	-1.13555
SRD5A1	-1.14906
INS-IGF2///IGF2	-2.68301
EPHB1	-1.08044
MLIP	-1.17177
ID4	-1.52068
ALDH6A1	-1.37202
ALDH8A1	-1.55095
SQLE	1.00774
MAP2	1.63971
PDE11A	-1.42906
TMEM154	-1.16724
LOC100287413///GLYATL1	-1.8368
SSX1	1.89449
BGN	-1.32296
	1.11499
LOC101930531///LOC101930288	1.89184
HRCT1	1.06598
SLC22A4	1.01759
FXYD6-FXYD2///FXYD2	-1.31247
THBS1	-1.55696
C14orf105	-1.17038
C9	-2.78642
MBL2	-1.95411
FABP1	-1.07845
LGALS8	1.11986
SOX6	-1.01861
SLC25A18	-1.3753
PLGLB2	-1.04918
SAA2-SAA4///SAA4	-1.67889
IGLJ3///IGLV1-44///CKAP2///IGLV@///IGLC1	-1.31325
CYP39A1	-1.1513
GPT2	-1.11002
PON1	-1.22809
HAL	-1.87991
BGN	-1.39643
DAO	-1.09734
C1orf168	-1.26389
SLC25A15	-1.04658
ADH6	-1.31866
COCH	1.0968
CPN2	-1.21071
PHLDA1	-1.05945
TAGAP	-1.08027
TSPAN12	-1.02265
CCL5	-1.20877
COL1A2	1.68047
ACSL4	1.54279
MDK	1.00473
CDA	-1.14036
THRSP	-1.63371
SLC17A2	-1.4163
SAMD5	-1.38173
CRISPLD2	-1.32741
EDNRB	-1.15282
UBD///GABBR1	1.6793
	1.68938
	-1.00045
KYNU	-1.14673
SULT1C2	1.76792
ALDH6A1	-1.17629
CYP2C9	-2.03018
NR4A2	-1.20054
	-1.37436
PHLDA1	-1.18936
FXYD2	-1.2963
SPX	1.25571
SPP2	-1.70587
THBS1	-1.42381
ACADSB	-1.12506
CTH	-1.6324
SOCS3	-1.4079
PTN	-1.10011
FRMD3	1.03088
RAB3B	1.10468
THBS4	1.10714
ADAMTSL3	-1.03073
LECT2	-1.79137
SPP1	2.10148
NR4A2	-1.30752
GDAP1	1.07738
DTNA	1.18301
EXPH5	-1.34331
FAM150B	-1.31924
SORL1	-1.07799
CD69	-1.27898
C6	-1.58752
HMGCS2	-1.10928
C11orf96	-1.26958
CYP4F2	-1.20378
PPP1R1A	-1.1252
CYP2B7P	-1.75384
MXRA5	-1.2102
DNAJC12	-1.48534
XDH	-1.50035
PPP1R3C	-1.0638
C14orf105	-1.26282
CCL19	-1.41315
LINC00844	-2.34971
TSLP	-1.34744
KDM4C	-1.01456
CD24	1.81302
PCK2	-1.03471
CUX2	-1.19353
KLF4	-1.24428
FAM110C	-1.39849
SPIDR	-1.04119
CCL20	1.95085
LOC157273	-1.08113
ARRDC4	-1.08612
CFHR3	-1.81775
ASPH	1.02768
UGT2B28	-1.09358
HYAL1	-1.0589
POU2AF1	-1.27744
TAT	-1.25164
AVPR1A	-1.90714
CP	-1.19758
PHLDA1	-1.27054
CYP4A22///CYP4A11	-1.02412
ANG	-1.11715
ACSL4	1.46423
	1.16944
ABCA8	-1.59572
PLEKHA2	-1.02047
GJB2	-1.0166
PLXNC1	1.19376
RAB3B	1.20868
TTC39A	1.06533
ANKRD29	1.17763
ACADSB	-1.02734
LOC105378470	-1.04227
LINC01419	2.08479
ART4	-1.26084
LCN2	1.84245
ISX	1.15173
NQO1	1.78402
ACOT12	-1.64846
NR4A2	-1.28024
ADH4	-2.12182
SPARCL1	1.15686
GAS1	-1.29213
LAMA3	1.16856
DOCK8	-1.00967
C8B	-1.12798
SLC27A5	-1.29127
	-1.17921
FGF13	1.34097
CP	-1.0558
ANO1	-1.46641
STK39	1.18036
ADCY1	-1.30258
EGR3	-1.03509
HOXA10	1.1429
SLC16A14	-1.10059
HEPN1///HEPACAM	-1.23399
COX7B2	1.76266
ZSCAN31	1.00352
PTPRD	-1.03462
GIPC2	-1.11705
SSX4B///SSX4	1.42599
LYZ	1.8239
CTH	-1.33231
	-1.12528
GLYAT	-1.56236
AVPR1A	-1.76301
FAM169A	1.06263
SMPX	1.27237
CYTIP	-1.06347
GNMT	-1.55112
PDZRN3	-1.12427
BHMT	-1.45351
EPPK1	1.42141
HAL	-1.9026
COL4A3	-1.05136
MUM1L1	-1.13652
CCEPR	1.02967
LOC100506718///FLRT2	-1.01527
SULT1C2	1.20874
B3GNT5	1.03464
SLC44A5	1.56696
PLA1A	-1.01107
MYH4	1.0572
FAM133A	1.42498
ARMCX3	-1.06551
MAGEA12	1.55602
GNAL	1.14553
S100A8	-1.34048
GREB1	1.18508
HPGD	-1.9079
HSD17B2	-1.15057
REEP6	-1.07271
MROH2A	-1.2475
MAGEA6///MAGEA3	2.12012
SLC4A4	-1.22167
MAGEA6	2.17102
PPP1R1A	-1.41136
XK	1.36686
RMST	1.09399
FAM133A	1.01879
CYP4F2///CYP4F3	-1.02762
	-1.3242
CDH1	-1.0785
HIST1H2BJ///HIST1H2BG	1.01266
MEG3	-1.38713
PPARGC1A	-1.1032
SLC22A7	-1.51483
CFHR4	-1.53598
GEM	-1.14995
MAGEA1	1.4025
LOC101927331	-1.09311
TRIM71	1.30661
ZNF385B	-1.15181
ETNPPL	-1.571
SLCO4C1	-1.12065
SH3YL1	-1.02074
ITIH4	-1.0961
COL8A1	1.13006
CXCL6	-1.65851
SERPINA5	-1.01446
ADH1A	-1.38988
PCDHB14	1.0242
INHBE	-1.30786
CYP2C8	-1.67796
LAPTM4B	1.11609
FNDC5	-1.24668
CBS	-1.00729
TOX3	1.13708
TOX3	1.11552
COL14A1	-1.25242
DSEL	-1.05521
MLIP	-1.05194
MROH2A	-1.06227
MFAP3L	-1.26749
F9	-1.5253
CP	-1.0186
TOX3	1.14185
HPGD	-1.73131
LYZ	1.12827
RGS2	-1.15824
HAO1	-1.21835
HGF	-1.00068
PIGR	-1.34645
PLG///LPA	-1.0526
NQO1	1.26278
SLC27A2	-1.12048
NQO1	1.41555
HPX	-1.09398
FZD6	1.06477
COL1A1	1.26213
SLC7A11	1.18979
DPYS	-1.29516
GABBR2	1.16789
EPHA3	-1.16704
SLC38A4	-1.04252
LUM	-1.99215
SLC27A2	-1.16437
	-1.0722
SLC13A5	-1.33554
PEG10	2.04284
CTNNA2	1.12719
ACSM5	-1.00964
ITGB8	-1.23546
MME	-1.59163
DMGDH	-1.11928
A1BG	-1.12712
	-1.02764
CLGN	1.29848
HOXA3	1.11426
SLC10A1	-1.47328
PAGE4	1.40414
SSX4B///SSX4	1.09641
PKHD1	-1.02176
C12orf75	1.00897
PDZK1IP1	1.32163
FGFR2	-1.36421
ZNF595	1.20219
ASPN	-1.1794
UGT2A3	-1.03478
UNC93A	-1.11201
ADH1C	-1.4645
ACMSD	-1.01639
HPGD	-1.62719
EPPK1	1.09366
LOC101928269///LOC100506403///RUNX1	1.35878
PDZK1IP1	1.3663
ZNF320	1.08826
ACSM1	1.02688
PGC	1.15912
XPNPEP2	-1.15229
PEG10	1.04996
CYP2E1	-1.57548
FGA	-1.01582
FETUB	-1.44068
PCK1	-1.46276
CYP2E1	-1.61203
CXCL11	1.09552
MTTP	-1.02391
REG3A	1.96706
UGT3A1	-1.12963
S100P	1.6089
OTC	-1.3523
TDGF1P3///TDGF1	1.03445
LOC102725271///NTM	1.04106
CYP8B1	-1.47559
DIO1	-1.27647
NRCAM	1.15813
ALB	-1.07245
HPD	-1.70654
GTSF1	1.11347
PTGDS	-1.01736
ACSL6	1.1278
CLDN11	-1.04054
	1.0631
LOC100505985	-1.00089
TNFRSF19	1.24605
	1.24431
DKK1	1.67174
FABP1	-1.31672
LGSN	-1.13676
ABCB4	-1.01029
CYP2E1	-1.27765
ALDH3A1	1.34715
CPS1	-1.24249
ALDOB	-1.25614
SERPINA7	-1.12058
SLC51A	-1.1124
HPGD	-1.16082
SLC26A3	1.01932
CD24	1.03865
CPS1	-1.3708
ADH1B	-1.18708
HRG	-1.04097
DEFB1	-1.24648
	1.14095
APCS	-1.01797
DCAF4L2	1.07859
SULT2A1	-1.0592
MMP12	1.1345
ADH1B	-1.1002
SULT2A1	-1.0139
GSTA1	-1.06474
RELN	-1.05525
PON1	-1.09781
IFI27	1.037
SDS	-1.02088
ARG1	-1.03063
KRT19	-1.02733
NPW	-1.04481
HSD17B6	-1.02861
HSD11B1	-1.05903
CRP	-1.46558
PEG3	-1.03114
