# Supplementary material for: ASPM May be Related to the Malignant Progression of Hepatitis B and is Associated With a Poor Prognosis of Hepatocellular Carcinoma
Source: Front Bioinform. 2022 Mar 18;2:871027. doi: 10.3389/fbinf.2022.871027 (PMC9580902; doi:10.3389/fbinf.2022.871027)
Supplement: Supplementary file 1 [file DataSheet3.ZIP › Figure S1/Figure S1, GSE121248.txt]

ID	adj.P.Val	P.Value	t	B	logFC	Gene.symbol	Gene.title
222484_s_at	7.95e-28	1.45e-32	-17.162413	63.157609	-3.97863149	CXCL14	C-X-C motif chemokine ligand 14
237466_s_at	2.54e-27	9.30e-32	-16.761452	61.359762	-1.54207503	HHIP	hedgehog interacting protein
215712_s_at	1.05e-26	5.75e-31	-16.372004	59.592862	-2.04756691	IGFALS	insulin like growth factor binding protein acid labile subunit
223967_at	1.82e-26	1.33e-30	-16.194501	58.78083	-1.64604582	ANGPTL6	angiopoietin like 6
205019_s_at	1.97e-26	1.81e-30	-16.129511	58.482469	-1.34089402	VIPR1	vasoactive intestinal peptide receptor 1
223775_at	4.97e-26	5.53e-30	-15.893771	57.395553	-1.26129399	HHIP	hedgehog interacting protein
218002_s_at	4.97e-26	6.62e-30	-15.85596	57.220537	-3.80394422	CXCL14	C-X-C motif chemokine ligand 14
220496_at	4.97e-26	7.27e-30	-15.836486	57.130327	-3.13587771	CLEC1B	C-type lectin domain family 1 member B
230135_at	1.03e-24	1.70e-28	-15.181284	54.066526	-2.80316168	HHIP	hedgehog interacting protein
220186_s_at	1.40e-24	2.57e-28	-15.095852	53.662989	-2.44651275	CDHR2	cadherin related family member 2
207995_s_at	2.51e-24	5.06e-28	-14.956742	53.003941	-2.92699862	CLEC4M	C-type lectin domain family 4 member M
220116_at	4.13e-24	9.06e-28	-14.837228	52.435802	-3.99083692	KCNN2	potassium calcium-activated channel subfamily N member 2
209365_s_at	4.97e-24	1.18e-27	-14.783111	52.17796	-1.66554829	ECM1	extracellular matrix protein 1
230478_at	4.44e-23	1.14e-26	-14.322737	49.970086	-3.22952244	OIT3	oncoprotein induced transcript 3
210481_s_at	5.59e-23	1.53e-26	-14.262569	49.679658	-2.87170497	CLEC4M	C-type lectin domain family 4 member M
207804_s_at	6.81e-23	1.99e-26	-14.209641	49.423819	-3.63646443	FCN2	ficolin 2
1559577_at	7.48e-23	2.33e-26	-14.178517	49.273224	-2.07261623	FCN2	ficolin 2
242324_x_at	1.55e-22	5.46e-26	-14.007057	48.441597	-1.22102897	CCBE1	collagen and calcium binding EGF domains 1
223844_at	1.55e-22	5.66e-26	-13.999725	48.405959	-1.60536442	ADAMTS13	ADAM metallopeptidase with thrombospondin type 1 motif 13
221529_s_at	1.55e-22	5.69e-26	13.998775	48.401339	1.33615237	PLVAP	plasmalemma vesicle associated protein
1559065_a_at	1.55e-22	5.94e-26	-13.99005	48.358922	-3.16216826	CLEC4G	C-type lectin domain family 4 member G
1560137_at	1.79e-22	7.19e-26	-13.951579	48.171788	-1.66211661
212554_at	2.20e-22	9.25e-26	13.901272	47.926829	2.47003504	CAP2	CAP, adenylate cyclase-associated protein, 2 (yeast)
221848_at	2.27e-22	9.97e-26	-13.88623	47.853532	-2.19542254	ZGPAT	zinc finger CCCH-type and G-patch domain containing
57539_at	4.46e-22	2.04e-25	-13.742984	47.154225	-2.17335717	ZGPAT///LIME1	zinc finger CCCH-type and G-patch domain containing///Lck interacting transmembrane adaptor 1
220112_at	7.37e-22	3.50e-25	-13.635199	46.626536	-1.19499962	ANKRD55	ankyrin repeat domain 55
220114_s_at	9.24e-22	4.56e-25	-13.582713	46.36912	-1.70221503	STAB2	stabilin 2
206424_at	1.90e-21	9.73e-25	-13.432156	45.629076	-2.72121319	CYP26A1	cytochrome P450 family 26 subfamily A member 1
205984_at	2.16e-21	1.14e-24	-13.400053	45.470969	-2.99937168	CRHBP	corticotropin releasing hormone binding protein
1559573_at	2.23e-21	1.23e-24	-13.386504	45.404206	-4.17842741	LINC01093	long intergenic non-protein coding RNA 1093
209470_s_at	2.26e-21	1.28e-24	-13.377632	45.360481	-2.79065283	GPM6A	glycoprotein M6A
220110_s_at	2.46e-21	1.44e-24	-13.354431	45.246094	-1.1306944	NXF3	nuclear RNA export factor 3
212551_at	3.31e-21	2.00e-24	13.289804	44.927165	2.35199214	CAP2	CAP, adenylate cyclase-associated protein, 2 (yeast)
230406_at	4.95e-21	3.08e-24	-13.204276	44.504441	-2.06659178
202366_at	5.04e-21	3.22e-24	-13.195196	44.459519	-1.26053385	ACADS	acyl-CoA dehydrogenase, C-2 to C-3 short chain
243146_at	5.29e-21	3.48e-24	-13.17998	44.384221	-2.15971449
220070_at	5.37e-21	3.63e-24	-13.171672	44.343097	-1.87658712	KDM8	lysine demethylase 8
1556037_s_at	6.94e-21	4.82e-24	-13.115763	44.066179	-0.7298538	HHIP	hedgehog interacting protein
201291_s_at	1.20e-20	8.55e-24	13.002839	43.505919	3.26196339	TOP2A	topoisomerase (DNA) II alpha
207609_s_at	1.30e-20	9.48e-24	-12.982497	43.404864	-3.48466592	CYP1A2	cytochrome P450 family 1 subfamily A member 2
207420_at	2.39e-20	1.79e-23	-12.857256	42.781801	-1.27828562	COLEC10	collectin subfamily member 10
205866_at	4.21e-20	3.23e-23	-12.741938	42.206797	-3.34198255	FCN3	ficolin 3
241986_at	6.83e-20	5.37e-23	-12.64237	41.709342	-1.27690345	BMPER	BMP binding endothelial regulator
204428_s_at	9.90e-20	7.97e-23	-12.565351	41.32394	-2.51928627	LCAT	lecithin-cholesterol acyltransferase
205911_at	1.03e-19	8.46e-23	-12.553771	41.265948	-1.27080125	PTH1R	parathyroid hormone 1 receptor
223699_at	1.25e-19	1.05e-22	-12.510962	41.051459	-3.75232773	CNDP1	carnosine dipeptidase 1
227771_at	1.26e-19	1.09e-22	-12.505046	41.021805	-1.60594226	LIFR	leukemia inhibitory factor receptor alpha
1552440_at	1.73e-19	1.52e-22	-12.439196	40.691534	-1.1778939	GPR182	G protein-coupled receptor 182
206450_at	1.87e-19	1.67e-22	-12.420628	40.598341	-1.01584322	DBH	dopamine beta-hydroxylase
222077_s_at	2.22e-19	2.03e-22	12.382726	40.408019	2.00240133	RACGAP1	Rac GTPase activating protein 1
221498_at	2.44e-19	2.28e-22	12.360803	40.29788	0.84584148	SNX27	sorting nexin family member 27
227654_at	2.79e-19	2.66e-22	-12.330668	40.14642	-2.45920052	FAM65C	family with sequence similarity 65 member C
205876_at	2.84e-19	2.75e-22	-12.323658	40.111174	-1.31867864	LIFR	leukemia inhibitory factor receptor alpha
219918_s_at	3.95e-19	3.90e-22	12.255924	39.770431	2.85964477	ASPM	abnormal spindle microtubule assembly
229641_at	5.64e-19	5.68e-22	-12.183013	39.403232	-1.80072883	CCBE1	collagen and calcium binding EGF domains 1
207667_s_at	5.76e-19	5.90e-22	-12.175709	39.366429	-0.81310665	LOC100996792///MAP2K3	dual specificity mitogen-activated protein kinase kinase 3///mitogen-activated protein kinase kinase 3
223426_s_at	5.85e-19	6.10e-22	-12.169193	39.333587	-1.17046924	EPB41L4B	erythrocyte membrane protein band 4.1 like 4B
228186_s_at	6.29e-19	6.67e-22	-12.151652	39.245164	-1.93024516	RSPO3	R-spondin 3
1553296_at	6.59e-19	7.11e-22	-12.139416	39.183472	-2.23557279	ADGRG7	adhesion G protein-coupled receptor G7
209543_s_at	6.76e-19	7.42e-22	12.131194	39.142011	0.55929824	CD34	CD34 molecule
241843_at	7.35e-19	8.20e-22	-12.111703	39.043701	-1.36982651	SNORA28///EIF5	small nucleolar RNA, H/ACA box 28///eukaryotic translation initiation factor 5
201292_at	9.49e-19	1.08e-21	12.058897	38.777214	2.89555874	TOP2A	topoisomerase (DNA) II alpha
1568638_a_at	1.00e-18	1.16e-21	-12.044691	38.705482	-3.32168319	IDO2	indoleamine 2,3-dioxygenase 2
230076_at	1.00e-18	1.17e-21	-12.042452	38.694176	-1.41433639	PITPNM3	PITPNM family member 3
234118_at	1.08e-18	1.28e-21	-12.025494	38.608533	-1.57424491
213661_at	1.08e-18	1.30e-21	-12.022515	38.593489	-1.09550209	PAMR1	peptidase domain containing associated with muscle regeneration 1
209469_at	1.63e-18	2.00e-21	-11.939425	38.173531	-2.68091998	GPM6A	glycoprotein M6A
203477_at	1.87e-18	2.32e-21	11.910037	38.02488	2.96806358	COL15A1	collagen type XV alpha 1 chain
232481_s_at	2.21e-18	2.79e-21	-11.874201	37.843528	-1.30940225	SLITRK6	SLIT and NTRK like family member 6
1557226_a_at	3.92e-18	5.02e-21	-11.761203	37.271123	-0.89164089	ASPG	asparaginase
201890_at	4.35e-18	5.65e-21	11.738358	37.155299	2.75129145	RRM2	ribonucleotide reductase regulatory subunit M2
236024_at	4.54e-18	5.98e-21	-11.727143	37.098423	-0.67121136	GPM6A	glycoprotein M6A
225557_at	4.76e-18	6.35e-21	-11.715639	37.040076	-1.44845966	CSRNP1	cysteine and serine rich nuclear protein 1
204763_s_at	5.33e-18	7.22e-21	-11.690928	36.914715	-1.06660617	GNAO1	G protein subunit alpha o1
206380_s_at	7.27e-18	9.97e-21	-11.628615	36.598424	-1.6226742	CFP	complement factor properdin
211609_x_at	7.28e-18	1.01e-20	11.625787	36.584067	1.04426816	PSMD4	proteasome 26S subunit, non-ATPase 4
232978_at	7.61e-18	1.07e-20	-11.614724	36.527884	-2.12315455
207165_at	8.58e-18	1.22e-20	11.589105	36.397756	2.22024269	HMMR	hyaluronan mediated motility receptor
1553635_s_at	9.00e-18	1.30e-20	-11.577434	36.338461	-1.49880743	TCTEX1D1	Tctex1 domain containing 1
219014_at	1.17e-17	1.72e-20	-11.523908	36.066421	-2.06506137	PLAC8	placenta specific 8
230688_at	1.26e-17	1.86e-20	-11.508231	35.986713	-1.98973693
1569452_at	2.02e-17	3.08e-20	-11.411486	35.494511	-0.81894311	LOC692247	uncharacterized LOC692247
201065_s_at	2.02e-17	3.08e-20	11.411473	35.494446	0.88608942	GTF2IP4///GTF2IP1///GTF2I	general transcription factor IIi pseudogene 4///general transcription factor IIi pseudogene 1///general transcription factor IIi
237350_at	2.02e-17	3.11e-20	-11.409791	35.485883	-2.957724	TTC36	tetratricopeptide repeat domain 36
223784_at	2.14e-17	3.33e-20	-11.396268	35.417044	-3.41245134	TMEM27	transmembrane protein 27
233958_at	2.25e-17	3.54e-20	-11.384498	35.35712	-0.85094305
209841_s_at	2.38e-17	3.79e-20	-11.371698	35.29194	-1.262329	LRRN3	leucine rich repeat neuronal 3
218039_at	3.83e-17	6.17e-20	11.277998	34.814564	1.89466282	NUSAP1	nucleolar and spindle associated protein 1
209421_at	3.93e-17	6.40e-20	11.270888	34.778319	1.43788098	MSH2	mutS homolog 2
202243_s_at	4.94e-17	8.13e-20	11.224871	34.543704	0.88257541	PSMB4	proteasome subunit beta 4
225063_at	8.86e-17	1.47e-19	11.110593	33.960627	0.58963087	UBL7	ubiquitin like 7
225571_at	9.09e-17	1.53e-19	-11.103579	33.924826	-2.78032346	LIFR	leukemia inhibitory factor receptor alpha
202244_at	9.20e-17	1.56e-19	11.099146	33.90219	0.67195907	PSMB4	proteasome subunit beta 4
210460_s_at	1.00e-16	1.72e-19	11.080778	33.80841	1.03413819	PSMD4	proteasome 26S subunit, non-ATPase 4
207608_x_at	1.13e-16	1.97e-19	-11.054833	33.675921	-3.35311936	CYP1A2	cytochrome P450 family 1 subfamily A member 2
236067_at	1.14e-16	2.00e-19	-11.052133	33.662137	-1.89740732
219791_s_at	1.15e-16	2.04e-19	-11.048078	33.641423	-1.44565892	HAND2-AS1	HAND2 antisense RNA 1 (head to head)
1555758_a_at	1.19e-16	2.13e-19	11.039807	33.599182	2.23694328	CDKN3	cyclin dependent kinase inhibitor 3
200763_s_at	1.22e-16	2.22e-19	11.032413	33.561413	0.4551339	RPLP1	ribosomal protein lateral stalk subunit P1
214220_s_at	1.28e-16	2.35e-19	11.02132	33.504746	0.86362212	ALMS1	ALMS1, centrosome and basal body associated protein
1556066_at	1.28e-16	2.36e-19	-11.020163	33.49884	-0.69790262	KDM6B	lysine demethylase 6B
210095_s_at	1.61e-16	3.01e-19	-10.973711	33.261497	-2.07558838	IGFBP3	insulin like growth factor binding protein 3
1553341_at	1.66e-16	3.12e-19	-10.96678	33.226078	-1.21804123	UROC1	urocanate hydratase 1
229839_at	1.85e-16	3.53e-19	-10.943334	33.106249	-0.9748522	SCARA5	scavenger receptor class A member 5
215498_s_at	1.95e-16	3.74e-19	-10.932238	33.049531	-1.13735892	LOC100996792///MAP2K3	dual specificity mitogen-activated protein kinase kinase 3///mitogen-activated protein kinase kinase 3
219787_s_at	2.04e-16	3.95e-19	10.921603	32.995167	2.03899671	ECT2	epithelial cell transforming 2
218009_s_at	2.12e-16	4.14e-19	10.912433	32.948288	2.08586868	PRC1	protein regulator of cytokinesis 1
203666_at	2.27e-16	4.49e-19	-10.897178	32.870297	-2.19731619	CXCL12	C-X-C motif chemokine ligand 12
201656_at	2.40e-16	4.79e-19	10.88478	32.8069	1.39436915	ITGA6	integrin subunit alpha 6
203358_s_at	2.46e-16	4.96e-19	10.878143	32.772964	1.63886979	EZH2	enhancer of zeste 2 polycomb repressive complex 2 subunit
1554999_at	2.59e-16	5.27e-19	-10.866261	32.712205	-1.03236922	RASGEF1B	RasGEF domain family member 1B
209714_s_at	2.59e-16	5.30e-19	10.865256	32.707064	1.9937914	CDKN3	cyclin dependent kinase inhibitor 3
228770_at	2.61e-16	5.39e-19	-10.862224	32.691556	-1.09712617	GPR146	G protein-coupled receptor 146
207330_at	2.64e-16	5.50e-19	-10.858293	32.671454	-1.55352746	PZP	PZP, alpha-2-macroglobulin like
222608_s_at	3.20e-16	6.72e-19	10.819807	32.474607	2.49918977	ANLN	anillin actin binding protein
220317_at	3.61e-16	7.72e-19	-10.793356	32.339286	-0.64141377	LRAT	lecithin retinol acyltransferase (phosphatidylcholine--retinol O-acyltransferase)
232176_at	3.61e-16	7.73e-19	-10.792957	32.337242	-0.64843641	SLITRK6	SLIT and NTRK like family member 6
226936_at	3.62e-16	7.84e-19	10.79037	32.324006	1.65478068	CENPW	centromere protein W
205431_s_at	3.62e-16	7.88e-19	-10.789239	32.318223	-0.47880746	BMP5	bone morphogenetic protein 5
203316_s_at	3.94e-16	8.65e-19	10.771376	32.226824	0.95215417	SNRPE	small nuclear ribonucleoprotein polypeptide E
228890_at	4.15e-16	9.21e-19	-10.759494	32.166026	-1.19225277	ATOH8	atonal bHLH transcription factor 8
222271_at	4.15e-16	9.32e-19	-10.757288	32.154733	-0.64568671
236699_at	4.15e-16	9.33e-19	-10.757065	32.153595	-1.78243266
223912_s_at	4.27e-16	9.68e-19	-10.749894	32.116897	-0.65928969	CLN8	ceroid-lipofuscinosis, neuronal 8
225575_at	5.59e-16	1.28e-18	-10.696686	31.84457	-2.40042126	LIFR	leukemia inhibitory factor receptor alpha
1562610_at	5.85e-16	1.35e-18	-10.686689	31.793394	-1.54898968
1561336_at	6.21e-16	1.44e-18	-10.6737	31.726898	-1.28162064	DNASE1L3	deoxyribonuclease 1 like 3
210891_s_at	6.49e-16	1.52e-18	10.663726	31.675835	0.84487357	GTF2IP4///GTF2IP1///GTF2I	general transcription factor IIi pseudogene 4///general transcription factor IIi pseudogene 1///general transcription factor IIi
223057_s_at	7.21e-16	1.70e-18	10.641985	31.564522	0.78601936	XPO5	exportin 5
219343_at	7.30e-16	1.74e-18	-10.638226	31.545277	-1.27509285	CDC37L1	cell division cycle 37 like 1
214221_at	7.92e-16	1.90e-18	10.621236	31.458278	0.8233268	ALMS1	ALMS1, centrosome and basal body associated protein
237504_at	8.17e-16	1.97e-18	-10.613765	31.420023	-0.70459886	INTS10	integrator complex subunit 10
222116_s_at	8.21e-16	2.00e-18	10.611279	31.407291	1.07386083	TBC1D16	TBC1 domain family member 16
336_at	8.23e-16	2.02e-18	-10.609406	31.397702	-1.05900971	TBXA2R	thromboxane A2 receptor
209786_at	8.81e-16	2.17e-18	10.595054	31.324205	1.02977842	HMGN4	high mobility group nucleosomal binding domain 4
201587_s_at	8.94e-16	2.22e-18	10.590688	31.301845	1.17027456	IRAK1	interleukin 1 receptor associated kinase 1
204955_at	1.13e-15	2.82e-18	-10.545284	31.069298	-2.80819382	SRPX	sushi repeat containing protein, X-linked
237765_at	1.17e-15	2.95e-18	-10.536405	31.023813	-2.17993257	SLC25A47	solute carrier family 25 member 47
226881_at	1.18e-15	3.00e-18	10.533428	31.008564	0.76415666	GRPEL2	GrpE like 2, mitochondrial
200652_at	1.22e-15	3.14e-18	10.524531	30.962989	1.06286958	SSR2	signal sequence receptor subunit 2
206210_s_at	1.22e-15	3.16e-18	-10.523798	30.959237	-1.90855027	CETP	cholesteryl ester transfer protein
222056_s_at	1.24e-15	3.21e-18	-10.520404	30.941849	-1.01215627	FAHD2A	fumarylacetoacetate hydrolase domain containing 2A
232224_at	1.27e-15	3.32e-18	-10.513902	30.90854	-1.76007974	MASP1	mannan binding lectin serine peptidase 1
217978_s_at	1.31e-15	3.46e-18	10.506331	30.869754	0.90773719	UBE2Q1	ubiquitin conjugating enzyme E2 Q1
227333_at	1.37e-15	3.63e-18	-10.496858	30.821227	-0.60317456	DCUN1D3	defective in cullin neddylation 1 domain containing 3
207027_at	1.54e-15	4.12e-18	-10.472848	30.698218	-2.82724691	HGFAC	HGF activator
236718_at	1.59e-15	4.27e-18	-10.465842	30.662324	-0.85947442	MYO10	myosin X
209773_s_at	1.78e-15	4.83e-18	10.442476	30.542603	2.24868631	RRM2	ribonucleotide reductase regulatory subunit M2
207842_s_at	1.80e-15	4.92e-18	10.439049	30.525043	0.58455845	MIR6866///CASC3	microRNA 6866///cancer susceptibility candidate 3
211492_s_at	1.80e-15	4.95e-18	-10.437659	30.517921	-0.86593641	ADRA1A	adrenoceptor alpha 1A
200882_s_at	1.80e-15	4.98e-18	10.4366	30.512494	0.9571239	PSMD4	proteasome 26S subunit, non-ATPase 4
213420_at	1.81e-15	5.04e-18	10.434336	30.500894	0.67680314	DHX57	DEAH-box helicase 57
203499_at	1.81e-15	5.07e-18	-10.433241	30.495282	-1.40874574	EPHA2	EPH receptor A2
233367_at	1.86e-15	5.24e-18	-10.426932	30.462956	-0.81073874
224769_at	1.91e-15	5.42e-18	10.420428	30.429626	0.68026046	TAOK1	TAO kinase 1
212143_s_at	1.97e-15	5.63e-18	-10.413142	30.392294	-1.87809862	IGFBP3	insulin like growth factor binding protein 3
222428_s_at	1.99e-15	5.72e-18	10.409961	30.37599	0.88233163	LARS	leucyl-tRNA synthetase
230867_at	2.05e-15	5.91e-18	-10.403738	30.344104	-0.96056045	COL6A6	collagen type VI alpha 6 chain
202241_at	2.36e-15	6.88e-18	-10.374725	30.195424	-1.24156396	TRIB1	tribbles pseudokinase 1
220218_at	2.36e-15	6.89e-18	-10.374429	30.193908	-1.01933417	SPATA6L	spermatogenesis associated 6 like
202670_at	2.42e-15	7.12e-18	-10.368099	30.161469	-0.94468504	MAP2K1	mitogen-activated protein kinase kinase 1
204641_at	2.47e-15	7.33e-18	10.362632	30.133451	2.31465783	NEK2	NIMA related kinase 2
208775_at	2.49e-15	7.42e-18	10.360219	30.121086	0.68881407	XPO1	exportin 1
216593_s_at	2.51e-15	7.52e-18	10.357704	30.108194	1.10282154	PIGC	phosphatidylinositol glycan anchor biosynthesis class C
231140_at	2.74e-15	8.28e-18	-10.339266	30.013701	-1.38997651	TPPP2	tubulin polymerization promoting protein family member 2
210233_at	2.75e-15	8.36e-18	-10.337436	30.004325	-2.37801014	IL1RAP	interleukin 1 receptor accessory protein
201731_s_at	2.85e-15	8.71e-18	10.329608	29.964204	0.79738907	TPR	translocated promoter region, nuclear basket protein
209647_s_at	2.97e-15	9.14e-18	10.320517	29.917613	1.07040398	SOCS5	suppressor of cytokine signaling 5
1554283_at	3.03e-15	9.38e-18	-10.315416	29.891466	-1.49843326	NOCT	nocturnin
218162_at	3.03e-15	9.42e-18	-10.314619	29.887382	-1.98196241	OLFML3	olfactomedin like 3
220491_at	3.03e-15	9.46e-18	-10.313861	29.883497	-4.16027358	HAMP	hepcidin antimicrobial peptide
219059_s_at	3.07e-15	9.65e-18	-10.310147	29.864461	-1.52047452	LYVE1	lymphatic vessel endothelial hyaluronan receptor 1
218585_s_at	3.23e-15	1.02e-17	10.299342	29.809083	2.19733126	DTL	denticleless E3 ubiquitin protein ligase homolog
1558421_a_at	3.35e-15	1.07e-17	-10.290902	29.765826	-0.50962143	C14orf180	chromosome 14 open reading frame 180
220770_s_at	3.37e-15	1.08e-17	10.289017	29.756167	1.0912435	ZBED8	zinc finger BED-type containing 8
205077_s_at	3.48e-15	1.12e-17	10.281659	29.718454	0.55037002	PIGF	phosphatidylinositol glycan anchor biosynthesis class F
203630_s_at	3.56e-15	1.15e-17	10.276247	29.690711	0.76780381	COG5	component of oligomeric golgi complex 5
242868_at	3.94e-15	1.28e-17	-10.255613	29.584953	-1.41624692
208370_s_at	3.96e-15	1.30e-17	-10.253801	29.575667	-1.64622766	RCAN1	regulator of calcineurin 1
202758_s_at	4.15e-15	1.37e-17	10.243693	29.523854	0.68776974	RFXANK	regulatory factor X associated ankyrin containing protein
212724_at	4.41e-15	1.46e-17	-10.231046	29.45903	-1.83260121	RND3	Rho family GTPase 3
230938_x_at	4.49e-15	1.50e-17	-10.226351	29.434965	-0.6637443	ATF5	activating transcription factor 5
202963_at	4.49e-15	1.50e-17	10.225482	29.43051	1.16581806	RFX5	regulatory factor X5
215689_s_at	4.50e-15	1.52e-17	-10.223736	29.421561	-1.25075557	SHBG	sex hormone binding globulin
219978_s_at	4.56e-15	1.54e-17	10.220489	29.404916	1.70955893	NUSAP1	nucleolar and spindle associated protein 1
208645_s_at	4.60e-15	1.56e-17	10.217732	29.390788	0.45233637	RPS14	ribosomal protein S14
204483_at	4.64e-15	1.59e-17	-10.214895	29.376245	-2.17972842	ENO3	enolase 3
238720_at	4.84e-15	1.67e-17	-10.205701	29.32912	-0.47023109	LOC101927057///OMG	uncharacterized LOC101927057///oligodendrocyte myelin glycoprotein
212226_s_at	4.97e-15	1.72e-17	-10.199707	29.298395	-1.03975149	PLPP3	phospholipid phosphatase 3
214506_at	5.23e-15	1.82e-17	-10.189042	29.243729	-0.66670967	GPR182	G protein-coupled receptor 182
219394_at	5.23e-15	1.83e-17	10.187984	29.238307	0.55520037	PGS1	phosphatidylglycerophosphate synthase 1
208743_s_at	5.32e-15	1.87e-17	10.183821	29.216965	0.76603494	YWHAB	tyrosine 3-monooxygenase/tryptophan 5-monooxygenase activation protein beta
204162_at	5.48e-15	1.94e-17	10.176937	29.18168	1.78789819	NDC80	NDC80, kinetochore complex component
202846_s_at	5.48e-15	1.95e-17	10.175999	29.176875	0.87145705	PIGC	phosphatidylinositol glycan anchor biosynthesis class C
227012_at	5.79e-15	2.07e-17	10.164586	29.118375	0.84418136	SLC25A40	solute carrier family 25 member 40
228191_at	6.04e-15	2.16e-17	10.155619	29.072408	1.39481246	FLVCR1	feline leukemia virus subgroup C cellular receptor 1
219340_s_at	6.13e-15	2.21e-17	-10.151901	29.053352	-0.81008523	CLN8	ceroid-lipofuscinosis, neuronal 8
239085_at	6.21e-15	2.25e-17	-10.148343	29.035116	-0.58357383	JDP2	Jun dimerization protein 2
231073_at	6.29e-15	2.29e-17	-10.144989	29.017921	-1.01684543	C1orf168	chromosome 1 open reading frame 168
231358_at	6.30e-15	2.31e-17	-10.143549	29.010543	-1.47780425	MRO	maestro
203142_s_at	6.80e-15	2.50e-17	10.1282	28.931863	0.54713663	AP3B1	adaptor related protein complex 3 beta 1 subunit
203755_at	7.27e-15	2.69e-17	10.114282	28.860527	2.04950232	BUB1B	BUB1 mitotic checkpoint serine/threonine kinase B
224885_s_at	7.44e-15	2.77e-17	10.108614	28.831473	0.80560811	KRTCAP2	keratinocyte associated protein 2
206797_at	7.44e-15	2.78e-17	-10.107991	28.828281	-2.48134247	NAT2	N-acetyltransferase 2
243929_at	7.68e-15	2.88e-17	-10.10098	28.792345	-2.08847517
209960_at	7.89e-15	2.97e-17	-10.094923	28.761298	-2.71090704	HGF	hepatocyte growth factor
200783_s_at	7.94e-15	3.02e-17	10.091973	28.746174	1.29248631	STMN1	stathmin 1
203218_at	7.94e-15	3.03e-17	10.09159	28.744216	0.90735069	MAPK9	mitogen-activated protein kinase 9
219281_at	7.94e-15	3.03e-17	-10.091133	28.74187	-1.25383812	MSRA	methionine sulfoxide reductase A
235155_at	7.99e-15	3.07e-17	-10.088999	28.730933	-1.37738367	BDH2	3-hydroxybutyrate dehydrogenase, type 2
205858_at	7.99e-15	3.08e-17	-10.087967	28.725642	-0.99826674	NGFR	nerve growth factor receptor
200052_s_at	8.00e-15	3.10e-17	10.086875	28.720045	1.19642746	ILF2	interleukin enhancer binding factor 2
228807_at	8.17e-15	3.18e-17	-10.081864	28.694362	-0.85847471	ASPA	aspartoacylase
220365_at	8.42e-15	3.30e-17	-10.075177	28.660085	-0.99710367	ALLC	allantoicase
222427_s_at	8.42e-15	3.31e-17	10.074385	28.656029	0.91226508	LARS	leucyl-tRNA synthetase
203802_x_at	8.54e-15	3.38e-17	10.070378	28.635491	0.56810225	NSUN5	NOP2/Sun RNA methyltransferase family member 5
227796_at	8.54e-15	3.39e-17	10.069891	28.632992	0.96149464	ZFP62	ZFP62 zinc finger protein
200988_s_at	8.60e-15	3.43e-17	10.067581	28.621155	0.73014353	PSME3	proteasome activator subunit 3
207554_x_at	8.71e-15	3.49e-17	-10.064288	28.604275	-0.64205421	TBXA2R	thromboxane A2 receptor
207076_s_at	9.38e-15	3.77e-17	-10.04944	28.528169	-1.5279567	ASS1	argininosuccinate synthase 1
218285_s_at	9.68e-15	3.91e-17	-10.042426	28.492222	-1.43656819	BDH2	3-hydroxybutyrate dehydrogenase, type 2
205773_at	1.00e-14	4.06e-17	-10.035328	28.455841	-1.71363729	CPEB3	cytoplasmic polyadenylation element binding protein 3
225834_at	1.04e-14	4.23e-17	10.027569	28.416074	1.8684817	FAM72A///FAM72D///FAM72B///FAM72C	family with sequence similarity 72 member A///family with sequence similarity 72 member D///family with sequence similarity 72 member B///family with sequence similarity 72 member C
205307_s_at	1.08e-14	4.42e-17	-10.018956	28.371932	-2.15492795	KMO	kynurenine 3-monooxygenase (kynurenine 3-hydroxylase)
235532_at	1.14e-14	4.70e-17	10.007514	28.313285	0.91238475
219481_at	1.17e-14	4.82e-17	10.002404	28.287096	0.91796981	TTC13	tetratricopeptide repeat domain 13
224778_s_at	1.20e-14	5.00e-17	9.995614	28.252297	0.60008768	TAOK1	TAO kinase 1
228776_at	1.23e-14	5.12e-17	9.991049	28.2289	1.4917029	GJC1	gap junction protein gamma 1
202973_x_at	1.27e-14	5.31e-17	-9.983908	28.192305	-1.90610754	FAM13A	family with sequence similarity 13 member A
204003_s_at	1.31e-14	5.49e-17	9.977537	28.159655	0.65488542	NUPL2	nucleoporin like 2
242881_x_at	1.42e-14	6.02e-17	9.960186	28.070733	2.97988712	DUXAP10	double homeobox A pseudogene 10
218252_at	1.43e-14	6.09e-17	9.957949	28.059268	1.36363129	CKAP2	cytoskeleton associated protein 2
211416_x_at	1.44e-14	6.12e-17	-9.957008	28.054445	-0.99114552	GGTLC1	gamma-glutamyltransferase light chain 1
203629_s_at	1.47e-14	6.29e-17	9.951834	28.027932	0.76703386	COG5	component of oligomeric golgi complex 5
206441_s_at	1.47e-14	6.30e-17	9.951455	28.025988	0.53774996	COMMD4	COMM domain containing 4
209687_at	1.48e-14	6.40e-17	-9.94834	28.010029	-2.78665225	CXCL12	C-X-C motif chemokine ligand 12
208439_s_at	1.52e-14	6.60e-17	-9.942362	27.979394	-0.44874605	FCN2	ficolin 2
223040_at	1.52e-14	6.63e-17	9.94175	27.976257	0.90272884	NAA20	N(alpha)-acetyltransferase 20, NatB catalytic subunit
200910_at	1.52e-14	6.66e-17	9.940655	27.970647	1.03803323	LOC101927137///CCT3	uncharacterized LOC101927137///chaperonin containing TCP1 subunit 3
209840_s_at	1.57e-14	6.90e-17	-9.934106	27.937088	-1.05755787	LRRN3	leucine rich repeat neuronal 3
229351_at	1.57e-14	6.94e-17	9.932987	27.931351	0.54862127	USP49	ubiquitin specific peptidase 49
217047_s_at	1.57e-14	6.94e-17	-9.932789	27.930336	-1.74296581	FAM13A	family with sequence similarity 13 member A
214710_s_at	1.58e-14	7.03e-17	9.930294	27.91755	2.05385993	CCNB1	cyclin B1
200025_s_at	1.60e-14	7.15e-17	9.927224	27.901822	0.37730888	RPL27	ribosomal protein L27
232324_x_at	1.60e-14	7.18e-17	-9.926477	27.897993	-0.94092119
215499_at	1.61e-14	7.25e-17	-9.924478	27.887748	-0.73151886	LOC100996792///MAP2K3	dual specificity mitogen-activated protein kinase kinase 3///mitogen-activated protein kinase kinase 3
232305_at	1.62e-14	7.31e-17	-9.922977	27.880056	-0.48117129	HMGCLL1	3-hydroxymethyl-3-methylglutaryl-CoA lyase like 1
213478_at	1.62e-14	7.41e-17	-9.920334	27.866516	-1.59912688	KAZN	kazrin, periplakin interacting protein
201451_x_at	1.62e-14	7.44e-17	-9.91959	27.862702	-0.89737492	RHEB	Ras homolog enriched in brain
217797_at	1.62e-14	7.44e-17	9.919535	27.862421	0.77742737	UFC1	ubiquitin-fold modifier conjugating enzyme 1
206706_at	1.62e-14	7.44e-17	-9.919483	27.862154	-0.696952	NTF3	neurotrophin 3
203714_s_at	1.65e-14	7.59e-17	9.915823	27.843397	1.05144423	TBCE	tubulin folding cofactor E
205189_s_at	1.70e-14	7.88e-17	-9.908642	27.806605	-0.97175975	FANCC	Fanconi anemia complementation group C
209374_s_at	1.75e-14	8.15e-17	-9.902204	27.773611	-2.2889313	IGHM	immunoglobulin heavy constant mu
214142_at	1.81e-14	8.44e-17	-9.895507	27.739297	-2.12075222	ZG16	zymogen granule protein 16
201578_at	1.83e-14	8.55e-17	9.892955	27.726223	1.3606938	PODXL	podocalyxin like
206938_at	1.84e-14	8.64e-17	-9.891086	27.716644	-2.01525739	SRD5A2	steroid 5 alpha-reductase 2
229125_at	1.88e-14	8.89e-17	-9.885444	27.687739	-2.23078991	KANK4	KN motif and ankyrin repeat domains 4
223229_at	2.01e-14	9.58e-17	9.871183	27.614671	1.67358177	UBE2T	ubiquitin conjugating enzyme E2 T
242773_at	2.01e-14	9.58e-17	-9.871179	27.614651	-0.50907251	SLC5A1	solute carrier family 5 member 1
230494_at	2.01e-14	9.59e-17	-9.871127	27.614385	-1.43130998	SLC20A1	solute carrier family 20 member 1
205440_s_at	2.05e-14	9.82e-17	-9.866486	27.590603	-1.74886717	NPY1R	neuropeptide Y receptor Y1
223530_at	2.06e-14	9.90e-17	9.865028	27.583134	1.33267686	TDRKH	tudor and KH domain containing
202395_at	2.16e-14	1.04e-16	9.854926	27.53138	0.73606824	LOC101930324///NSF	uncharacterized LOC101930324///N-ethylmaleimide sensitive factor, vesicle fusing ATPase
36829_at	2.47e-14	1.20e-16	-9.828259	27.394764	-0.9298449	MIR6883///PER1	microRNA 6883///period circadian clock 1
203554_x_at	2.49e-14	1.21e-16	9.825986	27.383121	1.55222725	PTTG1	pituitary tumor-transforming 1
219453_at	2.54e-14	1.24e-16	-9.821655	27.360934	-0.54878295	KLHL36	kelch like family member 36
214971_s_at	2.59e-14	1.27e-16	-9.81704	27.337294	-0.95174262	ST6GAL1	ST6 beta-galactoside alpha-2,6-sialyltransferase 1
206680_at	2.64e-14	1.30e-16	-9.813193	27.317586	-2.05476444	CD5L	CD5 molecule like
222398_s_at	3.01e-14	1.49e-16	9.787321	27.185062	0.58450737	EFTUD2	elongation factor Tu GTP binding domain containing 2
201377_at	3.24e-14	1.61e-16	9.772304	27.108146	0.93444293	UBAP2L	ubiquitin associated protein 2 like
225874_at	3.35e-14	1.67e-16	-9.765399	27.072785	-0.46207316	UBALD1	UBA like domain containing 1
224486_s_at	3.56e-14	1.78e-16	9.752752	27.008012	0.86876556	C15orf41	chromosome 15 open reading frame 41
222659_at	3.86e-14	1.94e-16	9.736592	26.925256	0.39184449	IPO11-LRRC70///IPO11	IPO11-LRRC70 readthrough///importin 11
236959_s_at	3.87e-14	1.95e-16	-9.735614	26.920248	-1.0072583
235302_at	3.93e-14	1.98e-16	9.732142	26.902468	0.73354374	GPATCH2L	G-patch domain containing 2 like
221732_at	4.07e-14	2.06e-16	9.724382	26.862732	0.62922502	CANT1	calcium activated nucleotidase 1
235945_at	4.22e-14	2.14e-16	-9.717141	26.825655	-2.46084571
223593_at	4.26e-14	2.17e-16	-9.714673	26.813017	-1.7034188	AADAT	aminoadipate aminotransferase
239929_at	4.27e-14	2.19e-16	-9.71336	26.806296	-0.41496276	PM20D1	peptidase M20 domain containing 1
205430_at	4.31e-14	2.21e-16	-9.711007	26.794248	-0.99909862	BMP5	bone morphogenetic protein 5
224452_s_at	4.34e-14	2.24e-16	9.70862	26.782026	0.6749354	FAM220A	family with sequence similarity 220 member A
236442_at	4.34e-14	2.24e-16	-9.708335	26.780566	-0.8473181	DPF3	double PHD fingers 3
202441_at	4.34e-14	2.26e-16	-9.70735	26.775522	-0.72705096	ERLIN1	ER lipid raft associated 1
224197_s_at	4.34e-14	2.26e-16	-9.706858	26.773002	-0.51112276	C1QTNF1	C1q and tumor necrosis factor related protein 1
210106_at	4.63e-14	2.42e-16	-9.693914	26.706729	-1.16351079	BLOC1S1-RDH5///RDH5	BLOC1S1-RDH5 readthrough///retinol dehydrogenase 5
203213_at	4.71e-14	2.47e-16	9.689877	26.686061	2.02949398	CDK1	cyclin dependent kinase 1
205107_s_at	4.72e-14	2.48e-16	9.688966	26.681396	0.97446504	EFNA4	ephrin A4
209531_at	4.73e-14	2.50e-16	-9.687642	26.674621	-1.77737362	GSTZ1	glutathione S-transferase zeta 1
212474_at	4.75e-14	2.52e-16	9.686397	26.668245	0.68439039	AVL9	AVL9 cell migration associated
229777_at	4.79e-14	2.55e-16	-9.683994	26.655946	-3.12481378	CLRN3	clarin 3
229529_at	4.96e-14	2.65e-16	-9.676717	26.618691	-0.48936019	TCF21	transcription factor 21
204788_s_at	5.03e-14	2.70e-16	9.673231	26.600841	0.71682907	PPOX	protoporphyrinogen oxidase
225050_at	5.03e-14	2.70e-16	9.672729	26.598272	0.71489809	ZNF512	zinc finger protein 512
217519_at	5.03e-14	2.71e-16	-9.672057	26.594835	-1.0641488
202020_s_at	5.04e-14	2.73e-16	9.671014	26.589492	0.72669451	LANCL1	LanC like 1
219862_s_at	5.05e-14	2.74e-16	9.670042	26.584516	0.81945823	NARF	nuclear prelamin A recognition factor
216259_at	5.14e-14	2.80e-16	-9.665926	26.56345	-0.55414968	LOC100506699	uncharacterized LOC100506699
212485_at	5.24e-14	2.87e-16	9.661464	26.540609	0.47723232	GPATCH8	G-patch domain containing 8
201088_at	5.30e-14	2.91e-16	9.65888	26.52738	1.21390088	KPNA2	karyopherin subunit alpha 2
226287_at	5.32e-14	2.93e-16	9.65759	26.520776	1.40487139	CCDC34	coiled-coil domain containing 34
211762_s_at	5.35e-14	2.96e-16	9.655562	26.510393	1.4652176	KPNA2	karyopherin subunit alpha 2
209104_s_at	5.46e-14	3.02e-16	9.651324	26.488704	0.70948413	NHP2	NHP2 ribonucleoprotein
200765_x_at	5.60e-14	3.11e-16	9.645626	26.459535	0.77545212	CTNNA1	catenin alpha 1
212405_s_at	5.97e-14	3.33e-16	9.632944	26.394627	0.56917732	METTL13	methyltransferase like 13
212661_x_at	6.10e-14	3.41e-16	9.628028	26.369467	0.52312344	LOC101060363///PPIA	peptidyl-prolyl cis-trans isomerase A pseudogene///peptidylprolyl isomerase A
200741_s_at	6.13e-14	3.44e-16	9.626624	26.362279	0.46579313	RPS27	ribosomal protein S27
203270_at	6.21e-14	3.50e-16	9.62345	26.346034	0.78744174	DTYMK	deoxythymidylate kinase
236889_at	6.56e-14	3.71e-16	-9.612198	26.28845	-1.00500336
211980_at	6.56e-14	3.72e-16	9.61169	26.285853	1.56052439	COL4A1	collagen type IV alpha 1 chain
228273_at	6.81e-14	3.87e-16	9.603915	26.246066	1.89179359	PRR11	proline rich 11
205819_at	6.84e-14	3.90e-16	-9.60239	26.238263	-1.68927022	MARCO	macrophage receptor with collagenous structure
206102_at	6.96e-14	3.98e-16	9.598606	26.218898	1.92533468	GINS1	GINS complex subunit 1
202861_at	7.20e-14	4.13e-16	-9.591392	26.181981	-1.15919734	MIR6883///PER1	microRNA 6883///period circadian clock 1
208938_at	7.23e-14	4.17e-16	9.589993	26.174827	0.76999932	PRCC	papillary renal cell carcinoma (translocation-associated)
222906_at	7.50e-14	4.34e-16	9.582292	26.135421	1.47126139	FLVCR1	feline leukemia virus subgroup C cellular receptor 1
226267_at	7.83e-14	4.54e-16	-9.573495	26.090413	-1.2939315	JDP2	Jun dimerization protein 2
208394_x_at	7.90e-14	4.60e-16	9.571094	26.078131	1.69572901	ESM1	endothelial cell specific molecule 1
224320_s_at	7.98e-14	4.66e-16	9.568425	26.064475	1.3218601	MCM8	minichromosome maintenance 8 homologous recombination repair factor
200976_s_at	7.98e-14	4.67e-16	9.568119	26.06291	0.5488317	TAX1BP1	Tax1 binding protein 1
223156_at	8.09e-14	4.75e-16	9.564834	26.046104	1.05556488	MRPS23	mitochondrial ribosomal protein S23
236632_at	8.11e-14	4.77e-16	-9.563831	26.040972	-0.6029331	HHIP-AS1	HHIP antisense RNA 1
219148_at	8.38e-14	4.95e-16	9.556833	26.005172	2.21781359	PBK	PDZ binding kinase
1556064_at	8.47e-14	5.02e-16	9.55427	25.992061	1.04714103	LOC284926	uncharacterized LOC284926
52940_at	8.55e-14	5.08e-16	-9.551797	25.979408	-1.41439804	SIGIRR	single Ig and TIR domain containing
207828_s_at	8.80e-14	5.25e-16	9.54571	25.94827	1.69560868	CENPF	centromere protein F
235269_at	8.92e-14	5.34e-16	-9.542487	25.931782	-0.74495889	FAM83F	family with sequence similarity 83 member F
209449_at	8.93e-14	5.35e-16	9.541869	25.92862	0.79475608	LSM2	LSM2 homolog, U6 small nuclear RNA and mRNA degradation associated
228204_at	8.94e-14	5.38e-16	9.540909	25.923711	0.8948174	PSMB4	proteasome subunit beta 4
1555225_at	9.02e-14	5.44e-16	9.538794	25.912895	1.09162632	C1orf43	chromosome 1 open reading frame 43
1557910_at	9.04e-14	5.47e-16	9.537686	25.907226	1.32863466	HSP90AB1	heat shock protein 90 alpha family class B member 1
223597_at	9.39e-14	5.70e-16	-9.529764	25.866704	-0.97094179	ITLN1	intelectin 1
213165_at	9.74e-14	5.93e-16	9.522273	25.82839	0.74187357	CEP350	centrosomal protein 350
204825_at	1.03e-13	6.27e-16	9.511703	25.774333	1.47937471	MELK	maternal embryonic leucine zipper kinase
220139_at	1.07e-13	6.57e-16	-9.502607	25.727817	-1.34309248	DNMT3L	DNA methyltransferase 3 like
228383_at	1.07e-13	6.60e-16	-9.501935	25.724381	-0.81226994	PNPLA7	patatin like phospholipase domain containing 7
201342_at	1.12e-13	6.88e-16	9.493822	25.682896	0.59438553	SNRPC	small nuclear ribonucleoprotein polypeptide C
222303_at	1.13e-13	6.96e-16	-9.491621	25.671643	-1.52215052
222976_s_at	1.17e-13	7.22e-16	9.484521	25.635338	0.67674236	TPM3	tropomyosin 3
229567_at	1.22e-13	7.59e-16	-9.474995	25.58663	-0.74854262	FITM1	fat storage inducing transmembrane protein 1
202705_at	1.23e-13	7.70e-16	9.472309	25.572897	1.76877046	CCNB2	cyclin B2
201693_s_at	1.26e-13	7.86e-16	-9.4683	25.552402	-2.22550321	EGR1	early growth response 1
202972_s_at	1.26e-13	7.89e-16	-9.467585	25.548749	-1.2453077	FAM13A	family with sequence similarity 13 member A
219372_at	1.27e-13	8.01e-16	9.464646	25.533723	0.96195875	IFT81	intraflagellar transport 81
225655_at	1.29e-13	8.13e-16	9.46187	25.519532	1.84662753	UHRF1	ubiquitin like with PHD and ring finger domains 1
211231_x_at	1.29e-13	8.16e-16	-9.461218	25.516196	-1.23408702	CYP4A11	cytochrome P450 family 4 subfamily A member 11
241828_x_at	1.31e-13	8.29e-16	-9.458083	25.500168	-0.49074069	KRT17P5	keratin 17 pseudogene 5
206898_at	1.31e-13	8.35e-16	-9.456723	25.493217	-2.20168114	CDH19	cadherin 19
208739_x_at	1.34e-13	8.55e-16	9.452228	25.47024	0.776559	LOC101929087///SUMO2///SUMO3	small ubiquitin-related modifier 2 pseudogene///small ubiquitin-like modifier 2///small ubiquitin-like modifier 3
46323_at	1.38e-13	8.82e-16	9.446322	25.440052	0.66007891	CANT1	calcium activated nucleotidase 1
238532_at	1.40e-13	9.01e-16	-9.442167	25.418812	-1.15786153	DPF3	double PHD fingers 3
230165_at	1.41e-13	9.07e-16	9.440891	25.412289	1.47755318	SGO2	shugoshin 2
204146_at	1.43e-13	9.23e-16	9.437633	25.395638	1.62154493	RAD51AP1	RAD51 associated protein 1
202037_s_at	1.44e-13	9.33e-16	-9.435555	25.385019	-1.1974384	SFRP1	secreted frizzled related protein 1
215506_s_at	1.50e-13	9.76e-16	-9.426885	25.340707	-1.85599695	DIRAS3	DIRAS family GTPase 3
201771_at	1.51e-13	9.89e-16	9.424304	25.327513	0.9080703	SCAMP3	secretory carrier membrane protein 3
205218_at	1.51e-13	9.89e-16	9.4243	25.327495	0.69407055	POLR3F	RNA polymerase III subunit F
211978_x_at	1.58e-13	1.03e-15	9.415809	25.284102	0.50715035	LOC101060363///PPIA	peptidyl-prolyl cis-trans isomerase A pseudogene///peptidylprolyl isomerase A
227063_at	1.59e-13	1.04e-15	-9.413988	25.274798	-0.77719386	TMEM256	transmembrane protein 256
221595_at	1.66e-13	1.10e-15	9.404558	25.226609	0.71411401	RBM48	RNA binding motif protein 48
202724_s_at	1.69e-13	1.11e-15	-9.401654	25.211772	-1.03717422	FOXO1	forkhead box O1
213281_at	1.69e-13	1.12e-15	-9.400416	25.205445	-0.93924358	JUN	Jun proto-oncogene, AP-1 transcription factor subunit
207560_at	1.72e-13	1.14e-15	-9.396405	25.184951	-1.08303261	SLC28A1	solute carrier family 28 member 1
219431_at	1.72e-13	1.15e-15	-9.396002	25.18289	-0.8295287	ARHGAP10	Rho GTPase activating protein 10
217685_at	1.73e-13	1.15e-15	-9.395078	25.178172	-0.4834991
200049_at	1.74e-13	1.16e-15	9.393409	25.169644	0.50304702	KAT7	lysine acetyltransferase 7
208675_s_at	1.85e-13	1.24e-15	9.380703	25.104728	0.857506	DDOST	dolichyl-diphosphooligosaccharide--protein glycosyltransferase non-catalytic subunit
1563658_a_at	1.88e-13	1.26e-15	-9.377468	25.0882	-0.84479133	SYT9	synaptotagmin 9
203155_at	1.92e-13	1.30e-15	9.372338	25.061994	0.75994675	SETDB1	SET domain bifurcated 1
201464_x_at	1.96e-13	1.32e-15	-9.368313	25.041431	-0.90820535	JUN	Jun proto-oncogene, AP-1 transcription factor subunit
202261_at	1.98e-13	1.34e-15	9.365484	25.026983	0.83600261	VPS72	vacuolar protein sorting 72 homolog
1558254_s_at	1.98e-13	1.35e-15	9.364368	25.02128	0.93495863	SRPK2	SRSF protein kinase 2
200843_s_at	1.98e-13	1.35e-15	9.364049	25.019652	0.74530359	EPRS	glutamyl-prolyl-tRNA synthetase
214180_at	1.99e-13	1.36e-15	-9.363032	25.01446	-1.47296733	MAN1C1	mannosidase alpha class 1C member 1
215322_at	1.99e-13	1.36e-15	-9.362897	25.013769	-0.99990465	LONRF1	LON peptidase N-terminal domain and ring finger 1
206436_at	2.00e-13	1.37e-15	-9.361467	25.006466	-0.95786417	MPPED1	metallophosphoesterase domain containing 1
219376_at	2.00e-13	1.38e-15	9.360792	25.003017	0.74222098	ZNF322	zinc finger protein 322
218883_s_at	2.03e-13	1.40e-15	9.357627	24.986848	1.80413886	CENPU	centromere protein U
203550_s_at	2.04e-13	1.41e-15	9.356046	24.978776	0.67213458	FAM189B	family with sequence similarity 189 member B
236612_at	2.04e-13	1.42e-15	-9.35492	24.973026	-0.47966115
223516_s_at	2.04e-13	1.42e-15	9.354703	24.971913	0.80332926	TOMM6///PRICKLE4	translocase of outer mitochondrial membrane 6///prickle planar cell polarity protein 4
201397_at	2.06e-13	1.44e-15	-9.352022	24.958223	-1.48880606	PHGDH	phosphoglycerate dehydrogenase
231727_s_at	2.09e-13	1.47e-15	9.348623	24.94086	0.69718677	MIF4GD	MIF4G domain containing
232369_at	2.15e-13	1.51e-15	-9.343214	24.91324	-1.56936963
229491_at	2.20e-13	1.55e-15	-9.33775	24.885336	-1.29175617	SLC9B2	solute carrier family 9 member B2
204023_at	2.20e-13	1.55e-15	9.337625	24.884698	1.19327999	RFC4	replication factor C subunit 4
220108_at	2.22e-13	1.57e-15	-9.335194	24.872282	-0.94904764	GNA14	G protein subunit alpha 14
244562_s_at	2.26e-13	1.60e-15	-9.331749	24.854688	-2.73153646
201268_at	2.28e-13	1.62e-15	9.329593	24.843682	0.78838726	NME1-NME2///NME2	NME1-NME2 readthrough///NME/NM23 nucleoside diphosphate kinase 2
225687_at	2.34e-13	1.67e-15	9.323522	24.812683	1.92557645	FAM83D	family with sequence similarity 83 member D
221736_at	2.34e-13	1.68e-15	9.323043	24.810234	0.48590781	RALGAPB	Ral GTPase activating protein non-catalytic beta subunit
1568765_at	2.37e-13	1.70e-15	-9.320281	24.796133	-2.46653383	SERPINE1	serpin family E member 1
241298_x_at	2.37e-13	1.71e-15	-9.319559	24.792443	-1.34926106
221572_s_at	2.37e-13	1.71e-15	9.319019	24.789688	0.91444497	MIR6824///SLC26A6	microRNA 6824///solute carrier family 26 member 6
220446_s_at	2.37e-13	1.72e-15	-9.318331	24.786177	-1.28713362	CHST4	carbohydrate sulfotransferase 4
239952_at	2.37e-13	1.72e-15	9.318325	24.786144	0.48334425	ZEB1	zinc finger E-box binding homeobox 1
1570433_at	2.39e-13	1.74e-15	-9.315886	24.77369	-0.67568322	TMPRSS2	transmembrane protease, serine 2
211940_x_at	2.39e-13	1.74e-15	9.315833	24.773421	0.67496251	H3F3AP4///H3F3B///H3F3A	H3 histone, family 3A, pseudogene 4///H3 histone, family 3B///H3 histone, family 3A
205826_at	2.47e-13	1.80e-15	-9.309084	24.738965	-0.79449085	MYOM2	myomesin 2
213706_at	2.49e-13	1.82e-15	-9.307347	24.730095	-1.71395395	GPD1	glycerol-3-phosphate dehydrogenase 1
209220_at	2.51e-13	1.84e-15	9.304895	24.717581	3.84784189	GPC3	glypican 3
224513_s_at	2.52e-13	1.86e-15	9.303576	24.710845	0.63858121	UBQLN4	ubiquilin 4
227943_at	2.53e-13	1.86e-15	9.302732	24.706538	1.49929732
213528_at	2.65e-13	1.95e-15	9.293634	24.660095	0.88722946	METTL18	methyltransferase like 18
222997_s_at	2.69e-13	1.99e-15	9.290061	24.641853	0.74825953	MRPS21	mitochondrial ribosomal protein S21
226031_at	2.70e-13	2.01e-15	9.288602	24.634408	0.69288634	VPS50	VPS50, EARP/GARPII complex subunit
1555336_a_at	2.81e-13	2.10e-15	-9.279947	24.590234	-0.34788735	ITGA9	integrin subunit alpha 9
212561_at	2.81e-13	2.10e-15	9.279455	24.587721	0.60004598	DENND5A	DENN domain containing 5A
215918_s_at	2.81e-13	2.10e-15	-9.27942	24.587542	-0.70595741	SPTBN1	spectrin beta, non-erythrocytic 1
210404_x_at	2.81e-13	2.11e-15	-9.278966	24.585224	-1.01871175	CAMK2B	calcium/calmodulin dependent protein kinase II beta
208956_x_at	2.89e-13	2.17e-15	9.273611	24.557893	0.77582317	DUT	deoxyuridine triphosphatase
213056_at	2.97e-13	2.24e-15	-9.267476	24.526588	-1.08086641	FRMD4B	FERM domain containing 4B
211765_x_at	2.97e-13	2.24e-15	9.267272	24.525544	0.52993741	PPIA	peptidylprolyl isomerase A
239345_at	2.98e-13	2.26e-15	-9.265676	24.517399	-1.25788954	SLC19A3	solute carrier family 19 member 3
218682_s_at	2.98e-13	2.26e-15	9.265521	24.516608	0.5103437	SLC4A1AP	solute carrier family 4 member 1 adaptor protein
218921_at	3.01e-13	2.29e-15	-9.263186	24.504693	-1.40394565	SIGIRR	single Ig and TIR domain containing
1557225_at	3.02e-13	2.30e-15	-9.262121	24.499261	-0.72572454	ASPG	asparaginase
244885_at	3.03e-13	2.32e-15	9.2607	24.492007	1.1177467	EBF2	early B-cell factor 2
204159_at	3.13e-13	2.41e-15	9.253491	24.455222	1.38783486	CDKN2C	cyclin dependent kinase inhibitor 2C
200841_s_at	3.13e-13	2.41e-15	9.253477	24.455149	0.75620147	EPRS	glutamyl-prolyl-tRNA synthetase
238681_at	3.13e-13	2.41e-15	9.253414	24.45483	1.55483724	GDPD1	glycerophosphodiester phosphodiesterase domain containing 1
218755_at	3.14e-13	2.42e-15	9.252423	24.449771	1.88381961	KIF20A	kinesin family member 20A
230109_at	3.17e-13	2.45e-15	-9.2502	24.438431	-1.14793742	PDE7B	phosphodiesterase 7B
242814_at	3.21e-13	2.49e-15	-9.247365	24.423964	-1.49097508	SERPINB9	serpin family B member 9
212791_at	3.23e-13	2.51e-15	9.245402	24.41395	0.76302631	C1orf216	chromosome 1 open reading frame 216
204931_at	3.24e-13	2.53e-15	-9.24439	24.408788	-1.09290567	TCF21	transcription factor 21
207184_at	3.28e-13	2.56e-15	-9.241505	24.39407	-0.85246219	SLC6A13	solute carrier family 6 member 13
201465_s_at	3.36e-13	2.63e-15	-9.236362	24.367831	-1.07234278	JUN	Jun proto-oncogene, AP-1 transcription factor subunit
210844_x_at	3.36e-13	2.63e-15	9.236334	24.367688	0.66408042	CTNNA1	catenin alpha 1
231018_at	3.42e-13	2.69e-15	-9.232199	24.346595	-1.40254622	PALM3	paralemmin 3
201555_at	3.42e-13	2.69e-15	9.232124	24.34621	1.07405061	MCM3	minichromosome maintenance complex component 3
1553993_s_at	3.46e-13	2.74e-15	9.228988	24.330212	0.65601942	MIR6800///MED25	microRNA 6800///mediator complex subunit 25
202579_x_at	3.50e-13	2.77e-15	9.226382	24.316921	0.78102075	HMGN4	high mobility group nucleosomal binding domain 4
211378_x_at	3.56e-13	2.83e-15	9.222839	24.29885	0.53845452	LOC101060363///PPIA	peptidyl-prolyl cis-trans isomerase A pseudogene///peptidylprolyl isomerase A
239154_at	3.58e-13	2.85e-15	9.22132	24.291101	0.82153714
209787_s_at	3.65e-13	2.91e-15	9.217184	24.270005	0.8231263	HMGN4	high mobility group nucleosomal binding domain 4
205582_s_at	3.66e-13	2.93e-15	-9.21601	24.264014	-0.94314618	GGT5	gamma-glutamyltransferase 5
205363_at	3.67e-13	2.94e-15	-9.215138	24.259565	-3.29661685	BBOX1	gamma-butyrobetaine hydroxylase 1
213146_at	3.72e-13	2.99e-15	-9.212071	24.243927	-0.77457106	KDM6B	lysine demethylase 6B
206613_s_at	3.77e-13	3.03e-15	9.209382	24.230212	1.07105061	TAF1A	TATA-box binding protein associated factor, RNA polymerase I subunit A
209709_s_at	3.78e-13	3.05e-15	9.208133	24.223839	1.3826455	HMMR	hyaluronan mediated motility receptor
207762_at	3.80e-13	3.07e-15	-9.206712	24.216595	-0.6124486	LPAL2	lipoprotein(a) like 2, pseudogene
209956_s_at	3.89e-13	3.15e-15	-9.202015	24.192638	-1.1813315	CAMK2B	calcium/calmodulin dependent protein kinase II beta
1554486_a_at	3.94e-13	3.20e-15	-9.199026	24.177399	-0.54418045	GFOD1	glucose-fructose oxidoreductase domain containing 1
230795_at	4.02e-13	3.28e-15	9.194489	24.154262	1.2167117
232449_at	4.06e-13	3.31e-15	-9.192423	24.143728	-2.33305919	BCO2	beta-carotene oxygenase 2
218662_s_at	4.11e-13	3.36e-15	9.189617	24.129418	1.82566183	NCAPG	non-SMC condensin I complex subunit G
244694_at	4.18e-13	3.42e-15	-9.18612	24.111589	-0.33539556	IGLON5	IgLON family member 5
209132_s_at	4.20e-13	3.45e-15	9.184532	24.103494	0.61803742	COMMD4	COMM domain containing 4
202503_s_at	4.37e-13	3.59e-15	9.176651	24.06331	1.68777454	KIAA0101	KIAA0101
244320_at	4.43e-13	3.65e-15	-9.173497	24.047231	-0.37275186	NHLRC2	NHL repeat containing 2
204720_s_at	4.47e-13	3.69e-15	9.171467	24.036883	1.86527233	DNAJC6	DnaJ heat shock protein family (Hsp40) member C6
214226_at	4.50e-13	3.73e-15	-9.169574	24.027233	-0.46646509	PRSS53	protease, serine 53
206550_s_at	4.53e-13	3.76e-15	9.167822	24.018303	0.75328054	NUP155	nucleoporin 155
201518_at	4.66e-13	3.88e-15	9.162173	23.989505	0.83251605	CBX1	chromobox 1
223066_at	4.72e-13	3.93e-15	9.159348	23.975109	0.69428676	SNAPIN	SNAP associated protein
218424_s_at	4.73e-13	3.95e-15	-9.158295	23.96974	-1.48397337	STEAP3	STEAP3 metalloreductase
202095_s_at	4.76e-13	3.99e-15	9.1566	23.961102	1.6431301	BIRC5	baculoviral IAP repeat containing 5
205554_s_at	4.80e-13	4.03e-15	-9.154605	23.950933	-2.21044475	DNASE1L3	deoxyribonuclease 1 like 3
203362_s_at	4.88e-13	4.11e-15	9.150939	23.932245	1.7794704	MAD2L1	MAD2 mitotic arrest deficient-like 1 (yeast)
205336_at	5.19e-13	4.38e-15	-9.138851	23.870645	-0.70131282	PVALB	parvalbumin
1556432_at	5.27e-13	4.46e-15	9.135333	23.852718	0.77059088
209070_s_at	5.30e-13	4.49e-15	9.133901	23.845421	1.41145278	RGS5	regulator of G-protein signaling 5
204010_s_at	5.35e-13	4.54e-15	-9.131712	23.834263	-0.69017542	KRAS	KRAS proto-oncogene, GTPase
1558201_s_at	5.44e-13	4.62e-15	9.128204	23.81639	0.50504249	SLC4A1AP	solute carrier family 4 member 1 adaptor protein
226128_at	5.47e-13	4.66e-15	9.126623	23.808336	0.78776865	BROX	BRO1 domain and CAAX motif containing
210909_x_at	5.57e-13	4.76e-15	-9.122633	23.788007	-1.14810429	LPAL2	lipoprotein(a) like 2, pseudogene
222122_s_at	5.60e-13	4.80e-15	9.121219	23.7808	0.71918427	THOC2	THO complex 2
203562_at	5.75e-13	4.93e-15	-9.11592	23.753806	-1.22438002	FEZ1	fasciculation and elongation protein zeta 1
209382_at	5.75e-13	4.95e-15	9.115033	23.749287	0.76391497	POLR3C	RNA polymerase III subunit C
219737_s_at	5.75e-13	4.96e-15	-9.114831	23.748255	-1.85630748	PCDH9	protocadherin 9
239708_at	5.81e-13	5.02e-15	-9.112543	23.736602	-0.89406726
208822_s_at	5.92e-13	5.12e-15	9.108704	23.717044	0.76411995	DAP3	death associated protein 3
202768_at	6.13e-13	5.31e-15	-9.101496	23.680329	-2.42947884	FOSB	FosB proto-oncogene, AP-1 transcription factor subunit
235425_at	6.26e-13	5.44e-15	9.096976	23.657309	1.44629527	SGO2	shugoshin 2
240435_at	6.40e-13	5.57e-15	-9.092489	23.634454	-0.92381562	LOC101928635	uncharacterized LOC101928635
205425_at	6.61e-13	5.76e-15	9.085813	23.600454	0.91901383	HIP1	huntingtin interacting protein 1
213194_at	6.63e-13	5.79e-15	9.084864	23.595622	2.02494298	ROBO1	roundabout guidance receptor 1
235168_at	6.63e-13	5.81e-15	9.084261	23.592553	0.71989672	PIGM	phosphatidylinositol glycan anchor biosynthesis class M
218935_at	6.76e-13	5.94e-15	-9.080166	23.571698	-1.15888207	EHD3	EH domain containing 3
226329_s_at	6.90e-13	6.07e-15	9.075967	23.550313	0.84741986	MITD1	microtubule interacting and trafficking domain containing 1
210559_s_at	6.90e-13	6.08e-15	9.075535	23.548115	1.84441181	CDK1	cyclin dependent kinase 1
213752_at	6.96e-13	6.15e-15	-9.073243	23.536444	-0.47422107	KAZN	kazrin, periplakin interacting protein
200064_at	6.96e-13	6.16e-15	9.073029	23.535357	0.90262919	HSP90AB1	heat shock protein 90 alpha family class B member 1
201485_s_at	6.99e-13	6.20e-15	9.071663	23.528403	1.07497244	RCN2	reticulocalbin 2
224908_s_at	7.04e-13	6.25e-15	9.070152	23.520707	0.81242681	TTL	tubulin tyrosine ligase
211594_s_at	7.35e-13	6.54e-15	9.061432	23.476312	0.8520329	MRPL9	mitochondrial ribosomal protein L9
240282_at	7.40e-13	6.61e-15	-9.059546	23.466712	-0.70654718	WDR1	WD repeat domain 1
202145_at	7.49e-13	6.70e-15	-9.056862	23.453047	-1.38573815	LY6E	lymphocyte antigen 6 complex, locus E
208766_s_at	7.62e-13	6.83e-15	9.053118	23.43399	0.59954386	HNRNPR	heterogeneous nuclear ribonucleoprotein R
209219_at	7.82e-13	7.02e-15	9.047943	23.407647	0.83939428	MIR1236///NELFE	microRNA 1236///negative elongation factor complex member E
239442_at	7.88e-13	7.09e-15	9.045974	23.397623	0.87162407	CEP68	centrosomal protein 68
223993_s_at	7.95e-13	7.17e-15	9.043959	23.387366	1.08847729	CNIH4	cornichon family AMPA receptor auxiliary protein 4
218504_at	7.95e-13	7.18e-15	-9.04351	23.385083	-0.99793224	FAHD2A	fumarylacetoacetate hydrolase domain containing 2A
218622_at	8.11e-13	7.34e-15	9.039271	23.363508	0.85426045	NUP37	nucleoporin 37
233604_at	8.20e-13	7.44e-15	-9.036733	23.350591	-2.71530748	FLJ22763	uncharacterized LOC401081
227089_at	8.36e-13	7.60e-15	9.032533	23.329216	0.51559679	COG5	component of oligomeric golgi complex 5
201453_x_at	8.38e-13	7.63e-15	9.031757	23.325268	0.72468224	RHEB	Ras homolog enriched in brain
206030_at	8.38e-13	7.65e-15	-9.031318	23.323034	-1.92274532	ASPA	aspartoacylase
211483_x_at	8.61e-13	7.87e-15	-9.02589	23.29541	-0.92667192	CAMK2B	calcium/calmodulin dependent protein kinase II beta
218541_s_at	8.90e-13	8.15e-15	-9.019093	23.260825	-1.70395263	C8orf4	chromosome 8 open reading frame 4
212345_s_at	8.90e-13	8.18e-15	9.018383	23.25721	0.74776168	CREB3L2	cAMP responsive element binding protein 3 like 2
212530_at	8.90e-13	8.19e-15	9.018132	23.255938	0.75720135	NEK7	NIMA related kinase 7
1563035_x_at	8.90e-13	8.21e-15	-9.017834	23.254418	-0.64462493	GPD1	glycerol-3-phosphate dehydrogenase 1
218441_s_at	9.24e-13	8.54e-15	9.010268	23.215927	0.53280636	RPAP1	RNA polymerase II associated protein 1
205472_s_at	9.25e-13	8.56e-15	-9.009644	23.21275	-1.31921366	DACH1	dachshund family transcription factor 1
205078_at	9.37e-13	8.69e-15	9.006815	23.198359	0.87181995	PIGF	phosphatidylinositol glycan anchor biosynthesis class F
205091_x_at	9.43e-13	8.76e-15	9.005245	23.190373	0.79040956	RECQL	RecQ like helicase
223539_s_at	9.46e-13	8.81e-15	9.004253	23.185326	0.86963694	SERF1B///SERF1A	small EDRK-rich factor 1B///small EDRK-rich factor 1A
218728_s_at	9.63e-13	8.99e-15	9.000216	23.164791	1.12505112	CNIH4	cornichon family AMPA receptor auxiliary protein 4
222433_at	9.63e-13	9.00e-15	8.999995	23.163666	1.24179863	ENAH	enabled homolog (Drosophila)
200826_at	9.63e-13	9.02e-15	8.999711	23.16222	0.73367409	SNRPD2	small nuclear ribonucleoprotein D2 polypeptide
227980_at	9.85e-13	9.24e-15	8.995049	23.138508	0.62826407	ZNF322	zinc finger protein 322
201293_x_at	9.87e-13	9.28e-15	8.994164	23.134005	0.51867332	LOC101060363///PPIA	peptidyl-prolyl cis-trans isomerase A pseudogene///peptidylprolyl isomerase A
226163_at	9.93e-13	9.35e-15	8.992654	23.126328	0.49757441	ZBTB9	zinc finger and BTB domain containing 9
1554837_a_at	9.98e-13	9.42e-15	-8.991254	23.119206	-1.37823249	CYP4A22///CYP4A11	cytochrome P450 family 4 subfamily A member 22///cytochrome P450 family 4 subfamily A member 11
213027_at	9.99e-13	9.44e-15	8.990837	23.117085	0.73194779	TROVE2	TROVE domain family member 2
209071_s_at	1.03e-12	9.73e-15	8.985021	23.087504	1.520187	RGS5	regulator of G-protein signaling 5
218576_s_at	1.03e-12	9.74e-15	8.984941	23.087098	0.73875712	DUSP12	dual specificity phosphatase 12
218355_at	1.03e-12	9.81e-15	8.98346	23.079568	1.70735359	KIF4A	kinesin family member 4A
208635_x_at	1.03e-12	9.81e-15	8.983438	23.079455	0.44932019	NACA	nascent polypeptide-associated complex alpha subunit
200842_s_at	1.03e-12	9.87e-15	8.982311	23.07372	0.77090779	EPRS	glutamyl-prolyl-tRNA synthetase
230143_at	1.04e-12	9.92e-15	-8.981425	23.069215	-1.12387582	RNF165	ring finger protein 165
205225_at	1.04e-12	9.95e-15	-8.980684	23.065447	-2.27524514	ESR1	estrogen receptor 1
202220_at	1.05e-12	1.00e-14	8.978821	23.055973	0.87796501	KIAA0907	KIAA0907
213828_x_at	1.05e-12	1.01e-14	8.978573	23.054715	0.58485293	H3F3AP4///H3F3B///H3F3A	H3 histone, family 3A, pseudogene 4///H3 histone, family 3B///H3 histone, family 3A
205902_at	1.05e-12	1.01e-14	8.977327	23.048374	0.67900643	KCNN3	potassium calcium-activated channel subfamily N member 3
205306_x_at	1.06e-12	1.03e-14	-8.974293	23.032949	-2.09442051	KMO	kynurenine 3-monooxygenase (kynurenine 3-hydroxylase)
32259_at	1.06e-12	1.03e-14	8.974089	23.031913	0.49116885	EZH1	enhancer of zeste 1 polycomb repressive complex 2 subunit
1554600_s_at	1.06e-12	1.03e-14	8.973969	23.031302	0.97371108	LMNA	lamin A/C
203415_at	1.06e-12	1.03e-14	8.973617	23.029512	0.72704088	PDCD6	programmed cell death 6
233506_at	1.13e-12	1.10e-14	-8.960978	22.965247	-0.90679509
224632_at	1.14e-12	1.11e-14	8.95954	22.95794	1.02769334	GPATCH4	G-patch domain containing 4
1554766_s_at	1.14e-12	1.11e-14	-8.959385	22.957151	-0.41877341
231683_at	1.14e-12	1.12e-14	-8.958047	22.950348	-2.20281259	GLYAT	glycine-N-acyltransferase
204026_s_at	1.16e-12	1.13e-14	8.955506	22.93743	1.71067917	ZWINT	ZW10 interacting kinetochore protein
220018_at	1.18e-12	1.16e-14	8.951086	22.914961	0.72643913	CBLL1	Cbl proto-oncogene like 1
228116_at	1.26e-12	1.24e-14	8.938351	22.850236	1.54187924	LINC01296///DUXAP10///DUXAP8	long intergenic non-protein coding RNA 1296///double homeobox A pseudogene 10///double homeobox A pseudogene 8
221136_at	1.26e-12	1.24e-14	-8.937817	22.84752	-0.36117443	GDF2	growth differentiation factor 2
241274_at	1.30e-12	1.28e-14	-8.931711	22.816489	-0.26320871
230740_at	1.31e-12	1.30e-14	-8.929325	22.804364	-0.59726887	EHD3	EH domain containing 3
240441_at	1.33e-12	1.32e-14	-8.92695	22.792296	-0.54952178	FAM99B	family with sequence similarity 99 member B (non-protein coding)
219562_at	1.40e-12	1.39e-14	-8.916886	22.74116	-1.46755343	RAB26	RAB26, member RAS oncogene family
225616_at	1.41e-12	1.40e-14	-8.914863	22.730883	-1.05444712	SPRYD4	SPRY domain containing 4
203544_s_at	1.41e-12	1.41e-14	8.91405	22.726752	0.64987178	STAM	signal transducing adaptor molecule
209447_at	1.42e-12	1.42e-14	-8.91193	22.715981	-0.96805783	SYNE1	spectrin repeat containing nuclear envelope protein 1
238365_s_at	1.48e-12	1.48e-14	-8.904707	22.67929	-0.52198688	C1orf228	chromosome 1 open reading frame 228
230585_at	1.49e-12	1.49e-14	-8.902857	22.669891	-0.56632596	KCNJ15	potassium voltage-gated channel subfamily J member 15
209268_at	1.54e-12	1.54e-14	8.896006	22.635092	0.76404755	VPS45	vacuolar protein sorting 45 homolog
1557578_at	1.55e-12	1.56e-14	-8.894039	22.625102	-1.08265374	PHLDB2	pleckstrin homology like domain family B member 2
202916_s_at	1.59e-12	1.60e-14	8.889425	22.601671	0.70994407	FAM20B	family with sequence similarity 20 member B
226536_at	1.59e-12	1.60e-14	8.888908	22.599043	0.93430064	NSMCE2	NSE2/MMS21 homolog, SMC5-SMC6 complex SUMO ligase
211417_x_at	1.59e-12	1.61e-14	-8.888136	22.595123	-1.21006448	GGT2///GGTLC1///GGTLC2///GGT1	gamma-glutamyltransferase 2///gamma-glutamyltransferase light chain 1///gamma-glutamyltransferase light chain 2///gamma-glutamyltransferase 1
239167_at	1.60e-12	1.62e-14	-8.886473	22.586678	-0.89955269
244282_at	1.60e-12	1.63e-14	-8.886076	22.584661	-0.78090813
235158_at	1.62e-12	1.64e-14	8.884003	22.574136	0.86019699	TMEM209	transmembrane protein 209
202223_at	1.64e-12	1.67e-14	8.880736	22.557543	0.71322544	STT3A	STT3A, catalytic subunit of the oligosaccharyltransferase complex
228680_at	1.66e-12	1.69e-14	8.878327	22.545312	0.90559601	KIF3A	kinesin family member 3A
1569703_a_at	1.66e-12	1.70e-14	-8.877394	22.540575	-0.67766462
222584_at	1.66e-12	1.71e-14	8.87679	22.537509	0.8256928	MSTO1	misato 1, mitochondrial distribution and morphology regulator
218715_at	1.66e-12	1.71e-14	8.876718	22.537144	0.59069461	UTP6	UTP6, small subunit processome component
212931_at	1.66e-12	1.71e-14	8.876715	22.537127	0.39681298	TCF20	transcription factor 20
202029_x_at	1.67e-12	1.72e-14	8.875009	22.528467	0.4477366	RPL38	ribosomal protein L38
205913_at	1.68e-12	1.73e-14	-8.874217	22.524443	-1.26979758	PLIN1	perilipin 1
239648_at	1.69e-12	1.75e-14	-8.872255	22.514483	-0.6238572	DCUN1D3	defective in cullin neddylation 1 domain containing 3
201773_at	1.69e-12	1.75e-14	8.871454	22.510417	0.73259786	ADNP	activity dependent neuroprotector homeobox
225456_at	1.75e-12	1.82e-14	8.864349	22.474343	0.56743503	MED1	mediator complex subunit 1
231703_s_at	1.78e-12	1.84e-14	-8.861738	22.461092	-1.06837004	ADH4	alcohol dehydrogenase 4 (class II), pi polypeptide
205097_at	1.78e-12	1.85e-14	8.860892	22.456798	1.28132785	SLC26A2	solute carrier family 26 member 2
212407_at	1.81e-12	1.89e-14	8.857141	22.437757	0.72171415	METTL13	methyltransferase like 13
1555278_a_at	1.84e-12	1.92e-14	8.853611	22.419841	0.79228264	CKAP5	cytoskeleton associated protein 5
201406_at	1.86e-12	1.94e-14	8.851664	22.409957	0.67468506	RPL36A-HNRNPH2///RPL36A	RPL36A-HNRNPH2 readthrough///ribosomal protein L36a
222382_x_at	1.87e-12	1.96e-14	8.850049	22.401758	0.39414236	NUP205	nucleoporin 205
215450_at	1.89e-12	1.99e-14	8.847479	22.388718	0.71143458	SNRPE	small nuclear ribonucleoprotein polypeptide E
223056_s_at	1.91e-12	2.01e-14	8.845524	22.378796	0.60670391	XPO5	exportin 5
243805_at	1.96e-12	2.06e-14	-8.840205	22.3518	-0.68134463	CCBE1	collagen and calcium binding EGF domains 1
221797_at	1.96e-12	2.07e-14	8.839272	22.347065	0.58069212	OXLD1	oxidoreductase like domain containing 1
220429_at	1.99e-12	2.10e-14	-8.836748	22.33426	-0.58100964	NDST3	N-deacetylase and N-sulfotransferase 3
221685_s_at	2.00e-12	2.12e-14	8.835007	22.325427	0.8824578	SPDL1	spindle apparatus coiled-coil protein 1
226839_at	2.02e-12	2.15e-14	8.832523	22.31282	0.60592287	NR2C2AP	nuclear receptor 2C2 associated protein
207584_at	2.03e-12	2.15e-14	-8.831749	22.308896	-2.36806415	LPA	lipoprotein(a)
234138_at	2.03e-12	2.17e-14	-8.830829	22.304228	-0.67593985	LOC105378749	uncharacterized LOC105378749
1553977_a_at	2.07e-12	2.20e-14	-8.827537	22.287525	-1.58247085	CYP39A1	cytochrome P450 family 39 subfamily A member 1
208821_at	2.07e-12	2.22e-14	8.826368	22.281591	0.89215877	SNRPB	small nuclear ribonucleoprotein polypeptides B and B1
218324_s_at	2.08e-12	2.23e-14	8.825455	22.27696	1.02024454	SPATS2	spermatogenesis associated serine rich 2
1553984_s_at	2.09e-12	2.24e-14	8.824614	22.272695	0.80319144	DTYMK	deoxythymidylate kinase
214133_at	2.10e-12	2.26e-14	-8.822834	22.263664	-0.49048391	MUC6	mucin 6, oligomeric mucus/gel-forming
232138_at	2.11e-12	2.27e-14	-8.82189	22.258873	-1.56265269	MBNL2	muscleblind like splicing regulator 2
214056_at	2.13e-12	2.30e-14	-8.819534	22.246922	-1.09338667	MCL1	BCL2 family apoptosis regulator
237575_at	2.15e-12	2.32e-14	-8.817623	22.237228	-0.70992056
236975_at	2.15e-12	2.32e-14	-8.817182	22.234992	-1.31382767
1554640_at	2.15e-12	2.33e-14	-8.816616	22.232121	-1.49252855	PALM2	paralemmin 2
205661_s_at	2.15e-12	2.33e-14	8.816614	22.232111	0.94402622	FLAD1	flavin adenine dinucleotide synthetase 1
242605_at	2.21e-12	2.40e-14	-8.811052	22.203899	-0.5066212	DCN	decorin
1558714_at	2.21e-12	2.40e-14	8.810567	22.20144	2.13239286
38269_at	2.25e-12	2.45e-14	8.806706	22.181855	0.50059934	PRKD2	protein kinase D2
219521_at	2.28e-12	2.49e-14	-8.803625	22.166228	-0.74334664	B3GAT1	beta-1,3-glucuronyltransferase 1
201730_s_at	2.32e-12	2.54e-14	8.800284	22.149284	0.80235617	TPR	translocated promoter region, nuclear basket protein
233645_s_at	2.33e-12	2.56e-14	-8.798856	22.142044	-0.5393352	C1RL	complement C1r subcomponent like
205339_at	2.33e-12	2.56e-14	8.798556	22.140522	1.12686939	STIL	SCL/TAL1 interrupting locus
212287_at	2.36e-12	2.59e-14	8.795912	22.127116	0.5551576	SUZ12	SUZ12 polycomb repressive complex 2 subunit
236809_at	2.38e-12	2.62e-14	-8.793738	22.116089	-0.84783078
200977_s_at	2.40e-12	2.65e-14	8.791754	22.10603	0.58284658	TAX1BP1	Tax1 binding protein 1
201857_at	2.42e-12	2.68e-14	8.789513	22.094669	0.49454136	ZFR	zinc finger RNA binding protein
210594_x_at	2.42e-12	2.68e-14	8.789511	22.094657	0.59357456	MPZL1	myelin protein zero like 1
209814_at	2.44e-12	2.71e-14	-8.787577	22.084853	-0.73569474	ZNF330	zinc finger protein 330
212923_s_at	2.45e-12	2.72e-14	-8.786563	22.079712	-0.76338675	PXDC1	PX domain containing 1
225585_at	2.52e-12	2.81e-14	8.780825	22.05062	1.1113968	RAP2A	RAP2A, member of RAS oncogene family
218710_at	2.57e-12	2.87e-14	8.776595	22.029176	0.53039253	TTC27	tetratricopeptide repeat domain 27
210428_s_at	2.63e-12	2.94e-14	8.772016	22.005965	0.63259606	HGS	hepatocyte growth factor-regulated tyrosine kinase substrate
238295_at	2.74e-12	3.06e-14	8.76418	21.966251	0.60045381	TEFM	transcription elongation factor, mitochondrial
244350_at	2.77e-12	3.10e-14	-8.761204	21.951166	-1.04192382	MYO10	myosin X
223649_s_at	2.77e-12	3.11e-14	8.761017	21.95022	0.66196109	SLC25A39	solute carrier family 25 member 39
219713_at	2.77e-12	3.11e-14	-8.760753	21.948884	-0.55985995	SHPK	sedoheptulokinase
204880_at	2.79e-12	3.14e-14	-8.759012	21.94006	-0.86487135	MGMT	O-6-methylguanine-DNA methyltransferase
202217_at	2.81e-12	3.17e-14	-8.757284	21.931305	-0.69988645	C21orf33	chromosome 21 open reading frame 33
236901_at	2.82e-12	3.19e-14	-8.756267	21.926151	-1.0358432
1556067_a_at	2.83e-12	3.20e-14	-8.755604	21.922788	-0.69901322	KDM6B	lysine demethylase 6B
213175_s_at	2.86e-12	3.24e-14	8.752799	21.908575	1.00631727	SNRPB	small nuclear ribonucleoprotein polypeptides B and B1
212247_at	2.88e-12	3.27e-14	8.750972	21.899319	0.76742927	NUP205	nucleoporin 205
232428_at	2.88e-12	3.28e-14	-8.750838	21.898639	-1.91486524	MOGAT2	monoacylglycerol O-acyltransferase 2
236899_at	2.90e-12	3.30e-14	-8.749331	21.891004	-0.56177359
211491_at	2.94e-12	3.35e-14	-8.746665	21.877498	-1.01582368	ADRA1A	adrenoceptor alpha 1A
212335_at	3.00e-12	3.43e-14	8.742003	21.853877	0.94157957	GNS	glucosamine (N-acetyl)-6-sulfatase
229144_at	3.02e-12	3.46e-14	-8.740472	21.846118	-0.6526405	KAZN	kazrin, periplakin interacting protein
211303_x_at	3.02e-12	3.46e-14	-8.740124	21.844357	-2.11300815	FOLH1B	folate hydrolase 1B
224963_at	3.04e-12	3.49e-14	8.738525	21.836259	0.73393602	SLC26A2	solute carrier family 26 member 2
223754_at	3.06e-12	3.52e-14	-8.737103	21.829052	-0.5673479	C2orf88	chromosome 2 open reading frame 88
51228_at	3.06e-12	3.52e-14	8.737062	21.828845	0.70933521	RBM12B	RNA binding motif protein 12B
213316_at	3.21e-12	3.70e-14	8.727497	21.780399	1.22060983	KIAA1462	KIAA1462
243884_at	3.22e-12	3.72e-14	-8.726254	21.774101	-0.3661088	TEX26	testis expressed 26
218269_at	3.23e-12	3.73e-14	8.725816	21.771885	0.66272578	DROSHA	drosha ribonuclease III
213320_at	3.23e-12	3.74e-14	8.725426	21.769909	0.88523568	PRMT3	protein arginine methyltransferase 3
243492_at	3.24e-12	3.76e-14	8.724113	21.76326	0.83821769	THEM4	thioesterase superfamily member 4
218689_at	3.26e-12	3.79e-14	8.722618	21.755685	0.65280568	FANCF	Fanconi anemia complementation group F
220840_s_at	3.27e-12	3.80e-14	8.722117	21.753148	1.19232453	C1orf112	chromosome 1 open reading frame 112
211946_s_at	3.33e-12	3.88e-14	8.718027	21.732438	0.53531193	PRRC2C	proline rich coiled-coil 2C
233878_s_at	3.41e-12	3.97e-14	8.713504	21.709534	0.67090925	XRN2	5'-3' exoribonuclease 2
208034_s_at	3.52e-12	4.13e-14	-8.706242	21.672762	-1.53033419	PROZ	protein Z, vitamin K dependent plasma glycoprotein
211494_s_at	3.52e-12	4.13e-14	-8.706234	21.672725	-0.86799765	SLC4A4	solute carrier family 4 member 4
217815_at	3.56e-12	4.17e-14	8.704199	21.66242	0.58139277	SUPT16H	SPT16 homolog, facilitates chromatin remodeling subunit
209609_s_at	3.65e-12	4.29e-14	8.698847	21.635329	0.7567172	MRPL9	mitochondrial ribosomal protein L9
222848_at	3.66e-12	4.30e-14	8.698316	21.632637	1.59206194	CENPK	centromere protein K
220037_s_at	3.71e-12	4.37e-14	-8.69526	21.617168	-1.44257353	LYVE1	lymphatic vessel endothelial hyaluronan receptor 1
223331_s_at	3.75e-12	4.43e-14	8.692521	21.603307	0.59240088	DDX20	DEAD-box helicase 20
235147_at	3.77e-12	4.46e-14	8.691222	21.596732	1.41087563
205811_at	3.81e-12	4.51e-14	8.689223	21.586614	0.54083607	POLG2	DNA polymerase gamma 2, accessory subunit
203048_s_at	3.82e-12	4.53e-14	8.68829	21.58189	0.80658456	TTC37	tetratricopeptide repeat domain 37
242894_at	3.82e-12	4.54e-14	8.687677	21.578786	0.81409149
222378_at	3.82e-12	4.54e-14	-8.687559	21.578189	-0.93637182
211963_s_at	3.82e-12	4.55e-14	8.687357	21.577168	0.77931392	ARPC5	actin related protein 2/3 complex subunit 5
217820_s_at	3.84e-12	4.58e-14	8.686239	21.57151	1.18257913	ENAH	enabled homolog (Drosophila)
232195_at	3.84e-12	4.59e-14	8.685659	21.568573	1.59379544	GPR158	G protein-coupled receptor 158
230618_s_at	3.88e-12	4.64e-14	8.683601	21.558159	0.95417578
204762_s_at	3.91e-12	4.69e-14	-8.681651	21.548289	-0.74151505	GNAO1	G protein subunit alpha o1
204301_at	3.96e-12	4.76e-14	-8.678751	21.533612	-1.78972933	KBTBD11	kelch repeat and BTB domain containing 11
225317_at	3.96e-12	4.76e-14	8.678561	21.532651	0.6302939	ACBD6	acyl-CoA binding domain containing 6
200909_s_at	4.07e-12	4.89e-14	8.673184	21.505447	0.48480459	SNORA52///RPLP2	small nucleolar RNA, H/ACA box 52///ribosomal protein lateral stalk subunit P2
207262_at	4.12e-12	4.97e-14	-8.670287	21.490788	-2.68501031	APOF	apolipoprotein F
226562_at	4.17e-12	5.03e-14	8.667972	21.479077	0.47672772	ZSCAN29	zinc finger and SCAN domain containing 29
1555730_a_at	4.19e-12	5.06e-14	8.666638	21.472327	0.83727561	CFL1	cofilin 1
203429_s_at	4.19e-12	5.07e-14	8.666305	21.470642	0.96213154	SUCO	SUN domain containing ossification factor
209189_at	4.22e-12	5.11e-14	-8.664768	21.462863	-2.19191669	FOS	Fos proto-oncogene, AP-1 transcription factor subunit
208056_s_at	4.25e-12	5.16e-14	-8.662938	21.453608	-0.91488599	CBFA2T3	CBFA2/RUNX1 translocation partner 3
218819_at	4.25e-12	5.18e-14	-8.662401	21.450889	-0.78011378	INTS6	integrator complex subunit 6
212541_at	4.35e-12	5.31e-14	8.657346	21.425323	0.84833096	FLAD1	flavin adenine dinucleotide synthetase 1
210377_at	4.35e-12	5.31e-14	-8.65734	21.425288	-2.02839391	ACSM3	acyl-CoA synthetase medium-chain family member 3
235976_at	4.35e-12	5.32e-14	-8.65718	21.42448	-0.42826986	SLITRK6	SLIT and NTRK like family member 6
50965_at	4.35e-12	5.32e-14	-8.656962	21.423378	-1.16969225	RAB26	RAB26, member RAS oncogene family
200828_s_at	4.43e-12	5.43e-14	8.652921	21.402936	0.60450853	ZNF207	zinc finger protein 207
228561_at	4.43e-12	5.44e-14	-8.652851	21.402586	-0.92328559	CDC37L1	cell division cycle 37 like 1
203214_x_at	4.55e-12	5.59e-14	8.647582	21.375935	1.61456528	CDK1	cyclin dependent kinase 1
218361_at	4.73e-12	5.82e-14	8.639743	21.336295	0.91442555	GOLPH3L	golgi phosphoprotein 3 like
225583_at	4.80e-12	5.92e-14	8.636324	21.319005	0.90071029	UXS1	UDP-glucuronate decarboxylase 1
204033_at	4.84e-12	5.97e-14	8.634612	21.31035	1.17256674	TRIP13	thyroid hormone receptor interactor 13
231882_at	4.86e-12	6.01e-14	8.633304	21.303737	1.50570273
219913_s_at	4.86e-12	6.02e-14	8.633223	21.303329	0.7225156	CRNKL1	crooked neck pre-mRNA splicing factor 1
209103_s_at	4.89e-12	6.06e-14	8.63182	21.296231	0.72993157	UFD1L	ubiquitin fusion degradation 1 like (yeast)
208805_at	4.90e-12	6.08e-14	8.63116	21.292896	0.52135629	KIAA0391///PSMA6	KIAA0391///proteasome subunit alpha 6
211138_s_at	4.93e-12	6.13e-14	-8.629624	21.285133	-2.13514205	KMO	kynurenine 3-monooxygenase (kynurenine 3-hydroxylase)
232238_at	4.96e-12	6.18e-14	8.628187	21.277867	1.5979788	ASPM	abnormal spindle microtubule assembly
203302_at	5.04e-12	6.28e-14	8.624802	21.260756	0.88794554	DCK	deoxycytidine kinase
235196_at	5.11e-12	6.39e-14	8.621616	21.244648	0.57836595	CDC73	cell division cycle 73
244677_at	5.16e-12	6.46e-14	-8.619543	21.23417	-1.12821529	MIR6883///PER1	microRNA 6883///period circadian clock 1
1555797_a_at	5.24e-12	6.56e-14	8.616479	21.218683	0.87223995	ARPC5	actin related protein 2/3 complex subunit 5
207589_at	5.30e-12	6.64e-14	-8.613997	21.20614	-0.38970215	ADRA1B	adrenoceptor alpha 1B
230234_at	5.31e-12	6.67e-14	-8.613197	21.202096	-0.55135414	FXN	frataxin
221884_at	5.39e-12	6.78e-14	8.609984	21.185856	0.92183808	MECOM	MDS1 and EVI1 complex locus
213404_s_at	5.39e-12	6.80e-14	8.609599	21.183913	0.76027373	RHEB	Ras homolog enriched in brain
1569203_at	5.50e-12	6.94e-14	-8.605546	21.163431	-1.71410802	CXCL2	C-X-C motif chemokine ligand 2
225004_at	5.53e-12	6.99e-14	8.604298	21.157123	0.54502455	TMEM101	transmembrane protein 101
236383_at	5.81e-12	7.36e-14	-8.59428	21.106505	-1.10125607
1552617_a_at	5.91e-12	7.49e-14	8.590788	21.088863	0.85161108	RFWD2	ring finger and WD repeat domain 2
200092_s_at	6.07e-12	7.71e-14	8.585292	21.061103	0.31947672	RPL37	ribosomal protein L37
210755_at	6.09e-12	7.74e-14	-8.58454	21.057303	-1.21193295	HGF	hepatocyte growth factor
1557227_s_at	6.12e-12	7.79e-14	8.583094	21.050001	1.12261478	TPR	translocated promoter region, nuclear basket protein
200627_at	6.14e-12	7.83e-14	8.582119	21.045075	0.59753865	PTGES3	prostaglandin E synthase 3
227187_at	6.15e-12	7.85e-14	8.581757	21.043246	0.58317885	CBLL1	Cbl proto-oncogene like 1
218544_s_at	6.23e-12	7.96e-14	-8.579018	21.029415	-1.46849149	RCL1	RNA terminal phosphate cyclase like 1
213629_x_at	6.23e-12	8.00e-14	-8.578117	21.024865	-2.4406926	MT1F	metallothionein 1F
244126_at	6.23e-12	8.00e-14	-8.578108	21.024817	-0.72074042	PEX11G	peroxisomal biogenesis factor 11 gamma
211981_at	6.23e-12	8.00e-14	8.578041	21.02448	1.29968302	COL4A1	collagen type IV alpha 1 chain
228540_at	6.27e-12	8.06e-14	-8.576542	21.01691	-0.71283448	QKI	QKI, KH domain containing RNA binding
232065_x_at	6.39e-12	8.23e-14	8.572456	20.996276	1.18130995	CENPL	centromere protein L
225836_s_at	6.46e-12	8.33e-14	8.570203	20.984898	0.88128066	RHNO1	RAD9-HUS1-RAD1 interacting nuclear orphan 1
200735_x_at	6.52e-12	8.42e-14	8.568177	20.974667	0.42747734	NACA	nascent polypeptide-associated complex alpha subunit
208755_x_at	6.53e-12	8.44e-14	8.567606	20.971781	0.53975583	H3F3AP4///H3F3B///H3F3A	H3 histone, family 3A, pseudogene 4///H3 histone, family 3B///H3 histone, family 3A
203730_s_at	6.55e-12	8.48e-14	8.566689	20.967152	0.67394466	ZKSCAN5	zinc finger with KRAB and SCAN domains 5
224348_s_at	6.55e-12	8.49e-14	-8.566411	20.965752	-1.18306562	HOTS	H19 opposite tumor suppressor
201940_at	6.60e-12	8.57e-14	8.564683	20.957026	1.07027922	CPD	carboxypeptidase D
235086_at	6.63e-12	8.62e-14	-8.563484	20.950973	-1.96718329	THBS1	thrombospondin 1
215603_x_at	6.69e-12	8.72e-14	-8.561407	20.940486	-0.98343988	LOC102724197///LOC100132705///GGT2///GGTLC1///GGTLC2///GGT3P///GGT1	inactive gamma-glutamyltranspeptidase 2-like///immunoglobulin superfamily member 3-like///gamma-glutamyltransferase 2///gamma-glutamyltransferase light chain 1///gamma-glutamyltransferase light chain 2///gamma-glutamyltransferase 3 pseudogene///gamma-glutamyltransferase 1
224586_x_at	6.72e-12	8.76e-14	8.560478	20.935792	0.57388683	SUB1	SUB1 homolog, transcriptional regulator
225399_at	6.72e-12	8.77e-14	8.560126	20.934017	0.9610878	TSEN15	tRNA splicing endonuclease subunit 15
1556185_a_at	6.84e-12	8.97e-14	-8.555778	20.912067	-1.4692163
212766_s_at	6.84e-12	8.98e-14	8.555652	20.911429	0.74640512	ISG20L2	interferon stimulated exonuclease gene 20 like 2
218979_at	6.84e-12	8.98e-14	8.555536	20.910845	0.78047509	RMI1	RecQ mediated genome instability 1
225316_at	6.84e-12	8.99e-14	-8.55546	20.910462	-2.3162982	MFSD2A	major facilitator superfamily domain containing 2A
201897_s_at	6.90e-12	9.07e-14	8.553581	20.900973	1.02059535	CKS1B	CDC28 protein kinase regulatory subunit 1B
209919_x_at	6.97e-12	9.17e-14	-8.55151	20.890524	-1.45809273	GGT2///GGTLC1///GGTLC2///GGT1	gamma-glutamyltransferase 2///gamma-glutamyltransferase light chain 1///gamma-glutamyltransferase light chain 2///gamma-glutamyltransferase 1
200926_at	7.02e-12	9.25e-14	8.549817	20.881977	0.36764961	RPS23	ribosomal protein S23
222589_at	7.03e-12	9.28e-14	8.549252	20.879121	0.58457596	NLK	nemo like kinase
201583_s_at	7.14e-12	9.44e-14	8.545992	20.862668	0.60742987	SEC23B	Sec23 homolog B, coat complex II component
231188_at	7.29e-12	9.65e-14	8.541666	20.840835	0.78513657	ZSCAN2	zinc finger and SCAN domain containing 2
1555175_a_at	7.31e-12	9.69e-14	-8.540844	20.83669	-1.51779157	PBLD	phenazine biosynthesis like protein domain containing
237363_at	7.33e-12	9.73e-14	-8.540069	20.832777	-0.86581074	SPATA6L	spermatogenesis associated 6 like
233478_at	7.37e-12	9.80e-14	-8.538616	20.825445	-0.84230477
1555753_x_at	7.43e-12	9.89e-14	-8.53684	20.816483	-0.59638856	ERVH-6	endogenous retrovirus group H member 6
235927_at	7.45e-12	9.94e-14	8.535932	20.8119	0.87598022	XPO1	exportin 1
201260_s_at	7.48e-12	9.99e-14	8.534982	20.807109	0.70569783	SYPL1	synaptophysin like 1
227447_at	7.56e-12	1.01e-13	8.532676	20.795471	0.57553476	SKIV2L2	Ski2 like RNA helicase 2
1555250_a_at	7.60e-12	1.02e-13	-8.531133	20.787686	-1.10664085	CPEB3	cytoplasmic polyadenylation element binding protein 3
208765_s_at	7.60e-12	1.02e-13	8.531033	20.787182	0.60302166	HNRNPR	heterogeneous nuclear ribonucleoprotein R
1554597_at	7.89e-12	1.06e-13	8.523697	20.750169	0.61934025	LIG3	DNA ligase 3
230438_at	7.90e-12	1.06e-13	-8.523124	20.747277	-1.63075059	TBX15	T-box 15
203800_s_at	8.00e-12	1.08e-13	8.520226	20.73266	0.61896758	MRPS14	mitochondrial ribosomal protein S14
208937_s_at	8.00e-12	1.08e-13	-8.520202	20.732538	-1.86469781	ID1	inhibitor of DNA binding 1, HLH protein
201049_s_at	8.03e-12	1.08e-13	8.519192	20.727442	0.48685699	RPS18	ribosomal protein S18
202326_at	8.12e-12	1.10e-13	8.516695	20.714849	0.732183	EHMT2	euchromatic histone lysine methyltransferase 2
209646_x_at	8.22e-12	1.11e-13	-8.514045	20.701483	-0.91458282	ALDH1B1	aldehyde dehydrogenase 1 family member B1
211072_x_at	8.35e-12	1.13e-13	8.510727	20.68475	0.73200726	TUBA1B	tubulin alpha 1b
209165_at	8.58e-12	1.17e-13	8.50496	20.655664	0.45166861	AATF	apoptosis antagonizing transcription factor
205169_at	8.58e-12	1.17e-13	8.504845	20.655083	0.73073106	RBBP5	RB binding protein 5, histone lysine methyltransferase complex subunit
202313_at	8.58e-12	1.17e-13	-8.504603	20.653865	-0.73896541	PPP2R2A	protein phosphatase 2 regulatory subunit Balpha
224896_s_at	8.62e-12	1.17e-13	8.503509	20.648347	0.81929038	TTL	tubulin tyrosine ligase
225217_s_at	8.72e-12	1.19e-13	8.501063	20.636013	0.71378268	BRPF3	bromodomain and PHD finger containing 3
208646_at	8.77e-12	1.20e-13	8.499643	20.62885	0.43288274
229784_at	8.83e-12	1.21e-13	-8.498047	20.620803	-0.51915708	MIR424///MIR503HG	microRNA 424///MIR503 host gene
235849_at	8.95e-12	1.23e-13	-8.49513	20.606097	-0.59009347	SCARA5	scavenger receptor class A member 5
203721_s_at	9.07e-12	1.24e-13	8.492346	20.592061	0.73572188	UTP18	UTP18, small subunit processome component
201930_at	9.21e-12	1.26e-13	8.489133	20.575864	1.14972498	MCM6	minichromosome maintenance complex component 6
209275_s_at	9.32e-12	1.28e-13	8.486572	20.562956	0.76635729	CLN3	CLN3, battenin
202024_at	9.60e-12	1.32e-13	8.480472	20.532205	0.68358003	ASNA1	arsA arsenite transporter, ATP-binding, homolog 1 (bacterial)
229090_at	9.75e-12	1.34e-13	8.477208	20.515757	0.84448837	ZEB1-AS1	ZEB1 antisense RNA 1
241206_at	9.82e-12	1.36e-13	-8.475698	20.508148	-0.6190208
209645_s_at	9.83e-12	1.36e-13	-8.475116	20.505216	-1.15846392	ALDH1B1	aldehyde dehydrogenase 1 family member B1
213043_s_at	1.01e-11	1.40e-13	8.469389	20.476355	0.54321748	MIR6884///MED24	microRNA 6884///mediator complex subunit 24
41387_r_at	1.01e-11	1.40e-13	-8.469359	20.476203	-0.47556678	KDM6B	lysine demethylase 6B
219543_at	1.02e-11	1.42e-13	-8.466954	20.464087	-1.80205574	PBLD	phenazine biosynthesis like protein domain containing
232882_at	1.04e-11	1.44e-13	-8.463485	20.446605	-1.31013695
1552862_at	1.05e-11	1.46e-13	8.461741	20.437821	0.55437854	RUSC1-AS1	RUSC1 antisense RNA 1
223513_at	1.05e-11	1.47e-13	8.460581	20.431975	0.91475975	CENPJ	centromere protein J
200024_at	1.06e-11	1.47e-13	8.459327	20.425658	0.74227514	RPS5	ribosomal protein S5
213222_at	1.07e-11	1.50e-13	8.456041	20.409103	1.74003105	PLCB1	phospholipase C beta 1
200817_x_at	1.09e-11	1.52e-13	8.452823	20.392897	0.45339243	RPS10	ribosomal protein S10
202723_s_at	1.09e-11	1.53e-13	-8.45223	20.389908	-0.90412063	FOXO1	forkhead box O1
222239_s_at	1.11e-11	1.56e-13	-8.447827	20.36773	-0.76295892	INTS6	integrator complex subunit 6
211944_at	1.11e-11	1.57e-13	8.447762	20.367403	0.6708303	PRRC2C	proline rich coiled-coil 2C
229232_at	1.13e-11	1.59e-13	8.444712	20.352041	0.71436245	LRRC57	leucine rich repeat containing 57
219129_s_at	1.13e-11	1.59e-13	8.444674	20.35185	0.77400146	SAP30L	SAP30 like
214061_at	1.14e-11	1.60e-13	8.443179	20.344321	1.03761285	TBC1D31	TBC1 domain family member 31
229331_at	1.16e-11	1.63e-13	-8.439672	20.32666	-1.77180749	SPATA18	spermatogenesis associated 18
218213_s_at	1.16e-11	1.64e-13	8.439151	20.324038	0.51067456	TMEM258	transmembrane protein 258
219663_s_at	1.17e-11	1.66e-13	-8.435956	20.307951	-0.46837006	TMEM121	transmembrane protein 121
214326_x_at	1.18e-11	1.67e-13	-8.435065	20.303464	-0.63001915	JUND	JunD proto-oncogene, AP-1 transcription factor subunit
223002_s_at	1.18e-11	1.67e-13	8.434865	20.302455	0.53188161	XRN2	5'-3' exoribonuclease 2
200877_at	1.18e-11	1.68e-13	8.434115	20.298682	0.73631326	CCT4	chaperonin containing TCP1 subunit 4
214512_s_at	1.20e-11	1.71e-13	8.430549	20.280729	0.83111034	SUB1	SUB1 homolog, transcriptional regulator
218061_at	1.20e-11	1.71e-13	8.430113	20.27853	0.66289801	MEA1	male-enhanced antigen 1
200723_s_at	1.23e-11	1.75e-13	8.425506	20.255339	0.76100966	CAPRIN1	cell cycle associated protein 1
233204_at	1.24e-11	1.77e-13	-8.423912	20.247314	-0.89247604
208284_x_at	1.24e-11	1.77e-13	-8.423841	20.246958	-1.1105594	GGT2///GGTLC1///GGTLC2///GGT1	gamma-glutamyltransferase 2///gamma-glutamyltransferase light chain 1///gamma-glutamyltransferase light chain 2///gamma-glutamyltransferase 1
226893_at	1.24e-11	1.78e-13	8.423203	20.243744	0.66541699	ABL2	ABL proto-oncogene 2, non-receptor tyrosine kinase
208926_at	1.24e-11	1.78e-13	8.423148	20.24347	0.89389723	NEU1	neuraminidase 1 (lysosomal sialidase)
200082_s_at	1.24e-11	1.78e-13	8.422194	20.238668	0.56835112	RPS7	ribosomal protein S7
203715_at	1.27e-11	1.82e-13	8.417913	20.21712	1.13050569	TBCE	tubulin folding cofactor E
227695_at	1.27e-11	1.83e-13	-8.417616	20.215626	-1.65617545	LOC100287413///GLYATL1	uncharacterized LOC100287413///glycine-N-acyltransferase like 1
209284_s_at	1.27e-11	1.84e-13	8.41669	20.210965	0.68579415	FAM208A	family with sequence similarity 208 member A
201714_at	1.28e-11	1.85e-13	8.414925	20.202079	0.97081848	TUBG1	tubulin gamma 1
200068_s_at	1.28e-11	1.86e-13	8.414713	20.201013	0.58434876	CANX	calnexin
207877_s_at	1.28e-11	1.86e-13	8.41433	20.199085	0.56918946	NVL	nuclear VCP-like
223470_at	1.29e-11	1.87e-13	8.413234	20.193569	0.57940439	PIGM	phosphatidylinositol glycan anchor biosynthesis class M
217184_s_at	1.30e-11	1.88e-13	-8.412139	20.18806	-0.30512323	LTK	leukocyte receptor tyrosine kinase
218594_at	1.30e-11	1.88e-13	8.41201	20.187412	0.8250776	HEATR1	HEAT repeat containing 1
207735_at	1.33e-11	1.93e-13	-8.406675	20.160563	-1.27401492	RNF125	ring finger protein 125
221522_at	1.35e-11	1.96e-13	8.403815	20.146174	0.95784246	ANKRD27	ankyrin repeat domain 27
231052_at	1.36e-11	1.98e-13	-8.402132	20.137706	-0.64855216	GLOD5	glyoxalase domain containing 5
210889_s_at	1.38e-11	2.02e-13	-8.398092	20.117378	-1.94172607	FCGR2B	Fc fragment of IgG receptor IIb
233403_x_at	1.39e-11	2.02e-13	-8.39771	20.115457	-1.02069836	TM6SF2	transmembrane 6 superfamily member 2
236141_at	1.41e-11	2.07e-13	-8.393496	20.094258	-1.41318632	HAND2-AS1	HAND2 antisense RNA 1 (head to head)
212857_x_at	1.41e-11	2.07e-13	8.393197	20.092758	0.51904027	SUB1	SUB1 homolog, transcriptional regulator
217774_s_at	1.43e-11	2.10e-13	8.390164	20.077497	0.53959707	TRMT112	tRNA methyltransferase 11-2 homolog (S. cerevisiae)
200614_at	1.43e-11	2.11e-13	8.389989	20.076619	0.52253278	CLTC	clathrin heavy chain
208777_s_at	1.44e-11	2.12e-13	8.38858	20.069531	0.65665593	PSMD11	proteasome 26S subunit, non-ATPase 11
203466_at	1.48e-11	2.17e-13	8.383794	20.04546	0.66831212	MPV17	MPV17, mitochondrial inner membrane protein
209044_x_at	1.48e-11	2.18e-13	8.383569	20.044331	0.6867911	SF3B4	splicing factor 3b subunit 4
211489_at	1.49e-11	2.20e-13	-8.38183	20.035587	-1.8767727	ADRA1A	adrenoceptor alpha 1A
211989_at	1.50e-11	2.22e-13	8.380157	20.027172	0.61136277	SMARCE1	SWI/SNF related, matrix associated, actin dependent regulator of chromatin, subfamily e, member 1
202081_at	1.54e-11	2.28e-13	-8.374942	20.000948	-1.05618406	IER2	immediate early response 2
210589_s_at	1.55e-11	2.30e-13	8.372748	19.989916	0.87073484	GBAP1	glucosylceramidase beta pseudogene 1
41386_i_at	1.57e-11	2.33e-13	-8.370756	19.979902	-0.64488071	KDM6B	lysine demethylase 6B
200928_s_at	1.57e-11	2.33e-13	-8.369944	19.975821	-0.8005867	RAB14	RAB14, member RAS oncogene family
239093_at	1.61e-11	2.40e-13	-8.364617	19.949041	-1.74537662	HOGA1	4-hydroxy-2-oxoglutarate aldolase 1
231311_at	1.64e-11	2.44e-13	-8.361525	19.933494	-1.74244707
213881_x_at	1.64e-11	2.44e-13	8.361402	19.932875	0.43958846	LOC101929087///SUMO2///SUMO3	small ubiquitin-related modifier 2 pseudogene///small ubiquitin-like modifier 2///small ubiquitin-like modifier 3
240556_at	1.70e-11	2.53e-13	-8.354102	19.89619	-0.25729353	DCN	decorin
1552281_at	1.70e-11	2.54e-13	-8.353323	19.89227	-1.33201378	SLC39A5	solute carrier family 39 member 5
222443_s_at	1.71e-11	2.56e-13	8.351886	19.88505	0.74765435	RBM8A	RNA binding motif protein 8A
215177_s_at	1.75e-11	2.61e-13	8.34795	19.86527	1.0998402	ITGA6	integrin subunit alpha 6
220106_at	1.75e-11	2.63e-13	-8.347117	19.861087	-1.74450214	NPC1L1	NPC1 like intracellular cholesterol transporter 1
225980_at	1.77e-11	2.67e-13	-8.344156	19.84621	-0.56668083	ELMSAN1	ELM2 and Myb/SANT domain containing 1
244784_at	1.77e-11	2.67e-13	8.344022	19.845534	0.54357231	DHX57	DEAH-box helicase 57
218296_x_at	1.78e-11	2.68e-13	8.343263	19.841719	0.68876193	MSTO2P///MSTO1	misato family member 2, pseudogene///misato 1, mitochondrial distribution and morphology regulator
213243_at	1.78e-11	2.68e-13	8.343125	19.841027	0.78798009	VPS13B	vacuolar protein sorting 13 homolog B
201112_s_at	1.78e-11	2.69e-13	8.342361	19.83719	0.67579873	CSE1L	chromosome segregation 1 like
222874_s_at	1.78e-11	2.69e-13	-8.34209	19.835828	-0.70843576	CLN8	ceroid-lipofuscinosis, neuronal 8
225253_s_at	1.79e-11	2.71e-13	8.341076	19.830733	0.72597851	METTL2A///METTL2B	methyltransferase like 2A///methyltransferase like 2B
236492_at	1.80e-11	2.73e-13	-8.339796	19.824303	-0.96350732	PPP2R2A	protein phosphatase 2 regulatory subunit Balpha
200007_at	1.80e-11	2.73e-13	8.339348	19.822051	0.45173236	SRP14	signal recognition particle 14
211068_x_at	1.81e-11	2.75e-13	8.338371	19.817142	0.75567115	LOC101930591///FAM21C	uncharacterized LOC101930591///family with sequence similarity 21 member C
225900_at	1.83e-11	2.79e-13	8.335158	19.801005	0.54870928	EXOC6B	exocyst complex component 6B
202422_s_at	1.83e-11	2.79e-13	8.335094	19.800683	2.81381951	ACSL4	acyl-CoA synthetase long-chain family member 4
223538_at	1.85e-11	2.83e-13	8.332799	19.789152	1.16154925	SERF1B///SERF1A	small EDRK-rich factor 1B///small EDRK-rich factor 1A
210570_x_at	1.86e-11	2.84e-13	8.332016	19.785222	0.53405576	MAPK9	mitogen-activated protein kinase 9
228821_at	1.86e-11	2.84e-13	-8.331892	19.784596	-1.51796517	ST6GAL2	ST6 beta-galactoside alpha-2,6-sialyltransferase 2
225082_at	1.89e-11	2.89e-13	8.328246	19.766287	0.608438	CPSF3	cleavage and polyadenylation specific factor 3
212896_at	1.91e-11	2.93e-13	8.325924	19.754623	0.49702437	SKIV2L2	Ski2 like RNA helicase 2
209712_at	1.91e-11	2.93e-13	-8.325901	19.754506	-0.99990257	SLC35D1	solute carrier family 35 member D1
228973_at	1.91e-11	2.93e-13	-8.325471	19.75235	-0.59068091	DLG2	discs large MAGUK scaffold protein 2
218561_s_at	1.91e-11	2.94e-13	8.325011	19.75004	0.73048224	LYRM4	LYR motif containing 4
233970_s_at	1.91e-11	2.94e-13	8.325009	19.750028	0.80669728	TRMT6	tRNA methyltransferase 6
204822_at	1.93e-11	2.97e-13	8.323174	19.740812	1.66356117	TTK	TTK protein kinase
209852_x_at	1.93e-11	2.97e-13	8.322855	19.73921	0.56834575	PSME3	proteasome activator subunit 3
227350_at	1.93e-11	2.97e-13	8.322772	19.738792	1.6887348	HELLS	helicase, lymphoid-specific
218966_at	1.94e-11	3.01e-13	8.320783	19.728803	0.84057038	MYO5C	myosin VC
217956_s_at	1.94e-11	3.01e-13	8.320618	19.727975	0.62282681	ENOPH1	enolase-phosphatase 1
200888_s_at	1.98e-11	3.06e-13	8.317032	19.70997	0.54553	SNORA21///RPL23	small nucleolar RNA, H/ACA box 21///ribosomal protein L23
222912_at	1.99e-11	3.08e-13	-8.31593	19.704434	-1.15130102	ARRB1	arrestin beta 1
210087_s_at	2.00e-11	3.11e-13	8.314407	19.696789	0.90677132	MPZL1	myelin protein zero like 1
222488_s_at	2.00e-11	3.12e-13	8.313777	19.693626	0.52589612	DCTN4	dynactin subunit 4
229945_at	2.00e-11	3.12e-13	-8.313639	19.692933	-0.29542256	CYHR1	cysteine and histidine rich 1
236641_at	2.01e-11	3.13e-13	8.312794	19.688693	1.52997009	KIF14	kinesin family member 14
223381_at	2.01e-11	3.13e-13	8.312766	19.688551	1.91119794	NUF2	NUF2, NDC80 kinetochore complex component
213786_at	2.02e-11	3.15e-13	8.31156	19.682499	0.69388024	TAX1BP1	Tax1 binding protein 1
234304_s_at	2.02e-11	3.16e-13	8.311263	19.681006	0.64176399	IPO11-LRRC70///IPO11	IPO11-LRRC70 readthrough///importin 11
205942_s_at	2.02e-11	3.17e-13	-8.310448	19.676914	-1.53278801	ACSM3	acyl-CoA synthetase medium-chain family member 3
243796_at	2.03e-11	3.18e-13	8.309663	19.672973	0.66301281	HEXIM2	hexamethylene bisacetamide inducible 2
203502_at	2.03e-11	3.20e-13	8.308768	19.668482	0.78873931	BPGM	bisphosphoglycerate mutase
217786_at	2.03e-11	3.20e-13	8.308638	19.667829	0.7008719	PRMT5	protein arginine methyltransferase 5
224634_at	2.03e-11	3.20e-13	8.308541	19.66734	0.83568509	GPATCH4	G-patch domain containing 4
209093_s_at	2.07e-11	3.26e-13	8.304732	19.648217	0.89683578	GBAP1///GBA	glucosylceramidase beta pseudogene 1///glucosylceramidase beta
228863_at	2.09e-11	3.30e-13	8.30259	19.637468	1.13358092	PCDH17	protocadherin 17
204768_s_at	2.09e-11	3.30e-13	8.30243	19.636664	1.07705803	FEN1	flap structure-specific endonuclease 1
201840_at	2.10e-11	3.32e-13	8.301577	19.632385	0.50734004	NEDD8	neural precursor cell expressed, developmentally down-regulated 8
202779_s_at	2.11e-11	3.33e-13	8.300712	19.628044	1.30172044	UBE2S	ubiquitin conjugating enzyme E2 S
220994_s_at	2.11e-11	3.34e-13	8.300311	19.626031	1.36471049	STXBP6	syntaxin binding protein 6
226181_at	2.11e-11	3.35e-13	-8.299858	19.623757	-1.4158346	TUBE1	tubulin epsilon 1
214943_s_at	2.11e-11	3.35e-13	8.299394	19.621424	0.85145967	ARID4B///RBM34	AT-rich interaction domain 4B///RNA binding motif protein 34
209657_s_at	2.12e-11	3.36e-13	8.298872	19.618807	0.841351	HSF2	heat shock transcription factor 2
230520_at	2.12e-11	3.37e-13	-8.29855	19.617189	-0.69388861	AIG1	androgen induced 1
227289_at	2.12e-11	3.38e-13	8.298072	19.61479	0.99299741	PCDH17	protocadherin 17
219880_at	2.12e-11	3.39e-13	8.297469	19.611764	0.83971225	CTC-338M12.4	uncharacterized LOC101928649
218233_s_at	2.13e-11	3.40e-13	8.296469	19.606746	0.58225332	TOMM6///PRICKLE4	translocase of outer mitochondrial membrane 6///prickle planar cell polarity protein 4
216863_s_at	2.13e-11	3.41e-13	8.296357	19.606184	0.5793282	MORC2	MORC family CW-type zinc finger 2
213773_x_at	2.13e-11	3.41e-13	8.296332	19.606061	0.51283499	NSUN5	NOP2/Sun RNA methyltransferase family member 5
201378_s_at	2.14e-11	3.42e-13	8.295405	19.601405	0.74333444	UBAP2L	ubiquitin associated protein 2 like
215470_at	2.17e-11	3.49e-13	8.291823	19.583433	1.05526068	GTF2H2B	general transcription factor IIH subunit 2B (pseudogene)
203163_at	2.18e-11	3.51e-13	8.290619	19.57739	0.56740006	KATNB1	katanin regulatory subunit B1
200764_s_at	2.18e-11	3.51e-13	8.290304	19.575811	0.60319715	CTNNA1	catenin alpha 1
206401_s_at	2.18e-11	3.52e-13	8.290138	19.574977	0.67007516	MAPT	microtubule associated protein tau
215158_s_at	2.19e-11	3.53e-13	8.289309	19.570818	0.50505437	DEDD	death effector domain containing
218579_s_at	2.23e-11	3.60e-13	8.285741	19.552912	0.46985102	DHX35	DEAH-box helicase 35
214835_s_at	2.23e-11	3.60e-13	-8.285455	19.551479	-1.02945688	SUCLG2	succinate-CoA ligase GDP-forming beta subunit
201942_s_at	2.24e-11	3.62e-13	8.28431	19.545736	1.06434147	CPD	carboxypeptidase D
205860_x_at	2.24e-11	3.63e-13	-8.284182	19.54509	-1.83703539	FOLH1B///FOLH1	folate hydrolase 1B///folate hydrolase (prostate-specific membrane antigen) 1
200057_s_at	2.24e-11	3.64e-13	8.283591	19.542126	0.49072386	NONO	non-POU domain containing, octamer-binding
231559_at	2.24e-11	3.64e-13	-8.283437	19.541353	-1.20150664	NNMT	nicotinamide N-methyltransferase
215314_at	2.31e-11	3.75e-13	-8.277532	19.511729	-1.50316083
218318_s_at	2.32e-11	3.77e-13	8.276404	19.506074	0.52974978	NLK	nemo like kinase
219512_at	2.33e-11	3.80e-13	8.27487	19.49838	0.7425091	DSN1	DSN1 homolog, MIS12 kinetochore complex component
213981_at	2.33e-11	3.81e-13	-8.274752	19.497786	-0.35949395	COMT	catechol-O-methyltransferase
205053_at	2.36e-11	3.86e-13	8.272054	19.484257	1.11035614	PRIM1	primase (DNA) subunit 1
202036_s_at	2.39e-11	3.90e-13	-8.270049	19.474197	-0.52031588	SFRP1	secreted frizzled related protein 1
201786_s_at	2.39e-11	3.91e-13	8.269506	19.471473	0.58120375	ADAR	adenosine deaminase, RNA specific
202813_at	2.41e-11	3.94e-13	8.267872	19.463282	0.95233106	TARBP1	TAR (HIV-1) RNA binding protein 1
201252_at	2.45e-11	4.01e-13	8.264664	19.447192	0.74633836	PSMC4	proteasome 26S subunit, ATPase 4
209540_at	2.46e-11	4.03e-13	-8.263329	19.4405	-2.34874847	IGF1	insulin like growth factor 1
218909_at	2.47e-11	4.06e-13	8.261935	19.433507	0.8344843	RPS6KC1	ribosomal protein S6 kinase C1
224233_s_at	2.47e-11	4.07e-13	8.261685	19.432253	0.92164051	MSTO1	misato 1, mitochondrial distribution and morphology regulator
203747_at	2.49e-11	4.09e-13	-8.260524	19.426436	-0.62530978	AQP3	aquaporin 3 (Gill blood group)
201128_s_at	2.50e-11	4.12e-13	8.259284	19.420218	0.87575948	ACLY	ATP citrate lyase
228739_at	2.50e-11	4.13e-13	-8.258704	19.417308	-0.89236119	CYS1	cystin 1
211931_s_at	2.50e-11	4.13e-13	8.25869	19.41724	0.69457589	HNRNPA3///HNRNPA3P1	heterogeneous nuclear ribonucleoprotein A3///heterogeneous nuclear ribonucleoprotein A3 pseudogene 1
208852_s_at	2.51e-11	4.15e-13	8.258021	19.413884	0.89530944	CANX	calnexin
208716_s_at	2.51e-11	4.16e-13	8.257464	19.411093	0.7146888	TMCO1	transmembrane and coiled-coil domains 1
218688_at	2.55e-11	4.22e-13	-8.254565	19.396556	-1.08354681	TKFC	triokinase and FMN cyclase
219037_at	2.55e-11	4.23e-13	8.253952	19.393487	0.9791968	RRP15	ribosomal RNA processing 15 homolog
202915_s_at	2.56e-11	4.25e-13	8.25315	19.389464	0.72158628	FAM20B	family with sequence similarity 20 member B
232130_at	2.56e-11	4.26e-13	8.252565	19.386531	0.84308403
201201_at	2.62e-11	4.36e-13	8.248052	19.363911	0.88977475	CSTB	cystatin B
221769_at	2.68e-11	4.46e-13	-8.24368	19.341995	-0.53307848	SPSB3	splA/ryanodine receptor domain and SOCS box containing 3
1559201_a_at	2.68e-11	4.47e-13	-8.243201	19.339596	-0.46485566
210859_x_at	2.70e-11	4.51e-13	8.241745	19.332298	0.82297704	CLN3	CLN3, battenin
244447_at	2.70e-11	4.52e-13	-8.241348	19.330307	-1.32068934
243438_at	2.73e-11	4.57e-13	-8.239017	19.318627	-0.41275471	PDE7B	phosphodiesterase 7B
1560112_at	2.74e-11	4.60e-13	-8.237827	19.312662	-0.90878185	WDFY2	WD repeat and FYVE domain containing 2
227092_at	2.75e-11	4.60e-13	-8.237546	19.311256	-0.76243517	LOC101927752	uncharacterized LOC101927752
212051_at	2.76e-11	4.63e-13	8.236373	19.305379	0.53800837	WIPF2	WAS/WASL interacting protein family member 2
208979_at	2.79e-11	4.69e-13	8.234111	19.294043	0.48107488	NCOA6	nuclear receptor coactivator 6
226420_at	2.81e-11	4.72e-13	8.232533	19.286134	1.02728093	MECOM	MDS1 and EVI1 complex locus
217840_at	2.82e-11	4.75e-13	8.231264	19.279779	0.52204795	DDX41	DEAD-box helicase 41
225788_at	2.85e-11	4.80e-13	8.229439	19.270632	0.52909419	RRP36	ribosomal RNA processing 36
229359_at	2.85e-11	4.80e-13	8.229213	19.269499	0.84701682	ASXL2	additional sex combs like 2, transcriptional regulator
222581_at	2.85e-11	4.81e-13	8.229065	19.268758	0.71763099	XPR1	xenotropic and polytropic retrovirus receptor 1
232762_at	2.85e-11	4.82e-13	-8.228409	19.265475	-0.66623965	KIAA1217	KIAA1217
202184_s_at	2.85e-11	4.83e-13	8.228058	19.263713	0.66608064	NUP133	nucleoporin 133
211542_x_at	2.85e-11	4.83e-13	8.228042	19.263634	0.45986394	RPS10	ribosomal protein S10
204407_at	2.86e-11	4.85e-13	8.227485	19.260844	0.89813008	TTF2	transcription termination factor 2
221715_at	2.87e-11	4.88e-13	-8.226323	19.255022	-0.34577507
227345_at	2.97e-11	5.05e-13	-8.219343	19.220061	-0.94110836	TNFRSF10D	TNF receptor superfamily member 10d
201259_s_at	3.01e-11	5.13e-13	8.216293	19.204785	0.89132908	SYPL1	synaptophysin like 1
213226_at	3.05e-11	5.20e-13	8.213716	19.191879	1.17182013	CCNA2	cyclin A2
218977_s_at	3.05e-11	5.20e-13	8.213698	19.191785	0.48973769	TRNAU1AP	tRNA selenocysteine 1 associated protein 1
222031_at	3.06e-11	5.24e-13	-8.212331	19.184943	-0.56293634	LOC389906	zinc finger protein 839 pseudogene
243580_at	3.06e-11	5.24e-13	-8.2123	19.184786	-0.50267112	GNA14	G protein subunit alpha 14
201898_s_at	3.08e-11	5.28e-13	8.210779	19.177169	0.69385259	UBE2A	ubiquitin conjugating enzyme E2 A
204011_at	3.15e-11	5.39e-13	-8.206667	19.15658	-0.96483679	SPRY2	sprouty RTK signaling antagonist 2
210438_x_at	3.20e-11	5.49e-13	8.203299	19.139715	0.56006569	TROVE2	TROVE domain family member 2
212592_at	3.22e-11	5.52e-13	-8.202006	19.133242	-2.99633079	JCHAIN	joining chain of multimeric IgA and IgM
218663_at	3.22e-11	5.54e-13	8.20131	19.129756	1.64131749	NCAPG	non-SMC condensin I complex subunit G
223608_at	3.22e-11	5.55e-13	8.201191	19.129163	1.29553336	EFCAB2	EF-hand calcium binding domain 2
219061_s_at	3.23e-11	5.57e-13	8.200458	19.125492	0.80254527	LAGE3	L antigen family member 3
223274_at	3.30e-11	5.70e-13	8.195936	19.102855	1.06503136	TCF19	transcription factor 19
201327_s_at	3.30e-11	5.70e-13	8.195789	19.102122	0.85321158	CCT6A	chaperonin containing TCP1 subunit 6A
204134_at	3.33e-11	5.75e-13	-8.194156	19.093948	-0.8457175	PDE2A	phosphodiesterase 2A
201531_at	3.33e-11	5.76e-13	-8.193931	19.092819	-1.02296128	ZFP36	ZFP36 ring finger protein
210063_at	3.36e-11	5.82e-13	-8.191819	19.082249	-0.99724549	SARDH	sarcosine dehydrogenase
222401_s_at	3.37e-11	5.85e-13	8.190765	19.076972	0.85698061	TMEM50A	transmembrane protein 50A
209335_at	3.49e-11	6.07e-13	-8.183667	19.041451	-2.91252078	DCN	decorin
203073_at	3.52e-11	6.12e-13	8.182021	19.033215	0.65061488	COG2	component of oligomeric golgi complex 2
202992_at	3.52e-11	6.13e-13	-8.181728	19.031749	-2.88151405	C7	complement component 7
221573_at	3.52e-11	6.13e-13	8.181563	19.030923	0.56152172	C7orf25///PSMA2	chromosome 7 open reading frame 25///proteasome subunit alpha 2
207203_s_at	3.54e-11	6.16e-13	-8.18057	19.025954	-0.80017053	NR1I2	nuclear receptor subfamily 1 group I member 2
215772_x_at	3.56e-11	6.21e-13	-8.179113	19.018667	-0.96040116	SUCLG2	succinate-CoA ligase GDP-forming beta subunit
239922_at	3.56e-11	6.22e-13	8.178911	19.017652	0.78111081	CCDC142	coiled-coil domain containing 142
213049_at	3.59e-11	6.27e-13	8.177042	19.008301	0.54624039	RALGAPA1	Ral GTPase activating protein catalytic alpha subunit 1
203571_s_at	3.59e-11	6.28e-13	-8.177015	19.008167	-1.77431644	ADIRF	adipogenesis regulatory factor
230896_at	3.59e-11	6.28e-13	-8.17678	19.006993	-0.34116209	BEND4	BEN domain containing 4
200062_s_at	3.60e-11	6.31e-13	8.175982	19.003	0.42424282	RPL30	ribosomal protein L30
235520_at	3.63e-11	6.38e-13	8.173847	18.992318	0.7360595	ZNF280C	zinc finger protein 280C
200661_at	3.64e-11	6.39e-13	8.17342	18.990185	0.76246963	CTSA	cathepsin A
212639_x_at	3.67e-11	6.45e-13	8.171695	18.981553	0.73099973	TUBA1B	tubulin alpha 1b
238122_at	3.68e-11	6.48e-13	8.170733	18.976742	0.75673472	RBM12B	RNA binding motif protein 12B
1566948_at	3.69e-11	6.50e-13	-8.170205	18.974102	-0.54281147
1569921_at	3.69e-11	6.52e-13	-8.169673	18.97144	-0.55106969
206541_at	3.70e-11	6.53e-13	-8.169163	18.968888	-1.68059497	KLKB1	kallikrein B1
209265_s_at	3.71e-11	6.55e-13	8.168553	18.965837	0.65231454	METTL3	methyltransferase like 3
210609_s_at	3.75e-11	6.64e-13	8.165884	18.952484	1.31574071	TP53I3	tumor protein p53 inducible protein 3
203160_s_at	3.75e-11	6.65e-13	8.165766	18.951896	0.58550463	RNF8	ring finger protein 8
203774_at	3.78e-11	6.71e-13	8.16398	18.942966	0.93609423	MTR	5-methyltetrahydrofolate-homocysteine methyltransferase
239932_at	3.79e-11	6.73e-13	-8.163444	18.940285	-0.36744175
209642_at	3.81e-11	6.78e-13	8.161903	18.932575	1.60504931	BUB1	BUB1 mitotic checkpoint serine/threonine kinase
204224_s_at	3.81e-11	6.78e-13	-8.161889	18.932504	-1.54714737	GCH1	GTP cyclohydrolase 1
201486_at	3.89e-11	6.92e-13	8.157828	18.912199	0.86754136	RCN2	reticulocalbin 2
222768_s_at	3.92e-11	7.00e-13	8.155706	18.901589	0.69896802	TRMT6	tRNA methyltransferase 6
226191_at	3.94e-11	7.04e-13	8.154558	18.895848	0.52062444	GSK3B	glycogen synthase kinase 3 beta
215363_x_at	3.96e-11	7.08e-13	-8.153307	18.889592	-1.84043155	FOLH1B///FOLH1	folate hydrolase 1B///folate hydrolase (prostate-specific membrane antigen) 1
219990_at	4.01e-11	7.17e-13	8.150975	18.877935	1.55009522	E2F8	E2F transcription factor 8
200834_s_at	4.02e-11	7.19e-13	8.150404	18.875078	0.58993965	RPS21	ribosomal protein S21
225947_at	4.04e-11	7.25e-13	8.148876	18.867439	0.48621676	MYO19	myosin XIX
208850_s_at	4.06e-11	7.29e-13	8.147711	18.861614	1.21998749	THY1	Thy-1 cell surface antigen
213071_at	4.10e-11	7.37e-13	-8.145667	18.851395	-1.66343519	DPT	dermatopontin
218350_s_at	4.10e-11	7.38e-13	8.145254	18.849335	1.33412493	GMNN	geminin, DNA replication inhibitor
213560_at	4.10e-11	7.38e-13	-8.145223	18.849177	-1.0062372	GADD45B	growth arrest and DNA damage inducible beta
206856_at	4.10e-11	7.39e-13	-8.145124	18.848681	-0.92784009	LILRB5	leukocyte immunoglobulin like receptor B5
224637_at	4.14e-11	7.46e-13	8.143095	18.838542	0.51629583	OST4	oligosaccharyltransferase complex subunit 4, non-catalytic
210097_s_at	4.16e-11	7.51e-13	8.141894	18.832537	0.71682821	NOL7	nucleolar protein 7
201405_s_at	4.16e-11	7.51e-13	8.14185	18.832316	0.547913	COPS6	COP9 signalosome subunit 6
204962_s_at	4.16e-11	7.52e-13	8.141719	18.831663	1.54167422	SLC35F6///CENPA	solute carrier family 35 member F6///centromere protein A
228729_at	4.18e-11	7.56e-13	8.140544	18.825788	1.70368559	CCNB1	cyclin B1
242546_at	4.18e-11	7.58e-13	8.139941	18.822774	1.72776608	LINC01296///DUXAP10	long intergenic non-protein coding RNA 1296///double homeobox A pseudogene 10
213009_s_at	4.22e-11	7.66e-13	8.137995	18.81305	0.6197362	TRIM37	tripartite motif containing 37
227021_at	4.22e-11	7.67e-13	8.137877	18.812461	0.78249288	KDM1B	lysine demethylase 1B
211297_s_at	4.22e-11	7.67e-13	8.137733	18.811739	0.72898214	CDK7	cyclin dependent kinase 7
227297_at	4.32e-11	7.85e-13	-8.133136	18.788767	-1.65948081	ITGA9	integrin subunit alpha 9
208942_s_at	4.35e-11	7.93e-13	-8.131289	18.779535	-0.40939707	SEC62	SEC62 homolog, preprotein translocation factor
1554599_x_at	4.37e-11	7.98e-13	8.130066	18.773425	0.57052978	LIG3	DNA ligase 3
241360_at	4.45e-11	8.12e-13	8.126507	18.755646	0.85529541	CCDC15	coiled-coil domain containing 15
203497_at	4.45e-11	8.14e-13	8.126216	18.754193	0.51426504	MED1	mediator complex subunit 1
231156_at	4.46e-11	8.15e-13	-8.125838	18.752301	-2.51586309	HAO2	hydroxyacid oxidase 2
200787_s_at	4.47e-11	8.19e-13	8.125016	18.748197	0.84951432	PEA15	phosphoprotein enriched in astrocytes 15
200029_at	4.50e-11	8.24e-13	8.123635	18.741293	0.43672923	RPL19	ribosomal protein L19
224308_s_at	4.52e-11	8.30e-13	8.122212	18.734189	0.78511396	INTS2	integrator complex subunit 2
234139_s_at	4.52e-11	8.31e-13	-8.122163	18.733944	-1.19668112	LOC105378749	uncharacterized LOC105378749
202882_x_at	4.53e-11	8.33e-13	8.121545	18.730856	0.71506714	NOL7	nucleolar protein 7
202633_at	4.54e-11	8.36e-13	8.120911	18.727687	0.68979731	TOPBP1	topoisomerase (DNA) II binding protein 1
213653_at	4.56e-11	8.40e-13	8.120046	18.723367	0.60245218	METTL3	methyltransferase like 3
236217_at	4.56e-11	8.40e-13	-8.119873	18.722505	-1.12509235	SLC31A1	solute carrier family 31 member 1
212832_s_at	4.57e-11	8.44e-13	8.118997	18.718124	0.52285471	CKAP5	cytoskeleton associated protein 5
225068_at	4.58e-11	8.45e-13	8.118751	18.716898	0.73055407	KLHL12	kelch like family member 12
230707_at	4.62e-11	8.54e-13	-8.116706	18.706684	-1.86377224	SORL1	sortilin related receptor 1
218391_at	4.65e-11	8.60e-13	8.115236	18.699341	0.50303698	SNF8	SNF8, ESCRT-II complex subunit
238021_s_at	4.65e-11	8.62e-13	8.114809	18.697207	2.65224552	CRNDE	colorectal neoplasia differentially expressed (non-protein coding)
201202_at	4.76e-11	8.83e-13	8.110097	18.673676	0.89556859	PCNA	proliferating cell nuclear antigen
206628_at	4.85e-11	9.00e-13	-8.106388	18.655154	-0.50166149	SLC5A1	solute carrier family 5 member 1
202870_s_at	4.85e-11	9.02e-13	8.105989	18.653161	1.60165785	CDC20	cell division cycle 20
203654_s_at	4.86e-11	9.04e-13	8.105555	18.650997	0.60320213	COIL	coilin
223700_at	4.86e-11	9.04e-13	8.105539	18.650914	1.23187346	MND1	meiotic nuclear divisions 1
203181_x_at	4.86e-11	9.05e-13	8.105378	18.650108	0.48585662	SRPK2	SRSF protein kinase 2
201090_x_at	4.88e-11	9.10e-13	8.104218	18.644317	0.72745386	TUBA1B	tubulin alpha 1b
212459_x_at	4.93e-11	9.21e-13	-8.101985	18.63317	-0.95408733	SUCLG2	succinate-CoA ligase GDP-forming beta subunit
226572_at	4.95e-11	9.26e-13	8.100883	18.627667	0.66860272	SOCS7	suppressor of cytokine signaling 7
217389_s_at	4.95e-11	9.27e-13	-8.10067	18.626606	-0.41419768	ATF5	activating transcription factor 5
219294_at	4.95e-11	9.28e-13	8.100443	18.625473	0.92705123	CENPQ	centromere protein Q
227227_at	5.02e-11	9.41e-13	8.097747	18.612012	0.72413167
1560199_x_at	5.16e-11	9.68e-13	-8.09209	18.583775	-0.84205646
224061_at	5.16e-11	9.69e-13	-8.091948	18.583066	-1.42945882	INMT	indolethylamine N-methyltransferase
239726_at	5.16e-11	9.70e-13	-8.091799	18.582321	-1.45287807	ANK3	ankyrin 3, node of Ranvier (ankyrin G)
202754_at	5.20e-11	9.79e-13	8.089995	18.573316	0.52606709	R3HDM1	R3H domain containing 1
216041_x_at	5.23e-11	9.86e-13	8.088633	18.566517	0.6454392	GRN	granulin
208860_s_at	5.24e-11	9.88e-13	8.088062	18.563671	0.58877908	ATRX	ATRX, chromatin remodeler
203087_s_at	5.26e-11	9.92e-13	8.087285	18.55979	0.8928231	KIF2A	kinesin family member 2A
242515_x_at	5.26e-11	9.93e-13	8.087141	18.55907	0.55201776	AKIP1	A-kinase interacting protein 1
223266_at	5.27e-11	9.98e-13	-8.086268	18.554716	-0.64312907	STRADB	STE20-related kinase adaptor beta
200066_at	5.31e-11	1.01e-12	8.084759	18.547186	0.4721613	IK	IK cytokine, down-regulator of HLA II
220524_at	5.33e-11	1.01e-12	-8.083972	18.543259	-1.09738459	EPB41L4B	erythrocyte membrane protein band 4.1 like 4B
229067_at	5.35e-11	1.01e-12	8.082907	18.537942	1.29381274
207108_s_at	5.39e-11	1.02e-12	8.081216	18.529504	0.63735025	NIPBL	NIPBL, cohesin loading factor
221994_at	5.40e-11	1.03e-12	-8.080558	18.526221	-0.75766021	PDLIM5	PDZ and LIM domain 5
204123_at	5.43e-11	1.03e-12	8.079617	18.521528	0.46964814	LIG3	DNA ligase 3
238645_at	5.54e-11	1.05e-12	-8.07531	18.500037	-0.36620768
1555618_s_at	5.56e-11	1.06e-12	8.074393	18.495464	0.91789063	SAE1	SUMO1 activating enzyme subunit 1
239002_at	5.56e-11	1.06e-12	8.074386	18.495429	1.29908676	ASPM	abnormal spindle microtubule assembly
205998_x_at	5.64e-11	1.08e-12	-8.071096	18.479018	-1.6727918	CYP3A4	cytochrome P450 family 3 subfamily A member 4
231671_at	5.65e-11	1.08e-12	-8.070679	18.476936	-1.0996072	FGA	fibrinogen alpha chain
227940_at	5.67e-11	1.09e-12	8.069684	18.47197	0.72497248	LOC339803	uncharacterized LOC339803
219029_at	5.80e-11	1.11e-12	8.065176	18.449485	0.9492608	TMEM267	transmembrane protein 267
207131_x_at	5.82e-11	1.12e-12	-8.064413	18.445681	-1.38112514	GGT2///GGTLC1///GGTLC2///GGT1	gamma-glutamyltransferase 2///gamma-glutamyltransferase light chain 1///gamma-glutamyltransferase light chain 2///gamma-glutamyltransferase 1
228055_at	5.85e-11	1.12e-12	-8.063282	18.44004	-1.14793986	NAPSB	napsin B aspartic peptidase, pseudogene
236317_at	5.85e-11	1.12e-12	-8.063004	18.438656	-0.54216748
217319_x_at	5.95e-11	1.14e-12	-8.059306	18.420212	-2.01508391	CYP4A22///CYP4A11	cytochrome P450 family 4 subfamily A member 22///cytochrome P450 family 4 subfamily A member 11
204726_at	5.99e-11	1.15e-12	8.057947	18.413437	0.75217098	CDH13	cadherin 13
1559901_s_at	6.13e-11	1.18e-12	-8.053185	18.389693	-0.68658382	MIR99AHG	mir-99a-let-7c cluster host gene
240361_at	6.13e-11	1.18e-12	-8.053075	18.389146	-0.89858637	LOC101927972	uncharacterized LOC101927972
53202_at	6.21e-11	1.20e-12	8.050414	18.375876	0.61708751	C7orf25///PSMA2	chromosome 7 open reading frame 25///proteasome subunit alpha 2
218367_x_at	6.22e-11	1.20e-12	8.049909	18.373358	0.53141697	USP21	ubiquitin specific peptidase 21
229747_x_at	6.28e-11	1.21e-12	-8.047698	18.36234	-0.35709433	LOC146880	Rho GTPase activating protein 27 pseudogene
205392_s_at	6.33e-11	1.22e-12	-8.046138	18.354562	-1.31953439	CCL15-CCL14///CCL14	CCL15-CCL14 readthrough (NMD candidate)///C-C motif chemokine ligand 14
202187_s_at	6.33e-11	1.23e-12	8.045706	18.35241	0.71145422	PPP2R5A	protein phosphatase 2 regulatory subunit B'alpha
200873_s_at	6.35e-11	1.23e-12	8.044879	18.348287	0.48059714	CCT8	chaperonin containing TCP1 subunit 8
1556365_at	6.41e-11	1.24e-12	-8.043119	18.339511	-0.36207079	LY86-AS1	LY86 antisense RNA 1
202462_s_at	6.42e-11	1.25e-12	8.042556	18.336707	0.46072525	DDX46	DEAD-box helicase 46
227109_at	6.45e-11	1.25e-12	8.041474	18.331314	0.61659969	CYP2R1	cytochrome P450 family 2 subfamily R member 1
216058_s_at	6.46e-11	1.26e-12	-8.041017	18.329036	-1.72843271	CYP2C19	cytochrome P450 family 2 subfamily C member 19
202214_s_at	6.52e-11	1.27e-12	8.038954	18.318757	0.53615705	CUL4B	cullin 4B
203484_at	6.63e-11	1.29e-12	8.035529	18.301685	0.61233208	SEC61G	Sec61 translocon gamma subunit
209698_at	6.70e-11	1.31e-12	8.032958	18.288875	0.46282498	CCHCR1	coiled-coil alpha-helical rod protein 1
211143_x_at	6.70e-11	1.31e-12	-8.032953	18.288853	-0.55513278	NR4A1	nuclear receptor subfamily 4 group A member 1
243894_at	6.70e-11	1.31e-12	-8.032787	18.288026	-1.30544752	SLC41A2	solute carrier family 41 member 2
225501_at	6.71e-11	1.31e-12	8.032294	18.285567	0.61140525	PHF6	PHD finger protein 6
237439_at	6.71e-11	1.31e-12	-8.032221	18.285201	-0.80046654	USP43	ubiquitin specific peptidase 43
213711_at	6.73e-11	1.32e-12	-8.031049	18.279364	-0.37217684	KRT81	keratin 81
1552622_s_at	6.73e-11	1.32e-12	8.03081	18.278174	0.88207718	UPK3BL///POLR2J3///LOC441259///POLR2J2///POLR2J	uroplakin 3B-like///RNA polymerase II subunit J3///PMS1 homolog 2, mismatch repair system component pseudogene///RNA polymerase II subunit J2///RNA polymerase II subunit J
226546_at	6.73e-11	1.32e-12	8.030806	18.278153	0.8312839	LOC100506844	uncharacterized LOC100506844
232046_at	6.73e-11	1.32e-12	-8.030655	18.277399	-0.622892	KIAA1217	KIAA1217
202642_s_at	6.73e-11	1.32e-12	8.030611	18.277182	0.5507987	TRRAP	transformation/transcription domain associated protein
208679_s_at	6.75e-11	1.33e-12	8.029793	18.273107	0.61727456	ARPC2	actin related protein 2/3 complex subunit 2
227646_at	6.76e-11	1.33e-12	8.029484	18.271566	1.30906838	EBF1	early B-cell factor 1
213646_x_at	6.78e-11	1.34e-12	8.028681	18.267567	0.69899598	TUBA1B	tubulin alpha 1b
1555264_a_at	6.81e-11	1.35e-12	-8.027466	18.261513	-1.09498375	LINC00598	long intergenic non-protein coding RNA 598
1559513_a_at	6.81e-11	1.35e-12	-8.027283	18.260599	-0.73426696	FANCC	Fanconi anemia complementation group C
202809_s_at	6.84e-11	1.35e-12	8.026337	18.255888	0.55750795	INTS3	integrator complex subunit 3
1562094_at	6.87e-11	1.36e-12	-8.025236	18.250405	-1.20682618
217946_s_at	6.91e-11	1.37e-12	8.023979	18.244143	0.74659453	SAE1	SUMO1 activating enzyme subunit 1
224604_at	6.94e-11	1.38e-12	-8.022942	18.238973	-0.65329056	C4orf3	chromosome 4 open reading frame 3
208093_s_at	6.97e-11	1.39e-12	-8.021764	18.233109	-0.64750549	NDEL1	nudE neurodevelopment protein 1 like 1
222940_at	6.97e-11	1.39e-12	-8.021669	18.232635	-2.11635283	SULT1E1	sulfotransferase family 1E member 1
222593_s_at	7.05e-11	1.40e-12	8.019361	18.221136	0.89664977	SPATS2	spermatogenesis associated serine rich 2
209688_s_at	7.07e-11	1.41e-12	8.018752	18.218105	0.6385744	CCDC93	coiled-coil domain containing 93
206188_at	7.11e-11	1.42e-12	8.017174	18.210246	0.97030619	ZNF623	zinc finger protein 623
201943_s_at	7.11e-11	1.42e-12	8.017161	18.21018	1.0793407	CPD	carboxypeptidase D
232145_at	7.18e-11	1.43e-12	8.015144	18.200137	0.69358734	C2orf68	chromosome 2 open reading frame 68
235639_at	7.19e-11	1.44e-12	-8.014467	18.196766	-0.79100852	CDH19	cadherin 19
206507_at	7.26e-11	1.45e-12	8.012603	18.187482	0.47889286	ZSCAN12	zinc finger and SCAN domain containing 12
221570_s_at	7.32e-11	1.47e-12	8.010721	18.178108	0.70124752	METTL5	methyltransferase like 5
232014_at	7.46e-11	1.49e-12	8.006937	18.159266	0.66946936	ZNF30	zinc finger protein 30
32837_at	7.51e-11	1.51e-12	-8.005381	18.151522	-0.80515007	AGPAT2	1-acylglycerol-3-phosphate O-acyltransferase 2
225374_at	7.52e-11	1.51e-12	8.004909	18.14917	0.41298667	MIR4723///TMEM199	microRNA 4723///transmembrane protein 199
200658_s_at	7.53e-11	1.51e-12	8.00436	18.146438	0.68054628	PHB	prohibitin
210524_x_at	7.58e-11	1.53e-12	-8.002854	18.138941	-2.0241959
219676_at	7.72e-11	1.55e-12	7.999268	18.121091	0.7698535	ZSCAN16	zinc finger and SCAN domain containing 16
226628_at	7.73e-11	1.56e-12	7.998625	18.117891	0.7744728	THOC2	THO complex 2
220307_at	7.73e-11	1.56e-12	-7.998527	18.117398	-0.47059405	CD244	CD244 molecule
213452_at	7.82e-11	1.58e-12	7.996045	18.105047	0.65349279	ZNF184	zinc finger protein 184
224931_at	7.89e-11	1.60e-12	7.994086	18.095297	0.4869165	SLC41A3	solute carrier family 41 member 3
209774_x_at	7.92e-11	1.60e-12	-7.993379	18.091777	-2.06504388	CXCL2	C-X-C motif chemokine ligand 2
222661_at	7.92e-11	1.60e-12	7.992982	18.089802	0.40882321	AGGF1	angiogenic factor with G-patch and FHA domains 1
209849_s_at	7.93e-11	1.61e-12	7.992751	18.088652	0.76938461	RAD51C	RAD51 paralog C
208689_s_at	7.99e-11	1.62e-12	7.991031	18.080093	0.62924645	RPN2	ribophorin II
226962_at	8.00e-11	1.62e-12	7.990673	18.078313	1.00426464	ZBTB41	zinc finger and BTB domain containing 41
216111_x_at	8.01e-11	1.63e-12	7.990115	18.075535	0.4249308	PMS2P3	PMS1 homolog 2, mismatch repair system component pseudogene 3
200046_at	8.03e-11	1.63e-12	7.98959	18.072919	0.61928772	DAD1	defender against cell death 1
203884_s_at	8.04e-11	1.64e-12	7.988975	18.069861	0.81639377	RAB11FIP2	RAB11 family interacting protein 2
211248_s_at	8.04e-11	1.64e-12	-7.988778	18.068878	-0.85951165	CHRD	chordin
221835_at	8.09e-11	1.65e-12	-7.987469	18.062365	-0.29634575	DTX3	deltex E3 ubiquitin ligase 3
219485_s_at	8.18e-11	1.67e-12	7.985229	18.05122	0.79437595	PSMD10	proteasome 26S subunit, non-ATPase 10
239661_at	8.19e-11	1.67e-12	-7.984816	18.049166	-0.82136595
208861_s_at	8.20e-11	1.68e-12	7.984424	18.047215	0.5215108	ATRX	ATRX, chromatin remodeler
220432_s_at	8.29e-11	1.70e-12	-7.982014	18.035222	-2.65180856	CYP39A1	cytochrome P450 family 39 subfamily A member 1
1563357_at	8.35e-11	1.71e-12	-7.980343	18.026912	-0.85360507
221691_x_at	8.35e-11	1.71e-12	7.98031	18.026749	0.69783811	NPM1	nucleophosmin
202556_s_at	8.43e-11	1.73e-12	7.978105	18.015778	0.46844708	MCRS1	microspherule protein 1
229726_at	8.44e-11	1.73e-12	-7.977858	18.014546	-0.43821378	GRAP	GRB2-related adaptor protein
209932_s_at	8.49e-11	1.74e-12	7.976513	18.007859	0.715646	DUT	deoxyuridine triphosphatase
225931_s_at	8.59e-11	1.77e-12	7.973944	17.995081	0.89344465	RNF213	ring finger protein 213
223054_at	8.68e-11	1.79e-12	7.971829	17.984561	0.80575568	DNAJB11	DnaJ heat shock protein family (Hsp40) member B11
212370_x_at	8.71e-11	1.80e-12	7.97089	17.97989	0.80641373	LOC101930591///FAM21A///FAM21C	uncharacterized LOC101930591///family with sequence similarity 21 member A///family with sequence similarity 21 member C
202228_s_at	8.71e-11	1.80e-12	7.970738	17.979135	0.55556685	NPTN	neuroplastin
228465_at	8.73e-11	1.80e-12	7.970157	17.976246	0.69099922
207840_at	8.78e-11	1.81e-12	-7.968824	17.969616	-0.60698422	CD160	CD160 molecule
203266_s_at	8.81e-11	1.82e-12	-7.968008	17.965559	-0.49640498	MAP2K4	mitogen-activated protein kinase kinase 4
218659_at	8.81e-11	1.82e-12	7.967792	17.964485	0.49797272	ASXL2	additional sex combs like 2, transcriptional regulator
200005_at	8.88e-11	1.84e-12	7.966137	17.956254	0.65709524	EIF3D	eukaryotic translation initiation factor 3 subunit D
223250_at	8.88e-11	1.84e-12	7.965935	17.955246	0.61832275	KLHL7	kelch like family member 7
228095_at	8.94e-11	1.86e-12	7.964289	17.947061	0.66531243	PHF14	PHD finger protein 14
202153_s_at	9.14e-11	1.90e-12	7.959859	17.925039	0.6828245	NUP62	nucleoporin 62
228088_at	9.31e-11	1.94e-12	7.95585	17.905106	0.95736537	SESTD1	SEC14 and spectrin domain containing 1
204997_at	9.31e-11	1.94e-12	-7.95577	17.904711	-1.02292272	GPD1	glycerol-3-phosphate dehydrogenase 1
214167_s_at	9.37e-11	1.95e-12	7.954455	17.898173	0.61507819	RPLP0	ribosomal protein lateral stalk subunit P0
231951_at	9.37e-11	1.95e-12	-7.954246	17.897133	-0.62231904	GNAO1	G protein subunit alpha o1
206469_x_at	9.46e-11	1.98e-12	-7.952109	17.886511	-1.38826726	AKR7A3	aldo-keto reductase family 7 member A3
201729_s_at	9.50e-11	1.98e-12	7.951238	17.88218	0.68906507	KIAA0100	KIAA0100
1552910_at	9.57e-11	2.00e-12	-7.949485	17.873468	-0.91686868	SIGLEC11	sialic acid binding Ig like lectin 11
230560_at	9.59e-11	2.01e-12	7.949001	17.871061	1.67185253	STXBP6	syntaxin binding protein 6
225573_at	9.67e-11	2.03e-12	-7.947193	17.862077	-1.09282495	NPHP3-ACAD11///ACAD11///NPHP3	NPHP3-ACAD11 readthrough (NMD candidate)///acyl-CoA dehydrogenase family member 11///nephronophthisis 3 (adolescent)
209247_s_at	9.69e-11	2.03e-12	7.946578	17.859022	0.60252573	ABCF2	ATP binding cassette subfamily F member 2
240526_at	9.83e-11	2.06e-12	-7.943538	17.84391	-0.25843127
223947_s_at	9.89e-11	2.08e-12	7.942191	17.837217	0.48435713	MED23	mediator complex subunit 23
1564139_at	9.89e-11	2.08e-12	-7.942003	17.836284	-0.92248091	A2M-AS1	A2M antisense RNA 1 (head to head)
223307_at	9.93e-11	2.09e-12	7.941188	17.832235	1.20526063	CDCA3	cell division cycle associated 3
208114_s_at	9.95e-11	2.09e-12	7.940629	17.829457	0.61331988	ISG20L2	interferon stimulated exonuclease gene 20 like 2
1554668_a_at	9.97e-11	2.10e-12	-7.940032	17.826489	-1.40319615	FAM151A	family with sequence similarity 151 member A
223034_s_at	9.98e-11	2.10e-12	7.93962	17.824444	0.56846884	C1orf43	chromosome 1 open reading frame 43
204459_at	1.00e-10	2.12e-12	7.938346	17.818115	0.5378082	CSTF2	cleavage stimulation factor subunit 2
215330_at	1.00e-10	2.12e-12	-7.938264	17.817708	-1.08583869
237798_at	1.00e-10	2.12e-12	-7.93793	17.816047	-0.70048778
230503_at	1.01e-10	2.13e-12	-7.937155	17.812197	-0.94374499
221928_at	1.01e-10	2.15e-12	-7.935626	17.8046	-1.12102855	ACACB	acetyl-CoA carboxylase beta
218968_s_at	1.02e-10	2.15e-12	7.935065	17.801814	0.536219	ZFP64	ZFP64 zinc finger protein
1563874_at	1.02e-10	2.16e-12	-7.934637	17.799686	-0.65970449	WDR72	WD repeat domain 72
221984_s_at	1.02e-10	2.16e-12	7.93407	17.79687	0.48531951	FAM134A	family with sequence similarity 134 member A
214163_at	1.02e-10	2.17e-12	7.933986	17.796452	0.89388982	HSPB11	heat shock protein family B (small) member 11
203229_s_at	1.02e-10	2.17e-12	7.933956	17.796303	0.59465545	CLK2	CDC like kinase 2
200058_s_at	1.02e-10	2.18e-12	7.932914	17.791127	0.52484174	LOC101929240///SNRNP200	U5 small nuclear ribonucleoprotein 200 kDa helicase pseudogene///small nuclear ribonucleoprotein U5 subunit 200
239311_at	1.03e-10	2.18e-12	7.932308	17.788116	0.52741137
227964_at	1.03e-10	2.20e-12	7.93059	17.779584	0.60399257	FRMD8	FERM domain containing 8
233750_s_at	1.04e-10	2.23e-12	7.928456	17.768984	0.74429255	TRMT1L	tRNA methyltransferase 1 like
213625_at	1.04e-10	2.23e-12	7.928421	17.768809	0.41967097	ZKSCAN4	zinc finger with KRAB and SCAN domains 4
211813_x_at	1.06e-10	2.27e-12	-7.924288	17.748281	-2.33320807	DCN	decorin
213068_at	1.07e-10	2.28e-12	-7.92378	17.74576	-2.4162774	DPT	dermatopontin
211058_x_at	1.08e-10	2.30e-12	7.9219	17.736421	0.67131911	TUBA1B	tubulin alpha 1b
228386_s_at	1.10e-10	2.35e-12	7.918098	17.717545	0.80819046	DDX59	DEAD-box helicase 59
213684_s_at	1.10e-10	2.36e-12	-7.917101	17.712591	-1.36465736	PDLIM5	PDZ and LIM domain 5
207526_s_at	1.10e-10	2.36e-12	-7.917024	17.712214	-1.12904856	IL1RL1	interleukin 1 receptor like 1
217918_at	1.11e-10	2.38e-12	7.915199	17.703149	0.56952744	DYNLRB1	dynein light chain roadblock-type 1
226059_at	1.12e-10	2.41e-12	7.913049	17.692474	1.12768944	TOMM40L	translocase of outer mitochondrial membrane 40 like
200016_x_at	1.12e-10	2.42e-12	7.912477	17.689635	0.4829244	HNRNPA1P10///HNRNPA1	heterogeneous nuclear ribonucleoprotein A1 pseudogene 10///heterogeneous nuclear ribonucleoprotein A1
201075_s_at	1.12e-10	2.42e-12	7.912214	17.688332	0.72344771	SMARCC1	SWI/SNF related, matrix associated, actin dependent regulator of chromatin subfamily c member 1
211342_x_at	1.13e-10	2.44e-12	7.910445	17.679548	0.46074092	MED12	mediator complex subunit 12
225688_s_at	1.14e-10	2.45e-12	-7.909348	17.674104	-0.85705472	PHLDB2	pleckstrin homology like domain family B member 2
223416_at	1.14e-10	2.46e-12	7.908623	17.670505	0.50247517	SF3B6	splicing factor 3b subunit 6
219917_at	1.14e-10	2.47e-12	7.908422	17.669505	0.47240306	ZCCHC4	zinc finger CCHC-type containing 4
212215_at	1.14e-10	2.47e-12	7.907879	17.66681	0.53033124	PREPL	prolyl endopeptidase-like
210568_s_at	1.14e-10	2.48e-12	7.90758	17.665328	0.66153635	RECQL	RecQ like helicase
225837_at	1.15e-10	2.48e-12	7.90698	17.662347	0.68441249	RHNO1	RAD9-HUS1-RAD1 interacting nuclear orphan 1
207353_s_at	1.15e-10	2.49e-12	-7.906763	17.661273	-0.38410802	HMX1	H6 family homeobox 1
212625_at	1.16e-10	2.52e-12	7.904452	17.649803	0.46984937	STX10	syntaxin 10
229903_x_at	1.16e-10	2.52e-12	7.904382	17.649452	0.53611643	RNPC3	RNA binding region (RNP1, RRM) containing 3
211208_s_at	1.16e-10	2.52e-12	7.903975	17.647432	0.66510132	CASK	calcium/calmodulin dependent serine protein kinase
202591_s_at	1.16e-10	2.53e-12	7.903583	17.64549	0.64901661	SSBP1	single stranded DNA binding protein 1
203049_s_at	1.19e-10	2.59e-12	7.89886	17.622052	0.78645146	TTC37	tetratricopeptide repeat domain 37
219240_s_at	1.22e-10	2.66e-12	7.893434	17.595126	0.60941593	C10orf88	chromosome 10 open reading frame 88
200003_s_at	1.22e-10	2.67e-12	7.892689	17.591434	0.58047263	MIR6805///RPL28	microRNA 6805///ribosomal protein L28
216505_x_at	1.23e-10	2.68e-12	7.891733	17.586688	0.56111165
205284_at	1.23e-10	2.70e-12	7.890753	17.581827	0.46566497	URB2	URB2 ribosome biogenesis 2 homolog (S. cerevisiae)
236600_at	1.23e-10	2.70e-12	-7.890507	17.580607	-1.03601825	SPG20	spastic paraplegia 20 (Troyer syndrome)
237107_at	1.25e-10	2.74e-12	-7.887672	17.566543	-0.75046207	PRKRA	protein activator of interferon induced protein kinase EIF2AK2
235751_s_at	1.25e-10	2.75e-12	-7.886945	17.562935	-0.99354751	VMO1	vitelline membrane outer layer 1 homolog
235132_at	1.28e-10	2.80e-12	7.883074	17.543736	0.56600836	NIFK-AS1	NIFK antisense RNA 1
230239_at	1.29e-10	2.83e-12	-7.881525	17.536054	-0.33628482	ROCK1	Rho associated coiled-coil containing protein kinase 1
213617_s_at	1.29e-10	2.84e-12	7.880593	17.53143	0.81909685	TPGS2	tubulin polyglutamylase complex subunit 2
223243_s_at	1.29e-10	2.84e-12	7.880524	17.531088	0.77135725	EDEM3	ER degradation enhancing alpha-mannosidase like protein 3
213749_at	1.30e-10	2.85e-12	-7.879605	17.52653	-0.69738237	MASP1	mannan binding lectin serine peptidase 1
221488_s_at	1.30e-10	2.86e-12	7.879196	17.524506	0.51425205	CUTA	cutA divalent cation tolerance homolog
222208_s_at	1.31e-10	2.89e-12	7.877376	17.515478	0.35037327	POLR2J4	RNA polymerase II subunit J4, pseudogene
203897_at	1.31e-10	2.89e-12	-7.877044	17.513834	-0.71935855	LYRM1	LYR motif containing 1
1554577_a_at	1.32e-10	2.91e-12	7.876096	17.509131	0.67509147	PSMD10	proteasome 26S subunit, non-ATPase 10
231216_at	1.33e-10	2.95e-12	-7.873395	17.495737	-0.34090524	TMEM179	transmembrane protein 179
242560_at	1.33e-10	2.95e-12	7.873202	17.494782	1.23799733	FANCD2	Fanconi anemia complementation group D2
204835_at	1.33e-10	2.95e-12	7.87317	17.494624	0.65861821	POLA1	DNA polymerase alpha 1, catalytic subunit
202772_at	1.33e-10	2.96e-12	-7.872702	17.492304	-0.81939204	HMGCL	3-hydroxymethyl-3-methylglutaryl-CoA lyase
226343_at	1.34e-10	2.97e-12	7.872076	17.489199	0.50634766	DPP8	dipeptidyl peptidase 8
214359_s_at	1.35e-10	2.99e-12	7.870601	17.481888	1.02099232	HSP90AB1	heat shock protein 90 alpha family class B member 1
200788_s_at	1.35e-10	2.99e-12	7.870563	17.4817	0.80314884	PEA15	phosphoprotein enriched in astrocytes 15
220801_s_at	1.39e-10	3.08e-12	-7.864367	17.450985	-2.62003333	HAO2	hydroxyacid oxidase 2
208931_s_at	1.39e-10	3.09e-12	7.864009	17.449209	0.72510931	ILF3	interleukin enhancer binding factor 3
1563034_at	1.39e-10	3.09e-12	-7.863869	17.448513	-0.53828586	GPD1	glycerol-3-phosphate dehydrogenase 1
1568997_at	1.40e-10	3.13e-12	-7.861699	17.437761	-0.69267995	POLR1E	RNA polymerase I subunit E
212918_at	1.42e-10	3.16e-12	7.859568	17.427196	0.7821	RECQL	RecQ like helicase
213872_at	1.42e-10	3.17e-12	7.858967	17.424221	1.28276284
204373_s_at	1.44e-10	3.22e-12	7.855552	17.407295	0.52853227	CEP350	centrosomal protein 350
227517_s_at	1.45e-10	3.24e-12	7.854286	17.401023	1.25470474	SNORD77///SNORD76///SNORD74///GAS5///SNORD44///SNORD47///SNORD80///SNORD79///SNORD81	small nucleolar RNA, C/D box 77///small nucleolar RNA, C/D box 76///small nucleolar RNA, C/D box 74///growth arrest specific 5 (non-protein coding)///small nucleolar RNA, C/D box 44///small nucleolar RNA, C/D box 47///small nucleolar RNA, C/D box 80///small nucleolar RNA, C/D box 79///small nucleolar RNA, C/D box 81
1565852_at	1.45e-10	3.25e-12	-7.854	17.399607	-0.53216761
203956_at	1.46e-10	3.27e-12	7.852655	17.392941	0.54566553	MORC2	MORC family CW-type zinc finger 2
224748_at	1.48e-10	3.31e-12	7.850623	17.382874	0.52103871	DCAF7	DDB1 and CUL4 associated factor 7
213451_x_at	1.48e-10	3.32e-12	-7.849712	17.378359	-0.88373297	TNXB///TNXA	tenascin XB///tenascin XA (pseudogene)
218672_at	1.48e-10	3.33e-12	7.849176	17.375705	0.47823028	TNFAIP8L2-SCNM1///SCNM1	TNFAIP8L2-SCNM1 readthrough///sodium channel modifier 1
210983_s_at	1.49e-10	3.34e-12	7.848561	17.372658	0.92095863	MCM7	minichromosome maintenance complex component 7
219137_s_at	1.49e-10	3.35e-12	7.848077	17.370258	0.65620498	MFF	mitochondrial fission factor
203025_at	1.49e-10	3.36e-12	7.847589	17.367842	0.5097343	NAA10	N(alpha)-acetyltransferase 10, NatA catalytic subunit
218734_at	1.51e-10	3.40e-12	7.84516	17.355809	0.54472757	NAA40	N(alpha)-acetyltransferase 40, NatD catalytic subunit
232025_at	1.52e-10	3.42e-12	-7.843995	17.350038	-0.660362	SYT7	synaptotagmin 7
208079_s_at	1.53e-10	3.45e-12	7.842302	17.341652	1.38158639	AURKA	aurora kinase A
204767_s_at	1.54e-10	3.48e-12	7.840421	17.332334	1.0174367	FEN1	flap structure-specific endonuclease 1
206629_at	1.54e-10	3.48e-12	-7.84023	17.331391	-1.1115806	ADAMTSL2	ADAMTS like 2
233241_at	1.54e-10	3.49e-12	7.839829	17.329402	0.97149409	KIZ	kizuna centrosomal protein
228915_at	1.55e-10	3.50e-12	-7.839595	17.328243	-1.30498063	DACH1	dachshund family transcription factor 1
206140_at	1.58e-10	3.57e-12	-7.835475	17.307843	-1.55410515	LHX2	LIM homeobox 2
240279_at	1.58e-10	3.58e-12	-7.835064	17.305804	-0.62795418
218514_at	1.59e-10	3.60e-12	7.833604	17.298578	0.53827992	SMG8	SMG8, nonsense mediated mRNA decay factor
201694_s_at	1.62e-10	3.67e-12	-7.829938	17.280425	-1.75812205	EGR1	early growth response 1
203830_at	1.62e-10	3.68e-12	7.829418	17.277853	0.78586442	C17orf75	chromosome 17 open reading frame 75
222982_x_at	1.62e-10	3.69e-12	-7.828952	17.275543	-0.77757421	SLC38A2	solute carrier family 38 member 2
212271_at	1.63e-10	3.71e-12	7.827642	17.269059	0.7442344	MAPK1	mitogen-activated protein kinase 1
223043_at	1.64e-10	3.73e-12	7.826716	17.264476	0.58333988	EMC4	ER membrane protein complex subunit 4
228908_s_at	1.64e-10	3.74e-12	7.826158	17.261712	0.74848663	LOC642852	uncharacterized LOC642852
202892_at	1.64e-10	3.76e-12	7.825375	17.257835	0.63318695	CDC23	cell division cycle 23
203249_at	1.64e-10	3.76e-12	7.825288	17.257403	0.39114429	EZH1	enhancer of zeste 1 polycomb repressive complex 2 subunit
1552618_at	1.64e-10	3.76e-12	7.825225	17.257092	0.44779273	STX6	syntaxin 6
221744_at	1.64e-10	3.76e-12	7.82522	17.257069	0.59534892	DCAF7	DDB1 and CUL4 associated factor 7
219516_at	1.65e-10	3.79e-12	-7.823874	17.250405	-0.61169544	TRPV4	transient receptor potential cation channel subfamily V member 4
214765_s_at	1.66e-10	3.79e-12	-7.823413	17.248124	-0.92380337	NAAA	N-acylethanolamine acid amidase
224724_at	1.66e-10	3.81e-12	-7.822773	17.244954	-1.58563451	SULF2	sulfatase 2
232856_at	1.68e-10	3.84e-12	-7.820888	17.235625	-0.43077069	LRRC55	leucine rich repeat containing 55
37022_at	1.69e-10	3.87e-12	-7.819292	17.227725	-0.48982712	PRELP	proline and arginine rich end leucine rich repeat protein
216381_x_at	1.69e-10	3.89e-12	-7.818412	17.223372	-1.44186834	AKR7A3	aldo-keto reductase family 7 member A3
60815_at	1.69e-10	3.89e-12	7.818358	17.223101	0.70590729	POLR2J4	RNA polymerase II subunit J4, pseudogene
232226_at	1.70e-10	3.91e-12	-7.817468	17.2187	-0.59318074	LRRC4C	leucine rich repeat containing 4C
1552670_a_at	1.70e-10	3.92e-12	-7.81674	17.215097	-1.33224952	PPP1R3B	protein phosphatase 1 regulatory subunit 3B
225235_at	1.70e-10	3.93e-12	7.816667	17.214734	0.41974938	TSPAN17	tetraspanin 17
1559003_a_at	1.71e-10	3.95e-12	7.815498	17.208948	0.45817315	CCDC163	coiled-coil domain containing 163
244216_at	1.72e-10	3.97e-12	-7.814297	17.203008	-1.07206227
200829_x_at	1.73e-10	4.00e-12	7.813114	17.197151	0.47009133	ZNF207	zinc finger protein 207
214665_s_at	1.73e-10	4.00e-12	-7.813067	17.196919	-0.52795714	CHP1	calcineurin like EF-hand protein 1
214481_at	1.74e-10	4.02e-12	7.812011	17.191692	0.61649337	HIST1H2AM	histone cluster 1, H2am
213054_at	1.75e-10	4.06e-12	7.809901	17.181253	0.61619793	HAUS5	HAUS augmin like complex subunit 5
202635_s_at	1.76e-10	4.08e-12	7.808935	17.176476	0.93036003	POLR2K	RNA polymerase II subunit K
204367_at	1.76e-10	4.09e-12	7.80866	17.175115	0.43975642	SP2	Sp2 transcription factor
204438_at	1.79e-10	4.17e-12	-7.804915	17.156588	-1.75673771	MRC1	mannose receptor, C type 1
202926_at	1.79e-10	4.17e-12	7.804896	17.156492	0.47950129	NBAS	neuroblastoma amplified sequence
228149_at	1.80e-10	4.18e-12	7.804197	17.153036	0.6655023	BMT2	base methyltransferase of 25S rRNA 2 homolog
1556019_at	1.81e-10	4.20e-12	-7.803352	17.148856	-0.39373052	GPR180	G protein-coupled receptor 180
202321_at	1.82e-10	4.24e-12	7.801623	17.1403	0.88689582	GGPS1	geranylgeranyl diphosphate synthase 1
224656_s_at	1.83e-10	4.27e-12	7.800111	17.132825	0.55962629	LUZP6///MTPN	leucine zipper protein 6///myotrophin
236240_at	1.84e-10	4.30e-12	-7.798763	17.126158	-0.55374034	ABHD18	abhydrolase domain containing 18
1557754_at	1.86e-10	4.33e-12	7.79733	17.119068	0.82427607	LOC401068	uncharacterized LOC401068
201198_s_at	1.88e-10	4.38e-12	7.794944	17.10727	0.57049425	PSMD1	proteasome 26S subunit, non-ATPase 1
201841_s_at	1.88e-10	4.41e-12	7.793877	17.101993	1.08534383	HSPB1	heat shock protein family B (small) member 1
203764_at	1.89e-10	4.42e-12	7.793442	17.099844	1.522138	DLGAP5	DLG associated protein 5
209541_at	1.92e-10	4.49e-12	-7.790056	17.083101	-2.39023367	IGF1	insulin like growth factor 1
225638_at	1.95e-10	4.57e-12	7.786735	17.066681	0.87622584	COA6	cytochrome c oxidase assembly factor 6
205361_s_at	1.99e-10	4.67e-12	7.782426	17.045379	0.87393649	PFDN4	prefoldin subunit 4
1559455_at	2.00e-10	4.69e-12	7.781641	17.041496	1.54270884
227426_at	2.00e-10	4.70e-12	7.781087	17.038758	0.4556981	SOS1	SOS Ras/Rac guanine nucleotide exchange factor 1
228031_at	2.03e-10	4.78e-12	-7.77794	17.023207	-1.1248805	TTPAL	alpha tocopherol transfer protein like
224628_at	2.03e-10	4.78e-12	7.77759	17.021476	0.4816776	ERLEC1	endoplasmic reticulum lectin 1
226109_at	2.04e-10	4.81e-12	-7.776461	17.015894	-0.77049703	C21orf91	chromosome 21 open reading frame 91
1553785_at	2.06e-10	4.85e-12	-7.774831	17.007839	-0.45534281	RASGEF1B	RasGEF domain family member 1B
209012_at	2.07e-10	4.87e-12	7.773943	17.003454	0.61911881	TRIO	trio Rho guanine nucleotide exchange factor
236960_at	2.07e-10	4.88e-12	-7.773719	17.002346	-0.52761512
231982_at	2.08e-10	4.91e-12	-7.772334	16.9955	-1.93098359	SMIM24	small integral membrane protein 24
217917_s_at	2.08e-10	4.92e-12	7.772048	16.994086	0.53922841	DYNLRB1	dynein light chain roadblock-type 1
213490_s_at	2.09e-10	4.94e-12	7.771035	16.989083	0.54946779	MAP2K2	mitogen-activated protein kinase kinase 2
242743_at	2.10e-10	4.98e-12	-7.769753	16.982749	-0.58385385
218717_s_at	2.11e-10	4.99e-12	-7.769068	16.979364	-0.86254868	P3H2	prolyl 3-hydroxylase 2
1554271_a_at	2.11e-10	5.00e-12	7.76894	16.97873	0.97878526	CENPL	centromere protein L
203929_s_at	2.11e-10	5.00e-12	7.768832	16.978199	0.67407512	MAPT	microtubule associated protein tau
242809_at	2.12e-10	5.04e-12	-7.767192	16.970093	-0.43431702	IL1RL1	interleukin 1 receptor like 1
229828_at	2.13e-10	5.05e-12	7.766918	16.968743	0.59260646	CDC73	cell division cycle 73
217829_s_at	2.17e-10	5.16e-12	7.762594	16.94738	0.36292817	USP39	ubiquitin specific peptidase 39
209442_x_at	2.19e-10	5.21e-12	-7.760863	16.93883	-1.45884005	ANK3	ankyrin 3, node of Ranvier (ankyrin G)
242901_at	2.19e-10	5.22e-12	-7.760442	16.936751	-1.12066591
212929_s_at	2.20e-10	5.24e-12	7.75956	16.932392	0.68766695	LOC101930591///FAM21A///FAM21C	uncharacterized LOC101930591///family with sequence similarity 21 member A///family with sequence similarity 21 member C
217718_s_at	2.20e-10	5.26e-12	7.758858	16.928928	0.44822301	YWHAB	tyrosine 3-monooxygenase/tryptophan 5-monooxygenase activation protein beta
205384_at	2.21e-10	5.28e-12	-7.758153	16.925443	-1.71462693	FXYD1	FXYD domain containing ion transport regulator 1
206944_at	2.22e-10	5.30e-12	-7.75733	16.921381	-0.34957615	HTR6	5-hydroxytryptamine receptor 6
32836_at	2.23e-10	5.32e-12	7.756466	16.917114	0.51698542	AGPAT1	1-acylglycerol-3-phosphate O-acyltransferase 1
1553099_at	2.23e-10	5.35e-12	7.755625	16.912961	1.09263986	TIGD1	tigger transposable element derived 1
207491_at	2.26e-10	5.40e-12	-7.753649	16.903203	-0.56865592	MOGAT2	monoacylglycerol O-acyltransferase 2
223337_at	2.29e-10	5.49e-12	7.750476	16.887534	0.59393614	CWC27	CWC27 spliceosome associated protein homolog
213941_x_at	2.31e-10	5.53e-12	7.7488	16.879261	0.39390069	RPS7	ribosomal protein S7
203521_s_at	2.31e-10	5.54e-12	7.748655	16.878541	0.64513153	ZNF318	zinc finger protein 318
207190_at	2.31e-10	5.54e-12	-7.748519	16.877871	-0.36731013	ZZEF1	zinc finger ZZ-type and EF-hand domain containing 1
201489_at	2.32e-10	5.58e-12	-7.747156	16.871142	-0.75939153	PPIF	peptidylprolyl isomerase F
238605_at	2.33e-10	5.61e-12	-7.746158	16.866213	-1.27550095	NOL4	nucleolar protein 4
209355_s_at	2.34e-10	5.64e-12	-7.745166	16.861318	-0.89864629	PLPP3	phospholipid phosphatase 3
242577_at	2.36e-10	5.69e-12	7.743186	16.851543	1.03245244	LOC389834	ankyrin repeat domain 57 pseudogene
220367_s_at	2.38e-10	5.74e-12	7.741541	16.843423	0.46084358	SAP130	Sin3A associated protein 130
235004_at	2.38e-10	5.74e-12	7.741423	16.842843	2.11190211	RBM24	RNA binding motif protein 24
200837_at	2.39e-10	5.78e-12	7.740274	16.837167	0.6918776	BCAP31	B-cell receptor-associated protein 31
1556033_at	2.39e-10	5.79e-12	7.739953	16.835585	0.65019552	LINC01138	long intergenic non-protein coding RNA 1138
243708_at	2.39e-10	5.79e-12	-7.73982	16.834931	-0.40110895	TMEM132E	transmembrane protein 132E
230101_at	2.41e-10	5.83e-12	-7.738461	16.828222	-0.33705912	CXCL2	C-X-C motif chemokine ligand 2
218103_at	2.43e-10	5.88e-12	7.736656	16.819314	0.54277949	FTSJ3	FtsJ homolog 3
242452_at	2.43e-10	5.88e-12	-7.736642	16.819245	-0.33401288
200593_s_at	2.43e-10	5.90e-12	7.736034	16.816245	0.618386	HNRNPU	heterogeneous nuclear ribonucleoprotein U
224366_s_at	2.44e-10	5.93e-12	-7.735142	16.81184	-0.58418337	REPS1	RALBP1 associated Eps domain containing 1
212800_at	2.45e-10	5.94e-12	7.734692	16.809618	0.81123537	STX6	syntaxin 6
230918_at	2.46e-10	5.98e-12	7.733376	16.803124	0.80967121	GALK2	galactokinase 2
218709_s_at	2.47e-10	6.00e-12	7.732865	16.800603	0.51146382	IFT52	intraflagellar transport 52
218315_s_at	2.47e-10	6.01e-12	7.732483	16.798721	0.40250234	CDK5RAP1	CDK5 regulatory subunit associated protein 1
204247_s_at	2.47e-10	6.01e-12	7.732312	16.797874	0.74690168	CDK5	cyclin dependent kinase 5
226455_at	2.47e-10	6.02e-12	7.732016	16.796414	0.7000504	CREB3L4	cAMP responsive element binding protein 3 like 4
227135_at	2.47e-10	6.04e-12	-7.731494	16.793839	-1.02630902	NAAA	N-acylethanolamine acid amidase
237236_x_at	2.50e-10	6.10e-12	-7.729411	16.783564	-0.29490067	LINC00202-2	long intergenic non-protein coding RNA 202-2
218918_at	2.50e-10	6.10e-12	-7.729398	16.783495	-1.45956216	MAN1C1	mannosidase alpha class 1C member 1
217755_at	2.51e-10	6.15e-12	7.727964	16.77642	1.03182746	HN1	hematological and neurological expressed 1
209257_s_at	2.52e-10	6.17e-12	7.727315	16.77322	0.9617863	SMC3	structural maintenance of chromosomes 3
50374_at	2.53e-10	6.19e-12	7.726629	16.769836	0.60622356	OXLD1	oxidoreductase like domain containing 1
230198_at	2.54e-10	6.22e-12	7.725628	16.764895	0.87068739
213911_s_at	2.56e-10	6.29e-12	7.723427	16.754041	0.79428584	H2AFZ	H2A histone family member Z
232826_at	2.59e-10	6.36e-12	7.721259	16.743347	0.56352406
242759_at	2.60e-10	6.39e-12	7.720273	16.738481	0.68018125
201456_s_at	2.63e-10	6.47e-12	7.717863	16.726593	0.67753176	BUB3	BUB3, mitotic checkpoint protein
235570_at	2.66e-10	6.53e-12	-7.715831	16.716576	-1.38718118	RBMS3	RNA binding motif single stranded interacting protein 3
209027_s_at	2.66e-10	6.55e-12	7.715232	16.71362	0.66808564	ABI1	abl interactor 1
208694_at	2.71e-10	6.68e-12	7.711407	16.69476	1.0298108	PRKDC	protein kinase, DNA-activated, catalytic polypeptide
220975_s_at	2.72e-10	6.70e-12	-7.710822	16.691873	-0.63286832	C1QTNF1	C1q and tumor necrosis factor related protein 1
217286_s_at	2.72e-10	6.72e-12	7.710264	16.689121	0.54569998	NDRG3	NDRG family member 3
200048_s_at	2.72e-10	6.73e-12	7.710115	16.688391	0.53108564	JTB	jumping translocation breakpoint
201956_s_at	2.75e-10	6.78e-12	7.708379	16.679829	0.82634985	GNPAT	glyceronephosphate O-acyltransferase
234295_at	2.77e-10	6.85e-12	7.70647	16.670417	0.59994125	DBR1	debranching RNA lariats 1
230091_at	2.77e-10	6.86e-12	7.706096	16.668575	0.62601681	SRPK2	SRSF protein kinase 2
231772_x_at	2.77e-10	6.87e-12	7.705774	16.666986	0.96370879	CENPH	centromere protein H
203752_s_at	2.77e-10	6.88e-12	-7.705735	16.666793	-0.67192915	JUND	JunD proto-oncogene, AP-1 transcription factor subunit
202913_at	2.80e-10	6.95e-12	7.703542	16.655982	0.49372495	ARHGEF11	Rho guanine nucleotide exchange factor 11
218997_at	2.82e-10	7.00e-12	-7.702328	16.650002	-0.53443827	POLR1E	RNA polymerase I subunit E
203411_s_at	2.84e-10	7.05e-12	7.700748	16.642212	0.68956119	LMNA	lamin A/C
225277_at	2.84e-10	7.06e-12	7.700448	16.640734	0.3980204	SLC39A13	solute carrier family 39 member 13
206755_at	2.84e-10	7.06e-12	-7.700425	16.640618	-2.43428242	CYP2B6	cytochrome P450 family 2 subfamily B member 6
219954_s_at	2.84e-10	7.08e-12	-7.700033	16.638689	-2.30908444	GBA3	glucosylceramidase beta 3 (gene/pseudogene)
208042_at	2.85e-10	7.10e-12	7.699476	16.635942	0.48446436	AGGF1	angiogenic factor with G-patch and FHA domains 1
222956_at	2.85e-10	7.10e-12	-7.699362	16.635382	-0.45357292	FIGN	fidgetin, microtubule severing factor
203095_at	2.86e-10	7.15e-12	7.698064	16.628982	0.53811792	MTIF2	mitochondrial translational initiation factor 2
200678_x_at	2.90e-10	7.23e-12	7.695746	16.617561	0.62701232	GRN	granulin
238529_at	2.93e-10	7.31e-12	7.693517	16.606577	0.87008225
200038_s_at	2.94e-10	7.36e-12	7.692117	16.599675	0.51108266	RPL17-C18orf32///SNORD58C///C18orf32///SNORD58A///SNORD58B///RPL17	RPL17-C18orf32 readthrough///small nucleolar RNA, C/D box 58C///chromosome 18 open reading frame 32///small nucleolar RNA, C/D box 58A///small nucleolar RNA, C/D box 58B///ribosomal protein L17
219120_at	2.94e-10	7.37e-12	7.692065	16.599422	0.46101796	WDCP	WD repeat and coiled coil containing
215783_s_at	2.95e-10	7.39e-12	-7.691567	16.596968	-0.83739727	ALPL	alkaline phosphatase, liver/bone/kidney
242494_at	3.00e-10	7.52e-12	7.6881	16.579883	0.96033055
241748_x_at	3.00e-10	7.53e-12	-7.687818	16.578494	-0.25249415	DGCR14	DiGeorge syndrome critical region gene 14
243193_at	3.02e-10	7.58e-12	7.686392	16.57147	2.81678526
206659_at	3.05e-10	7.67e-12	7.684176	16.560554	0.77507976
1554487_a_at	3.05e-10	7.68e-12	7.683916	16.559276	0.60468518	ATF6B	activating transcription factor 6 beta
216525_x_at	3.07e-10	7.71e-12	7.682944	16.554486	0.46486981	PMS2P3	PMS1 homolog 2, mismatch repair system component pseudogene 3
1563505_at	3.07e-10	7.72e-12	-7.682807	16.55381	-0.92666749	DUSP16	dual specificity phosphatase 16
241504_at	3.10e-10	7.81e-12	-7.680536	16.542627	-0.41740892	LOC100506047	uncharacterized LOC100506047
203500_at	3.11e-10	7.83e-12	-7.680049	16.540227	-1.04238953	GCDH	glutaryl-CoA dehydrogenase
201590_x_at	3.14e-10	7.92e-12	7.67778	16.52905	1.16297784	ANXA2	annexin A2
210427_x_at	3.14e-10	7.94e-12	7.677268	16.526528	1.15736448	ANXA2	annexin A2
212230_at	3.14e-10	7.94e-12	-7.67715	16.525947	-0.83085521	PLPP3	phospholipid phosphatase 3
241140_at	3.15e-10	7.96e-12	-7.676791	16.524181	-0.76679463	LMO7	LIM domain 7
223015_at	3.15e-10	7.96e-12	7.676725	16.523856	0.52588005	EIF2A	eukaryotic translation initiation factor 2A
225205_at	3.15e-10	7.98e-12	7.676253	16.521533	0.50302581	KIF3B	kinesin family member 3B
217714_x_at	3.16e-10	8.01e-12	7.675369	16.517176	0.55816969	MIR3917///STMN1	microRNA 3917///stathmin 1
222436_s_at	3.16e-10	8.02e-12	7.67517	16.516197	0.64128288	RNF103-CHMP3///CHMP3///RNF103	RNF103-CHMP3 readthrough///charged multivesicular body protein 3///ring finger protein 103
1559362_at	3.21e-10	8.16e-12	-7.671867	16.499934	-0.97089624
207974_s_at	3.23e-10	8.19e-12	7.671082	16.496069	0.74576447	SKP1	S-phase kinase-associated protein 1
202469_s_at	3.24e-10	8.22e-12	7.670224	16.491845	0.63588655	CPSF6	cleavage and polyadenylation specific factor 6
208808_s_at	3.24e-10	8.24e-12	7.669811	16.489811	1.08697333	HMGB2	high mobility group box 2
203334_at	3.28e-10	8.35e-12	7.667166	16.476788	0.45128733	DHX8	DEAH-box helicase 8
212591_at	3.28e-10	8.36e-12	7.666849	16.475229	0.82187075	ARID4B///RBM34	AT-rich interaction domain 4B///RNA binding motif protein 34
221830_at	3.28e-10	8.37e-12	7.666833	16.475152	0.77986676	RAP2A	RAP2A, member of RAS oncogene family
1553945_at	3.28e-10	8.37e-12	-7.666622	16.474114	-0.38137338	GPHB5	glycoprotein hormone beta 5
203284_s_at	3.28e-10	8.38e-12	7.666567	16.473843	0.94652422	HS2ST1	heparan sulfate 2-O-sulfotransferase 1
216333_x_at	3.33e-10	8.50e-12	-7.663768	16.460061	-0.82589545	TNXB///TNXA	tenascin XB///tenascin XA (pseudogene)
1555241_at	3.33e-10	8.52e-12	7.663292	16.457721	1.0212202	C8orf59	chromosome 8 open reading frame 59
234230_at	3.34e-10	8.55e-12	-7.662493	16.453788	-0.29865573
1561082_at	3.35e-10	8.56e-12	-7.662256	16.452621	-0.56301441	NID1	nidogen 1
243009_at	3.36e-10	8.61e-12	7.661088	16.446871	0.72976104
208609_s_at	3.40e-10	8.72e-12	-7.65848	16.434034	-0.6076771	TNXB///TNXA	tenascin XB///tenascin XA (pseudogene)
225454_at	3.41e-10	8.73e-12	7.658262	16.432962	0.49099358	CCDC124	coiled-coil domain containing 124
220044_x_at	3.43e-10	8.80e-12	7.656867	16.4261	0.49009453	LUC7L3	LUC7 like 3 pre-mRNA splicing factor
219695_at	3.43e-10	8.80e-12	-7.656697	16.425262	-0.44479216	SMPD3	sphingomyelin phosphodiesterase 3
236212_at	3.44e-10	8.83e-12	-7.656118	16.422411	-0.40218191
232174_at	3.46e-10	8.91e-12	-7.654301	16.413472	-1.08274781
221873_at	3.47e-10	8.92e-12	7.654081	16.412388	0.48559819	ZNF143	zinc finger protein 143
212137_at	3.47e-10	8.94e-12	7.65364	16.410219	0.45148514	LARP1	La ribonucleoprotein domain family member 1
224753_at	3.56e-10	9.17e-12	7.648501	16.384937	0.87900812	CDCA5	cell division cycle associated 5
230711_at	3.58e-10	9.23e-12	-7.647286	16.378959	-0.99105077
200708_at	3.59e-10	9.27e-12	-7.646373	16.37447	-0.92093139	GOT2	glutamic-oxaloacetic transaminase 2
208726_s_at	3.60e-10	9.30e-12	7.645793	16.371615	0.59860961	EIF2S2	eukaryotic translation initiation factor 2 subunit beta
206955_at	3.60e-10	9.30e-12	-7.645689	16.371103	-0.49538398	LOC101930168///LOC100509620///AQP7	putative aquaporin-7-like protein 3///putative aquaporin-7-like protein 3///aquaporin 7
213084_x_at	3.61e-10	9.34e-12	7.645	16.367716	0.36145568	SNORD42A///RPL23A	small nucleolar RNA, C/D box 42A///ribosomal protein L23a
219666_at	3.62e-10	9.37e-12	-7.644273	16.364138	-1.08226126	MS4A6A	membrane spanning 4-domains A6A
212042_x_at	3.65e-10	9.46e-12	7.64244	16.355122	0.44195371	RPL7	ribosomal protein L7
205181_at	3.66e-10	9.49e-12	7.641726	16.351612	0.42781877	ZSCAN9	zinc finger and SCAN domain containing 9
223394_at	3.69e-10	9.56e-12	-7.640264	16.344418	-0.72946029	SERTAD1	SERTA domain containing 1
239604_at	3.69e-10	9.57e-12	-7.640106	16.343644	-0.66694963
202487_s_at	3.70e-10	9.60e-12	7.639425	16.340295	0.75718058	H2AFV	H2A histone family member V
201695_s_at	3.70e-10	9.61e-12	-7.639226	16.339316	-0.95872625	PNP	purine nucleoside phosphorylase
226678_at	3.70e-10	9.62e-12	-7.639029	16.338347	-0.34330284	UNC13D	unc-13 homolog D
226159_at	3.74e-10	9.73e-12	7.636873	16.327746	0.50555281	C5orf51	chromosome 5 open reading frame 51
200991_s_at	3.79e-10	9.88e-12	7.633847	16.312866	0.35683737	SNX17	sorting nexin 17
213720_s_at	3.79e-10	9.89e-12	7.633659	16.311938	0.79233959	SMARCA4	SWI/SNF related, matrix associated, actin dependent regulator of chromatin, subfamily a, member 4
228069_at	3.80e-10	9.91e-12	7.633166	16.309515	1.1675155	MTFR2	mitochondrial fission regulator 2
1557411_s_at	3.83e-10	1.00e-11	7.631286	16.300274	0.91278416	SLC25A43	solute carrier family 25 member 43
213503_x_at	3.84e-10	1.00e-11	7.63059	16.296852	1.15228857	ANXA2	annexin A2
223922_x_at	3.85e-10	1.01e-11	-7.630142	16.294651	-1.0607364	MS4A6A	membrane spanning 4-domains A6A
216071_x_at	3.88e-10	1.02e-11	7.628264	16.28542	0.41192268	MED12	mediator complex subunit 12
201636_at	3.93e-10	1.03e-11	7.625671	16.27267	0.45950519	FXR1	FMR1 autosomal homolog 1
208825_x_at	3.94e-10	1.03e-11	7.625242	16.270562	0.33066205	SNORD42A///RPL23A	small nucleolar RNA, C/D box 42A///ribosomal protein L23a
202290_at	3.95e-10	1.04e-11	7.624292	16.265891	0.51485692	PDAP1	PDGFA associated protein 1
223566_s_at	3.98e-10	1.04e-11	7.622634	16.257743	0.66694936	BCOR	BCL6 corepressor
239831_at	3.99e-10	1.05e-11	7.622233	16.255774	0.70819278	TMEM106C	transmembrane protein 106C
208503_s_at	3.99e-10	1.05e-11	7.621996	16.254608	0.54100916	GATAD1	GATA zinc finger domain containing 1
1559535_s_at	3.99e-10	1.05e-11	7.621889	16.254082	0.68269859	LOC100996419	uncharacterized LOC100996419
224630_at	4.01e-10	1.05e-11	7.620874	16.249096	0.47721638	ERLEC1	endoplasmic reticulum lectin 1
201483_s_at	4.04e-10	1.06e-11	7.619314	16.241429	0.58115901	SUPT4H1	SPT4 homolog, DSIF elongation factor subunit
200936_at	4.04e-10	1.06e-11	7.619145	16.240598	0.65657139	RPL8	ribosomal protein L8
213565_s_at	4.05e-10	1.07e-11	-7.6184	16.236939	-0.38565788	SMAD6	SMAD family member 6
204057_at	4.05e-10	1.07e-11	-7.618328	16.236581	-0.97689608	IRF8	interferon regulatory factor 8
236822_at	4.05e-10	1.07e-11	-7.618289	16.236392	-0.57723561
225297_at	4.06e-10	1.07e-11	7.617469	16.232364	0.75397013	HAUS1	HAUS augmin like complex subunit 1
214076_at	4.06e-10	1.07e-11	-7.617258	16.231328	-0.37665407	GFOD2	glucose-fructose oxidoreductase domain containing 2
221188_s_at	4.07e-10	1.08e-11	-7.616517	16.227683	-1.25568919	CIDEB	cell death-inducing DFFA-like effector b
201533_at	4.09e-10	1.08e-11	7.615791	16.224115	0.48026205	CTNNB1	catenin beta 1
202954_at	4.09e-10	1.08e-11	7.615619	16.223272	1.27270583	UBE2C	ubiquitin conjugating enzyme E2 C
227949_at	4.16e-10	1.10e-11	-7.6122	16.206474	-0.39394	PHACTR3	phosphatase and actin regulator 3
212088_at	4.17e-10	1.11e-11	-7.611412	16.202605	-0.59477494	PMPCA	peptidase, mitochondrial processing alpha subunit
200095_x_at	4.17e-10	1.11e-11	7.611253	16.20182	0.38091421	RPS10	ribosomal protein S10
200751_s_at	4.22e-10	1.12e-11	7.608566	16.188624	0.54337104	HNRNPC	heterogeneous nuclear ribonucleoprotein C (C1/C2)
229215_at	4.22e-10	1.12e-11	-7.608481	16.188203	-0.32563837	ASCL2	achaete-scute family bHLH transcription factor 2
1556467_at	4.24e-10	1.13e-11	-7.607293	16.18237	-0.28309361	LOC101929734	uncharacterized LOC101929734
226447_at	4.29e-10	1.14e-11	7.605215	16.172163	0.69875907	ASH1L	ASH1 like histone lysine methyltransferase
207243_s_at	4.29e-10	1.14e-11	7.605059	16.171396	0.3857378	CALM3///CALM2///CALM1	calmodulin 3///calmodulin 2///calmodulin 1
49452_at	4.29e-10	1.14e-11	-7.60492	16.170715	-1.38056449	ACACB	acetyl-CoA carboxylase beta
214830_at	4.29e-10	1.14e-11	7.604649	16.169381	1.13161483	SLC38A6	solute carrier family 38 member 6
208310_s_at	4.32e-10	1.15e-11	7.603171	16.162123	0.83743411	CCZ1B///CCZ1	CCZ1 homolog B, vacuolar protein trafficking and biogenesis associated///CCZ1 homolog, vacuolar protein trafficking and biogenesis associated
228728_at	4.32e-10	1.15e-11	-7.603123	16.161891	-1.36663706	CPED1	cadherin like and PC-esterase domain containing 1
240362_at	4.35e-10	1.16e-11	-7.601503	16.153931	-0.83237616	MPC1	mitochondrial pyruvate carrier 1
200770_s_at	4.35e-10	1.16e-11	7.601429	16.153571	0.8386599	LAMC1	laminin subunit gamma 1
213485_s_at	4.36e-10	1.17e-11	7.600847	16.15071	0.72712798	ABCC10	ATP binding cassette subfamily C member 10
200950_at	4.36e-10	1.17e-11	7.600687	16.149928	0.64499495	ARPC1A	actin related protein 2/3 complex subunit 1A
206390_x_at	4.40e-10	1.18e-11	-7.598835	16.140831	-0.45446814	PF4	platelet factor 4
204510_at	4.42e-10	1.18e-11	7.597681	16.135166	1.18446718	CDC7	cell division cycle 7
214414_x_at	4.43e-10	1.19e-11	-7.597171	16.132663	-1.72626973	HBA2///HBA1	hemoglobin subunit alpha 2///hemoglobin subunit alpha 1
225311_at	4.49e-10	1.20e-11	-7.594334	16.118731	-0.77645729	IVD	isovaleryl-CoA dehydrogenase
210434_x_at	4.51e-10	1.21e-11	7.593199	16.113158	0.47169869	JTB	jumping translocation breakpoint
222552_at	4.52e-10	1.21e-11	7.592806	16.111232	0.62234009	GOLT1B	golgi transport 1B
224782_at	4.56e-10	1.23e-11	7.590568	16.100244	0.58947441	ZMAT2	zinc finger matrin-type 2
219539_at	4.58e-10	1.23e-11	7.589632	16.095651	0.62102878	GEMIN6	gem nuclear organelle associated protein 6
241335_at	4.65e-10	1.25e-11	-7.586509	16.080323	-0.51655515
218098_at	4.67e-10	1.26e-11	7.585364	16.0747	0.62617699	ARFGEF2	ADP ribosylation factor guanine nucleotide exchange factor 2
214768_x_at	4.70e-10	1.27e-11	-7.58424	16.069183	-1.67742057	IGKC	immunoglobulin kappa constant
207786_at	4.78e-10	1.29e-11	7.580627	16.051456	0.42760689	CYP2R1	cytochrome P450 family 2 subfamily R member 1
231667_at	4.82e-10	1.30e-11	-7.578835	16.042664	-1.50807368	SLC39A5	solute carrier family 39 member 5
224838_at	4.83e-10	1.30e-11	7.57841	16.040577	0.64826342	FOXP1	forkhead box P1
227415_at	4.86e-10	1.31e-11	7.577057	16.03394	0.84765439	DGKH	diacylglycerol kinase eta
211896_s_at	4.87e-10	1.32e-11	-7.576333	16.030385	-2.68865173	DCN	decorin
218133_s_at	4.87e-10	1.32e-11	7.576261	16.030034	0.49391261	NIF3L1	NGG1 interacting factor 3 like 1
200771_at	4.87e-10	1.32e-11	7.576022	16.028863	1.1499417	LAMC1	laminin subunit gamma 1
210678_s_at	4.88e-10	1.32e-11	-7.575539	16.026493	-0.70977497	AGPAT2	1-acylglycerol-3-phosphate O-acyltransferase 2
223443_s_at	4.88e-10	1.32e-11	7.575512	16.026361	0.71757737	AMZ2P1	archaelysin family metallopeptidase 2 pseudogene 1
226807_at	4.90e-10	1.33e-11	-7.574381	16.02081	-1.14461177	ZFP1	ZFP1 zinc finger protein
219553_at	4.90e-10	1.33e-11	7.574262	16.020227	0.70108031	NME7	NME/NM23 family member 7
225485_at	4.90e-10	1.33e-11	7.574067	16.019273	1.01740525	CEP41	centrosomal protein 41
220342_x_at	4.96e-10	1.35e-11	7.571839	16.008342	0.57515942	EDEM3	ER degradation enhancing alpha-mannosidase like protein 3
43427_at	4.96e-10	1.35e-11	-7.571367	16.006026	-1.31099159	ACACB	acetyl-CoA carboxylase beta
214881_s_at	4.99e-10	1.36e-11	7.570077	15.9997	0.43800722	UBTF	upstream binding transcription factor, RNA polymerase I
1553956_at	5.02e-10	1.37e-11	7.569013	15.994479	0.85994207	TMEM237	transmembrane protein 237
1564236_at	5.06e-10	1.38e-11	-7.567024	15.984723	-0.87707284
209711_at	5.06e-10	1.38e-11	-7.567005	15.984632	-0.96472505	SLC35D1	solute carrier family 35 member D1
229473_at	5.07e-10	1.39e-11	-7.566315	15.981247	-1.06365247	MAMDC4	MAM domain containing 4
201893_x_at	5.10e-10	1.39e-11	-7.565348	15.976506	-2.51223666	DCN	decorin
216903_s_at	5.11e-10	1.40e-11	-7.564629	15.97298	-0.57967335	MICU1	mitochondrial calcium uptake 1
219852_s_at	5.17e-10	1.42e-11	-7.562031	15.960239	-0.29309145	MORN1	MORN repeat containing 1
235979_at	5.20e-10	1.42e-11	-7.56106	15.955482	-1.33547457	C7	complement component 7
221229_s_at	5.20e-10	1.43e-11	7.560706	15.953745	0.55226722	TRMT61B	tRNA methyltransferase 61B
232724_at	5.20e-10	1.43e-11	-7.56051	15.952781	-0.51201412	MS4A6A	membrane spanning 4-domains A6A
1558304_s_at	5.22e-10	1.43e-11	7.559825	15.949424	0.40958993	TSEN54	tRNA splicing endonuclease subunit 54
231715_s_at	5.24e-10	1.44e-11	7.55898	15.945282	0.60845294	MIR6741///PYCR2	microRNA 6741///pyrroline-5-carboxylate reductase family member 2
225987_at	5.25e-10	1.44e-11	-7.558168	15.9413	-1.75360082	STEAP4	STEAP4 metalloreductase
226497_s_at	5.31e-10	1.46e-11	7.555944	15.930399	0.92752242	FLT1	fms related tyrosine kinase 1
205176_s_at	5.31e-10	1.46e-11	7.555725	15.929324	0.89393222	ITGB3BP	integrin subunit beta 3 binding protein
202041_s_at	5.31e-10	1.46e-11	7.555475	15.928097	0.49729626	FIBP	FGF1 intracellular binding protein
1553842_at	5.31e-10	1.46e-11	-7.555444	15.927944	-0.21472905	BEND2	BEN domain containing 2
208682_s_at	5.38e-10	1.48e-11	7.552923	15.91559	0.64554429	MAGED2	MAGE family member D2
211365_s_at	5.38e-10	1.48e-11	-7.552705	15.91452	-0.29067725	PCDHA2	protocadherin alpha 2
206172_at	5.41e-10	1.49e-11	-7.551378	15.908018	-1.87581871	IL13RA2	interleukin 13 receptor subunit alpha 2
208738_x_at	5.42e-10	1.50e-11	7.550927	15.905806	0.43301197	LOC101929087///SUMO2///SUMO3	small ubiquitin-related modifier 2 pseudogene///small ubiquitin-like modifier 2///small ubiquitin-like modifier 3
224467_s_at	5.44e-10	1.50e-11	7.550189	15.902191	0.75325827	PDCD2L	programmed cell death 2 like
228235_at	5.51e-10	1.52e-11	-7.547437	15.8887	-0.73651558	MIR424///MIR503HG	microRNA 424///MIR503 host gene
214706_at	5.52e-10	1.53e-11	7.54665	15.884845	0.52075614	ZNF200	zinc finger protein 200
207251_at	5.52e-10	1.53e-11	-7.546635	15.884773	-0.72322832	MEP1B	meprin A subunit beta
210887_s_at	5.55e-10	1.54e-11	-7.54549	15.879159	-0.31330865	EVC	EvC ciliary complex subunit 1
213276_at	5.56e-10	1.54e-11	-7.54492	15.876368	-0.33168436	CAMK2B	calcium/calmodulin dependent protein kinase II beta
241937_s_at	5.56e-10	1.54e-11	7.544793	15.875747	0.77885542	WDR4	WD repeat domain 4
203100_s_at	5.57e-10	1.55e-11	7.544605	15.874826	0.55208874	CDYL	chromodomain Y-like
222105_s_at	5.58e-10	1.55e-11	7.543998	15.87185	0.44929225	NKIRAS2	NFKB inhibitor interacting Ras like 2
230964_at	5.58e-10	1.55e-11	-7.543972	15.87172	-2.36908457	FREM2	FRAS1 related extracellular matrix protein 2
236044_at	5.59e-10	1.56e-11	-7.543118	15.867536	-0.98876817	PLPP4	phospholipid phosphatase 4
201273_s_at	5.59e-10	1.56e-11	7.543027	15.86709	0.55155849	SRP9	signal recognition particle 9
227364_at	5.62e-10	1.57e-11	7.541839	15.861269	0.72520027
226800_at	5.63e-10	1.57e-11	7.541613	15.860164	0.79638876	EFCAB7	EF-hand calcium binding domain 7
204745_x_at	5.63e-10	1.57e-11	-7.541514	15.859678	-1.92144043	MT1G	metallothionein 1G
1559532_at	5.63e-10	1.57e-11	7.541396	15.8591	0.39219149	ARIH2OS	ariadne homolog 2 opposite strand
220661_s_at	5.63e-10	1.57e-11	7.540954	15.856936	0.62723054	ZNF692	zinc finger protein 692
219675_s_at	5.64e-10	1.58e-11	7.540799	15.856175	0.75358893	UXS1	UDP-glucuronate decarboxylase 1
244606_at	5.78e-10	1.62e-11	-7.535679	15.831092	-0.2846092	ATP1A1	ATPase Na+/K+ transporting subunit alpha 1
238447_at	5.80e-10	1.62e-11	-7.534939	15.827468	-1.57949993	RBMS3	RNA binding motif single stranded interacting protein 3
233824_at	5.82e-10	1.63e-11	-7.533815	15.821965	-0.80054697
211458_s_at	5.86e-10	1.64e-11	-7.532493	15.815488	-1.23364065	GABARAPL3///GABARAPL1	GABA type A receptor associated protein like 3 pseudogene///GABA type A receptor associated protein like 1
203373_at	5.86e-10	1.64e-11	-7.53225	15.814297	-1.59878708	SOCS2	suppressor of cytokine signaling 2
210953_at	5.86e-10	1.65e-11	-7.532156	15.813838	-0.40469629	TSC22D2	TSC22 domain family member 2
213820_s_at	5.88e-10	1.65e-11	-7.531465	15.810452	-0.86547193	STARD5	StAR related lipid transfer domain containing 5
200594_x_at	5.88e-10	1.65e-11	7.53119	15.809106	0.4258044	HNRNPU	heterogeneous nuclear ribonucleoprotein U
223110_at	5.90e-10	1.66e-11	7.530643	15.806429	0.73929027	KIAA1429	KIAA1429
204263_s_at	5.90e-10	1.66e-11	-7.530481	15.805637	-0.80738147	CPT2	carnitine palmitoyltransferase 2
226364_at	5.93e-10	1.67e-11	7.529254	15.799629	0.7870992	HIP1	huntingtin interacting protein 1
205155_s_at	5.95e-10	1.68e-11	-7.528329	15.795096	-0.35431137	SPTBN2	spectrin beta, non-erythrocytic 2
225929_s_at	5.98e-10	1.69e-11	7.527337	15.790238	0.72544459	RNF213	ring finger protein 213
232219_x_at	6.02e-10	1.70e-11	7.525969	15.783539	0.49932365	USP21	ubiquitin specific peptidase 21
239901_at	6.03e-10	1.70e-11	-7.525377	15.780641	-0.91719255
233833_at	6.06e-10	1.71e-11	-7.524295	15.775346	-0.34002646
203983_at	6.06e-10	1.71e-11	7.523966	15.773733	0.64950329	TSNAX	translin associated factor X
202338_at	6.07e-10	1.72e-11	7.523467	15.771289	0.772473	TK1	thymidine kinase 1
219934_s_at	6.07e-10	1.72e-11	-7.523378	15.770857	-1.89913105	SULT1E1	sulfotransferase family 1E member 1
201582_at	6.09e-10	1.72e-11	7.522847	15.768255	0.66255158	SEC23B	Sec23 homolog B, coat complex II component
222953_at	6.09e-10	1.73e-11	-7.522579	15.766941	-0.38064927	GPR83	G protein-coupled receptor 83
213890_x_at	6.09e-10	1.73e-11	7.522486	15.766489	0.39773409	RPS16	ribosomal protein S16
201899_s_at	6.10e-10	1.73e-11	7.521876	15.763504	0.55898159	UBE2A	ubiquitin conjugating enzyme E2 A
222825_at	6.12e-10	1.74e-11	7.521377	15.761057	1.05726065	OTUD6B	OTU domain containing 6B
200830_at	6.14e-10	1.75e-11	7.520392	15.756237	0.58808254	PSMD2	proteasome 26S subunit, non-ATPase 2
228256_s_at	6.22e-10	1.77e-11	-7.517635	15.742741	-1.53127993	EPB41L4A	erythrocyte membrane protein band 4.1 like 4A
201458_s_at	6.23e-10	1.77e-11	7.517451	15.741841	0.62647613	BUB3	BUB3, mitotic checkpoint protein
201135_at	6.23e-10	1.77e-11	-7.517111	15.740174	-0.8596035	ECHS1	enoyl-CoA hydratase, short chain 1
214274_s_at	6.30e-10	1.80e-11	-7.514789	15.728813	-1.03875759	ACAA1	acetyl-CoA acyltransferase 1
204383_at	6.35e-10	1.81e-11	7.51312	15.720645	0.41732077	TSSK2///DGCR14	testis specific serine kinase 2///DiGeorge syndrome critical region gene 14
203162_s_at	6.36e-10	1.81e-11	7.51267	15.718442	0.50410015	KATNB1	katanin regulatory subunit B1
218532_s_at	6.37e-10	1.82e-11	-7.512004	15.715179	-2.3396249	FAM134B	family with sequence similarity 134 member B
226409_at	6.37e-10	1.82e-11	7.512	15.715164	0.48935629	TBC1D20	TBC1 domain family member 20
1566926_at	6.37e-10	1.82e-11	-7.511961	15.71497	-0.30497962	LINC00527	long intergenic non-protein coding RNA 527
228122_at	6.41e-10	1.83e-11	7.510472	15.707683	0.42441247	CCDC66	coiled-coil domain containing 66
210739_x_at	6.46e-10	1.85e-11	-7.50906	15.700774	-0.55353542	SLC4A4	solute carrier family 4 member 4
238609_at	6.51e-10	1.86e-11	7.507201	15.691682	0.70834054	FAM200A	family with sequence similarity 200 member A
210105_s_at	6.53e-10	1.87e-11	-7.506393	15.687727	-0.90973606	FYN	FYN proto-oncogene, Src family tyrosine kinase
221825_at	6.55e-10	1.88e-11	7.505811	15.684877	0.59560161	ANGEL2	angel homolog 2
200821_at	6.55e-10	1.88e-11	7.505749	15.684574	0.73485205	LAMP2	lysosomal associated membrane protein 2
1559975_at	6.56e-10	1.88e-11	-7.505282	15.682293	-0.70227092	BTG1	BTG anti-proliferation factor 1
228151_at	6.59e-10	1.89e-11	7.504099	15.676504	0.56940141	ARL15	ADP ribosylation factor like GTPase 15
244627_at	6.61e-10	1.90e-11	-7.503448	15.673319	-1.24747238	TKFC	triokinase and FMN cyclase
229017_s_at	6.61e-10	1.90e-11	7.503252	15.672362	0.79319842	DSTYK	dual serine/threonine and tyrosine protein kinase
216958_s_at	6.61e-10	1.90e-11	-7.5031	15.671615	-0.75373624	IVD	isovaleryl-CoA dehydrogenase
210417_s_at	6.61e-10	1.90e-11	7.503044	15.671342	0.54460498	PI4KB	phosphatidylinositol 4-kinase beta
1558700_s_at	6.61e-10	1.91e-11	7.502819	15.670244	0.83841768	ZNF260	zinc finger protein 260
218395_at	6.65e-10	1.92e-11	7.501525	15.663913	0.61302071	ACTR6	ARP6 actin-related protein 6 homolog
211966_at	6.69e-10	1.93e-11	7.500359	15.658209	1.04280872	COL4A2	collagen type IV alpha 2 chain
214742_at	6.69e-10	1.93e-11	7.500045	15.65667	0.46297705	CEP131	centrosomal protein 131
225739_at	6.71e-10	1.94e-11	7.499237	15.652721	0.8137309	RAB11FIP4	RAB11 family interacting protein 4
200036_s_at	6.71e-10	1.94e-11	7.499197	15.652524	0.57843838	RPL10A	ribosomal protein L10a
207809_s_at	6.74e-10	1.95e-11	7.498103	15.647176	0.60450457	ATP6AP1	ATPase H+ transporting accessory protein 1
201264_at	6.74e-10	1.95e-11	7.498057	15.646948	0.61773936	COPE	coatomer protein complex subunit epsilon
243561_at	6.75e-10	1.96e-11	-7.497778	15.645582	-0.66761672
226434_at	6.78e-10	1.97e-11	7.496583	15.639739	0.59383042	PPP1R35	protein phosphatase 1 regulatory subunit 35
221893_s_at	6.79e-10	1.97e-11	7.49628	15.638257	0.55746999	ADCK2	aarF domain containing kinase 2
224277_at	6.82e-10	1.98e-11	-7.495264	15.633291	-0.25965775	MOP-1	MOP-1
222606_at	6.83e-10	1.98e-11	7.494987	15.631935	0.81088538	ZWILCH	zwilch kinetochore protein
211744_s_at	6.83e-10	1.99e-11	7.4947	15.63053	1.01518629	CD58	CD58 molecule
229001_at	6.85e-10	1.99e-11	7.494174	15.627957	0.60424073	PPP1R3E	protein phosphatase 1 regulatory subunit 3E
209927_s_at	6.87e-10	2.00e-11	7.49325	15.623438	0.48881592	CHTOP	chromatin target of PRMT1
228558_at	6.88e-10	2.00e-11	-7.492854	15.621504	-0.36863589	C14orf80	chromosome 14 open reading frame 80
234081_at	6.90e-10	2.01e-11	-7.492196	15.618286	-0.76515833
219719_at	6.95e-10	2.03e-11	7.490493	15.609961	0.46506229	HIGD1B	HIG1 hypoxia inducible domain family member 1B
200934_at	6.98e-10	2.04e-11	7.48973	15.606229	0.70555729	DEK	DEK proto-oncogene
230653_at	7.01e-10	2.05e-11	7.488581	15.600611	1.04963482
208809_s_at	7.01e-10	2.05e-11	7.488508	15.600252	0.49779985	C6orf62	chromosome 6 open reading frame 62
214695_at	7.04e-10	2.06e-11	7.487597	15.5958	0.70469621	UBAP2L	ubiquitin associated protein 2 like
201068_s_at	7.04e-10	2.06e-11	7.487555	15.595594	0.63060819	PSMC2	proteasome 26S subunit, ATPase 2
218869_at	7.09e-10	2.08e-11	-7.485844	15.587232	-0.74404631	MLYCD	malonyl-CoA decarboxylase
221897_at	7.09e-10	2.08e-11	7.48567	15.586378	0.56775034	TRIM52	tripartite motif containing 52
221654_s_at	7.13e-10	2.09e-11	7.484614	15.581218	0.50123354	USP3	ubiquitin specific peptidase 3
223819_x_at	7.18e-10	2.11e-11	7.482974	15.573199	0.65302985	LOC101928879///ZNF250///COMMD5	COMM domain-containing protein 5-like///zinc finger protein 250///COMM domain containing 5
200053_at	7.19e-10	2.11e-11	-7.482725	15.571983	-0.38215453	SPAG7	sperm associated antigen 7
222713_s_at	7.21e-10	2.12e-11	7.481919	15.568047	0.5741929	FANCF	Fanconi anemia complementation group F
204444_at	7.21e-10	2.12e-11	7.48188	15.567856	1.35728455	KIF11	kinesin family member 11
207977_s_at	7.35e-10	2.16e-11	-7.47778	15.547818	-1.1586207	DPT	dermatopontin
212265_at	7.41e-10	2.18e-11	7.476118	15.539697	0.42197083	QKI	QKI, KH domain containing RNA binding
217468_at	7.43e-10	2.19e-11	-7.475551	15.536922	-0.36243665	CYP2D6	cytochrome P450 family 2 subfamily D member 6
241540_at	7.45e-10	2.19e-11	-7.474704	15.532783	-0.26873449
217717_s_at	7.47e-10	2.20e-11	7.473979	15.529243	0.46603869	YWHAB	tyrosine 3-monooxygenase/tryptophan 5-monooxygenase activation protein beta
1553194_at	7.53e-10	2.22e-11	-7.472372	15.521393	-0.27090086	NEGR1	neuronal growth regulator 1
241619_at	7.53e-10	2.22e-11	-7.472254	15.520812	-0.33665109	CALM3///CALM2///CALM1	calmodulin 3///calmodulin 2///calmodulin 1
230816_at	7.56e-10	2.23e-11	-7.471281	15.516061	-0.40410531	FAM163B	family with sequence similarity 163 member B
209583_s_at	7.57e-10	2.24e-11	7.470883	15.514116	1.04568437	CD200	CD200 molecule
203336_s_at	7.61e-10	2.25e-11	7.469646	15.508074	0.81231185	ITGB1BP1	integrin subunit beta 1 binding protein 1
210811_s_at	7.74e-10	2.29e-11	7.466364	15.492038	0.62212154	DDX49	DEAD-box helicase 49
224890_s_at	7.75e-10	2.29e-11	7.465961	15.490072	0.45668273	LAMTOR4	late endosomal/lysosomal adaptor, MAPK and MTOR activator 4
210707_x_at	7.79e-10	2.31e-11	7.464639	15.483613	0.44806673	DTX2P1-UPK3BP1-PMS2P11	DTX2P1-UPK3BP1-PMS2P11 readthrough, transcribed pseudogene
205854_at	7.79e-10	2.31e-11	7.46455	15.48318	0.67408053	TULP3	tubby like protein 3
214916_x_at	7.79e-10	2.31e-11	-7.464392	15.482409	-0.72920679	IGHV3-23///IGHV4-31///IGHM///IGHG3///IGHG1///IGHA2///IGHA1	immunoglobulin heavy variable 3-23///immunoglobulin heavy variable 4-31///immunoglobulin heavy constant mu///immunoglobulin heavy constant gamma 3 (G3m marker)///immunoglobulin heavy constant gamma 1 (G1m marker)///immunoglobulin heavy constant alpha 2 (A2m marker)///immunoglobulin heavy constant alpha 1
209903_s_at	7.79e-10	2.31e-11	7.464387	15.482385	0.59922693	ATR	ATR serine/threonine kinase
224821_at	7.81e-10	2.32e-11	-7.463668	15.478872	-0.72722701	ABHD14B	abhydrolase domain containing 14B
240558_at	7.89e-10	2.34e-11	7.461515	15.468358	1.59860799
202442_at	7.91e-10	2.35e-11	7.460864	15.465179	0.48890799	AP3S1	adaptor related protein complex 3 sigma 1 subunit
218497_s_at	7.91e-10	2.35e-11	7.460752	15.464632	0.53983007	RNASEH1	ribonuclease H1
205034_at	7.91e-10	2.35e-11	7.460645	15.464106	1.41551014	CCNE2	cyclin E2
211590_x_at	7.95e-10	2.37e-11	-7.459617	15.459088	-0.25848693	TBXA2R	thromboxane A2 receptor
226632_at	7.97e-10	2.37e-11	-7.459002	15.456086	-0.82655954	CYGB	cytoglobin
204091_at	7.97e-10	2.38e-11	7.458795	15.455072	0.49153401	PDE6D	phosphodiesterase 6D
209696_at	8.04e-10	2.40e-11	-7.456919	15.445912	-1.80897037	FBP1	fructose-bisphosphatase 1
243975_at	8.15e-10	2.43e-11	-7.454155	15.432417	-0.54887886
226558_at	8.19e-10	2.45e-11	7.453019	15.426875	0.95466778	TEKT4P2///MAFIP///LOC389834	tektin 4 pseudogene 2///MAFF interacting protein (pseudogene)///ankyrin repeat domain 57 pseudogene
218631_at	8.20e-10	2.45e-11	-7.452669	15.425165	-0.77721953	AVPI1	arginine vasopressin induced 1
225804_at	8.21e-10	2.46e-11	-7.452214	15.422943	-0.77910596	CYB5D2	cytochrome b5 domain containing 2
244222_at	8.24e-10	2.47e-11	-7.451281	15.418388	-0.38109168
219530_at	8.27e-10	2.48e-11	7.450373	15.413957	0.51146175	PALB2	partner and localizer of BRCA2
216583_x_at	8.27e-10	2.48e-11	7.450318	15.413689	0.56629627
223455_at	8.37e-10	2.51e-11	7.447873	15.401754	0.48522186	TCHP	trichoplein keratin filament binding
201814_at	8.41e-10	2.52e-11	7.44683	15.39666	0.42453332	TBC1D5	TBC1 domain family member 5
235642_at	8.42e-10	2.53e-11	-7.446471	15.394911	-2.33035679
216600_x_at	8.43e-10	2.53e-11	-7.446052	15.392865	-0.81270812	ALDOB	aldolase, fructose-bisphosphate B
229538_s_at	8.43e-10	2.53e-11	7.445889	15.392071	1.18936706	IQGAP3	IQ motif containing GTPase activating protein 3
212155_at	8.45e-10	2.54e-11	7.44531	15.389244	0.54144592	RNF187	ring finger protein 187
224447_s_at	8.48e-10	2.55e-11	7.444646	15.386004	0.51746312	MIEN1	migration and invasion enhancer 1
206066_s_at	8.63e-10	2.60e-11	7.440984	15.368135	0.58150801	RAD51C	RAD51 paralog C
1560941_a_at	8.64e-10	2.60e-11	-7.440528	15.365909	-0.20663628	SACS-AS1	SACS antisense RNA 1
238389_s_at	8.70e-10	2.62e-11	7.439163	15.359248	0.98261816
201508_at	8.71e-10	2.63e-11	-7.438762	15.357291	-0.88070595	IGFBP4	insulin like growth factor binding protein 4
208892_s_at	8.73e-10	2.64e-11	-7.438016	15.353653	-1.02454015	DUSP6	dual specificity phosphatase 6
205167_s_at	8.73e-10	2.64e-11	7.437931	15.353237	0.99908567	CDC25C	cell division cycle 25C
208891_at	8.78e-10	2.65e-11	-7.436684	15.347155	-1.10044001	DUSP6	dual specificity phosphatase 6
219030_at	8.81e-10	2.66e-11	7.435877	15.343218	0.82344476	TPRKB	TP53RK binding protein
208736_at	8.82e-10	2.67e-11	7.435537	15.341556	0.66681274	ARPC3	actin related protein 2/3 complex subunit 3
218352_at	8.82e-10	2.67e-11	7.43536	15.340693	0.92819695	RCBTB1	RCC1 and BTB domain containing protein 1
201922_at	8.88e-10	2.69e-11	7.434008	15.334101	0.51077417	NSA2	NSA2, ribosome biogenesis homolog
202227_s_at	8.89e-10	2.69e-11	7.433594	15.33208	0.59017763	BRD8	bromodomain containing 8
216179_x_at	8.96e-10	2.72e-11	-7.43193	15.323961	-0.38296351
210911_at	8.97e-10	2.72e-11	-7.431516	15.321942	-0.40175586	ID2B	inhibitor of DNA binding 2B, HLH protein (pseudogene)
209542_x_at	9.01e-10	2.73e-11	-7.430646	15.317699	-1.42525936	IGF1	insulin like growth factor 1
202340_x_at	9.02e-10	2.74e-11	-7.430256	15.315799	-0.7775506	NR4A1	nuclear receptor subfamily 4 group A member 1
202983_at	9.06e-10	2.75e-11	7.429276	15.311017	0.82185787	HLTF	helicase like transcription factor
201577_at	9.09e-10	2.76e-11	7.42856	15.307528	0.87894023	NME1	NME/NM23 nucleoside diphosphate kinase 1
213355_at	9.10e-10	2.77e-11	-7.428031	15.304947	-1.18146939	ST3GAL6	ST3 beta-galactoside alpha-2,3-sialyltransferase 6
214473_x_at	9.18e-10	2.79e-11	7.426336	15.296678	0.43197307	PMS2P3	PMS1 homolog 2, mismatch repair system component pseudogene 3
228157_at	9.19e-10	2.80e-11	7.425913	15.294616	0.6870028	ZNF207	zinc finger protein 207
217846_at	9.22e-10	2.81e-11	7.425163	15.29096	0.46533926	MIR6890///QARS	microRNA 6890///glutaminyl-tRNA synthetase
203694_s_at	9.22e-10	2.81e-11	7.424934	15.289843	0.42046603	DHX16	DEAH-box helicase 16
229656_s_at	9.22e-10	2.81e-11	7.42489	15.28963	1.20599229	EML6	echinoderm microtubule associated protein like 6
217831_s_at	9.30e-10	2.84e-11	7.423077	15.280787	0.50596092	NSFL1C	NSFL1 cofactor
217173_s_at	9.30e-10	2.84e-11	-7.422855	15.279707	-0.64591628	LDLR	low density lipoprotein receptor
214696_at	9.30e-10	2.84e-11	-7.42282	15.279534	-1.04366564	MIR22///MIR22HG	microRNA 22///MIR22 host gene
217965_s_at	9.33e-10	2.86e-11	7.421924	15.275164	0.5231987	SAP30BP	SAP30 binding protein
32088_at	9.33e-10	2.86e-11	7.421742	15.274278	0.77038824	BLZF1	basic leucine zipper nuclear factor 1
208684_at	9.33e-10	2.86e-11	7.421739	15.274267	0.51894296	COPA	coatomer protein complex subunit alpha
210974_s_at	9.38e-10	2.88e-11	7.420539	15.268416	0.507553	AP3D1	adaptor related protein complex 3 delta 1 subunit
213122_at	9.42e-10	2.89e-11	-7.419695	15.264301	-1.02130266	TSPYL5	TSPY like 5
203319_s_at	9.44e-10	2.90e-11	7.419112	15.261456	0.53253593	ZNF148	zinc finger protein 148
211001_at	9.47e-10	2.91e-11	-7.418426	15.258114	-0.33107792	TRIM29	tripartite motif containing 29
217133_x_at	9.54e-10	2.93e-11	-7.416649	15.249452	-0.98952123	CYP2B6	cytochrome P450 family 2 subfamily B member 6
218510_x_at	9.58e-10	2.95e-11	-7.415707	15.24486	-2.05902321	FAM134B	family with sequence similarity 134 member B
204929_s_at	9.60e-10	2.95e-11	7.415152	15.242155	0.76236647	VAMP5	vesicle associated membrane protein 5
238066_at	9.63e-10	2.97e-11	7.414445	15.238708	1.13575289	RBP7	retinol binding protein 7
200709_at	9.71e-10	2.99e-11	7.412574	15.229589	0.45869638	LOC101929368///FKBP1A	uncharacterized LOC101929368///FK506 binding protein 1A
213598_at	9.71e-10	3.00e-11	7.412334	15.228417	0.6375962
220939_s_at	9.71e-10	3.00e-11	7.412296	15.228236	0.39559523	DPP8	dipeptidyl peptidase 8
209043_at	9.71e-10	3.00e-11	7.412269	15.228102	0.77631312	PAPSS1	3'-phosphoadenosine 5'-phosphosulfate synthase 1
211301_at	9.73e-10	3.00e-11	-7.411903	15.226318	-0.40242411	KCND3	potassium voltage-gated channel subfamily D member 3
225538_at	9.75e-10	3.01e-11	7.411368	15.223711	0.85208747	ZCCHC9	zinc finger CCHC-type containing 9
241542_at	9.82e-10	3.04e-11	-7.409677	15.215468	-1.18667913
226131_s_at	9.85e-10	3.05e-11	7.409111	15.212711	0.31176544	RPS16	ribosomal protein S16
204271_s_at	9.88e-10	3.06e-11	-7.408309	15.208803	-1.02387759	EDNRB	endothelin receptor type B
210227_at	9.90e-10	3.06e-11	-7.407824	15.206441	-0.38950878	DLGAP2	DLG associated protein 2
222756_s_at	9.90e-10	3.07e-11	-7.407598	15.205341	-0.78134122	ARRB1	arrestin beta 1
203459_s_at	9.90e-10	3.07e-11	7.407541	15.205063	0.40079912	VPS16	VPS16, CORVET/HOPS core subunit
226161_at	9.91e-10	3.07e-11	7.407227	15.203532	0.48715293	SLC30A6	solute carrier family 30 member 6
223064_at	9.93e-10	3.08e-11	7.40676	15.201256	0.45469836	RNF181	ring finger protein 181
1558215_s_at	9.95e-10	3.09e-11	7.406198	15.19852	0.38170715	UBTF	upstream binding transcription factor, RNA polymerase I
224356_x_at	9.98e-10	3.10e-11	-7.405479	15.195016	-1.23983822	MS4A6A	membrane spanning 4-domains A6A
1558804_at	1.01e-09	3.13e-11	-7.403414	15.184956	-0.25966181
226528_at	1.01e-09	3.15e-11	7.402606	15.181017	0.53820244	MTX3	metaxin 3
208598_s_at	1.01e-09	3.15e-11	7.402285	15.179456	0.44594764	HUWE1	HECT, UBA and WWE domain containing 1, E3 ubiquitin protein ligase
227663_at	1.02e-09	3.17e-11	7.401347	15.174884	0.88237654
229241_at	1.02e-09	3.18e-11	-7.400598	15.171237	-1.14775001	LDHD	lactate dehydrogenase D
242750_at	1.02e-09	3.18e-11	-7.400539	15.170946	-0.98865112	MMAA	methylmalonic aciduria (cobalamin deficiency) cblA type
201466_s_at	1.02e-09	3.18e-11	-7.400115	15.168884	-0.98338598	JUN	Jun proto-oncogene, AP-1 transcription factor subunit
244559_at	1.02e-09	3.19e-11	7.399527	15.166019	0.53045793
205531_s_at	1.03e-09	3.23e-11	-7.397497	15.156132	-2.4002862	GLS2	glutaminase 2
206827_s_at	1.03e-09	3.23e-11	-7.397128	15.154334	-0.31419451	TRPV6	transient receptor potential cation channel subfamily V member 6
236719_at	1.04e-09	3.25e-11	-7.396084	15.149249	-0.54847717	ID2-AS1	ID2 antisense RNA 1 (head to head)
219329_s_at	1.04e-09	3.27e-11	7.394828	15.143131	0.45752418	ATRAID	all-trans retinoic acid induced differentiation factor
211284_s_at	1.05e-09	3.28e-11	7.393938	15.138799	0.58781865	GRN	granulin
232354_at	1.05e-09	3.29e-11	-7.393904	15.138631	-0.65133535
219881_s_at	1.05e-09	3.30e-11	7.393064	15.134543	0.36989283	CTC-338M12.4	uncharacterized LOC101928649
206592_s_at	1.07e-09	3.36e-11	7.389193	15.115694	0.42088566	AP3D1	adaptor related protein complex 3 delta 1 subunit
205799_s_at	1.07e-09	3.37e-11	-7.388915	15.114337	-1.83084621	SLC3A1	solute carrier family 3 member 1
203286_at	1.08e-09	3.38e-11	7.388207	15.110895	0.46785937	RNF44	ring finger protein 44
229886_at	1.08e-09	3.39e-11	7.387817	15.108995	0.76360188	C5orf34	chromosome 5 open reading frame 34
211972_x_at	1.08e-09	3.39e-11	7.387511	15.107505	0.41403239	RPLP0	ribosomal protein lateral stalk subunit P0
218229_s_at	1.08e-09	3.40e-11	7.387015	15.105091	0.77279937	POGK	pogo transposable element with KRAB domain
211939_x_at	1.08e-09	3.40e-11	7.386792	15.104004	0.43543772	BTF3	basic transcription factor 3
233729_at	1.08e-09	3.41e-11	-7.386618	15.103157	-0.49025688
211074_at	1.09e-09	3.43e-11	-7.385268	15.096584	-0.54974482	FOLR1	folate receptor 1
214419_s_at	1.09e-09	3.44e-11	-7.384533	15.093006	-1.08711414	CYP2C9	cytochrome P450 family 2 subfamily C member 9
233421_s_at	1.09e-09	3.44e-11	7.384372	15.092224	0.27252428	NUP133	nucleoporin 133
213687_s_at	1.09e-09	3.45e-11	7.384265	15.091701	0.48785371	RPL35A	ribosomal protein L35a
209586_s_at	1.09e-09	3.46e-11	7.383577	15.088351	0.67733297	PRUNE1	prune exopolyphosphatase
206316_s_at	1.10e-09	3.47e-11	7.382822	15.084675	0.85838334	KNTC1	kinetochore associated 1
226859_at	1.11e-09	3.52e-11	-7.380029	15.071084	-0.98614849	DNAJC25-GNG10///DNAJC25	DNAJC25-GNG10 readthrough///DnaJ heat shock protein family (Hsp40) member C25
239270_at	1.12e-09	3.53e-11	-7.3793	15.067536	-1.20831232	PLCXD3	phosphatidylinositol specific phospholipase C X domain containing 3
225384_at	1.12e-09	3.53e-11	7.379295	15.067509	0.7144609	DOCK7	dedicator of cytokinesis 7
203739_at	1.13e-09	3.58e-11	7.376857	15.055645	0.63495763	ZNF217	zinc finger protein 217
1552310_at	1.13e-09	3.58e-11	7.376829	15.055509	0.66460819	C15orf40	chromosome 15 open reading frame 40
203558_at	1.13e-09	3.58e-11	7.376692	15.054842	0.3381298	CUL7	cullin 7
228662_at	1.13e-09	3.60e-11	7.375701	15.05002	0.68924189	SOCS7	suppressor of cytokine signaling 7
1558501_at	1.13e-09	3.60e-11	7.375426	15.048683	0.6860725	DNM3	dynamin 3
218512_at	1.14e-09	3.61e-11	7.374767	15.045478	0.67511109	WDR12	WD repeat domain 12
221514_at	1.14e-09	3.61e-11	7.374714	15.04522	0.71003569	UTP14A	UTP14A small subunit processome component
204480_s_at	1.14e-09	3.64e-11	7.373376	15.03871	0.79182107	C9orf16	chromosome 9 open reading frame 16
216338_s_at	1.15e-09	3.64e-11	7.373094	15.037336	0.5684271	YIPF3	Yip1 domain family member 3
230304_at	1.15e-09	3.65e-11	7.372901	15.036395	0.65381219
217165_x_at	1.15e-09	3.65e-11	-7.37267	15.035272	-1.79098617	MT1F	metallothionein 1F
200037_s_at	1.15e-09	3.68e-11	7.371022	15.027253	0.56209251	CBX3	chromobox 3
241302_at	1.16e-09	3.70e-11	-7.369866	15.021634	-0.89208409
202544_at	1.17e-09	3.72e-11	7.368957	15.017211	0.59510834	GMFB	glia maturation factor beta
209836_x_at	1.17e-09	3.75e-11	7.367341	15.009349	0.88034494	BOLA2B///BOLA2	bolA family member 2B///bolA family member 2
218901_at	1.18e-09	3.76e-11	-7.366661	15.006041	-1.03380226	PLSCR4	phospholipid scramblase 4
222843_at	1.19e-09	3.79e-11	7.365071	14.998305	0.97943468	FIGNL1	fidgetin like 1
1565714_at	1.19e-09	3.80e-11	-7.364523	14.995642	-0.34014276
207718_x_at	1.19e-09	3.81e-11	-7.364329	14.9947	-2.02476141	CYP2A7	cytochrome P450 family 2 subfamily A member 7
206385_s_at	1.19e-09	3.81e-11	-7.364056	14.99337	-2.028507	ANK3	ankyrin 3, node of Ranvier (ankyrin G)
209742_s_at	1.19e-09	3.82e-11	-7.363866	14.992448	-0.30763729	MYL2	myosin light chain 2
1558976_x_at	1.19e-09	3.83e-11	-7.363284	14.989616	-0.37352073	UBALD1	UBA like domain containing 1
201258_at	1.21e-09	3.88e-11	7.360579	14.97646	0.55263259	RPS16	ribosomal protein S16
215985_at	1.21e-09	3.89e-11	7.359977	14.973531	0.67740269	HCG8///ZNRD1ASP	HLA complex group 8///zinc ribbon domain containing 1 antisense, pseudogene
201303_at	1.22e-09	3.91e-11	7.359018	14.968869	0.59317095	EIF4A3	eukaryotic translation initiation factor 4A3
212193_s_at	1.22e-09	3.92e-11	7.358247	14.96512	0.53974975	LARP1	La ribonucleoprotein domain family member 1
209259_s_at	1.22e-09	3.92e-11	7.358197	14.964878	0.75441022	SMC3	structural maintenance of chromosomes 3
241114_s_at	1.22e-09	3.94e-11	-7.357491	14.961443	-1.12011989	ACAA2	acetyl-CoA acyltransferase 2
202580_x_at	1.23e-09	3.96e-11	7.356479	14.956522	1.1203555	FOXM1	forkhead box M1
206045_s_at	1.23e-09	3.97e-11	-7.356072	14.954545	-0.98399233	NOL4	nucleolar protein 4
1558605_at	1.23e-09	3.97e-11	7.356036	14.954369	0.98556757
223351_at	1.24e-09	3.99e-11	7.354637	14.947567	0.48641793	C17orf80	chromosome 17 open reading frame 80
218412_s_at	1.24e-09	4.00e-11	7.354631	14.947542	0.62841297	GTF2IRD1	GTF2I repeat domain containing 1
221203_s_at	1.24e-09	4.01e-11	7.354119	14.945053	0.62941759	YEATS2	YEATS domain containing 2
203622_s_at	1.24e-09	4.01e-11	7.353926	14.944115	0.83145857	PNO1	partner of NOB1 homolog
200626_s_at	1.24e-09	4.01e-11	7.353758	14.943295	0.53964663	SNHG4///MATR3	small nucleolar RNA host gene 4///matrin 3
214075_at	1.25e-09	4.03e-11	7.353052	14.939864	0.51363331	NENF	neudesin neurotrophic factor
218888_s_at	1.25e-09	4.03e-11	7.352804	14.938659	0.76595401	NETO2	neuropilin and tolloid like 2
239223_s_at	1.25e-09	4.04e-11	7.352434	14.936862	0.53622853	FBXL20	F-box and leucine rich repeat protein 20
212997_s_at	1.26e-09	4.08e-11	7.350398	14.926961	0.43831788	TLK2	tousled like kinase 2
205909_at	1.26e-09	4.10e-11	7.349496	14.922579	1.37935042	POLE2	DNA polymerase epsilon 2, accessory subunit
212256_at	1.30e-09	4.23e-11	7.343156	14.891769	0.67297481	GALNT10	polypeptide N-acetylgalactosaminyltransferase 10
1554708_s_at	1.31e-09	4.24e-11	-7.342675	14.88943	-0.46155542	SPATA6L	spermatogenesis associated 6 like
207433_at	1.31e-09	4.24e-11	-7.342611	14.889118	-0.39969598	IL10	interleukin 10
210243_s_at	1.31e-09	4.24e-11	7.342447	14.888322	0.51482828	B4GALT3	beta-1,4-galactosyltransferase 3
230907_at	1.31e-09	4.25e-11	-7.342115	14.88671	-0.58815685	GPRC5C	G protein-coupled receptor class C group 5 member C
206449_s_at	1.31e-09	4.26e-11	-7.341834	14.885344	-1.1590914	MASP1	mannan binding lectin serine peptidase 1
207620_s_at	1.31e-09	4.26e-11	7.341604	14.884224	0.72020807	CASK	calcium/calmodulin dependent serine protein kinase
201400_at	1.32e-09	4.29e-11	7.340126	14.877045	0.47689224	PSMB3	proteasome subunit beta 3
208021_s_at	1.32e-09	4.31e-11	7.33942	14.873614	0.61509838	RFC1	replication factor C subunit 1
244631_at	1.33e-09	4.35e-11	7.33757	14.864625	1.03134949	LOC389834	ankyrin repeat domain 57 pseudogene
219041_s_at	1.33e-09	4.35e-11	7.337394	14.863772	0.55864904	REPIN1	replication initiator 1
208369_s_at	1.34e-09	4.39e-11	-7.335863	14.856334	-1.13352846	GCDH	glutaryl-CoA dehydrogenase
224997_x_at	1.36e-09	4.44e-11	-7.3334	14.844369	-2.37835162	MIR675///H19	microRNA 675///H19, imprinted maternally expressed transcript (non-protein coding)
206737_at	1.36e-09	4.45e-11	-7.332994	14.842399	-0.7275473	WNT11	Wnt family member 11
214057_at	1.36e-09	4.46e-11	-7.332651	14.840731	-0.60014597	MCL1	BCL2 family apoptosis regulator
222029_x_at	1.37e-09	4.49e-11	7.330995	14.832692	0.66957284	MIR6834///PFDN6	microRNA 6834///prefoldin subunit 6
214420_s_at	1.37e-09	4.50e-11	-7.330838	14.831929	-1.15881609	CYP2C9	cytochrome P450 family 2 subfamily C member 9
216942_s_at	1.39e-09	4.56e-11	7.328189	14.819062	0.95356304	CD58	CD58 molecule
229097_at	1.39e-09	4.57e-11	7.327673	14.816558	0.64730735	DIAPH3	diaphanous related formin 3
226274_at	1.39e-09	4.57e-11	-7.327656	14.816476	-0.83919862	CLCN5	chloride voltage-gated channel 5
217461_x_at	1.40e-09	4.59e-11	7.326799	14.812312	0.35452073	BTF3P12	basic transcription factor 3 pseudogene 12
205234_at	1.41e-09	4.61e-11	-7.325665	14.806809	-1.72294071	SLC16A4	solute carrier family 16 member 4
203182_s_at	1.41e-09	4.64e-11	7.324382	14.800577	0.5220578	SRPK2	SRSF protein kinase 2
200624_s_at	1.42e-09	4.67e-11	7.323275	14.795202	0.57870529	SNHG4///MATR3	small nucleolar RNA host gene 4///matrin 3
227545_at	1.43e-09	4.68e-11	7.322614	14.791995	0.75235256	BARD1	BRCA1 associated RING domain 1
225390_s_at	1.43e-09	4.71e-11	7.321437	14.786279	0.83197684	KLF13	Kruppel like factor 13
226980_at	1.44e-09	4.73e-11	7.320839	14.78338	1.41903067	DEPDC1B	DEP domain containing 1B
213007_at	1.44e-09	4.75e-11	7.319769	14.778185	1.16814137	FANCI	Fanconi anemia complementation group I
208834_x_at	1.44e-09	4.75e-11	7.319727	14.777979	0.29032853	SNORD42A///RPL23A	small nucleolar RNA, C/D box 42A///ribosomal protein L23a
215057_at	1.45e-09	4.77e-11	7.319059	14.774737	0.53844736	LINC00894	long intergenic non-protein coding RNA 894
235840_at	1.45e-09	4.77e-11	7.318952	14.774217	0.77815876	ZKSCAN3	zinc finger with KRAB and SCAN domains 3
215535_s_at	1.45e-09	4.78e-11	7.318411	14.77159	0.59684553	AGPAT1	1-acylglycerol-3-phosphate O-acyltransferase 1
229029_at	1.45e-09	4.80e-11	-7.317911	14.769166	-0.54602893	CAMK4	calcium/calmodulin dependent protein kinase IV
223280_x_at	1.45e-09	4.80e-11	-7.317826	14.768752	-1.15777904	MS4A6A	membrane spanning 4-domains A6A
209122_at	1.46e-09	4.84e-11	-7.316167	14.760699	-1.17065495	PLIN2	perilipin 2
221014_s_at	1.48e-09	4.88e-11	-7.314249	14.751392	-0.68868702	RAB33B	RAB33B, member RAS oncogene family
205638_at	1.48e-09	4.90e-11	-7.31373	14.748874	-0.64084917	ADGRB3	adhesion G protein-coupled receptor B3
205498_at	1.48e-09	4.91e-11	-7.313359	14.747072	-2.28211251	GHR	growth hormone receptor
238288_at	1.48e-09	4.91e-11	-7.313163	14.746121	-0.34133964
203333_at	1.49e-09	4.93e-11	7.312388	14.74236	0.69516978	KIFAP3	kinesin associated protein 3
243243_at	1.49e-09	4.93e-11	7.312382	14.742333	1.51737225	GPC3	glypican 3
239731_at	1.49e-09	4.94e-11	7.311765	14.73934	0.65652395
33494_at	1.49e-09	4.94e-11	-7.311745	14.739242	-1.18748783	ETFDH	electron transfer flavoprotein dehydrogenase
241897_at	1.49e-09	4.95e-11	-7.311455	14.737834	-1.12607397
213842_x_at	1.50e-09	4.97e-11	7.310756	14.734443	0.51129475	NSUN5P2///NSUN5P1	NOP2/Sun RNA methyltransferase family member 5 pseudogene 2///NOP2/Sun RNA methyltransferase family member 5 pseudogene 1
242837_at	1.50e-09	4.97e-11	-7.310677	14.734061	-0.64603497	SRSF4	serine and arginine rich splicing factor 4
226480_at	1.50e-09	4.98e-11	7.310139	14.73145	0.73670739
217256_x_at	1.50e-09	4.99e-11	7.309994	14.730745	0.53574939
240385_at	1.50e-09	5.00e-11	-7.309558	14.728629	-0.68594721
206093_x_at	1.51e-09	5.04e-11	-7.30801	14.721119	-0.76224551	TNXB///TNXA	tenascin XB///tenascin XA (pseudogene)
216274_s_at	1.51e-09	5.04e-11	7.307986	14.721001	0.60262526	SEC11A	SEC11 homolog A, signal peptidase complex subunit
201941_at	1.52e-09	5.06e-11	7.306974	14.716093	0.9190531	CPD	carboxypeptidase D
244737_at	1.52e-09	5.07e-11	7.306855	14.715513	0.31793116
1557338_x_at	1.53e-09	5.10e-11	-7.305703	14.709928	-0.42395915	SUCLG2-AS1	SUCLG2 antisense RNA 1 (head to head)
226995_at	1.53e-09	5.10e-11	7.305396	14.708439	0.70629414	LOC642852	uncharacterized LOC642852
227751_at	1.53e-09	5.11e-11	7.305281	14.707877	0.75476985	PDCD5	programmed cell death 5
218130_at	1.53e-09	5.11e-11	7.305133	14.707162	0.5628578	C17orf62	chromosome 17 open reading frame 62
207482_at	1.53e-09	5.11e-11	-7.304957	14.706307	-0.33238337	TP53TG5	TP53 target 5
228323_at	1.53e-09	5.12e-11	7.304817	14.705629	1.06785627	KNL1	kinetochore scaffold 1
233113_at	1.53e-09	5.14e-11	-7.3041	14.702152	-0.73740261	ADAMTS9-AS2	ADAMTS9 antisense RNA 2
226888_at	1.54e-09	5.15e-11	7.303492	14.699201	0.53227335	CSNK1G1	casein kinase 1 gamma 1
200718_s_at	1.54e-09	5.16e-11	7.303354	14.698531	0.48380212	SKP1	S-phase kinase-associated protein 1
242693_at	1.54e-09	5.17e-11	7.302627	14.695003	0.74851604
232488_at	1.55e-09	5.21e-11	-7.301362	14.688869	-0.45156126	PHYKPL	5-phosphohydroxy-L-lysine phospho-lyase
209251_x_at	1.55e-09	5.22e-11	7.301036	14.687286	0.63049745	TUBA1C	tubulin alpha 1c
227500_at	1.55e-09	5.22e-11	7.300804	14.686162	0.67232366	FBXL18	F-box and leucine rich repeat protein 18
212438_at	1.55e-09	5.22e-11	7.300769	14.685992	0.47032113	SNRNP27	small nuclear ribonucleoprotein U4/U6.U5 subunit 27
205565_s_at	1.56e-09	5.23e-11	-7.300319	14.68381	-0.76048629	FXN	frataxin
201457_x_at	1.56e-09	5.25e-11	7.299768	14.681137	0.71754964	BUB3	BUB3, mitotic checkpoint protein
218595_s_at	1.56e-09	5.27e-11	7.298942	14.677133	0.60769456	HEATR1	HEAT repeat containing 1
200956_s_at	1.57e-09	5.29e-11	7.298284	14.67394	0.46973159	SSRP1	structure specific recognition protein 1
218983_at	1.57e-09	5.31e-11	-7.297548	14.670374	-1.0121477	C1RL	complement C1r subcomponent like
218402_s_at	1.57e-09	5.31e-11	7.297344	14.669383	0.42173388	HPS4	HPS4, biogenesis of lysosomal organelles complex 3 subunit 2
242817_at	1.58e-09	5.33e-11	-7.296636	14.665948	-2.16200346	PGLYRP2	peptidoglycan recognition protein 2
219130_at	1.58e-09	5.33e-11	7.296474	14.665164	0.65522872	TRMT13	tRNA methyltransferase 13 homolog
200853_at	1.58e-09	5.34e-11	7.296419	14.664896	0.82736808	H2AFZ	H2A histone family member Z
1555243_x_at	1.60e-09	5.41e-11	7.29379	14.652152	0.78191465	C8orf59	chromosome 8 open reading frame 59
224615_x_at	1.60e-09	5.42e-11	7.293384	14.650179	0.51495586	HM13	histocompatibility minor 13
212337_at	1.60e-09	5.42e-11	7.293314	14.649841	0.54635384	TUG1	taurine up-regulated 1 (non-protein coding)
204018_x_at	1.60e-09	5.43e-11	-7.292923	14.647944	-1.48901665	HBA2///HBA1	hemoglobin subunit alpha 2///hemoglobin subunit alpha 1
217414_x_at	1.61e-09	5.46e-11	-7.291846	14.642723	-1.53095154	HBA2///HBA1	hemoglobin subunit alpha 2///hemoglobin subunit alpha 1
204998_s_at	1.61e-09	5.46e-11	-7.291745	14.642235	-1.84710269	ATF5	activating transcription factor 5
225578_at	1.62e-09	5.49e-11	7.290756	14.63744	0.73983119	MZT1	mitotic spindle organizing protein 1
209974_s_at	1.62e-09	5.49e-11	7.290658	14.636966	0.54927939	BUB3	BUB3, mitotic checkpoint protein
39249_at	1.63e-09	5.54e-11	-7.288927	14.628575	-0.51458273	AQP3	aquaporin 3 (Gill blood group)
204046_at	1.63e-09	5.55e-11	-7.288609	14.627032	-0.35874688	PLCB2	phospholipase C beta 2
244402_at	1.64e-09	5.57e-11	-7.287652	14.622393	-0.23309536
227404_s_at	1.65e-09	5.60e-11	-7.286733	14.617939	-1.65841566	EGR1	early growth response 1
217322_x_at	1.65e-09	5.63e-11	7.285718	14.613019	0.43614072
215249_at	1.67e-09	5.69e-11	7.283387	14.601722	0.29775804	RPL35A	ribosomal protein L35a
203262_s_at	1.68e-09	5.71e-11	7.282735	14.598563	0.69215363	FAM50A	family with sequence similarity 50 member A
224482_s_at	1.70e-09	5.79e-11	7.279953	14.585081	0.9617184	RAB11FIP4	RAB11 family interacting protein 4
241437_s_at	1.70e-09	5.80e-11	-7.279682	14.583771	-0.31230836	EP400NL	EP400 N-terminal like
212537_x_at	1.71e-09	5.83e-11	7.27871	14.579057	0.51383923	RPL17-C18orf32///SNORD58C///C18orf32///SNORD58A///SNORD58B///RPL17	RPL17-C18orf32 readthrough///small nucleolar RNA, C/D box 58C///chromosome 18 open reading frame 32///small nucleolar RNA, C/D box 58A///small nucleolar RNA, C/D box 58B///ribosomal protein L17
244450_at	1.72e-09	5.88e-11	7.276912	14.570347	0.7105819
227679_at	1.72e-09	5.89e-11	7.276678	14.569211	0.75049448	HDAC11	histone deacetylase 11
205165_at	1.73e-09	5.91e-11	7.275945	14.565663	0.96615645	CELSR3	cadherin EGF LAG seven-pass G-type receptor 3
220924_s_at	1.73e-09	5.92e-11	-7.275519	14.563599	-0.98087859	SLC38A2	solute carrier family 38 member 2
201795_at	1.73e-09	5.93e-11	7.275009	14.561126	0.71503294	LBR	lamin B receptor
213931_at	1.74e-09	5.94e-11	-7.274735	14.559801	-1.12905388	ID2B///ID2	inhibitor of DNA binding 2B, HLH protein (pseudogene)///inhibitor of DNA binding 2, HLH protein
205628_at	1.74e-09	5.95e-11	7.2746	14.559147	0.65859547	PRIM2	primase (DNA) subunit 2
226165_at	1.74e-09	5.95e-11	7.274509	14.558707	0.6965037	C8orf59	chromosome 8 open reading frame 59
212872_s_at	1.74e-09	5.97e-11	7.273789	14.555217	0.56179864	MED20	mediator complex subunit 20
236558_at	1.77e-09	6.06e-11	-7.270818	14.540826	-0.58864081
202068_s_at	1.77e-09	6.09e-11	-7.269944	14.536595	-1.14024604	LDLR	low density lipoprotein receptor
1552497_a_at	1.78e-09	6.11e-11	-7.269063	14.532325	-0.38872734	SLAMF6	SLAM family member 6
228488_at	1.79e-09	6.16e-11	7.267629	14.525381	0.73413515	TBC1D16	TBC1 domain family member 16
228455_at	1.80e-09	6.18e-11	7.266964	14.52216	1.13167031	RBM15	RNA binding motif protein 15
212429_s_at	1.80e-09	6.18e-11	7.266894	14.521822	0.47631164	GTF3C2	general transcription factor IIIC subunit 2
225457_s_at	1.80e-09	6.18e-11	7.266822	14.521475	1.11631941	OLMALINC///PP7080	oligodendrocyte maturation-associated long intergenic non-coding RNA///uncharacterized LOC25845
200059_s_at	1.80e-09	6.20e-11	7.266325	14.519067	0.49792803	RHOA	ras homolog family member A
225671_at	1.80e-09	6.22e-11	-7.265563	14.515377	-0.43612801	SPNS2	sphingolipid transporter 2
229742_at	1.80e-09	6.22e-11	7.265553	14.515326	0.53492619	C15orf61	chromosome 15 open reading frame 61
234851_at	1.81e-09	6.23e-11	-7.265093	14.513103	-0.49265453	IGLC1	immunoglobulin lambda constant 1
214855_s_at	1.83e-09	6.31e-11	7.262646	14.501252	0.60238168	RALGAPA1///RALGAPA1P1	Ral GTPase activating protein catalytic alpha subunit 1///Ral GTPase activating protein catalytic alpha subunit 1 pseudogene 1
210768_x_at	1.83e-09	6.32e-11	7.262237	14.499272	0.60434388	TMCO1	transmembrane and coiled-coil domains 1
1557052_at	1.83e-09	6.33e-11	-7.262011	14.498176	-0.25475154
200726_at	1.84e-09	6.35e-11	7.261499	14.4957	0.51036425	PPP1CC	protein phosphatase 1 catalytic subunit gamma
215785_s_at	1.84e-09	6.37e-11	-7.260887	14.492735	-1.47668609	CYFIP2	cytoplasmic FMR1 interacting protein 2
241756_at	1.84e-09	6.38e-11	-7.260315	14.489965	-0.48895092
213265_at	1.88e-09	6.51e-11	-7.256473	14.471369	-0.41045702	PGA4///PGA3///PGA5	pepsinogen 4, group I (pepsinogen A)///pepsinogen 3, group I (pepsinogen A)///pepsinogen 5, group I (pepsinogen A)
224387_at	1.88e-09	6.53e-11	7.255804	14.468132	0.52004879	COMMD5	COMM domain containing 5
242892_at	1.88e-09	6.53e-11	-7.255731	14.467776	-0.74534813
236307_at	1.89e-09	6.54e-11	-7.255438	14.466359	-1.17790848
243099_at	1.90e-09	6.61e-11	-7.253421	14.456595	-0.4757091	NFAM1	NFAT activating protein with ITAM motif 1
1554217_a_at	1.90e-09	6.61e-11	7.253293	14.455978	0.51146529	VPS50	VPS50, EARP/GARPII complex subunit
219324_at	1.90e-09	6.62e-11	7.253088	14.454984	0.47191329	NOL12	nucleolar protein 12
209218_at	1.90e-09	6.62e-11	7.253073	14.454915	1.75229039	SQLE	squalene epoxidase
241193_at	1.91e-09	6.64e-11	-7.252296	14.451153	-0.4739696	ETS2	ETS proto-oncogene 2, transcription factor
234634_at	1.92e-09	6.67e-11	-7.251429	14.446957	-0.29805218
210020_x_at	1.92e-09	6.67e-11	-7.251407	14.446851	-0.31306601	CALML3	calmodulin like 3
206872_at	1.93e-09	6.72e-11	-7.249984	14.439964	-1.19668146	SLC17A1	solute carrier family 17 member 1
211577_s_at	1.93e-09	6.73e-11	-7.249545	14.43784	-1.53495762	IGF1	insulin like growth factor 1
202868_s_at	1.94e-09	6.77e-11	7.248505	14.432808	0.54107494	POP4	POP4 homolog, ribonuclease P/MRP subunit
222247_at	1.95e-09	6.79e-11	-7.247792	14.42936	-0.27785242
1554850_at	1.95e-09	6.82e-11	-7.246992	14.425488	-0.3180005	VWA5B2	von Willebrand factor A domain containing 5B2
214853_s_at	1.96e-09	6.83e-11	7.24672	14.424174	0.80101025	SHC1	SHC adaptor protein 1
223845_at	1.97e-09	6.87e-11	7.245479	14.41817	0.61229107	VSIG10	V-set and immunoglobulin domain containing 10
237176_at	1.97e-09	6.90e-11	-7.244723	14.414509	-0.35918993
225395_s_at	1.97e-09	6.91e-11	7.244422	14.413055	0.53819126	FAM120AOS	family with sequence similarity 120A opposite strand
220646_s_at	1.98e-09	6.92e-11	-7.244045	14.411231	-0.72109937	KLRF1	killer cell lectin like receptor F1
200017_at	1.99e-09	6.96e-11	7.242896	14.405674	0.35341139	RPS27A	ribosomal protein S27a
216224_s_at	1.99e-09	6.96e-11	-7.242859	14.405495	-0.33968796	HDAC6	histone deacetylase 6
218240_at	1.99e-09	6.97e-11	7.242437	14.403453	0.43511361	NKIRAS2	NFKB inhibitor interacting Ras like 2
227885_at	1.99e-09	6.98e-11	-7.242165	14.402136	-0.30559488	FOXN3-AS1	FOXN3 antisense RNA 1
220736_at	1.99e-09	6.99e-11	-7.242043	14.401545	-0.87614269	SLC19A3	solute carrier family 19 member 3
202474_s_at	2.00e-09	7.03e-11	7.240891	14.395972	0.31798603	HCFC1	host cell factor C1
226319_s_at	2.02e-09	7.09e-11	7.239066	14.387145	0.8651063	ALYREF	Aly/REF export factor
207971_s_at	2.02e-09	7.11e-11	7.238442	14.384127	0.39571009	CEP68	centrosomal protein 68
209304_x_at	2.03e-09	7.14e-11	-7.237673	14.380409	-1.13163715	GADD45B	growth arrest and DNA damage inducible beta
1553987_at	2.03e-09	7.15e-11	7.237565	14.379887	0.47322602	MAPKAPK5-AS1	MAPKAPK5 antisense RNA 1
204752_x_at	2.04e-09	7.17e-11	7.236887	14.376611	0.46225562	PARP2	poly(ADP-ribose) polymerase 2
209902_at	2.06e-09	7.26e-11	7.234232	14.363768	0.59650399	ATR	ATR serine/threonine kinase
225522_at	2.09e-09	7.35e-11	7.231916	14.352572	0.57285779	AAK1	AP2 associated kinase 1
242056_at	2.09e-09	7.35e-11	7.231854	14.352272	0.71343713	TRIM45	tripartite motif containing 45
203840_at	2.09e-09	7.36e-11	7.231491	14.350518	0.73080203	BLZF1	basic leucine zipper nuclear factor 1
203682_s_at	2.09e-09	7.38e-11	-7.231097	14.348613	-0.69443417	IVD	isovaleryl-CoA dehydrogenase
239516_at	2.09e-09	7.40e-11	7.23056	14.346015	0.95068824
204092_s_at	2.09e-09	7.40e-11	7.230553	14.345981	1.171768	AURKA	aurora kinase A
229861_at	2.09e-09	7.40e-11	7.230525	14.345845	0.50019617	LIG3	DNA ligase 3
236038_at	2.10e-09	7.42e-11	-7.230075	14.343672	-0.71460039	RNF150	ring finger protein 150
227254_at	2.10e-09	7.42e-11	7.229909	14.342868	0.50362243	POU2F1	POU class 2 homeobox 1
242246_x_at	2.11e-09	7.47e-11	-7.228725	14.337145	-0.27882016	MEG3	maternally expressed 3 (non-protein coding)
231895_at	2.11e-09	7.47e-11	7.228587	14.336479	0.71159757	SASS6	SAS-6 centriolar assembly protein
218538_s_at	2.11e-09	7.49e-11	7.228031	14.333791	0.71850065	MRS2	MRS2, magnesium transporter
202823_at	2.13e-09	7.54e-11	7.226671	14.327216	0.96980082	TCEB1	transcription elongation factor B subunit 1
215206_at	2.13e-09	7.55e-11	-7.226529	14.326529	-1.04883122
201681_s_at	2.13e-09	7.56e-11	7.226221	14.325039	1.13378991	DLG5	discs large MAGUK scaffold protein 5
204225_at	2.14e-09	7.58e-11	7.22555	14.321799	0.80498226	HDAC4	histone deacetylase 4
1559142_at	2.15e-09	7.63e-11	-7.224253	14.315527	-0.32949907	KAT6A	lysine acetyltransferase 6A
207274_at	2.16e-09	7.68e-11	-7.222905	14.309015	-0.30969652	CHRNE	cholinergic receptor nicotinic epsilon subunit
208883_at	2.19e-09	7.80e-11	7.219774	14.293883	0.77702388	UBR5	ubiquitin protein ligase E3 component n-recognin 5
201061_s_at	2.19e-09	7.81e-11	-7.219705	14.29355	-0.82036882	STOM	stomatin
244790_at	2.20e-09	7.84e-11	-7.218918	14.289746	-0.84783056	MTCP1	mature T-cell proliferation 1
224959_at	2.21e-09	7.86e-11	7.218382	14.287159	1.00108153	SLC26A2	solute carrier family 26 member 2
218370_s_at	2.21e-09	7.87e-11	7.218123	14.285906	0.56631519	S100PBP	S100P binding protein
242004_x_at	2.22e-09	7.90e-11	-7.217259	14.281732	-0.25584278
238619_at	2.22e-09	7.94e-11	-7.216371	14.277442	-0.98910874
211672_s_at	2.22e-09	7.94e-11	7.21633	14.277243	0.65808271	ARPC4-TTLL3///ARPC4	ARPC4-TTLL3 readthrough///actin related protein 2/3 complex subunit 4
238091_at	2.23e-09	7.95e-11	-7.215901	14.275169	-0.6076583	LOC100506388	uncharacterized LOC100506388
208319_s_at	2.23e-09	7.97e-11	7.215613	14.27378	0.90296354	RBM3	RNA binding motif (RNP1, RRM) protein 3
218788_s_at	2.23e-09	7.97e-11	7.215443	14.272959	1.33656593	SMYD3	SET and MYND domain containing 3
213405_at	2.24e-09	8.00e-11	7.214635	14.269055	0.44877726	RAB22A	RAB22A, member RAS oncogene family
221494_x_at	2.24e-09	8.01e-11	7.21455	14.268641	0.48680859	EIF3K	eukaryotic translation initiation factor 3 subunit K
237049_at	2.25e-09	8.05e-11	-7.213462	14.263386	-1.34100915
213801_x_at	2.25e-09	8.07e-11	7.213015	14.261229	0.49584552	RPSAP19///RPSAP9///SNORA6///RPSAP58///SNORA62///RPSA	ribosomal protein SA pseudogene 19///ribosomal protein SA pseudogene 9///small nucleolar RNA, H/ACA box 6///ribosomal protein SA pseudogene 58///small nucleolar RNA, H/ACA box 62///ribosomal protein SA
219923_at	2.26e-09	8.09e-11	7.212475	14.258619	0.47380516	TRIM45	tripartite motif containing 45
200948_at	2.27e-09	8.15e-11	-7.210983	14.251413	-0.44905255	MLF2	myeloid leukemia factor 2
1555343_at	2.28e-09	8.19e-11	-7.210102	14.247156	-0.38465997	MEGF10	multiple EGF like domains 10
203967_at	2.28e-09	8.19e-11	7.20998	14.246569	1.1610417	CDC6	cell division cycle 6
214946_x_at	2.28e-09	8.20e-11	7.209725	14.245335	0.65512332	LOC101930591///FAM21A///FAM21C	uncharacterized LOC101930591///family with sequence similarity 21 member A///family with sequence similarity 21 member C
228444_at	2.29e-09	8.24e-11	-7.208741	14.240584	-0.55070481	ARRB1	arrestin beta 1
1568857_a_at	2.30e-09	8.25e-11	7.208497	14.239405	0.65709741	NBR1	NBR1, autophagy cargo receptor
205249_at	2.30e-09	8.27e-11	-7.208115	14.237558	-1.57619068	EGR2	early growth response 2
214086_s_at	2.30e-09	8.27e-11	7.208101	14.237494	0.65039049	PARP2	poly(ADP-ribose) polymerase 2
201114_x_at	2.30e-09	8.27e-11	7.208003	14.237021	0.36674629	PSMA7	proteasome subunit alpha 7
205046_at	2.34e-09	8.42e-11	7.204393	14.219588	1.04431769	CENPE	centromere protein E
200703_at	2.34e-09	8.42e-11	7.204295	14.219113	0.57476386	DYNLL1	dynein light chain LC8-type 1
206075_s_at	2.35e-09	8.47e-11	7.203272	14.214175	0.40180886	CSNK2A1	casein kinase 2 alpha 1
227554_at	2.36e-09	8.51e-11	-7.202317	14.209563	-1.3916588	MAGI2-AS3	MAGI2 antisense RNA 3
224855_at	2.39e-09	8.62e-11	7.199636	14.19662	0.50501582	MIR6741///PYCR2	microRNA 6741///pyrroline-5-carboxylate reductase family member 2
223424_s_at	2.39e-09	8.62e-11	7.199604	14.196463	0.60243465	ZSCAN21	zinc finger and SCAN domain containing 21
219161_s_at	2.39e-09	8.63e-11	7.199479	14.195859	0.81088924	CKLF-CMTM1///CKLF	CKLF-CMTM1 readthrough///chemokine like factor
227471_at	2.39e-09	8.65e-11	7.198883	14.192981	0.78693436	HACE1	HECT domain and ankyrin repeat containing E3 ubiquitin protein ligase 1
1561135_at	2.41e-09	8.72e-11	-7.197247	14.185085	-0.587044
242430_at	2.43e-09	8.78e-11	-7.195968	14.178912	-0.22904684
201523_x_at	2.43e-09	8.78e-11	7.195885	14.178514	0.53569249	UBE2N	ubiquitin conjugating enzyme E2 N
213125_at	2.43e-09	8.79e-11	7.195693	14.177585	1.03736027	OLFML2B	olfactomedin like 2B
203012_x_at	2.43e-09	8.82e-11	7.195003	14.174255	0.35603637	RPL23A	ribosomal protein L23a
240322_at	2.45e-09	8.88e-11	-7.193551	14.167245	-0.6769048
218041_x_at	2.47e-09	8.95e-11	-7.192055	14.160028	-0.96403944	SLC38A2	solute carrier family 38 member 2
203566_s_at	2.48e-09	8.99e-11	-7.191209	14.155947	-0.94487315	AGL	amylo-alpha-1, 6-glucosidase, 4-alpha-glucanotransferase
211699_x_at	2.51e-09	9.10e-11	-7.188653	14.143613	-1.5199258	HBA2///HBA1	hemoglobin subunit alpha 2///hemoglobin subunit alpha 1
216010_x_at	2.51e-09	9.10e-11	-7.188634	14.143518	-0.39451365	FUT3	fucosyltransferase 3 (Lewis blood group)
32042_at	2.51e-09	9.11e-11	7.188588	14.143299	0.62763774	ENOX2	ecto-NOX disulfide-thiol exchanger 2
210463_x_at	2.52e-09	9.15e-11	7.187673	14.138885	0.49648079	TRMT1	tRNA methyltransferase 1
235680_at	2.52e-09	9.16e-11	-7.187359	14.137368	-0.79869081
221995_s_at	2.52e-09	9.17e-11	-7.187124	14.136232	-0.5089937	MRPL57	mitochondrial ribosomal protein L57
220595_at	2.53e-09	9.20e-11	-7.186578	14.133601	-0.69896414	PDZRN4	PDZ domain containing ring finger 4
212270_x_at	2.53e-09	9.22e-11	7.185979	14.13071	0.5055966	RPL17-C18orf32///SNORD58C///C18orf32///SNORD58A///SNORD58B///RPL17	RPL17-C18orf32 readthrough///small nucleolar RNA, C/D box 58C///chromosome 18 open reading frame 32///small nucleolar RNA, C/D box 58A///small nucleolar RNA, C/D box 58B///ribosomal protein L17
222309_at	2.53e-09	9.23e-11	7.185886	14.130261	0.94866873	C6orf62	chromosome 6 open reading frame 62
208730_x_at	2.54e-09	9.25e-11	-7.185408	14.127957	-0.33172424	RAB2A	RAB2A, member RAS oncogene family
203077_s_at	2.54e-09	9.27e-11	7.185035	14.126156	0.64138215	SMAD2	SMAD family member 2
218389_s_at	2.54e-09	9.27e-11	7.184902	14.125516	0.4561015	APH1A	aph-1 homolog A, gamma-secretase subunit
202998_s_at	2.54e-09	9.28e-11	7.184647	14.124286	0.89060308	LOXL2	lysyl oxidase like 2
1562144_at	2.54e-09	9.30e-11	-7.184317	14.12269	-0.62578805
1554692_at	2.55e-09	9.34e-11	-7.183424	14.118386	-0.3773002	SLC23A2	solute carrier family 23 member 2
[truncated: 52,676 more rows]
