# Supplementary material for: ASPM May be Related to the Malignant Progression of Hepatitis B and is Associated With a Poor Prognosis of Hepatocellular Carcinoma
Source: Front Bioinform. 2022 Mar 18;2:871027. doi: 10.3389/fbinf.2022.871027 (PMC9580902; doi:10.3389/fbinf.2022.871027)
Supplement: Supplementary file 1 [file DataSheet3.ZIP › Figure S1/Figure S1, GSE55092.txt]

ID	adj.P.Val	P.Value	t	B	logFC	Gene.symbol	Gene.title
220496_at	1.83e-59	3.35e-64	-30.6777122	135.393393	-4.09469595	CLEC1B	C-type lectin domain family 1 member B
227654_at	8.25e-58	3.02e-62	-29.5663519	130.989902	-2.61608272	FAM65C	family with sequence similarity 65 member C
222484_s_at	8.65e-58	4.74e-62	-29.4562788	130.546823	-4.08472057	CXCL14	C-X-C motif chemokine ligand 14
1559573_at	1.02e-56	7.43e-61	-28.7931035	127.850273	-4.63144453	LINC01093	long intergenic non-protein coding RNA 1093
220491_at	1.88e-55	1.72e-59	-28.049469	124.770394	-5.20959742	HAMP	hepcidin antimicrobial peptide
218002_s_at	7.04e-55	7.72e-59	-27.6983652	123.295192	-3.52179078	CXCL14	C-X-C motif chemokine ligand 14
1559577_at	1.40e-54	1.80e-58	-27.5024419	122.466045	-3.03105168	FCN2	ficolin 2
220070_at	7.42e-54	1.09e-57	-27.0882358	120.698941	-2.02775341	KDM8	lysine demethylase 8
207165_at	5.60e-53	9.22e-57	26.6011175	118.595841	3.17756834	HMMR	hyaluronan mediated motility receptor
230406_at	6.58e-53	1.20e-56	-26.5409076	118.333999	-2.62800534
237765_at	2.04e-52	4.10e-56	-26.2651529	117.12943	-3.20211311	SLC25A47	solute carrier family 25 member 47
230478_at	4.70e-52	1.03e-55	-26.0583428	116.220225	-4.35946352	OIT3	oncoprotein induced transcript 3
202409_at	4.77e-52	1.14e-55	-26.0370998	116.126551	-4.31599946	INS-IGF2///IGF2	INS-IGF2 readthrough///insulin like growth factor 2
1553296_at	5.24e-52	1.34e-55	-25.9998749	115.962274	-3.79791005	ADGRG7	adhesion G protein-coupled receptor G7
205866_at	1.13e-51	3.11e-55	-25.8128925	115.134641	-3.98827501	FCN3	ficolin 3
207804_s_at	2.74e-51	8.02e-55	-25.6033948	114.202448	-4.3242561	FCN2	ficolin 2
220114_s_at	1.62e-50	5.03e-54	-25.200189	112.393635	-2.00544419	STAB2	stabilin 2
242881_x_at	1.02e-49	3.35e-53	24.7880564	110.524608	3.5412649	DUXAP10	double homeobox A pseudogene 10
1559065_a_at	1.91e-49	6.63e-53	-24.6410099	109.852773	-3.61843073	CLEC4G	C-type lectin domain family 4 member G
240904_at	1.66e-48	6.26e-52	-24.1604885	107.63892	-3.0018672
228186_s_at	1.66e-48	6.37e-52	-24.1567515	107.621592	-2.56849355	RSPO3	R-spondin 3
212554_at	2.52e-48	1.04e-51	24.0527018	107.13843	2.76328833	CAP2	CAP, adenylate cyclase-associated protein, 2 (yeast)
237350_at	2.52e-48	1.06e-51	-24.0483789	107.118328	-3.07943491	TTC36	tetratricopeptide repeat domain 36
212551_at	4.45e-48	1.95e-51	23.9193789	106.517381	2.8802818	CAP2	CAP, adenylate cyclase-associated protein, 2 (yeast)
205342_s_at	9.67e-48	4.42e-51	23.7469757	105.711018	3.53160134	SULT1C2	sulfotransferase family 1C member 2
225316_at	1.58e-47	7.51e-51	-23.6356926	105.188562	-3.39227722	MFSD2A	major facilitator superfamily domain containing 2A
227135_at	2.78e-46	1.37e-49	-23.0306018	102.320637	-1.77529662	NAAA	N-acylethanolamine acid amidase
201291_s_at	9.62e-46	4.93e-49	22.767197	101.057777	3.71230408	TOP2A	topoisomerase (DNA) II alpha
201764_at	7.47e-45	3.96e-48	22.3415949	98.998669	1.43264985	TMEM106C	transmembrane protein 106C
219918_s_at	9.10e-44	4.99e-47	21.8302354	96.494051	3.04380874	ASPM	abnormal spindle microtubule assembly
209709_s_at	1.04e-43	5.88e-47	21.7974769	96.332458	2.33902002	HMMR	hyaluronan mediated motility receptor
235004_at	1.31e-43	7.66e-47	21.7446116	96.07139	3.09520301	RBM24	RNA binding motif protein 24
232224_at	1.72e-43	1.04e-46	-21.6837066	95.770172	-2.06438508	MASP1	mannan binding lectin serine peptidase 1
223967_at	2.79e-43	1.74e-46	-21.581129	95.261774	-1.5362644	ANGPTL6	angiopoietin like 6
230135_at	2.86e-43	1.88e-46	-21.5657744	95.185556	-3.61006988	HHIP	hedgehog interacting protein
203373_at	2.86e-43	1.88e-46	-21.564934	95.181384	-3.09098266	SOCS2	suppressor of cytokine signaling 2
222077_s_at	4.63e-43	3.14e-46	21.4635452	94.677334	2.66113967	RACGAP1	Rac GTPase activating protein 1
209304_x_at	5.60e-43	3.89e-46	-21.420565	94.46326	-2.62278584	GADD45B	growth arrest and DNA damage inducible beta
220801_s_at	6.07e-43	4.33e-46	-21.3993803	94.357656	-3.64698658	HAO2	hydroxyacid oxidase 2
207995_s_at	7.83e-43	5.73e-46	-21.3440063	94.081347	-3.2171878	CLEC4M	C-type lectin domain family 4 member M
226287_at	8.78e-43	6.59e-46	21.3164228	93.943562	2.26694116	CCDC34	coiled-coil domain containing 34
205984_at	1.06e-42	8.11e-46	-21.2752726	93.737825	-3.49882278	CRHBP	corticotropin releasing hormone binding protein
207574_s_at	1.08e-42	8.51e-46	-21.2657982	93.690426	-3.06251658	GADD45B	growth arrest and DNA damage inducible beta
222608_s_at	2.24e-42	1.80e-45	21.1174758	92.946868	3.40869836	ANLN	anillin actin binding protein
201566_x_at	2.59e-42	2.13e-45	-21.084495	92.781144	-2.03489336	ID2	inhibitor of DNA binding 2, HLH protein
213194_at	3.94e-42	3.32e-45	20.9977766	92.344726	3.34175553	ROBO1	roundabout guidance receptor 1
204162_at	4.94e-42	4.25e-45	20.9490536	92.099097	2.84821793	NDC80	NDC80, kinetochore complex component
214478_at	5.77e-42	5.07e-45	-20.9146417	91.925429	-4.13350236	SPP2	secreted phosphoprotein 2
211470_s_at	8.15e-42	7.31e-45	20.8429389	91.563072	4.47815616	SULT1C2	sulfotransferase family 1C member 2
226936_at	8.19e-42	7.49e-45	20.8381458	91.538826	1.8486192	CENPW	centromere protein W
204428_s_at	4.10e-41	3.82e-44	-20.5204512	89.925115	-2.6087211	LCAT	lecithin-cholesterol acyltransferase
235147_at	6.00e-41	5.70e-44	20.4429203	89.529316	2.17512772
205911_at	7.61e-41	7.38e-44	-20.3929852	89.273983	-1.21625335	PTH1R	parathyroid hormone 1 receptor
241418_at	9.65e-41	9.53e-44	20.3435782	89.021032	3.94014293	NMRAL1P1	NmrA like redox sensor 1 pseudogene 1
223593_at	1.04e-40	1.04e-43	-20.3257856	88.929862	-1.4938926	AADAT	aminoadipate aminotransferase
205225_at	1.94e-40	1.99e-43	-20.2014406	88.291563	-3.1857361	ESR1	estrogen receptor 1
228729_at	2.01e-40	2.10e-43	20.1913841	88.239852	2.76782832	CCNB1	cyclin B1
207828_s_at	2.14e-40	2.27e-43	20.1758064	88.159726	2.67882048	CENPF	centromere protein F
209921_at	2.91e-40	3.14e-43	20.1137912	87.84043	4.04565018	SLC7A11	solute carrier family 7 member 11
225571_at	3.59e-40	3.94e-43	-20.0701121	87.615242	-3.14094365	LIFR	leukemia inhibitory factor receptor alpha
221685_s_at	3.59e-40	4.01e-43	20.0670116	87.599248	1.35235905	SPDL1	spindle apparatus coiled-coil protein 1
225687_at	4.47e-40	5.06e-43	20.0220806	87.36733	2.50838238	FAM83D	family with sequence similarity 83 member D
201565_s_at	5.97e-40	6.88e-43	-19.9633103	87.063584	-1.78898187	ID2	inhibitor of DNA binding 2, HLH protein
230076_at	6.17e-40	7.22e-43	-19.9541031	87.015957	-1.96017734	PITPNM3	PITPNM family member 3
207076_s_at	1.40e-39	1.67e-42	-19.7943465	86.187831	-2.19954823	ASS1	argininosuccinate synthase 1
209696_at	1.66e-39	2.03e-42	-19.7566787	85.992093	-3.66865655	FBP1	fructose-bisphosphatase 1
219313_at	1.66e-39	2.04e-42	-19.756196	85.989583	-2.95313073	GRAMD1C	GRAM domain containing 1C
201656_at	1.67e-39	2.07e-42	19.7525525	85.97064	2.02837828	ITGA6	integrin subunit alpha 6
209160_at	2.24e-39	2.83e-42	19.6933958	85.662836	1.9824384	AKR1C3	aldo-keto reductase family 1, member C3
204720_s_at	2.72e-39	3.53e-42	19.6516113	85.44515	2.34544175	DNAJC6	DnaJ heat shock protein family (Hsp40) member C6
204019_s_at	2.72e-39	3.53e-42	-19.6512999	85.443527	-2.42335621	SH3YL1	SH3 and SYLF domain containing 1
205307_s_at	2.80e-39	3.68e-42	-19.6433232	85.401945	-3.05979276	KMO	kynurenine 3-monooxygenase (kynurenine 3-hydroxylase)
228116_at	3.02e-39	4.04e-42	19.6258733	85.31095	1.93812024	LINC01296///DUXAP10///DUXAP8	long intergenic non-protein coding RNA 1296///double homeobox A pseudogene 10///double homeobox A pseudogene 8
231156_at	7.06e-39	9.55e-42	-19.4626706	84.458011	-3.18300176	HAO2	hydroxyacid oxidase 2
222584_at	1.02e-38	1.40e-41	19.3910979	84.082873	1.01546066	MSTO1	misato 1, mitochondrial distribution and morphology regulator
205531_s_at	1.13e-38	1.57e-41	-19.3686216	83.96493	-4.32740946	GLS2	glutaminase 2
204825_at	1.31e-38	1.84e-41	19.3387058	83.807849	2.81768675	MELK	maternal embryonic leucine zipper kinase
201292_at	2.12e-38	3.02e-41	19.2452833	83.316568	3.03397932	TOP2A	topoisomerase (DNA) II alpha
217319_x_at	2.49e-38	3.60e-41	-19.2123998	83.143377	-3.1382862	CYP4A22///CYP4A11	cytochrome P450 family 4 subfamily A member 22///cytochrome P450 family 4 subfamily A member 11
207877_s_at	2.57e-38	3.76e-41	19.2045072	83.101788	0.903902	NVL	nuclear VCP-like
231882_at	3.53e-38	5.22e-41	19.1425066	82.774803	2.16524502
218296_x_at	5.54e-38	8.31e-41	19.055506	82.315141	0.94068827	MSTO2P///MSTO1	misato family member 2, pseudogene///misato 1, mitochondrial distribution and morphology regulator
202441_at	5.56e-38	8.43e-41	-19.0526538	82.300055	-1.05271486	ERLIN1	ER lipid raft associated 1
230964_at	6.43e-38	9.88e-41	-19.0230799	82.143572	-3.39302328	FREM2	FRAS1 related extracellular matrix protein 2
209365_s_at	7.06e-38	1.10e-40	-19.0033655	82.039197	-1.73498318	ECM1	extracellular matrix protein 1
232195_at	1.22e-37	1.91e-40	18.8993353	81.487597	2.6054947	GPR158	G protein-coupled receptor 158
242546_at	1.61e-37	2.57e-40	18.8446105	81.196876	2.26605946	LINC01296///DUXAP10	long intergenic non-protein coding RNA 1296///double homeobox A pseudogene 10
205790_at	1.88e-37	3.03e-40	-18.8140262	81.034233	-1.33173151	SKAP1	src kinase associated phosphoprotein 1
203213_at	2.15e-37	3.51e-40	18.7865294	80.887908	2.72193267	CDK1	cyclin dependent kinase 1
210589_s_at	2.22e-37	3.66e-40	18.7784825	80.845068	1.71867487	GBAP1	glucosylceramidase beta pseudogene 1
210233_at	2.74e-37	4.56e-40	-18.7377796	80.628248	-3.33146103	IL1RAP	interleukin 1 receptor accessory protein
1568638_a_at	2.80e-37	4.71e-40	-18.7314425	80.594472	-2.92729973	IDO2	indoleamine 2,3-dioxygenase 2
243843_at	2.80e-37	4.77e-40	-18.7293299	80.583211	-1.87743415	N4BP2L1	NEDD4 binding protein 2 like 1
214710_s_at	2.94e-37	5.05e-40	18.7185575	80.52578	2.62260972	CCNB1	cyclin B1
203666_at	4.83e-37	8.39e-40	-18.6242955	80.022619	-3.2587896	CXCL12	C-X-C motif chemokine ligand 12
219014_at	4.89e-37	8.59e-40	-18.6201089	80.000246	-2.97027456	PLAC8	placenta specific 8
237466_s_at	5.40e-37	9.59e-40	-18.5996811	79.891045	-1.87464906	HHIP	hedgehog interacting protein
205227_at	6.70e-37	1.20e-39	-18.5579632	79.66787	-1.87758623	IL1RAP	interleukin 1 receptor accessory protein
210481_s_at	9.19e-37	1.66e-39	-18.4974861	79.34395	-2.73916584	CLEC4M	C-type lectin domain family 4 member M
206424_at	9.37e-37	1.71e-39	-18.4921451	79.315322	-3.22773625	CYP26A1	cytochrome P450 family 26 subfamily A member 1
218269_at	1.23e-36	2.27e-39	18.4404814	79.038207	0.80510609	DROSHA	drosha ribonuclease III
213375_s_at	1.60e-36	2.98e-39	-18.3897402	78.765713	-1.93074113	N4BP2L1	NEDD4 binding protein 2 like 1
237716_at	1.63e-36	3.08e-39	-18.3839559	78.734629	-2.63677084
203550_s_at	1.80e-36	3.43e-39	18.3641319	78.628066	1.02347497	FAM189B	family with sequence similarity 189 member B
243146_at	2.35e-36	4.51e-39	-18.313329	78.354754	-2.88507469
244631_at	2.39e-36	4.63e-39	18.3085283	78.32891	1.79735437	LOC389834	ankyrin repeat domain 57 pseudogene
215712_s_at	2.49e-36	4.87e-39	-18.2994229	78.279885	-1.36370034	IGFALS	insulin like growth factor binding protein acid labile subunit
224233_s_at	2.53e-36	5.01e-39	18.2943306	78.252462	1.13256165	MSTO1	misato 1, mitochondrial distribution and morphology regulator
222593_s_at	2.84e-36	5.67e-39	18.2714987	78.12947	1.59030495	SPATS2	spermatogenesis associated serine rich 2
243929_at	3.37e-36	6.78e-39	-18.2384661	77.951412	-3.94878046
57539_at	4.40e-36	8.93e-39	-18.1878032	77.678056	-1.77164764	ZGPAT///LIME1	zinc finger CCCH-type and G-patch domain containing///Lck interacting transmembrane adaptor 1
227943_at	5.95e-36	1.22e-38	18.1306398	77.36924	2.03723817
205478_at	7.01e-36	1.45e-38	-18.0991037	77.198698	-2.05439885	PPP1R1A	protein phosphatase 1 regulatory inhibitor subunit 1A
242350_s_at	8.35e-36	1.75e-38	18.0641661	77.009616	1.69700283	ST8SIA6-AS1	ST8SIA6 antisense RNA 1
225638_at	8.35e-36	1.76e-38	18.063877	77.008051	1.39931679	COA6	cytochrome c oxidase assembly factor 6
218024_at	8.65e-36	1.83e-38	-18.055865	76.964669	-1.59359511	MPC1	mitochondrial pyruvate carrier 1
1552440_at	9.98e-36	2.14e-38	-18.0273366	76.810131	-1.85057837	GPR182	G protein-coupled receptor 182
218755_at	9.98e-36	2.15e-38	18.0265467	76.805851	2.47293247	KIF20A	kinesin family member 20A
226750_at	1.17e-35	2.55e-38	-17.9956208	76.638209	-1.5010018	LARP1B	La ribonucleoprotein domain family member 1B
220186_s_at	1.26e-35	2.77e-38	-17.9801274	76.554179	-2.09819484	CDHR2	cadherin related family member 2
228033_at	1.29e-35	2.85e-38	17.9755194	76.529181	2.46569947	E2F7	E2F transcription factor 7
203073_at	1.37e-35	3.05e-38	17.9626178	76.459177	1.13252808	COG2	component of oligomeric golgi complex 2
219148_at	1.49e-35	3.34e-38	17.9460007	76.368984	2.60812813	PBK	PDZ binding kinase
50374_at	1.68e-35	3.84e-38	17.9207058	76.231623	1.06950013	OXLD1	oxidoreductase like domain containing 1
225853_at	1.68e-35	3.85e-38	-17.9203554	76.229719	-1.34875808	GNPNAT1	glucosamine-phosphate N-acetyltransferase 1
205773_at	1.86e-35	4.29e-38	-17.9003382	76.120962	-2.03725828	CPEB3	cytoplasmic polyadenylation element binding protein 3
225575_at	1.98e-35	4.59e-38	-17.8880279	76.054052	-2.93399335	LIFR	leukemia inhibitory factor receptor alpha
206680_at	2.21e-35	5.18e-38	-17.8661949	75.93534	-2.60961052	CD5L	CD5 molecule like
204224_s_at	2.33e-35	5.49e-38	-17.8554089	75.876671	-2.4327901	GCH1	GTP cyclohydrolase 1
212230_at	2.78e-35	6.60e-38	-17.8219774	75.694735	-1.36495322	PLPP3	phospholipid phosphatase 3
206210_s_at	3.56e-35	8.54e-38	-17.775109	75.439443	-2.53806397	CETP	cholesteryl ester transfer protein
212859_x_at	4.47e-35	1.08e-37	-17.7324466	75.206827	-2.67736336	MT1E	metallothionein 1E
225871_at	4.55e-35	1.11e-37	17.7279153	75.182107	2.0546464	STEAP2	STEAP2 metalloreductase
202846_s_at	6.09e-35	1.49e-37	17.6735295	74.885216	0.98116956	PIGC	phosphatidylinositol glycan anchor biosynthesis class C
209044_x_at	7.77e-35	1.92e-37	17.6279273	74.635995	1.04237033	SF3B4	splicing factor 3b subunit 4
225557_at	8.56e-35	2.13e-37	-17.6091427	74.533262	-2.01650915	CSRNP1	cysteine and serine rich nuclear protein 1
203549_s_at	9.96e-35	2.49e-37	17.5804188	74.376087	1.89455325	LPL	lipoprotein lipase
235129_at	1.00e-34	2.52e-37	-17.5782437	74.364181	-1.72711306	PPP1R1A	protein phosphatase 1 regulatory inhibitor subunit 1A
244562_s_at	1.04e-34	2.66e-37	-17.5685252	74.310977	-3.9797058
212185_x_at	1.04e-34	2.67e-37	-17.567901	74.307559	-2.33480257	MT2A	metallothionein 2A
223642_at	1.15e-34	2.96e-37	17.5492753	74.205559	3.38350085	ZIC2	Zic family member 2
203755_at	1.18e-34	3.05e-37	17.5438592	74.175891	2.65839246	BUB1B	BUB1 mitotic checkpoint serine/threonine kinase B
201328_at	1.65e-34	4.33e-37	-17.4807225	73.82978	-2.07528556	ETS2	ETS proto-oncogene 2, transcription factor
242515_x_at	1.67e-34	4.39e-37	17.477924	73.814427	0.91704507	AKIP1	A-kinase interacting protein 1
202261_at	1.92e-34	5.08e-37	17.4516953	73.670493	0.93134254	VPS72	vacuolar protein sorting 72 homolog
220110_s_at	2.12e-34	5.66e-37	-17.4322025	73.563468	-1.12276016	NXF3	nuclear RNA export factor 3
228101_at	2.43e-34	6.53e-37	-17.4064232	73.421858	-1.67208896	APBA1	amyloid beta precursor protein binding family A member 1
211231_x_at	2.57e-34	6.96e-37	-17.3947591	73.357759	-1.38274977	CYP4A11	cytochrome P450 family 4 subfamily A member 11
236442_at	2.96e-34	8.07e-37	-17.3680799	73.211084	-1.70656122	DPF3	double PHD fingers 3
206618_at	3.07e-34	8.43e-37	-17.3603796	73.168733	-1.66150295	IL18R1	interleukin 18 receptor 1
229641_at	3.29e-34	9.08e-37	-17.3469812	73.095028	-2.23848487	CCBE1	collagen and calcium binding EGF domains 1
223699_at	3.29e-34	9.15e-37	-17.345458	73.086647	-3.49802095	CNDP1	carnosine dipeptidase 1
210015_s_at	3.34e-34	9.34e-37	17.3417172	73.066064	1.38315778	MAP2	microtubule associated protein 2
221188_s_at	3.63e-34	1.02e-36	-17.3256524	72.977652	-2.05529892	CIDEB	cell death-inducing DFFA-like effector b
204788_s_at	3.89e-34	1.10e-36	17.312	72.902492	1.07799426	PPOX	protoporphyrinogen oxidase
228191_at	4.46e-34	1.27e-36	17.2860779	72.759722	1.47111781	FLVCR1	feline leukemia virus subgroup C cellular receptor 1
221573_at	4.54e-34	1.30e-36	17.281696	72.735581	0.96820258	C7orf25///PSMA2	chromosome 7 open reading frame 25///proteasome subunit alpha 2
1564706_s_at	6.03e-34	1.74e-36	-17.2294159	72.447369	-3.64539806	GLS2	glutaminase 2
216336_x_at	6.09e-34	1.77e-36	-17.2264889	72.431224	-2.44216451	MT1E	metallothionein 1E
201681_s_at	6.41e-34	1.88e-36	17.2162007	72.374465	1.61311016	DLG5	discs large MAGUK scaffold protein 5
227771_at	6.54e-34	1.93e-36	-17.2113833	72.347883	-2.0975373	LIFR	leukemia inhibitory factor receptor alpha
235199_at	6.76e-34	2.00e-36	-17.204352	72.309081	-1.9913566	RNF125	ring finger protein 125
205306_x_at	7.27e-34	2.17e-36	-17.1903077	72.231559	-3.02148044	KMO	kynurenine 3-monooxygenase (kynurenine 3-hydroxylase)
218009_s_at	8.05e-34	2.41e-36	17.1708345	72.124033	2.52925186	PRC1	protein regulator of cytokinesis 1
219772_s_at	8.12e-34	2.45e-36	17.1683173	72.11013	2.84330887	SMPX	small muscle protein, X-linked
218662_s_at	1.01e-33	3.07e-36	17.1278131	71.886319	2.2686022	NCAPG	non-SMC condensin I complex subunit G
231311_at	1.04e-33	3.17e-36	-17.1221274	71.854886	-1.80221081
225540_at	1.05e-33	3.21e-36	17.1195807	71.840806	2.4954099	MAP2	microtubule associated protein 2
207102_at	1.12e-33	3.47e-36	-17.1060098	71.765762	-4.4835133	AKR1D1	aldo-keto reductase family 1, member D1
214142_at	1.22e-33	3.80e-36	-17.0896855	71.675463	-2.57310225	ZG16	zymogen granule protein 16
218253_s_at	1.45e-33	4.54e-36	17.0574554	71.497086	0.92854497	EIF2D	eukaryotic translation initiation factor 2D
205449_at	1.50e-33	4.72e-36	17.0507024	71.459697	1.28658859	SAC3D1	SAC3 domain containing 1
206755_at	1.73e-33	5.47e-36	-17.0243352	71.313657	-3.69031805	CYP2B6	cytochrome P450 family 2 subfamily B member 6
201694_s_at	1.78e-33	5.65e-36	-17.0183659	71.280583	-2.49799939	EGR1	early growth response 1
227226_at	1.82e-33	5.81e-36	17.0132695	71.252343	2.67179569	MRAP2	melanocortin 2 receptor accessory protein 2
223307_at	1.82e-33	5.86e-36	17.0117161	71.243735	1.87297338	CDCA3	cell division cycle associated 3
200882_s_at	2.25e-33	7.30e-36	16.9725864	71.026798	1.37079079	PSMD4	proteasome 26S subunit, non-ATPase 4
1558714_at	2.45e-33	7.99e-36	16.9564406	70.937233	3.01534354
228391_at	2.55e-33	8.35e-36	-16.9484973	70.893158	-2.04614494	CYP4V2	cytochrome P450 family 4 subfamily V member 2
39248_at	2.61e-33	8.61e-36	-16.943015	70.862734	-2.27365127	AQP3	aquaporin 3 (Gill blood group)
224950_at	2.61e-33	8.69e-36	16.9412878	70.853148	1.33654974	PTGFRN	prostaglandin F2 receptor inhibitor
210253_at	2.61e-33	8.70e-36	16.9411612	70.852446	1.54887781	HTATIP2	HIV-1 Tat interactive protein 2
209687_at	2.62e-33	8.78e-36	-16.9394773	70.8431	-4.38474321	CXCL12	C-X-C motif chemokine ligand 12
209189_at	2.70e-33	9.08e-36	-16.933543	70.810161	-3.74738127	FOS	Fos proto-oncogene, AP-1 transcription factor subunit
228717_at	3.11e-33	1.05e-35	-16.9073154	70.664534	-1.93778772
211138_s_at	3.16e-33	1.07e-35	-16.9033801	70.642677	-3.08351411	KMO	kynurenine 3-monooxygenase (kynurenine 3-hydroxylase)
1553977_a_at	3.18e-33	1.09e-35	-16.9013941	70.631645	-2.8665125	CYP39A1	cytochrome P450 family 39 subfamily A member 1
221848_at	3.56e-33	1.22e-35	-16.8801192	70.513444	-1.78143642	ZGPAT	zinc finger CCCH-type and G-patch domain containing
244532_x_at	3.76e-33	1.30e-35	16.8695046	70.454451	3.06220592
203820_s_at	3.79e-33	1.32e-35	16.8670763	70.440953	3.7439737	IGF2BP3	insulin like growth factor 2 mRNA binding protein 3
244359_s_at	3.85e-33	1.35e-35	16.8632607	70.419742	3.11536087
1557754_at	4.07e-33	1.43e-35	16.8526693	70.360857	1.64944192	LOC401068	uncharacterized LOC401068
209122_at	4.31e-33	1.52e-35	-16.8412252	70.297217	-1.78704818	PLIN2	perilipin 2
205871_at	4.37e-33	1.55e-35	-16.8378971	70.278706	-2.85186922	PLGLB1///PLGLB2	plasminogen-like B1///plasminogen-like B2
200977_s_at	4.60e-33	1.64e-35	16.8278705	70.222932	0.74439074	TAX1BP1	Tax1 binding protein 1
235642_at	4.61e-33	1.65e-35	-16.8265749	70.215724	-2.87377768
215177_s_at	4.70e-33	1.69e-35	16.822322	70.192063	1.63482068	ITGA6	integrin subunit alpha 6
33494_at	4.82e-33	1.75e-35	-16.8166312	70.160398	-1.5483087	ETFDH	electron transfer flavoprotein dehydrogenase
213301_x_at	5.78e-33	2.11e-35	16.7833989	69.975413	1.081877	TRIM24	tripartite motif containing 24
230109_at	5.96e-33	2.18e-35	-16.7772862	69.941373	-1.60207237	PDE7B	phosphodiesterase 7B
209447_at	7.40e-33	2.72e-35	-16.7377966	69.721362	-1.4337782	SYNE1	spectrin repeat containing nuclear envelope protein 1
235086_at	9.67e-33	3.57e-35	-16.6892305	69.450536	-3.41675995	THBS1	thrombospondin 1
237563_s_at	1.01e-32	3.75e-35	16.6807507	69.403222	1.47575292
202338_at	1.03e-32	3.83e-35	16.6767465	69.380877	1.14860169	TK1	thymidine kinase 1
203714_s_at	1.05e-32	3.94e-35	16.6719901	69.354332	1.19432178	TBCE	tubulin folding cofactor E
220994_s_at	1.07e-32	4.02e-35	16.6681771	69.33305	1.6216352	STXBP6	syntaxin binding protein 6
217521_at	1.10e-32	4.17e-35	-16.6618412	69.297683	-3.39348767	HAL	histidine ammonia-lyase
209714_s_at	1.10e-32	4.20e-35	16.6605794	69.290639	1.64121515	CDKN3	cyclin dependent kinase inhibitor 3
226059_at	1.12e-32	4.29e-35	16.6568947	69.270068	1.37345805	TOMM40L	translocase of outer mitochondrial membrane 40 like
234980_at	1.16e-32	4.45e-35	-16.6503881	69.233739	-1.52091274	TMEM56	transmembrane protein 56
217546_at	1.22e-32	4.71e-35	-16.6400085	69.175777	-3.65801717	MT1M	metallothionein 1M
236641_at	1.22e-32	4.74e-35	16.6389239	69.16972	2.55353716	KIF14	kinesin family member 14
211456_x_at	1.23e-32	4.79e-35	-16.6372692	69.160478	-2.28787383	MT1HL1	metallothionein 1H-like 1
201001_s_at	1.41e-32	5.50e-35	16.6124956	69.022078	0.90440884	TMEM189-UBE2V1///TMEM189///UBE2V2///UBE2V1	TMEM189-UBE2V1 readthrough///transmembrane protein 189///ubiquitin conjugating enzyme E2 V2///ubiquitin conjugating enzyme E2 V1
207609_s_at	1.42e-32	5.57e-35	-16.6102609	69.00959	-2.83928357	CYP1A2	cytochrome P450 family 1 subfamily A member 2
221797_at	1.84e-32	7.28e-35	16.5627865	68.744163	0.86045427	OXLD1	oxidoreductase like domain containing 1
231131_at	2.29e-32	9.09e-35	16.5233649	68.523564	2.66761345	FAM133A	family with sequence similarity 133 member A
206461_x_at	2.29e-32	9.16e-35	-16.5219988	68.515916	-2.61525872	MT1H	metallothionein 1H
213629_x_at	2.29e-32	9.19e-35	-16.5215114	68.513187	-3.11673713	MT1F	metallothionein 1F
207608_x_at	2.41e-32	9.71e-35	-16.5116332	68.45788	-3.5695398	CYP1A2	cytochrome P450 family 1 subfamily A member 2
233180_at	2.89e-32	1.17e-34	-16.4792615	68.276557	-1.91594264
206007_at	3.74e-32	1.52e-34	-16.432699	68.015539	-2.69240729	PRG4	proteoglycan 4
203372_s_at	4.30e-32	1.76e-34	-16.4069078	67.870856	-2.09589469	SOCS2	suppressor of cytokine signaling 2
218355_at	4.35e-32	1.78e-34	16.4042766	67.856091	2.00778208	KIF4A	kinesin family member 4A
202973_x_at	4.42e-32	1.82e-34	-16.4007679	67.836401	-1.74005457	FAM13A	family with sequence similarity 13 member A
205339_at	5.08e-32	2.10e-34	16.3752972	67.693425	1.60745947	STIL	SCL/TAL1 interrupting locus
1556037_s_at	5.29e-32	2.20e-34	-16.3671798	67.647843	-0.92132356	HHIP	hedgehog interacting protein
205019_s_at	5.36e-32	2.24e-34	-16.3641469	67.630811	-1.27388341	VIPR1	vasoactive intestinal peptide receptor 1
205440_s_at	5.48e-32	2.30e-34	-16.359484	67.604623	-2.47733805	NPY1R	neuropeptide Y receptor Y1
200872_at	5.63e-32	2.37e-34	16.3538843	67.57317	1.52233419	S100A10	S100 calcium binding protein A10
208820_at	5.92e-32	2.50e-34	16.3444155	67.519977	0.89683514	PTK2	protein tyrosine kinase 2
208383_s_at	6.12e-32	2.60e-34	-16.3377024	67.482259	-3.74266215	PCK1	phosphoenolpyruvate carboxykinase 1
241453_at	6.26e-32	2.67e-34	16.3330288	67.455997	1.44930465	PTK2	protein tyrosine kinase 2
232336_at	6.32e-32	2.70e-34	16.3305094	67.441839	1.73717084	ZSWIM5	zinc finger SWIM-type containing 5
227404_s_at	6.86e-32	2.96e-34	-16.314818	67.353643	-2.8468206	EGR1	early growth response 1
205498_at	6.86e-32	2.96e-34	-16.3145773	67.35229	-3.22979711	GHR	growth hormone receptor
219340_s_at	8.13e-32	3.53e-34	-16.2836642	67.178457	-1.35690058	CLN8	ceroid-lipofuscinosis, neuronal 8
202244_at	8.36e-32	3.64e-34	16.2780851	67.147073	0.81596472	PSMB4	proteasome subunit beta 4
204391_x_at	8.87e-32	3.88e-34	16.2668819	67.084041	1.01613451	TRIM24	tripartite motif containing 24
225834_at	9.59e-32	4.21e-34	16.2524765	67.002973	2.56278678	FAM72A///FAM72D///FAM72B///FAM72C	family with sequence similarity 72 member A///family with sequence similarity 72 member D///family with sequence similarity 72 member B///family with sequence similarity 72 member C
235343_at	9.64e-32	4.25e-34	16.250792	66.993492	2.21972044	VASH2	vasohibin 2
226805_at	9.74e-32	4.31e-34	16.2481774	66.978775	0.92222803	FITM2	fat storage inducing transmembrane protein 2
206417_at	1.00e-31	4.46e-34	-16.2422628	66.94548	-1.9786251	CNGA1	cyclic nucleotide gated channel alpha 1
205819_at	1.12e-31	4.98e-34	-16.2228578	66.836218	-3.35515345	MARCO	macrophage receptor with collagenous structure
217165_x_at	1.42e-31	6.37e-34	-16.1792846	66.590722	-2.93193176	MT1F	metallothionein 1F
207039_at	1.63e-31	7.35e-34	16.1541957	66.449274	1.54515694	CDKN2A	cyclin dependent kinase inhibitor 2A
207262_at	1.79e-31	8.13e-34	-16.1365597	66.349804	-3.02080261	APOF	apolipoprotein F
207420_at	1.79e-31	8.14e-34	-16.136279	66.34822	-2.39162438	COLEC10	collectin subfamily member 10
203802_x_at	1.81e-31	8.26e-34	16.1337618	66.334021	0.8979106	NSUN5	NOP2/Sun RNA methyltransferase family member 5
204745_x_at	1.84e-31	8.39e-34	-16.1308542	66.317617	-2.66618347	MT1G	metallothionein 1G
218486_at	2.02e-31	9.28e-34	-16.1131284	66.217595	-1.17597287	KLF11	Kruppel like factor 11
244114_x_at	2.02e-31	9.32e-34	16.1124888	66.213985	2.77299656
211200_s_at	2.31e-31	1.07e-33	16.0880124	66.075813	1.47699682	EFCAB2	EF-hand calcium binding domain 2
240385_at	2.39e-31	1.11e-33	-16.0816693	66.039995	-1.6832534
213226_at	2.59e-31	1.21e-33	16.0669676	65.956961	1.80742063	CCNA2	cyclin A2
234139_s_at	2.79e-31	1.31e-33	-16.0531036	65.878636	-1.88698422	LOC105378749	uncharacterized LOC105378749
229770_at	2.95e-31	1.38e-33	-16.0428372	65.820623	-1.35866751	GLT1D1	glycosyltransferase 1 domain containing 1
203819_s_at	2.96e-31	1.40e-33	16.04132	65.812049	3.47936028	IGF2BP3	insulin like growth factor 2 mRNA binding protein 3
1555225_at	3.07e-31	1.45e-33	16.0341686	65.77163	1.60649883	C1orf43	chromosome 1 open reading frame 43
220112_at	3.65e-31	1.74e-33	-16.0030785	65.595848	-1.31657556	ANKRD55	ankyrin repeat domain 55
1553386_at	3.86e-31	1.84e-33	-15.992482	65.535913	-1.34414491	MFSD2A	major facilitator superfamily domain containing 2A
235840_at	4.02e-31	1.92e-33	15.9850445	65.493838	1.39346551	ZKSCAN3	zinc finger with KRAB and SCAN domains 3
218541_s_at	4.38e-31	2.11e-33	-15.9690399	65.403277	-2.68507382	C8orf4	chromosome 8 open reading frame 4
237390_at	5.48e-31	2.65e-33	-15.9292444	65.177979	-3.40183393	ADRA1A	adrenoceptor alpha 1A
240349_at	5.51e-31	2.67e-33	15.9276445	65.168917	2.03340857	PRKAA2	protein kinase AMP-activated catalytic subunit alpha 2
218039_at	5.59e-31	2.72e-33	15.9244816	65.151003	2.01713845	NUSAP1	nucleolar and spindle associated protein 1
209210_s_at	5.80e-31	2.83e-33	-15.9173192	65.110432	-1.30997617	FERMT2	fermitin family member 2
219923_at	6.71e-31	3.29e-33	15.8912166	64.96253	1.24143824	TRIM45	tripartite motif containing 45
209773_s_at	6.84e-31	3.36e-33	15.8871766	64.939633	2.46924358	RRM2	ribonucleotide reductase regulatory subunit M2
222985_at	7.53e-31	3.72e-33	15.8694848	64.839339	0.69970155	YWHAG	tyrosine 3-monooxygenase/tryptophan 5-monooxygenase activation protein gamma
220116_at	7.53e-31	3.73e-33	-15.8689369	64.836232	-3.16976268	KCNN2	potassium calcium-activated channel subfamily N member 2
206380_s_at	8.79e-31	4.37e-33	-15.841159	64.678692	-1.66744569	CFP	complement factor properdin
201956_s_at	9.27e-31	4.63e-33	15.8312786	64.622637	1.12001597	GNPAT	glyceronephosphate O-acyltransferase
220060_s_at	9.33e-31	4.68e-33	15.8295318	64.612726	1.00579901	PARPBP	PARP1 binding protein
217047_s_at	9.41e-31	4.73e-33	-15.8273687	64.600452	-1.68836362	FAM13A	family with sequence similarity 13 member A
201890_at	9.89e-31	5.00e-33	15.817731	64.545759	2.39504315	RRM2	ribonucleotide reductase regulatory subunit M2
215103_at	9.89e-31	5.01e-33	-15.8173813	64.543775	-2.72647491	CYP2C18	cytochrome P450 family 2 subfamily C member 18
226545_at	1.30e-30	6.62e-33	15.7687257	64.267512	2.63998249	CD109	CD109 molecule
208581_x_at	1.42e-30	7.24e-33	-15.7529712	64.178005	-2.62662515	MT1X	metallothionein 1X
1556064_at	1.47e-30	7.51e-33	15.7466972	64.142354	1.30172106	LOC284926	uncharacterized LOC284926
212892_at	1.52e-30	7.82e-33	15.7395031	64.101468	0.81235576	ZNF282	zinc finger protein 282
206797_at	1.54e-30	7.96e-33	-15.7364857	64.084318	-2.59071732	NAT2	N-acetyltransferase 2
203554_x_at	1.64e-30	8.50e-33	15.7251169	64.019694	1.72461282	PTTG1	pituitary tumor-transforming 1
235148_at	1.64e-30	8.52e-33	-15.7245419	64.016424	-1.2238824	KRTCAP3	keratinocyte associated protein 3
202705_at	1.80e-30	9.38e-33	15.7078012	63.921237	2.02699076	CCNB2	cyclin B2
203830_at	1.83e-30	9.55e-33	15.7046432	63.903278	1.0477308	C17orf75	chromosome 17 open reading frame 75
210524_x_at	1.87e-30	9.81e-33	-15.7000524	63.877168	-2.59666882
336_at	1.96e-30	1.03e-32	-15.6908153	63.824626	-1.05659124	TBXA2R	thromboxane A2 receptor
1556597_a_at	2.15e-30	1.14e-32	15.6744888	63.731738	1.34085724	LOC284513	uncharacterized LOC284513
222303_at	2.31e-30	1.23e-32	-15.6611368	63.655752	-2.39840258
232174_at	2.31e-30	1.23e-32	-15.6605772	63.652567	-1.97990784
208078_s_at	2.49e-30	1.33e-32	-15.6471309	63.576025	-2.2103682	SIK1	salt inducible kinase 1
221984_s_at	2.57e-30	1.38e-32	15.6409425	63.540792	0.8476134	FAM134A	family with sequence similarity 134 member A
218610_s_at	2.75e-30	1.48e-32	15.6282259	63.468379	1.3336612	CPPED1	calcineurin like phosphoesterase domain containing 1
226181_at	3.09e-30	1.67e-32	-15.6073432	63.349429	-1.81281488	TUBE1	tubulin epsilon 1
225193_at	3.20e-30	1.73e-32	15.6006405	63.31124	1.34290143	CCAR2	cell cycle and apoptosis regulator 2
224885_s_at	3.30e-30	1.79e-32	15.5950403	63.279329	0.94895647	KRTCAP2	keratinocyte associated protein 2
53202_at	3.76e-30	2.05e-32	15.5717412	63.146532	1.0526249	C7orf25///PSMA2	chromosome 7 open reading frame 25///proteasome subunit alpha 2
213773_x_at	3.76e-30	2.06e-32	15.5708715	63.141575	0.95005817	NSUN5	NOP2/Sun RNA methyltransferase family member 5
202252_at	4.11e-30	2.26e-32	15.5547508	63.049659	0.60194926	RAB13	RAB13, member RAS oncogene family
218689_at	4.33e-30	2.38e-32	15.5452337	62.995382	0.83857529	FANCF	Fanconi anemia complementation group F
218901_at	4.48e-30	2.48e-32	-15.5384233	62.956537	-1.39503277	PLSCR4	phospholipid scramblase 4
209836_x_at	4.48e-30	2.48e-32	15.5382007	62.955267	1.16101114	BOLA2B///BOLA2	bolA family member 2B///bolA family member 2
206110_at	4.58e-30	2.55e-32	15.5337305	62.929767	1.86755974	HIST1H3F///HIST1H3B///HIST1H3H///HIST1H3J///HIST1H3G///HIST1H3I///HIST1H3E///HIST1H3C///HIST1H3D///HIST1H3A	histone cluster 1, H3f///histone cluster 1, H3b///histone cluster 1, H3h///histone cluster 1, H3j///histone cluster 1, H3g///histone cluster 1, H3i///histone cluster 1, H3e///histone cluster 1, H3c///histone cluster 1, H3d///histone cluster 1, H3a
226446_at	5.01e-30	2.79e-32	15.517588	62.837666	0.86794031	HES6	hes family bHLH transcription factor 6
236278_at	5.51e-30	3.08e-32	15.5005807	62.740602	1.94415912	HIST1H3E	histone cluster 1, H3e
226745_at	5.52e-30	3.10e-32	-15.4996071	62.735044	-1.88828618	CYP4V2	cytochrome P450 family 4 subfamily V member 2
205530_at	5.57e-30	3.14e-32	-15.497475	62.722874	-1.47816693	ETFDH	electron transfer flavoprotein dehydrogenase
217885_at	5.59e-30	3.16e-32	15.4961318	62.715207	0.8934578	IPO9	importin 9
225972_at	5.59e-30	3.17e-32	15.4957027	62.712757	1.47588403	TMEM64	transmembrane protein 64
242577_at	5.87e-30	3.34e-32	15.4867518	62.661657	1.35129735	LOC389834	ankyrin repeat domain 57 pseudogene
220840_s_at	6.02e-30	3.44e-32	15.4815799	62.632126	1.76347527	C1orf112	chromosome 1 open reading frame 112
229947_at	6.90e-30	3.95e-32	15.4574455	62.494291	2.88043553	PI15	peptidase inhibitor 15
232238_at	7.10e-30	4.08e-32	15.4517876	62.461969	2.05745329	ASPM	abnormal spindle microtubule assembly
209305_s_at	7.88e-30	4.54e-32	-15.4331811	62.355654	-2.43959627	GADD45B	growth arrest and DNA damage inducible beta
209000_s_at	7.90e-30	4.57e-32	15.4322551	62.350362	0.88655058	SEPT8	septin 8
227049_at	8.75e-30	5.07e-32	-15.4140204	62.246136	-1.01793453	ZADH2	zinc binding alcohol dehydrogenase domain containing 2
206102_at	8.80e-30	5.12e-32	15.4123174	62.2364	2.24296414	GINS1	GINS complex subunit 1
237496_at	9.75e-30	5.69e-32	-15.3940887	62.132172	-1.86397678
232449_at	9.76e-30	5.71e-32	-15.3933775	62.128105	-2.50866687	BCO2	beta-carotene oxygenase 2
204970_s_at	9.86e-30	5.79e-32	15.390954	62.114245	1.03968468	MAFG	MAF bZIP transcription factor G
221983_at	1.03e-29	6.04e-32	15.3835514	62.071907	0.75326136	FAM134A	family with sequence similarity 134 member A
214415_at	1.03e-29	6.07e-32	-15.3827381	62.067255	-2.36004741	PLGLB1///PLGLB2	plasminogen-like B1///plasminogen-like B2
208370_s_at	1.09e-29	6.45e-32	-15.3722188	62.007081	-2.22362562	RCAN1	regulator of calcineurin 1
241986_at	1.24e-29	7.36e-32	-15.3493227	61.87607	-1.32838772	BMPER	BMP binding endothelial regulator
201377_at	1.24e-29	7.37e-32	15.3490669	61.874606	1.3659331	UBAP2L	ubiquitin associated protein 2 like
222843_at	1.26e-29	7.52e-32	15.345603	61.85478	1.75516412	FIGNL1	fidgetin like 1
204341_at	1.26e-29	7.53e-32	15.3452674	61.85286	3.00280498	TRIM16	tripartite motif containing 16
203764_at	1.30e-29	7.84e-32	15.3382953	61.812952	2.2452361	DLGAP5	DLG associated protein 5
223580_at	1.31e-29	7.93e-32	15.3364459	61.802366	1.16921713	SPSB2	splA/ryanodine receptor domain and SOCS box containing 2
201531_at	1.32e-29	8.00e-32	-15.3348044	61.792969	-1.92691185	ZFP36	ZFP36 ring finger protein
202145_at	1.36e-29	8.27e-32	-15.3291428	61.760557	-1.81035957	LY6E	lymphocyte antigen 6 complex, locus E
209576_at	1.42e-29	8.66e-32	15.3210858	61.714427	1.78691319	GNAI1	G protein subunit alpha i1
207201_s_at	1.51e-29	9.24e-32	-15.3099777	61.650817	-4.45289957	SLC22A1	solute carrier family 22 member 1
210290_at	1.57e-29	9.61e-32	15.3030911	61.611375	1.1284974	ZNF174	zinc finger protein 174
204641_at	1.60e-29	9.84e-32	15.2989892	61.58788	2.25365335	NEK2	NIMA related kinase 2
229900_at	1.61e-29	9.93e-32	15.2974204	61.578893	1.0739384	CD109	CD109 molecule
227952_at	1.71e-29	1.06e-31	15.2861436	61.514291	3.33169066	ZNF595	zinc finger protein 595
206450_at	1.78e-29	1.10e-31	-15.2791494	61.474216	-1.23987385	DBH	dopamine beta-hydroxylase
236901_at	1.88e-29	1.17e-31	-15.2692887	61.417709	-1.31026497
223420_at	2.04e-29	1.27e-31	15.2542992	61.331794	0.6863975	DNAJC14	DnaJ heat shock protein family (Hsp40) member C14
238987_at	2.27e-29	1.42e-31	-15.2351997	61.222289	-1.36412743	B4GALT1	beta-1,4-galactosyltransferase 1
226370_at	2.32e-29	1.45e-31	-15.231509	61.201125	-1.23111712	KLHL15	kelch like family member 15
223099_s_at	2.44e-29	1.54e-31	-15.2215952	61.144269	-1.09766638	LOC100507577///LONP2	uncharacterized LOC100507577///lon peptidase 2, peroxisomal
208759_at	2.53e-29	1.59e-31	15.2154572	61.109061	0.8304917	NCSTN	nicastrin
209093_s_at	2.59e-29	1.64e-31	15.2106865	61.081695	1.43799214	GBAP1///GBA	glucosylceramidase beta pseudogene 1///glucosylceramidase beta
223381_at	2.76e-29	1.75e-31	15.1990603	61.014993	2.40801648	NUF2	NUF2, NDC80 kinetochore complex component
239481_at	2.94e-29	1.87e-31	15.1876287	60.949395	2.25251546	FAM133A	family with sequence similarity 133 member A
207407_x_at	2.97e-29	1.90e-31	-15.1850303	60.934482	-3.1701453	CYP4A11	cytochrome P450 family 4 subfamily A member 11
205384_at	2.97e-29	1.90e-31	-15.1848929	60.933694	-1.63745745	FXYD1	FXYD domain containing ion transport regulator 1
228256_s_at	3.11e-29	2.00e-31	-15.1763376	60.88459	-1.92065196	EPB41L4A	erythrocyte membrane protein band 4.1 like 4A
218797_s_at	3.51e-29	2.26e-31	15.154825	60.761086	0.91200951	SIRT7	sirtuin 7
204326_x_at	3.51e-29	2.27e-31	-15.1543963	60.758625	-2.52030395	MT1X	metallothionein 1X
214506_at	3.60e-29	2.33e-31	-15.1494625	60.730293	-0.79204151	GPR182	G protein-coupled receptor 182
1561336_at	3.84e-29	2.49e-31	-15.1380758	60.664898	-1.58788394	DNASE1L3	deoxyribonuclease 1 like 3
203162_s_at	3.90e-29	2.54e-31	15.1348068	60.646122	0.9622926	KATNB1	katanin regulatory subunit B1
202670_at	4.25e-29	2.78e-31	-15.1194905	60.558135	-1.27877551	MAP2K1	mitogen-activated protein kinase kinase 1
238732_at	4.26e-29	2.79e-31	15.1187414	60.553831	2.94297415	COL24A1	collagen type XXIV alpha 1 chain
212094_at	4.27e-29	2.80e-31	15.1178117	60.54849	3.66025916	PEG10	paternally expressed 10
202815_s_at	4.36e-29	2.87e-31	-15.113673	60.524709	-0.86456039	HEXIM1	hexamethylene bisacetamide inducible 1
206030_at	4.37e-29	2.89e-31	-15.1126267	60.518697	-2.82817255	ASPA	aspartoacylase
219481_at	4.53e-29	3.00e-31	15.1060436	60.480869	0.76385707	TTC13	tetratricopeptide repeat domain 13
228890_at	4.79e-29	3.18e-31	-15.0958812	60.422464	-1.30940073	ATOH8	atonal bHLH transcription factor 8
206753_at	5.01e-29	3.34e-31	-15.0876686	60.375257	-2.37688365	RDH16	retinol dehydrogenase 16 (all-trans)
219787_s_at	5.25e-29	3.51e-31	15.0788112	60.324338	2.53013393	ECT2	epithelial cell transforming 2
235572_at	5.25e-29	3.51e-31	15.0787457	60.323961	1.32789497	SPC24	SPC24, NDC80 kinetochore complex component
204822_at	5.33e-29	3.57e-31	15.0757767	60.306891	2.29348565	TTK	TTK protein kinase
204444_at	5.63e-29	3.79e-31	15.0656477	60.24865	2.12793988	KIF11	kinesin family member 11
222039_at	6.05e-29	4.08e-31	15.052935	60.175538	1.50165858	KIF18B	kinesin family member 18B
223608_at	6.31e-29	4.27e-31	15.0450205	60.130013	1.54391366	EFCAB2	EF-hand calcium binding domain 2
205090_s_at	6.65e-29	4.51e-31	15.0356797	60.076277	0.88229246	NAGPA	N-acetylglucosamine-1-phosphodiester alpha-N-acetylglucosaminidase
202095_s_at	6.74e-29	4.58e-31	15.0328638	60.060075	1.98929868	BIRC5	baculoviral IAP repeat containing 5
220432_s_at	6.77e-29	4.62e-31	-15.0315263	60.05238	-3.7008647	CYP39A1	cytochrome P450 family 39 subfamily A member 1
230120_s_at	6.83e-29	4.68e-31	-15.0294401	60.040377	-2.3093626	PLGLB1///PLGLB2	plasminogen-like B1///plasminogen-like B2
209934_s_at	6.89e-29	4.72e-31	15.0276916	60.030316	1.04903673	ATP2C1	ATPase secretory pathway Ca2+ transporting 1
201693_s_at	8.27e-29	5.69e-31	-14.9956842	59.846096	-1.97218945	EGR1	early growth response 1
202185_at	9.38e-29	6.48e-31	14.9730326	59.715666	0.93638242	PLOD3	procollagen-lysine,2-oxoglutarate 5-dioxygenase 3
223427_s_at	9.38e-29	6.49e-31	-14.9728566	59.714653	-1.76590906	EPB41L4B	erythrocyte membrane protein band 4.1 like 4B
222912_at	9.38e-29	6.50e-31	-14.9724897	59.712539	-1.4238439	ARRB1	arrestin beta 1
227179_at	9.69e-29	6.73e-31	14.9665163	59.678136	1.48419701	STAU2	staufen double-stranded RNA binding protein 2
239010_at	9.98e-29	6.95e-31	14.9610192	59.646473	1.99838141	DUXAP10	double homeobox A pseudogene 10
225484_at	1.00e-28	6.99e-31	14.9599795	59.640483	1.20527183	CEP41	centrosomal protein 41
203358_s_at	1.01e-28	7.06e-31	14.9583534	59.631117	1.60880172	EZH2	enhancer of zeste 2 polycomb repressive complex 2 subunit
206643_at	1.01e-28	7.10e-31	-14.9574885	59.626134	-3.94619493	HAL	histidine ammonia-lyase
205554_s_at	1.02e-28	7.20e-31	-14.9550711	59.612209	-2.96132004	DNASE1L3	deoxyribonuclease 1 like 3
223844_at	1.02e-28	7.22e-31	-14.954397	59.608325	-1.56165383	ADAMTS13	ADAM metallopeptidase with thrombospondin type 1 motif 13
218935_at	1.12e-28	7.92e-31	-14.9385038	59.516755	-1.60844592	EHD3	EH domain containing 3
242736_at	1.25e-28	8.88e-31	-14.9188624	59.403557	-1.57781519
222848_at	1.26e-28	8.98e-31	14.9168359	59.391876	1.93136428	CENPK	centromere protein K
229223_at	1.39e-28	9.91e-31	-14.8999188	59.294348	-1.80577628
219041_s_at	1.46e-28	1.04e-30	14.8909878	59.24285	0.86230067	REPIN1	replication initiator 1
209172_s_at	1.62e-28	1.16e-30	14.872388	59.135575	1.662135	CENPF	centromere protein F
227892_at	1.70e-28	1.22e-30	14.863613	59.084954	2.23582349	PRKAA2	protein kinase AMP-activated catalytic subunit alpha 2
203562_at	1.78e-28	1.28e-30	-14.8557408	59.039535	-1.78049878	FEZ1	fasciculation and elongation protein zeta 1
232158_x_at	1.80e-28	1.30e-30	-14.8531985	59.024866	-1.14888978	LOC101927157///NIPAL1	uncharacterized LOC101927157///NIPA like domain containing 1
210143_at	1.80e-28	1.31e-30	-14.8523279	59.019842	-2.60438929	ANXA10	annexin A10
240558_at	1.87e-28	1.36e-30	14.84567	58.981424	2.34165845
235155_at	1.93e-28	1.40e-30	-14.8402424	58.950101	-1.60445964	BDH2	3-hydroxybutyrate dehydrogenase, type 2
208079_s_at	1.97e-28	1.44e-30	14.835674	58.923734	2.05186817	AURKA	aurora kinase A
222547_at	1.98e-28	1.45e-30	14.834715	58.918199	1.29372987	MAP4K4	mitogen-activated protein kinase kinase kinase kinase 4
243713_at	2.13e-28	1.56e-30	-14.8218134	58.843727	-2.86692862
214180_at	2.25e-28	1.65e-30	-14.8120152	58.787158	-1.74966978	MAN1C1	mannosidase alpha class 1C member 1
244172_at	2.29e-28	1.69e-30	-14.8083997	58.766282	-1.74740419
241843_at	2.83e-28	2.09e-30	-14.7717324	58.5545	-1.90737555	SNORA28///EIF5	small nucleolar RNA, H/ACA box 28///eukaryotic translation initiation factor 5
213329_at	2.93e-28	2.17e-30	14.7648882	58.514957	1.21041726	SRGAP2C///SRGAP2B///SRGAP2	SLIT-ROBO Rho GTPase activating protein 2C///SLIT-ROBO Rho GTPase activating protein 2B///SLIT-ROBO Rho GTPase activating protein 2
215691_x_at	3.11e-28	2.31e-30	14.7543892	58.454289	0.85055547	HSPB11	heat shock protein family B (small) member 11
239708_at	3.29e-28	2.45e-30	-14.7441159	58.394915	-1.78237244
205343_at	3.30e-28	2.47e-30	14.7431296	58.389214	2.0752185	SULT1C2	sulfotransferase family 1C member 2
220157_x_at	3.38e-28	2.53e-30	14.73868	58.363495	0.91315521	PLEKHA8P1	pleckstrin homology domain containing A8 pseudogene 1
232353_s_at	3.38e-28	2.53e-30	14.7383968	58.361858	0.83100655	STYXL1	serine/threonine/tyrosine interacting-like 1
204704_s_at	3.41e-28	2.56e-30	-14.7365392	58.35112	-3.74771829	ALDOB	aldolase, fructose-bisphosphate B
236024_at	3.57e-28	2.69e-30	-14.7280511	58.302052	-0.64519221	GPM6A	glycoprotein M6A
204301_at	3.68e-28	2.78e-30	-14.7227742	58.271543	-1.92235668	KBTBD11	kelch repeat and BTB domain containing 11
204146_at	3.69e-28	2.80e-30	14.7215942	58.26472	1.99350578	RAD51AP1	RAD51 associated protein 1
204033_at	3.70e-28	2.81e-30	14.7207247	58.259693	1.78791536	TRIP13	thyroid hormone receptor interactor 13
203730_s_at	3.97e-28	3.02e-30	14.7082961	58.187825	0.81712974	ZKSCAN5	zinc finger with KRAB and SCAN domains 5
209699_x_at	4.10e-28	3.12e-30	14.7025364	58.154515	0.82997561	LOC101930400///AKR1C2	aldo-keto reductase family 1 member C2-like///aldo-keto reductase family 1, member C2
206846_s_at	4.25e-28	3.25e-30	-14.6955307	58.113996	-0.96053423	HDAC6	histone deacetylase 6
208147_s_at	4.25e-28	3.26e-30	-14.6951846	58.111994	-3.13803876	CYP2C8	cytochrome P450 family 2 subfamily C member 8
201976_s_at	4.27e-28	3.28e-30	-14.6939703	58.10497	-1.94914081	MYO10	myosin X
1558603_at	4.39e-28	3.38e-30	-14.6888035	58.075083	-1.78503025	PLGLB2	plasminogen-like B2
209541_at	4.51e-28	3.48e-30	-14.6840989	58.047867	-3.26977235	IGF1	insulin like growth factor 1
214853_s_at	4.53e-28	3.51e-30	14.6827192	58.039885	0.9129716	SHC1	SHC adaptor protein 1
230867_at	4.91e-28	3.81e-30	-14.6683882	57.956968	-1.38563591	COL6A6	collagen type VI alpha 6 chain
213752_at	5.05e-28	3.92e-30	-14.6633226	57.927654	-0.90506054	KAZN	kazrin, periplakin interacting protein
205943_at	5.13e-28	4.00e-30	-14.6600409	57.908663	-3.18194145	TDO2	tryptophan 2,3-dioxygenase
218672_at	5.18e-28	4.05e-30	14.658072	57.897269	0.77581192	TNFAIP8L2-SCNM1///SCNM1	TNFAIP8L2-SCNM1 readthrough///sodium channel modifier 1
216259_at	5.30e-28	4.14e-30	-14.653957	57.873453	-0.98690838	LOC100506699	uncharacterized LOC100506699
211989_at	5.30e-28	4.16e-30	14.6533909	57.870176	0.9489432	SMARCE1	SWI/SNF related, matrix associated, actin dependent regulator of chromatin, subfamily e, member 1
209220_at	5.34e-28	4.20e-30	14.6516563	57.860137	3.5742581	GPC3	glypican 3
209268_at	5.51e-28	4.35e-30	14.6458174	57.82634	1.02174657	VPS45	vacuolar protein sorting 45 homolog
218883_s_at	5.60e-28	4.42e-30	14.6427654	57.808673	2.00428457	CENPU	centromere protein U
223784_at	5.69e-28	4.51e-30	-14.6394868	57.789694	-2.43049588	TMEM27	transmembrane protein 27
207469_s_at	5.85e-28	4.64e-30	14.6345965	57.761383	1.73811861	PIR	pirin
202321_at	6.31e-28	5.02e-30	14.6211428	57.683486	1.21219496	GGPS1	geranylgeranyl diphosphate synthase 1
218460_at	6.86e-28	5.47e-30	14.6064758	57.598546	0.9163468	DNAAF5	dynein axonemal assembly factor 5
1558706_a_at	7.11e-28	5.68e-30	-14.5998541	57.560192	-1.13374525	ATOH8	atonal bHLH transcription factor 8
203262_s_at	7.25e-28	5.81e-30	14.5960696	57.538271	1.00481395	FAM50A	family with sequence similarity 50 member A
212412_at	7.28e-28	5.85e-30	-14.5949617	57.531853	-1.07239354	PDLIM5	PDZ and LIM domain 5
230438_at	7.57e-28	6.09e-30	-14.5879387	57.491167	-2.32774127	TBX15	T-box 15
224320_s_at	7.72e-28	6.23e-30	14.5842146	57.469592	1.41763919	MCM8	minichromosome maintenance 8 homologous recombination repair factor
220218_at	7.81e-28	6.31e-30	-14.5817718	57.455438	-1.57239132	SPATA6L	spermatogenesis associated 6 like
204962_s_at	7.86e-28	6.36e-30	14.5804122	57.447561	1.98404814	SLC35F6///CENPA	solute carrier family 35 member F6///centromere protein A
218819_at	8.37e-28	6.80e-30	-14.5691078	57.382057	-1.04715653	INTS6	integrator complex subunit 6
219990_at	8.59e-28	7.00e-30	14.5642264	57.353768	1.89001955	E2F8	E2F transcription factor 8
204793_at	8.88e-28	7.24e-30	-14.5582843	57.319329	-1.34004929	GPRASP1	G protein-coupled receptor associated sorting protein 1
205854_at	8.98e-28	7.34e-30	14.5558787	57.305386	1.11535023	TULP3	tubby like protein 3
204105_s_at	9.11e-28	7.46e-30	14.5531675	57.289671	3.60414511	NRCAM	neuronal cell adhesion molecule
209774_x_at	9.13e-28	7.50e-30	-14.5523302	57.284818	-3.31273542	CXCL2	C-X-C motif chemokine ligand 2
204159_at	9.20e-28	7.57e-30	14.5505825	57.274687	2.04575128	CDKN2C	cyclin dependent kinase inhibitor 2C
216661_x_at	9.22e-28	7.60e-30	-14.5499739	57.27116	-2.23019268	CYP2C9	cytochrome P450 family 2 subfamily C member 9
228351_at	9.55e-28	7.89e-30	14.5435009	57.233636	1.07962709	HEATR1	HEAT repeat containing 1
209960_at	9.63e-28	7.98e-30	-14.5417044	57.223221	-3.37185246	HGF	hepatocyte growth factor
200783_s_at	9.79e-28	8.13e-30	14.538435	57.204267	1.33769517	STMN1	stathmin 1
206541_at	9.99e-28	8.32e-30	-14.5345791	57.181911	-1.8396432	KLKB1	kallikrein B1
206688_s_at	1.05e-27	8.74e-30	14.5261624	57.133108	0.65996266	CPSF4	cleavage and polyadenylation specific factor 4
224962_at	1.10e-27	9.16e-30	14.5180049	57.085803	0.75206575	C9orf69	chromosome 9 open reading frame 69
205167_s_at	1.10e-27	9.25e-30	14.5164189	57.076605	1.11861852	CDC25C	cell division cycle 25C
242056_at	1.11e-27	9.34e-30	14.5147589	57.066977	1.41406347	TRIM45	tripartite motif containing 45
1553099_at	1.18e-27	9.90e-30	14.5047548	57.008953	1.28998493	TIGD1	tigger transposable element derived 1
1555495_a_at	1.20e-27	1.01e-29	14.5005715	56.984687	0.93631595	CWC27	CWC27 spliceosome associated protein homolog
208126_s_at	1.24e-27	1.05e-29	-14.4950722	56.952786	-2.61547041	CYP2C18	cytochrome P450 family 2 subfamily C member 18
209301_at	1.28e-27	1.08e-29	-14.4892758	56.919158	-3.45636673	CA2	carbonic anhydrase 2
213135_at	1.31e-27	1.11e-29	-14.4845705	56.891858	-1.63685117	TIAM1	T-cell lymphoma invasion and metastasis 1
204931_at	1.31e-27	1.11e-29	-14.4845368	56.891662	-1.27752513	TCF21	transcription factor 21
242135_at	1.42e-27	1.21e-29	14.4703083	56.809098	2.91505232	LOC101930531///LOC101930288	uncharacterized LOC101930531///uncharacterized LOC101930288
232072_at	1.54e-27	1.32e-29	-14.4556212	56.723854	-0.95708231	NAAA	N-acylethanolamine acid amidase
218162_at	1.58e-27	1.35e-29	-14.4511221	56.697738	-2.38239565	OLFML3	olfactomedin like 3
219873_at	1.59e-27	1.37e-29	-14.4496653	56.689281	-2.63920893	COLEC11	collectin subfamily member 11
220365_at	1.60e-27	1.38e-29	-14.448037	56.679829	-1.19784908	ALLC	allantoicase
225068_at	1.60e-27	1.38e-29	14.4480205	56.679734	0.87622534	KLHL12	kelch like family member 12
202025_x_at	1.68e-27	1.45e-29	-14.4396175	56.630949	-1.13177445	ACAA1	acetyl-CoA acyltransferase 1
202870_s_at	1.71e-27	1.48e-29	14.4362253	56.611254	2.3343268	CDC20	cell division cycle 20
242324_x_at	1.75e-27	1.52e-29	-14.431515	56.583904	-1.12450479	CCBE1	collagen and calcium binding EGF domains 1
227109_at	1.78e-27	1.55e-29	14.4283244	56.565377	0.9187212	CYP2R1	cytochrome P450 family 2 subfamily R member 1
212724_at	1.81e-27	1.57e-29	-14.4253233	56.547951	-2.37871046	RND3	Rho family GTPase 3
202580_x_at	1.88e-27	1.64e-29	14.4185014	56.508333	1.83210064	FOXM1	forkhead box M1
200708_at	1.90e-27	1.66e-29	-14.4161284	56.494551	-1.14515614	GOT2	glutamic-oxaloacetic transaminase 2
214890_s_at	1.93e-27	1.69e-29	-14.4134681	56.479101	-1.4819747	FAM149A	family with sequence similarity 149 member A
213448_at	1.94e-27	1.70e-29	14.4121787	56.471612	1.10762482
201672_s_at	1.94e-27	1.71e-29	14.4115124	56.467742	0.84152219	USP14	ubiquitin specific peptidase 14
217197_x_at	2.00e-27	1.76e-29	-14.4060062	56.435759	-1.11959116	N4BP2L1	NEDD4 binding protein 2 like 1
227345_at	2.05e-27	1.81e-29	-14.4010871	56.407185	-1.55048489	TNFRSF10D	TNF receptor superfamily member 10d
200999_s_at	2.11e-27	1.87e-29	14.3959478	56.37733	1.34327261	CKAP4	cytoskeleton associated protein 4
209841_s_at	2.14e-27	1.89e-29	-14.3936805	56.364158	-1.29023523	LRRN3	leucine rich repeat neuronal 3
224657_at	2.20e-27	1.95e-29	-14.3886759	56.335082	-1.66041981	ERRFI1	ERBB receptor feedback inhibitor 1
236147_at	2.20e-27	1.96e-29	-14.3879846	56.331065	-0.82566839
208700_s_at	2.24e-27	2.00e-29	14.384816	56.312655	2.0013096	TKT	transketolase
203983_at	2.29e-27	2.04e-29	14.3807228	56.288871	0.87306904	TSNAX	translin associated factor X
208093_s_at	2.30e-27	2.06e-29	-14.3793424	56.28085	-0.91663529	NDEL1	nudE neurodevelopment protein 1 like 1
205357_s_at	2.31e-27	2.07e-29	-14.3785208	56.276076	-1.89132244	AGTR1	angiotensin II receptor type 1
207027_at	2.31e-27	2.08e-29	-14.377559	56.270486	-2.13847462	HGFAC	HGF activator
208955_at	2.40e-27	2.17e-29	14.3708001	56.231209	1.43513427	DUT	deoxyuridine triphosphatase
209335_at	2.51e-27	2.27e-29	-14.3628531	56.185022	-3.6262383	DCN	decorin
229359_at	2.67e-27	2.42e-29	14.3520117	56.122006	1.1955067	ASXL2	additional sex combs like 2, transcriptional regulator
200765_x_at	2.85e-27	2.59e-29	14.3405132	56.055159	0.88019578	CTNNA1	catenin alpha 1
228325_at	2.99e-27	2.72e-29	-14.3322128	56.006898	-2.19734971	SPIDR	scaffolding protein involved in DNA repair
206453_s_at	2.99e-27	2.72e-29	-14.3319605	56.005431	-1.14813795	NDRG2	NDRG family member 2
221994_at	3.13e-27	2.86e-29	-14.3234454	55.955916	-1.2499151	PDLIM5	PDZ and LIM domain 5
218585_s_at	3.19e-27	2.91e-29	14.320217	55.937141	2.33545494	DTL	denticleless E3 ubiquitin protein ligase homolog
221009_s_at	3.25e-27	2.97e-29	-14.3166962	55.916666	-1.76823793	ANGPTL4	angiopoietin like 4
210328_at	3.27e-27	3.00e-29	-14.3150536	55.907112	-3.27410519	GNMT	glycine N-methyltransferase
220486_x_at	3.44e-27	3.16e-29	14.3062641	55.85599	1.05159272	LOC101928589///TMEM164	uncharacterized LOC101928589///transmembrane protein 164
200842_s_at	3.48e-27	3.21e-29	14.3037683	55.841472	0.94262229	EPRS	glutamyl-prolyl-tRNA synthetase
222001_x_at	3.58e-27	3.31e-29	14.2982604	55.809432	0.84454856	LINC00623///LINC00869	long intergenic non-protein coding RNA 623///long intergenic non-protein coding RNA 869
210428_s_at	3.58e-27	3.31e-29	14.2981461	55.808767	0.93208469	HGS	hepatocyte growth factor-regulated tyrosine kinase substrate
222105_s_at	3.65e-27	3.39e-29	14.2945271	55.787713	0.69671184	NKIRAS2	NFKB inhibitor interacting Ras like 2
226649_at	3.76e-27	3.50e-29	-14.2890855	55.756055	-1.71782756	PANK1	pantothenate kinase 1
234106_s_at	3.99e-27	3.71e-29	14.278794	55.696174	1.10691344	FLYWCH1	FLYWCH-type zinc finger 1
233401_at	4.11e-27	3.84e-29	14.273184	55.663529	2.81730361
213478_at	4.11e-27	3.84e-29	-14.2728726	55.661716	-1.80154993	KAZN	kazrin, periplakin interacting protein
231683_at	4.37e-27	4.09e-29	-14.2620792	55.598901	-1.80443994	GLYAT	glycine-N-acyltransferase
203790_s_at	4.44e-27	4.17e-29	-14.2589225	55.580529	-1.95766154	RIDA	reactive intermediate imine deaminase A homolog
216058_s_at	4.44e-27	4.18e-29	-14.2587516	55.579534	-1.91846344	CYP2C19	cytochrome P450 family 2 subfamily C member 19
240200_at	4.46e-27	4.20e-29	14.257828	55.574158	1.07489056	SULT1C2	sulfotransferase family 1C member 2
228488_at	4.56e-27	4.30e-29	14.2537646	55.550506	1.25712628	TBC1D16	TBC1 domain family member 16
228915_at	4.81e-27	4.54e-29	-14.2443163	55.495505	-1.57787614	DACH1	dachshund family transcription factor 1
221834_at	4.85e-27	4.59e-29	-14.2425848	55.485425	-1.25512013	LOC100507577///LONP2	uncharacterized LOC100507577///lon peptidase 2, peroxisomal
202724_s_at	4.93e-27	4.68e-29	-14.2391633	55.465506	-1.80848433	FOXO1	forkhead box O1
205826_at	5.05e-27	4.81e-29	-14.2347921	55.440056	-1.5849845	MYOM2	myomesin 2
229084_at	5.12e-27	4.88e-29	-14.2322655	55.425345	-1.56054023	CNTN4	contactin 4
204240_s_at	5.22e-27	4.98e-29	14.2287288	55.404752	1.50041322	SMC2	structural maintenance of chromosomes 2
201473_at	6.08e-27	5.81e-29	-14.2023543	55.251151	-1.76804005	JUNB	JunB proto-oncogene, AP-1 transcription factor subunit
1554640_at	6.33e-27	6.07e-29	-14.1950288	55.208479	-1.96546496	PALM2	paralemmin 2
218956_s_at	6.70e-27	6.43e-29	14.1850611	55.150409	0.68662561	ATP5J2-PTCD1///PTCD1	ATP5J2-PTCD1 readthrough///pentatricopeptide repeat domain 1
209408_at	6.94e-27	6.67e-29	14.1787622	55.113708	1.55488584	KIF2C	kinesin family member 2C
202322_s_at	7.18e-27	6.92e-29	14.1725661	55.077605	0.84227941	GGPS1	geranylgeranyl diphosphate synthase 1
218087_s_at	7.27e-27	7.03e-29	-14.1700284	55.062816	-1.24766052	SORBS1	sorbin and SH3 domain containing 1
206754_s_at	7.30e-27	7.07e-29	-14.1690455	55.057089	-3.27034406	CYP2B7P///CYP2B6	cytochrome P450 family 2 subfamily B member 7, pseudogene///cytochrome P450 family 2 subfamily B member 6
217757_at	7.57e-27	7.34e-29	-14.1626278	55.019689	-1.91678685	A2M	alpha-2-macroglobulin
219880_at	7.67e-27	7.44e-29	14.1601477	55.005234	1.21691031	CTC-338M12.4	uncharacterized LOC101928649
212591_at	8.24e-27	8.02e-29	14.1474594	54.931279	0.81736251	ARID4B///RBM34	AT-rich interaction domain 4B///RNA binding motif protein 34
239336_at	8.38e-27	8.17e-29	-14.1443917	54.913398	-2.42248485	THBS1	thrombospondin 1
204057_at	8.38e-27	8.18e-29	-14.1440691	54.911517	-1.42453264	IRF8	interferon regulatory factor 8
219602_s_at	8.64e-27	8.46e-29	14.1384658	54.878852	1.25339701	PIEZO2	piezo type mechanosensitive ion channel component 2
214274_s_at	9.16e-27	8.98e-29	-14.1282064	54.819038	-1.02449155	ACAA1	acetyl-CoA acyltransferase 1
203633_at	9.26e-27	9.10e-29	-14.1260234	54.80631	-1.05190721	CPT1A	carnitine palmitoyltransferase 1A
202954_at	9.99e-27	9.83e-29	14.1128524	54.729507	1.34030865	UBE2C	ubiquitin conjugating enzyme E2 C
218324_s_at	1.03e-26	1.02e-28	14.1072206	54.696663	1.38446488	SPATS2	spermatogenesis associated serine rich 2
202408_s_at	1.09e-26	1.07e-28	14.0979993	54.64288	0.55512437	PRPF31	pre-mRNA processing factor 31
223335_at	1.10e-26	1.09e-28	14.0947905	54.624163	0.91291925	TMEM69	transmembrane protein 69
218544_s_at	1.13e-26	1.12e-28	-14.0912706	54.603631	-1.65627214	RCL1	RNA terminal phosphate cyclase like 1
239002_at	1.13e-26	1.12e-28	14.0908564	54.601215	1.4152482	ASPM	abnormal spindle microtubule assembly
224486_s_at	1.14e-26	1.13e-28	14.0889012	54.589809	0.64068377	C15orf41	chromosome 15 open reading frame 41
237515_at	1.14e-26	1.13e-28	-14.0888201	54.589336	-1.3367379	TMEM56	transmembrane protein 56
203046_s_at	1.15e-26	1.15e-28	14.0859103	54.572361	0.95618375	TIMELESS	timeless circadian clock
230165_at	1.18e-26	1.18e-28	14.081018	54.54382	1.67500994	SGO2	shugoshin 2
227679_at	1.20e-26	1.20e-28	14.0791145	54.532715	1.04125608	HDAC11	histone deacetylase 11
209291_at	1.26e-26	1.27e-28	-14.0696749	54.477639	-2.83680123	ID4	inhibitor of DNA binding 4, HLH protein
226881_at	1.26e-26	1.27e-28	14.0695224	54.476749	0.93039727	GRPEL2	GrpE like 2, mitochondrial
206343_s_at	1.32e-26	1.33e-28	-14.0613286	54.428936	-3.37615446	NRG1	neuregulin 1
215158_s_at	1.33e-26	1.34e-28	14.0597793	54.419895	0.63695746	DEDD	death effector domain containing
200616_s_at	1.33e-26	1.34e-28	14.0595016	54.418275	1.25050762	MLEC	malectin
206632_s_at	1.45e-26	1.47e-28	14.0445957	54.33128	1.6970669	APOBEC3B	apolipoprotein B mRNA editing enzyme catalytic subunit 3B
1569194_at	1.53e-26	1.55e-28	14.0354337	54.2778	0.73163973	ZNF789	zinc finger protein 789
215206_at	1.59e-26	1.62e-28	-14.027679	54.23253	-2.00823191
225485_at	1.75e-26	1.79e-28	14.0109779	54.135018	1.42977195	CEP41	centrosomal protein 41
213043_s_at	1.75e-26	1.79e-28	14.0109452	54.134827	0.83936532	MIR6884///MED24	microRNA 6884///mediator complex subunit 24
222654_at	1.88e-26	1.93e-28	13.9984309	54.061747	1.35786755	IMPAD1	inositol monophosphatase domain containing 1
223737_x_at	1.89e-26	1.94e-28	-13.9972716	54.054976	-2.1478063	CHST9	carbohydrate sulfotransferase 9
202960_s_at	1.90e-26	1.95e-28	-13.9959821	54.047445	-1.10706846	MUT	methylmalonyl-CoA mutase
222686_s_at	1.91e-26	1.97e-28	13.994519	54.0389	0.97323057	CPPED1	calcineurin like phosphoesterase domain containing 1
236699_at	1.91e-26	1.97e-28	-13.9944539	54.03852	-1.96256257
242560_at	1.92e-26	1.98e-28	13.9938913	54.035234	1.82235197	FANCD2	Fanconi anemia complementation group D2
241994_at	1.94e-26	2.01e-28	-13.9913939	54.020648	-2.71057766	XDH	xanthine dehydrogenase
224400_s_at	1.97e-26	2.04e-28	-13.9889757	54.006523	-1.89985366	CHST9	carbohydrate sulfotransferase 9
205107_s_at	2.10e-26	2.18e-28	13.9776116	53.940142	1.16723622	EFNA4	ephrin A4
221215_s_at	2.15e-26	2.23e-28	-13.9731503	53.914081	-1.4196891	RIPK4	receptor interacting serine/threonine kinase 4
228667_at	2.15e-26	2.24e-28	13.9725628	53.910648	1.36896258	AGPAT4	1-acylglycerol-3-phosphate O-acyltransferase 4
219078_at	2.17e-26	2.26e-28	13.9713683	53.90367	1.00039739	GPATCH2	G-patch domain containing 2
223702_x_at	2.17e-26	2.26e-28	-13.9710163	53.901613	-1.94454254	FTCD	formimidoyltransferase cyclodeaminase
220999_s_at	2.17e-26	2.27e-28	-13.9705558	53.898923	-1.36040521	CYFIP2	cytoplasmic FMR1 interacting protein 2
201041_s_at	2.22e-26	2.33e-28	-13.9663197	53.874174	-2.08619315	DUSP1	dual specificity phosphatase 1
209642_at	2.26e-26	2.38e-28	13.9625763	53.852303	1.79958655	BUB1	BUB1 mitotic checkpoint serine/threonine kinase
209209_s_at	2.35e-26	2.47e-28	-13.9559539	53.813608	-1.53561112	FERMT2	fermitin family member 2
235466_s_at	2.36e-26	2.49e-28	13.9549657	53.807834	0.87427158	LOC102724017	uncharacterized LOC102724017
38069_at	2.42e-26	2.56e-28	13.9501013	53.779409	0.7073397	CLCN7	chloride voltage-gated channel 7
244041_at	2.47e-26	2.61e-28	13.9463696	53.757601	0.97202978	STX6	syntaxin 6
234118_at	2.56e-26	2.71e-28	-13.9404279	53.722877	-2.15269568
214889_at	2.56e-26	2.72e-28	-13.9397079	53.718669	-1.51037277	FAM149A	family with sequence similarity 149 member A
220289_s_at	2.57e-26	2.73e-28	13.9390216	53.714658	1.21016002	AIM1L	absent in melanoma 1-like
229656_s_at	2.62e-26	2.79e-28	13.935348	53.693187	2.40262193	EML6	echinoderm microtubule associated protein like 6
225539_at	3.13e-26	3.33e-28	-13.9051787	53.516824	-1.36925466	ZBTB21	zinc finger and BTB domain containing 21
222666_s_at	3.19e-26	3.41e-28	-13.9014595	53.495078	-1.5906595	RCL1	RNA terminal phosphate cyclase like 1
238160_at	3.32e-26	3.56e-28	-13.8940989	53.452037	-2.91268029	ACOT12	acyl-CoA thioesterase 12
226901_at	3.38e-26	3.63e-28	13.8907967	53.432727	1.01935931	C17orf58	chromosome 17 open reading frame 58
202886_s_at	4.01e-26	4.30e-28	-13.8618646	53.263506	-1.36426938	PPP2R1B	protein phosphatase 2 scaffold subunit Abeta
230032_at	4.04e-26	4.34e-28	13.8601477	53.253462	0.93287629	OSGEPL1	O-sialoglycoprotein endopeptidase-like 1
224707_at	4.05e-26	4.36e-28	13.8593826	53.248987	1.02427387	CYSTM1	cysteine rich transmembrane module containing 1
237310_at	4.05e-26	4.37e-28	-13.8590437	53.247004	-1.57238849
227980_at	4.25e-26	4.60e-28	13.8505515	53.197321	0.81249575	ZNF322	zinc finger protein 322
203735_x_at	4.46e-26	4.84e-28	-13.8418108	53.14618	-0.87830428	PPFIBP1	PPFIA binding protein 1
228273_at	4.46e-26	4.84e-28	13.8417859	53.146034	2.17930812	PRR11	proline rich 11
229538_s_at	4.50e-26	4.89e-28	13.8401846	53.136664	1.6144933	IQGAP3	IQ motif containing GTPase activating protein 3
235269_at	4.55e-26	4.95e-28	-13.8379345	53.123498	-0.78673874	FAM83F	family with sequence similarity 83 member F
1552286_at	4.65e-26	5.06e-28	13.8341266	53.101215	0.81567174	ATP6V1E2	ATPase H+ transporting V1 subunit E2
222309_at	4.92e-26	5.37e-28	13.8241349	53.042742	1.63789015	C6orf62	chromosome 6 open reading frame 62
1554609_at	4.94e-26	5.41e-28	13.8229794	53.03598	1.01224127	LOC100287896	uncharacterized LOC100287896
222997_s_at	5.03e-26	5.51e-28	13.8197396	53.017018	0.89011016	MRPS21	mitochondrial ribosomal protein S21
208369_s_at	5.28e-26	5.79e-28	-13.811422	52.968334	-1.22333125	GCDH	glutaryl-CoA dehydrogenase
217978_s_at	5.32e-26	5.85e-28	13.8096395	52.9579	0.90271709	UBE2Q1	ubiquitin conjugating enzyme E2 Q1
229429_x_at	5.34e-26	5.88e-28	13.808679	52.952278	0.83100929	LINC00623	long intergenic non-protein coding RNA 623
209124_at	5.35e-26	5.90e-28	-13.8081106	52.948951	-0.66349267	MYD88	myeloid differentiation primary response 88
238207_at	5.49e-26	6.06e-28	13.8036242	52.922688	0.962782	SMIM4	small integral membrane protein 4
202525_at	5.61e-26	6.20e-28	-13.7996629	52.899499	-1.01939028	PRSS8	protease, serine 8
227695_at	5.64e-26	6.25e-28	-13.798308	52.891567	-1.92741582	LOC100287413///GLYATL1	uncharacterized LOC100287413///glycine-N-acyltransferase like 1
213661_at	5.72e-26	6.35e-28	-13.7957478	52.876579	-1.55377314	PAMR1	peptidase domain containing associated with muscle regeneration 1
232481_s_at	5.74e-26	6.38e-28	-13.7949571	52.87195	-0.72694977	SLITRK6	SLIT and NTRK like family member 6
219343_at	5.93e-26	6.62e-28	-13.7887742	52.835751	-1.7511993	CDC37L1	cell division cycle 37 like 1
201453_x_at	5.93e-26	6.62e-28	13.7886649	52.835111	0.76440566	RHEB	Ras homolog enriched in brain
212923_s_at	6.20e-26	6.93e-28	-13.7809399	52.789879	-1.16535888	PXDC1	PX domain containing 1
231846_at	6.66e-26	7.45e-28	13.7685524	52.71734	1.32337291	FOXRED2	FAD dependent oxidoreductase domain containing 2
223979_x_at	6.82e-26	7.64e-28	-13.7642814	52.692327	-1.95985721	FTCD	formimidoyltransferase cyclodeaminase
228561_at	6.83e-26	7.67e-28	-13.7637319	52.689109	-1.4205504	CDC37L1	cell division cycle 37 like 1
201289_at	6.84e-26	7.70e-28	-13.7631142	52.685492	-2.20853195	CYR61	cysteine rich angiogenic inducer 61
205939_at	7.29e-26	8.22e-28	-13.7520335	52.620591	-2.79926898	CYP3A7-CYP3A51P///CYP3A7	CYP3A7-CYP3A51P readthrough///cytochrome P450 family 3 subfamily A member 7
218910_at	7.55e-26	8.52e-28	13.7458826	52.584562	0.99653255	ANO10	anoctamin 10
1563658_a_at	7.62e-26	8.61e-28	-13.7440382	52.573758	-0.86412799	SYT9	synaptotagmin 9
219687_at	7.80e-26	8.83e-28	13.739821	52.549054	1.14119177	HHAT	hedgehog acyltransferase
1558549_s_at	8.00e-26	9.07e-28	-13.7352611	52.52234	-2.81615222	VNN1	vanin 1
201599_at	8.12e-26	9.22e-28	-13.7325195	52.506278	-1.90228285	OAT	ornithine aminotransferase
205016_at	8.15e-26	9.28e-28	-13.7314719	52.50014	-1.91330235	TGFA	transforming growth factor alpha
226546_at	8.27e-26	9.42e-28	13.7287704	52.484313	1.27619368	LOC100506844	uncharacterized LOC100506844
224752_at	8.38e-26	9.56e-28	13.7263473	52.470116	0.79650672	LOC101930655///C7orf73	uncharacterized LOC101930655///chromosome 7 open reading frame 73
236067_at	8.67e-26	9.91e-28	-13.7202594	52.434445	-1.96594632
225583_at	8.91e-26	1.02e-27	13.7152986	52.405376	1.19437372	UXS1	UDP-glucuronate decarboxylase 1
208394_x_at	9.04e-26	1.04e-27	13.7127	52.390149	1.63939998	ESM1	endothelial cell specific molecule 1
235728_at	9.06e-26	1.04e-27	-13.7120119	52.386116	-1.43983498	ZFP3	ZFP3 zinc finger protein
212226_s_at	9.18e-26	1.06e-27	-13.7094923	52.371351	-1.23483224	PLPP3	phospholipid phosphatase 3
224855_at	9.48e-26	1.09e-27	13.7038293	52.338164	0.78515159	MIR6741///PYCR2	microRNA 6741///pyrroline-5-carboxylate reductase family member 2
218726_at	1.00e-25	1.16e-27	13.693906	52.280005	1.19579305	HJURP	Holliday junction recognition protein
204402_at	1.02e-25	1.18e-27	13.690766	52.2616	0.63234443	RHBDD3	rhomboid domain containing 3
238021_s_at	1.03e-25	1.19e-27	13.6892557	52.252747	3.30444281	CRNDE	colorectal neoplasia differentially expressed (non-protein coding)
212852_s_at	1.04e-25	1.21e-27	13.687056	52.239854	0.68796785	TROVE2	TROVE domain family member 2
202959_at	1.05e-25	1.22e-27	-13.6846744	52.225894	-1.39404142	MUT	methylmalonyl-CoA mutase
205054_at	1.06e-25	1.24e-27	13.6829533	52.215805	1.984112	NEB	nebulin
218684_at	1.06e-25	1.24e-27	13.6827654	52.214703	0.66566658	LRRC8D	leucine rich repeat containing 8 family member D
227701_at	1.08e-25	1.26e-27	-13.6796314	52.196332	-0.99239545	CCDC186	coiled-coil domain containing 186
203638_s_at	1.13e-25	1.33e-27	-13.6710046	52.145758	-3.43070284	FGFR2	fibroblast growth factor receptor 2
229116_at	1.19e-25	1.39e-27	13.6630969	52.099395	1.74901713	CNKSR2	connector enhancer of kinase suppressor of Ras 2
213828_x_at	1.22e-25	1.43e-27	13.6582362	52.070895	0.83066949	H3F3AP4///H3F3B///H3F3A	H3 histone, family 3A, pseudogene 4///H3 histone, family 3B///H3 histone, family 3A
222581_at	1.23e-25	1.44e-27	13.6565975	52.061286	1.11043477	XPR1	xenotropic and polytropic retrovirus receptor 1
218594_at	1.26e-25	1.49e-27	13.6516752	52.032423	0.98833992	HEATR1	HEAT repeat containing 1
228055_at	1.28e-25	1.51e-27	-13.6492397	52.018141	-1.79919859	NAPSB	napsin B aspartic peptidase, pseudogene
209540_at	1.31e-25	1.55e-27	-13.6448351	51.992311	-2.86758806	IGF1	insulin like growth factor 1
203499_at	1.33e-25	1.57e-27	-13.6426369	51.97942	-1.4919877	EPHA2	EPH receptor A2
203894_at	1.39e-25	1.64e-27	13.6345674	51.932094	0.7162042	TUBG2	tubulin gamma 2
237363_at	1.44e-25	1.70e-27	-13.628361	51.895692	-1.58582537	SPATA6L	spermatogenesis associated 6 like
203181_x_at	1.45e-25	1.72e-27	13.6270919	51.888248	0.72469624	SRPK2	SRSF protein kinase 2
203429_s_at	1.51e-25	1.80e-27	13.6194924	51.843671	1.12186227	SUCO	SUN domain containing ossification factor
44111_at	1.52e-25	1.80e-27	13.6187557	51.83935	0.63359141	VPS33B	VPS33B, late endosome and lysosome associated
213174_at	1.57e-25	1.87e-27	13.6126947	51.803795	1.03334012	TTC9	tetratricopeptide repeat domain 9
1557155_a_at	1.61e-25	1.92e-27	13.6083786	51.778474	2.83756643
228899_at	1.63e-25	1.94e-27	13.6060498	51.764812	1.12399792
222640_at	1.63e-25	1.95e-27	13.605225	51.759972	0.92798653	DNMT3A	DNA methyltransferase 3 alpha
204477_at	1.68e-25	2.02e-27	13.5998347	51.728347	0.85514461	RABIF	RAB interacting factor
210386_s_at	1.74e-25	2.09e-27	13.5940258	51.694264	0.78630332	MTX1	metaxin 1
238441_at	1.80e-25	2.16e-27	13.5879617	51.658681	2.40193721	PRKAA2	protein kinase AMP-activated catalytic subunit alpha 2
227962_at	1.85e-25	2.23e-27	-13.5830778	51.630022	-1.16775373	ACOX1	acyl-CoA oxidase 1
200841_s_at	1.91e-25	2.31e-27	13.5772	51.595527	0.85946712	EPRS	glutamyl-prolyl-tRNA synthetase
55065_at	1.91e-25	2.31e-27	13.5770099	51.594412	0.87955001	MARK4	microtubule affinity regulating kinase 4
1552910_at	1.92e-25	2.32e-27	-13.5760519	51.58879	-0.75699931	SIGLEC11	sialic acid binding Ig like lectin 11
228069_at	1.93e-25	2.34e-27	13.5751055	51.583236	1.59850934	MTFR2	mitochondrial fission regulator 2
201110_s_at	1.98e-25	2.40e-27	-13.5705139	51.556288	-3.16414601	THBS1	thrombospondin 1
205728_at	1.99e-25	2.42e-27	-13.5688754	51.546671	-3.0823332	TENM1	teneurin transmembrane protein 1
209840_s_at	2.05e-25	2.50e-27	-13.5636621	51.516073	-1.02133088	LRRN3	leucine rich repeat neuronal 3
206414_s_at	2.23e-25	2.72e-27	13.5495505	51.433239	1.67676879	ASAP2	ArfGAP with SH3 domain, ankyrin repeat and PH domain 2
236209_at	2.33e-25	2.85e-27	13.5415077	51.386023	1.12918119
201266_at	2.34e-25	2.87e-27	13.5403362	51.379144	1.89094198	TXNRD1	thioredoxin reductase 1
221524_s_at	2.44e-25	2.99e-27	13.5334826	51.338906	1.66228802	RRAGD	Ras related GTP binding D
236719_at	2.46e-25	3.02e-27	-13.5316139	51.327934	-0.78946928	ID2-AS1	ID2 antisense RNA 1 (head to head)
211489_at	2.55e-25	3.14e-27	-13.5252287	51.290443	-1.41421531	ADRA1A	adrenoceptor alpha 1A
220446_s_at	2.61e-25	3.22e-27	-13.5208193	51.26455	-1.99926956	CHST4	carbohydrate sulfotransferase 4
210095_s_at	2.65e-25	3.26e-27	-13.5185618	51.251294	-2.16729697	IGFBP3	insulin like growth factor binding protein 3
202768_at	2.77e-25	3.41e-27	-13.5108235	51.205851	-3.17648339	FOSB	FosB proto-oncogene, AP-1 transcription factor subunit
1559535_s_at	2.77e-25	3.43e-27	13.5101269	51.20176	1.1102705	LOC100996419	uncharacterized LOC100996419
226851_at	2.81e-25	3.48e-27	13.507793	51.188054	1.06981057	LYPLAL1	lysophospholipase like 1
214421_x_at	2.81e-25	3.48e-27	-13.5073901	51.185687	-2.2177321	CYP2C9	cytochrome P450 family 2 subfamily C member 9
205194_at	2.85e-25	3.54e-27	13.5048464	51.170748	1.58832694	PSPH	phosphoserine phosphatase
235333_at	2.92e-25	3.64e-27	13.5001232	51.143008	1.19714726	B4GALT6	beta-1,4-galactosyltransferase 6
211208_s_at	2.95e-25	3.67e-27	13.4986491	51.13435	0.99931076	CASK	calcium/calmodulin dependent serine protein kinase
204092_s_at	2.96e-25	3.69e-27	13.4976897	51.128714	1.77170651	AURKA	aurora kinase A
205565_s_at	2.99e-25	3.73e-27	-13.4957337	51.117226	-0.97471166	FXN	frataxin
222369_at	3.13e-25	3.92e-27	13.4875707	51.069277	1.11390835	NAA40	N(alpha)-acetyltransferase 40, NatD catalytic subunit
231786_at	3.28e-25	4.11e-27	13.4792925	51.020648	1.94809607	HOXA13	homeobox A13
202503_s_at	3.33e-25	4.18e-27	13.4765807	51.004717	1.96092788	KIAA0101	KIAA0101
207185_at	3.48e-25	4.38e-27	-13.4688828	50.959492	-2.62703501	SLC10A1	solute carrier family 10 member 1
201329_s_at	3.51e-25	4.41e-27	-13.4675018	50.951378	-1.40458694	ETS2	ETS proto-oncogene 2, transcription factor
222347_at	3.67e-25	4.62e-27	13.4596514	50.905253	1.85593526
208056_s_at	3.71e-25	4.68e-27	-13.4574875	50.892538	-0.95934858	CBFA2T3	CBFA2/RUNX1 translocation partner 3
202081_at	3.82e-25	4.83e-27	-13.4523433	50.86231	-1.47480231	IER2	immediate early response 2
209457_at	3.86e-25	4.88e-27	-13.4503125	50.850377	-1.9723229	DUSP5	dual specificity phosphatase 5
225792_at	3.99e-25	5.06e-27	-13.4444439	50.815889	-1.24933888	HOOK1	hook microtubule tethering protein 1
232707_at	4.02e-25	5.10e-27	13.442951	50.807117	2.5506192	ISX	intestine specific homeobox
200998_s_at	4.08e-25	5.19e-27	13.4401598	50.790713	1.41960594	CKAP4	cytoskeleton associated protein 4
211609_x_at	4.09e-25	5.20e-27	13.4396723	50.787848	1.19942907	PSMD4	proteasome 26S subunit, non-ATPase 4
205406_s_at	4.33e-25	5.52e-27	13.4295931	50.72861	1.14772071	SPA17	sperm autoantigenic protein 17
214765_s_at	4.35e-25	5.55e-27	-13.428632	50.722961	-1.24392657	NAAA	N-acylethanolamine acid amidase
225244_at	4.42e-25	5.65e-27	13.4257017	50.705738	0.7115545	SNAP47	synaptosome associated protein 47
60474_at	4.65e-25	5.95e-27	13.4169637	50.654375	1.38033209	FERMT1	fermitin family member 1
209448_at	5.10e-25	6.54e-27	13.4009955	50.560502	1.14763538	HTATIP2	HIV-1 Tat interactive protein 2
207584_at	5.10e-25	6.55e-27	-13.4007829	50.559252	-2.88276872	LPA	lipoprotein(a)
225362_at	5.15e-25	6.62e-27	13.3990356	50.54898	0.83858087	FAM122B	family with sequence similarity 122B
217678_at	5.20e-25	6.69e-27	13.3970618	50.537375	2.15308084	SLC7A11	solute carrier family 7 member 11
207330_at	5.24e-25	6.76e-27	-13.3953921	50.527558	-1.53496579	PZP	PZP, alpha-2-macroglobulin like
201109_s_at	5.58e-25	7.20e-27	-13.3847396	50.464923	-2.65037921	THBS1	thrombospondin 1
217836_s_at	5.64e-25	7.29e-27	13.3826843	50.452838	0.67868547	YY1AP1	YY1 associated protein 1
202813_at	5.79e-25	7.50e-27	13.3777876	50.424043	1.24759578	TARBP1	TAR (HIV-1) RNA binding protein 1
223274_at	5.92e-25	7.68e-27	13.3739119	50.401252	1.22571295	TCF19	transcription factor 19
206364_at	6.03e-25	7.83e-27	13.3704797	50.381068	1.18259945	KIF14	kinesin family member 14
225516_at	6.05e-25	7.86e-27	-13.3698362	50.377283	-2.39320822	SLC7A2	solute carrier family 7 member 2
215314_at	6.07e-25	7.91e-27	-13.3689065	50.371815	-1.5387802
225311_at	6.08e-25	7.93e-27	-13.3684193	50.36895	-0.88446697	IVD	isovaleryl-CoA dehydrogenase
225037_at	6.17e-25	8.06e-27	13.3656131	50.352447	0.59169653	SLC35C2	solute carrier family 35 member C2
207325_x_at	6.34e-25	8.30e-27	13.3608234	50.324276	2.9719245	MAGEA1	MAGE family member A1
214212_x_at	6.35e-25	8.33e-27	-13.3602034	50.32063	-0.9443717	FERMT2	fermitin family member 2
238625_at	6.35e-25	8.33e-27	-13.3600842	50.319929	-1.82619932	C1orf168	chromosome 1 open reading frame 168
200731_s_at	6.40e-25	8.41e-27	-13.3585411	50.310853	-1.32228335	PTP4A1	protein tyrosine phosphatase type IVA, member 1
213924_at	6.46e-25	8.49e-27	13.3568564	50.300944	1.65063935	GNAL	G protein subunit alpha L
238447_at	6.47e-25	8.52e-27	-13.3563482	50.297955	-2.01764445	RBMS3	RNA binding motif single stranded interacting protein 3
206256_at	7.19e-25	9.49e-27	-13.3381691	50.191021	-1.63604802	CPN1	carboxypeptidase N subunit 1
222906_at	7.19e-25	9.49e-27	13.3381052	50.190645	1.68014067	FLVCR1	feline leukemia virus subgroup C cellular receptor 1
214804_at	7.22e-25	9.54e-27	13.3371505	50.185029	0.89752929	CENPI	centromere protein I
220771_at	7.34e-25	9.72e-27	13.333995	50.166465	1.66630234	LINC00328	long intergenic non-protein coding RNA 328
200856_x_at	7.93e-25	1.05e-26	-13.3208092	50.088889	-0.99781685	NCOR1	nuclear receptor corepressor 1
235425_at	8.14e-25	1.08e-26	13.3161945	50.061736	1.58317359	SGO2	shugoshin 2
229086_at	8.69e-25	1.16e-26	13.3048449	49.994953	0.71535673	ZNF436-AS1	ZNF436 antisense RNA 1
229097_at	9.03e-25	1.20e-26	13.2981435	49.955517	1.06795448	DIAPH3	diaphanous related formin 3
240110_at	9.04e-25	1.21e-26	-13.2976872	49.952831	-2.00748951	HMGCS2	3-hydroxy-3-methylglutaryl-CoA synthase 2
201893_x_at	9.12e-25	1.22e-26	-13.2961142	49.943574	-3.75421453	DCN	decorin
205034_at	9.29e-25	1.24e-26	13.2927106	49.923543	1.79416912	CCNE2	cyclin E2
224632_at	9.47e-25	1.27e-26	13.2892809	49.903358	0.9315464	GPATCH4	G-patch domain containing 4
224513_s_at	9.91e-25	1.33e-26	13.2814126	49.857048	0.90120892	UBQLN4	ubiquilin 4
201723_s_at	9.95e-25	1.34e-26	13.2803804	49.850973	0.94194935	GALNT1	polypeptide N-acetylgalactosaminyltransferase 1
229689_s_at	1.01e-24	1.36e-26	13.2773954	49.833403	0.88449824
219791_s_at	1.02e-24	1.38e-26	-13.2751862	49.820399	-1.39915323	HAND2-AS1	HAND2 antisense RNA 1 (head to head)
220604_x_at	1.09e-24	1.46e-26	-13.2650046	49.760466	-2.00954917	FTCD	formimidoyltransferase cyclodeaminase
229182_at	1.09e-24	1.48e-26	13.2635784	49.75207	0.53746875	MIR4723///TMEM199	microRNA 4723///transmembrane protein 199
221868_at	1.10e-24	1.48e-26	-13.2629092	49.748131	-1.24134527	PAIP2B	poly(A) binding protein interacting protein 2B
1557248_at	1.19e-24	1.62e-26	-13.2483335	49.662319	-0.62950509	ZNF814	zinc finger protein 814
214413_at	1.22e-24	1.65e-26	-13.2450772	49.643147	-2.17824706	TAT	tyrosine aminotransferase
231691_at	1.23e-24	1.67e-26	-13.2431496	49.631798	-2.01745382	C3P1	complement component 3 precursor pseudogene
205042_at	1.27e-24	1.73e-26	-13.2371137	49.596258	-1.06932735	GNE	glucosamine (UDP-N-acetyl)-2-epimerase/N-acetylmannosamine kinase
222291_at	1.28e-24	1.74e-26	-13.2358194	49.588637	-1.5095843	FAM149A	family with sequence similarity 149 member A
223455_at	1.31e-24	1.78e-26	13.2317174	49.564483	0.65577054	TCHP	trichoplein keratin filament binding
243492_at	1.31e-24	1.78e-26	13.2316215	49.563918	0.81134753	THEM4	thioesterase superfamily member 4
227719_at	1.31e-24	1.79e-26	-13.2310509	49.560558	-1.7373533	SMAD9	SMAD family member 9
229090_at	1.38e-24	1.89e-26	13.2219724	49.507097	1.15046322	ZEB1-AS1	ZEB1 antisense RNA 1
228338_at	1.40e-24	1.91e-26	13.2198876	49.494819	1.61394845	COLCA2	colorectal cancer associated 2
242126_at	1.40e-24	1.92e-26	-13.2190006	49.489596	-2.00946491
207840_at	1.43e-24	1.96e-26	-13.2156476	49.469849	-0.8917863	CD160	CD160 molecule
212380_at	1.44e-24	1.98e-26	13.2136756	49.458235	0.55057889	CMTR1	cap methyltransferase 1
211295_x_at	1.50e-24	2.06e-26	-13.2073734	49.421118	-2.96853215	CYP2A6	cytochrome P450 family 2 subfamily A member 6
201088_at	1.57e-24	2.17e-26	13.1988008	49.370625	1.10819474	KPNA2	karyopherin subunit alpha 2
203291_at	1.57e-24	2.17e-26	13.1985762	49.369302	0.68239552	CNOT4	CCR4-NOT transcription complex subunit 4
214906_x_at	1.58e-24	2.19e-26	-13.1971787	49.36107	-0.95449578	N4BP2L1	NEDD4 binding protein 2 like 1
224299_x_at	1.63e-24	2.26e-26	-13.1916458	49.328479	-2.11064325	FTCD	formimidoyltransferase cyclodeaminase
231233_at	1.71e-24	2.38e-26	13.1832968	49.279297	1.26258358	PCAT6	prostate cancer associated transcript 6 (non-protein coding)
227020_at	1.71e-24	2.38e-26	-13.183083	49.278037	-1.18462051	YPEL2	yippee like 2
228680_at	1.73e-24	2.41e-26	13.1809346	49.265381	0.89571121	KIF3A	kinesin family member 3A
212186_at	1.74e-24	2.42e-26	13.1799598	49.259638	0.89790268	ACACA	acetyl-CoA carboxylase alpha
227974_at	1.78e-24	2.48e-26	13.1759182	49.235828	1.29397767
219432_at	1.82e-24	2.53e-26	-13.1724914	49.215639	-1.18021147	EVC	EvC ciliary complex subunit 1
203362_s_at	1.83e-24	2.55e-26	13.1712203	49.20815	1.98149618	MAD2L1	MAD2 mitotic arrest deficient-like 1 (yeast)
210565_at	1.90e-24	2.66e-26	-13.164386	49.167884	-1.11138469	GCGR	glucagon receptor
206069_s_at	2.10e-24	2.94e-26	-13.1472011	49.066623	-2.11554681	ACADL	acyl-CoA dehydrogenase, long chain
212737_at	2.17e-24	3.05e-26	13.1411872	49.031183	1.03683879	GM2A	GM2 ganglioside activator
218285_s_at	2.38e-24	3.34e-26	-13.1259221	48.941218	-1.2753923	BDH2	3-hydroxybutyrate dehydrogenase, type 2
219395_at	2.48e-24	3.48e-26	-13.118909	48.899882	-1.38200117	MIR6773///ESRP2	microRNA 6773///epithelial splicing regulatory protein 2
211458_s_at	2.51e-24	3.54e-26	-13.1162024	48.883929	-1.08932185	GABARAPL3///GABARAPL1	GABA type A receptor associated protein like 3 pseudogene///GABA type A receptor associated protein like 1
224606_at	2.51e-24	3.55e-26	-13.1158551	48.881882	-1.64623234	KLF6	Kruppel like factor 6
202460_s_at	2.52e-24	3.56e-26	-13.1150726	48.877269	-1.12045775	LPIN2	lipin 2
237058_x_at	2.53e-24	3.57e-26	13.1144761	48.873753	2.09685294	SLC6A13	solute carrier family 6 member 13
218510_x_at	2.67e-24	3.78e-26	-13.1052504	48.819371	-1.80090591	FAM134B	family with sequence similarity 134 member B
204026_s_at	2.75e-24	3.89e-26	13.1001633	48.789382	1.92819417	ZWINT	ZW10 interacting kinetochore protein
218663_at	2.76e-24	3.92e-26	13.099114	48.783196	1.94731321	NCAPG	non-SMC condensin I complex subunit G
241393_at	2.79e-24	3.97e-26	13.0969429	48.770397	0.84000738	IPP	intracisternal A particle-promoted polypeptide
212231_at	3.01e-24	4.28e-26	-13.0839888	48.694025	-0.9512597	FBXO21	F-box protein 21
205627_at	3.06e-24	4.35e-26	-13.0812463	48.677855	-1.26579296	CDA	cytidine deaminase
226253_at	3.06e-24	4.37e-26	13.0808131	48.6753	1.23375179	LRRC45	leucine rich repeat containing 45
206979_at	3.16e-24	4.51e-26	-13.0754193	48.643497	-1.84452672	C8B	complement component 8, beta polypeptide
219737_s_at	3.16e-24	4.52e-26	-13.074899	48.64043	-1.78081984	PCDH9	protocadherin 9
201466_s_at	3.24e-24	4.65e-26	-13.0703273	48.613473	-1.98060759	JUN	Jun proto-oncogene, AP-1 transcription factor subunit
218636_s_at	3.25e-24	4.66e-26	13.0697755	48.610219	0.6262513	MAN1B1	mannosidase alpha class 1B member 1
208755_x_at	3.27e-24	4.69e-26	13.068716	48.603971	0.75510649	H3F3AP4///H3F3B///H3F3A	H3 histone, family 3A, pseudogene 4///H3 histone, family 3B///H3 histone, family 3A
221923_s_at	3.29e-24	4.73e-26	13.0673612	48.595982	1.06485207	NPM1	nucleophosmin
1554708_s_at	3.39e-24	4.88e-26	-13.0620478	48.56465	-1.01081193	SPATA6L	spermatogenesis associated 6 like
208674_x_at	3.51e-24	5.06e-26	13.0558305	48.527986	0.6928144	DDOST	dolichyl-diphosphooligosaccharide--protein glycosyltransferase non-catalytic subunit
211813_x_at	3.76e-24	5.42e-26	-13.0443927	48.460531	-3.43034414	DCN	decorin
236718_at	3.77e-24	5.45e-26	-13.0432898	48.454026	-0.68189345	MYO10	myosin X
218402_s_at	3.78e-24	5.47e-26	13.042782	48.451031	0.84968287	HPS4	HPS4, biogenesis of lysosomal organelles complex 3 subunit 2
210609_s_at	3.84e-24	5.57e-26	13.039791	48.43339	1.91973608	TP53I3	tumor protein p53 inducible protein 3
202459_s_at	3.88e-24	5.63e-26	-13.0378249	48.421794	-1.28418301	LPIN2	lipin 2
227314_at	3.95e-24	5.73e-26	13.0349628	48.404913	2.15925512	ITGA2	integrin subunit alpha 2
42361_g_at	3.99e-24	5.81e-26	13.0327144	48.391651	0.89123838	CCHCR1	coiled-coil alpha-helical rod protein 1
223781_x_at	4.01e-24	5.83e-26	-13.0320333	48.387634	-2.79579109	ADH4	alcohol dehydrogenase 4 (class II), pi polypeptide
224300_x_at	4.17e-24	6.08e-26	-13.0249688	48.345963	-2.04222844	FTCD	formimidoyltransferase cyclodeaminase
218704_at	4.35e-24	6.36e-26	13.0175618	48.30227	1.60136542	RNF43	ring finger protein 43
230678_at	4.49e-24	6.57e-26	13.0120695	48.26987	1.22222249	RGS5	regulator of G-protein signaling 5
220367_s_at	4.50e-24	6.59e-26	13.0115194	48.266624	0.67774534	SAP130	Sin3A associated protein 130
222958_s_at	4.51e-24	6.60e-26	13.0111956	48.264715	1.94203342	DEPDC1	DEP domain containing 1
237460_x_at	4.51e-24	6.62e-26	-13.0107192	48.261904	-0.91237035	LINC01588	long intergenic non-protein coding RNA 1588
201059_at	4.52e-24	6.64e-26	13.0101172	48.258352	0.72722302	CTTN	cortactin
235545_at	4.58e-24	6.73e-26	13.0079177	48.245377	1.57657646	DEPDC1	DEP domain containing 1
231265_at	4.68e-24	6.88e-26	13.0040961	48.222831	2.60829102	COX7B2	cytochrome c oxidase subunit 7B2
231358_at	4.68e-24	6.90e-26	-13.0038027	48.221099	-1.84130418	MRO	maestro
242817_at	4.81e-24	7.10e-26	-12.9988393	48.191816	-3.24898548	PGLYRP2	peptidoglycan recognition protein 2
238865_at	4.87e-24	7.19e-26	12.996689	48.17913	0.87201958	PABPC4L	poly(A) binding protein cytoplasmic 4 like
214114_x_at	4.92e-24	7.27e-26	12.9948487	48.168272	0.6922166	FASTK	Fas activated serine/threonine kinase
218184_at	4.96e-24	7.34e-26	12.9932183	48.158652	0.89509559	TULP4	tubby like protein 4
218698_at	5.19e-24	7.69e-26	12.9853861	48.112439	1.09794573	APIP	APAF1 interacting protein
229831_at	5.43e-24	8.07e-26	-12.9774296	48.065491	-3.09171235	CNTN3	contactin 3
244411_at	5.58e-24	8.29e-26	12.9728062	48.038208	0.84918004	MINCR	MYC-induced long noncoding RNA
213285_at	5.79e-24	8.62e-26	-12.9662077	47.999269	-1.85203245	TMEM30B	transmembrane protein 30B
202286_s_at	5.79e-24	8.62e-26	-12.9661655	47.999019	-3.14191908	TACSTD2	tumor-associated calcium signal transducer 2
222548_s_at	5.83e-24	8.71e-26	12.9645846	47.98969	0.96040706	MAP4K4	mitogen-activated protein kinase kinase kinase kinase 4
227727_at	5.94e-24	8.87e-26	-12.9614304	47.971075	-1.74780083	MRGPRF	MAS related GPR family member F
35820_at	6.08e-24	9.11e-26	12.9570091	47.944982	0.95865118	GM2A	GM2 ganglioside activator
235680_at	6.08e-24	9.12e-26	-12.9566798	47.943039	-1.47290628
209053_s_at	6.08e-24	9.13e-26	12.956594	47.942532	1.02801784	WHSC1	Wolf-Hirschhorn syndrome candidate 1
1494_f_at	6.08e-24	9.14e-26	-12.9564695	47.941797	-3.01433037	CYP2A6	cytochrome P450 family 2 subfamily A member 6
234735_s_at	6.24e-24	9.39e-26	12.9519025	47.914843	0.6642375	USP21	ubiquitin specific peptidase 21
211440_x_at	6.27e-24	9.44e-26	-12.9508821	47.908821	-1.59968896	CYP3A43	cytochrome P450 family 3 subfamily A member 43
226109_at	6.44e-24	9.70e-26	-12.9463519	47.882083	-1.20320037	C21orf91	chromosome 21 open reading frame 91
229143_at	6.48e-24	9.78e-26	12.9449331	47.873709	0.75765221	CNOT3	CCR4-NOT transcription complex subunit 3
226189_at	6.49e-24	9.80e-26	-12.9446234	47.87188	-2.40962251	ITGB8	integrin subunit beta 8
201131_s_at	6.68e-24	1.01e-25	-12.9396154	47.842321	-1.83955568	CDH1	cadherin 1
200976_s_at	6.69e-24	1.01e-25	12.9388072	47.837551	0.61931596	TAX1BP1	Tax1 binding protein 1
209589_s_at	6.69e-24	1.02e-25	12.9386178	47.836433	1.19372766	EPHB2	EPH receptor B2
220924_s_at	6.69e-24	1.02e-25	-12.9385804	47.836212	-1.3303054	SLC38A2	solute carrier family 38 member 2
218983_at	6.74e-24	1.02e-25	-12.937136	47.827686	-1.14473086	C1RL	complement C1r subcomponent like
243582_at	6.79e-24	1.03e-25	12.9358565	47.820134	1.55072271	SH3RF2	SH3 domain containing ring finger 2
204998_s_at	6.96e-24	1.06e-25	-12.9313482	47.793522	-2.10897684	ATF5	activating transcription factor 5
222680_s_at	6.99e-24	1.07e-25	12.9303641	47.787713	1.7023292	DTL	denticleless E3 ubiquitin protein ligase homolog
202410_x_at	7.00e-24	1.07e-25	-12.9300837	47.786058	-1.38632223	INS-IGF2///IGF2	INS-IGF2 readthrough///insulin like growth factor 2
202844_s_at	7.13e-24	1.09e-25	12.9266794	47.765962	0.90829866	RALBP1	ralA binding protein 1
1554408_a_at	7.16e-24	1.10e-25	12.9258238	47.760911	0.87794003	TK1	thymidine kinase 1
229395_at	7.30e-24	1.12e-25	12.92248	47.741172	1.06801967	STX4	syntaxin 4
203500_at	7.33e-24	1.13e-25	-12.9213755	47.734651	-1.13315254	GCDH	glutaryl-CoA dehydrogenase
243109_at	7.40e-24	1.14e-25	-12.9196826	47.724658	-1.25005823	MCTP2	multiple C2 and transmembrane domain containing 2
205348_s_at	7.43e-24	1.14e-25	12.918732	47.719046	2.78124794	DYNC1I1	dynein cytoplasmic 1 intermediate chain 1
227815_at	7.58e-24	1.17e-25	12.9152684	47.698599	0.85256839	VPS33A	VPS33A, CORVET/HOPS core subunit
203292_s_at	7.64e-24	1.18e-25	12.9138208	47.690052	0.49676065	VPS11	VPS11, CORVET/HOPS core subunit
219991_at	7.73e-24	1.19e-25	-12.911648	47.677225	-1.52382873	SLC2A9	solute carrier family 2 member 9
1568618_a_at	7.75e-24	1.20e-25	12.9108627	47.672588	0.88859455	GALNT1	polypeptide N-acetylgalactosaminyltransferase 1
206571_s_at	7.88e-24	1.22e-25	12.9078762	47.654957	1.10021595	MAP4K4	mitogen-activated protein kinase kinase kinase kinase 4
218944_at	7.90e-24	1.22e-25	12.907377	47.652009	0.70524872	PYCRL	pyrroline-5-carboxylate reductase-like
219277_s_at	7.97e-24	1.24e-25	-12.9055573	47.641266	-1.79203939	OGDHL	oxoglutarate dehydrogenase-like
200021_at	7.97e-24	1.24e-25	12.9053833	47.640239	0.66930874	CFL1	cofilin 1
205073_at	7.99e-24	1.24e-25	-12.9048444	47.637057	-1.12494238	CYP2J2	cytochrome P450 family 2 subfamily J member 2
213581_at	8.15e-24	1.27e-25	12.9012065	47.615578	1.15387753	PDCD2	programmed cell death 2
235694_at	8.75e-24	1.36e-25	12.8892013	47.544694	1.19955346	TCFL5	transcription factor like 5
243802_at	9.24e-24	1.44e-25	12.8797204	47.48871	2.16059429	DNAH12	dynein axonemal heavy chain 12
210720_s_at	9.32e-24	1.46e-25	12.8780586	47.478897	0.91474601	NECAB3	N-terminal EF-hand calcium binding protein 3
244665_at	9.35e-24	1.46e-25	12.8771827	47.473724	1.44856303
211940_x_at	9.35e-24	1.46e-25	12.8771159	47.47333	0.84003855	H3F3AP4///H3F3B///H3F3A	H3 histone, family 3A, pseudogene 4///H3 histone, family 3B///H3 histone, family 3A
214320_x_at	9.71e-24	1.52e-25	-12.8706464	47.435125	-3.08654312	CYP2A6	cytochrome P450 family 2 subfamily A member 6
227898_s_at	9.77e-24	1.53e-25	12.8694034	47.427784	1.20059192	ZFP41	ZFP41 zinc finger protein
229886_at	9.80e-24	1.54e-25	12.8687404	47.42387	0.96775415	C5orf34	chromosome 5 open reading frame 34
218524_at	9.99e-24	1.57e-25	12.8652001	47.402961	0.73442883	E4F1	E4F transcription factor 1
223845_at	1.02e-23	1.61e-25	12.8615759	47.381558	0.97143075	VSIG10	V-set and immunoglobulin domain containing 10
223491_at	1.04e-23	1.64e-25	12.8577298	47.358843	0.89829424	COMMD2	COMM domain containing 2
239067_s_at	1.06e-23	1.67e-25	12.8549154	47.342221	1.12192526	PANX2	pannexin 2
226553_at	1.09e-23	1.72e-25	-12.8505171	47.316243	-1.50314939	TMPRSS2	transmembrane protease, serine 2
220108_at	1.10e-23	1.74e-25	-12.8482671	47.302954	-0.92243173	GNA14	G protein subunit alpha 14
242743_at	1.11e-23	1.76e-25	-12.8459754	47.289418	-1.2072313
203139_at	1.12e-23	1.77e-25	-12.8453257	47.285581	-1.18469065	DAPK1	death associated protein kinase 1
219588_s_at	1.13e-23	1.80e-25	12.8425237	47.26903	0.96127323	NCAPG2	non-SMC condensin II complex subunit G2
204818_at	1.16e-23	1.84e-25	-12.8385641	47.245643	-3.01485834	HSD17B2	hydroxysteroid 17-beta dehydrogenase 2
215363_x_at	1.18e-23	1.88e-25	-12.8354939	47.227507	-1.85943392	FOLH1B///FOLH1	folate hydrolase 1B///folate hydrolase (prostate-specific membrane antigen) 1
206734_at	1.18e-23	1.89e-25	12.8346482	47.222512	0.95590066	JRKL	JRK-like
203233_at	1.21e-23	1.93e-25	-12.8307009	47.199195	-1.37025691	IL4R	interleukin 4 receptor
218041_x_at	1.23e-23	1.96e-25	-12.8281167	47.183929	-1.2805982	SLC38A2	solute carrier family 38 member 2
206727_at	1.23e-23	1.96e-25	-12.8278792	47.182526	-4.95750724	C9	complement component 9
203579_s_at	1.25e-23	2.00e-25	12.8250106	47.165581	1.24358287	SLC7A6	solute carrier family 7 member 6
239753_at	1.25e-23	2.00e-25	12.8249115	47.164995	0.53143606	ZNF252P	zinc finger protein 252, pseudogene
222071_s_at	1.29e-23	2.07e-25	-12.8188033	47.128911	-2.25368674	SLCO4C1	solute carrier organic anion transporter family member 4C1
208705_s_at	1.30e-23	2.09e-25	-12.8176906	47.122338	-0.8548271	EIF5	eukaryotic translation initiation factor 5
205046_at	1.30e-23	2.10e-25	12.816805	47.117106	1.01806304	CENPE	centromere protein E
223173_at	1.31e-23	2.10e-25	12.816287	47.114046	0.70674773	SPNS1	sphingolipid transporter 1 (putative)
214100_x_at	1.31e-23	2.10e-25	12.8161581	47.113284	0.96354482	NSUN5P1	NOP2/Sun RNA methyltransferase family member 5 pseudogene 1
213006_at	1.36e-23	2.20e-25	-12.8086752	47.069077	-2.17179408	CEBPD	CCAAT/enhancer binding protein delta
220646_s_at	1.46e-23	2.36e-25	-12.7971143	47.000772	-1.3622831	KLRF1	killer cell lectin like receptor F1
201839_s_at	1.47e-23	2.38e-25	-12.7956417	46.992071	-3.67339636	EPCAM	epithelial cell adhesion molecule
233944_at	1.54e-23	2.49e-25	12.7876848	46.945057	1.59491046
201397_at	1.54e-23	2.49e-25	-12.7876058	46.94459	-1.60969875	PHGDH	phosphoglycerate dehydrogenase
218257_s_at	1.59e-23	2.59e-25	12.7814151	46.908009	1.49405445	UGGT1	UDP-glucose glycoprotein glucosyltransferase 1
210366_at	1.62e-23	2.64e-25	-12.7783139	46.889684	-1.58657524	SLCO1B1	solute carrier organic anion transporter family member 1B1
213460_x_at	1.69e-23	2.75e-25	12.7714323	46.849019	0.99426959	NSUN5P2///NSUN5P1	NOP2/Sun RNA methyltransferase family member 5 pseudogene 2///NOP2/Sun RNA methyltransferase family member 5 pseudogene 1
212531_at	1.71e-23	2.78e-25	12.7693226	46.836552	3.04142617	LCN2	lipocalin 2
209265_s_at	1.73e-23	2.82e-25	12.7671227	46.823551	0.67130434	METTL3	methyltransferase like 3
235599_at	1.77e-23	2.89e-25	12.7630269	46.799346	1.29734135	LINC01139	long intergenic non-protein coding RNA 1139
221498_at	1.87e-23	3.05e-25	12.7538197	46.744932	0.7434716	SNX27	sorting nexin family member 27
221534_at	1.90e-23	3.11e-25	12.7507506	46.726793	0.51872585	C11orf68	chromosome 11 open reading frame 68
213008_at	2.01e-23	3.30e-25	12.7406822	46.667285	1.24462003	FANCI	Fanconi anemia complementation group I
216025_x_at	2.02e-23	3.31e-25	-12.7398789	46.662537	-2.08161899	CYP2C9	cytochrome P450 family 2 subfamily C member 9
224937_at	2.07e-23	3.39e-25	12.7360915	46.640151	1.48859721	PTGFRN	prostaglandin F2 receptor inhibitor
218415_at	2.08e-23	3.42e-25	12.73469	46.631867	0.58633112	VPS33B	VPS33B, late endosome and lysosome associated
201622_at	2.10e-23	3.45e-25	12.7328394	46.620928	0.59753191	SND1	staphylococcal nuclease and tudor domain containing 1
1559316_at	2.10e-23	3.46e-25	12.7327152	46.620195	3.04429841	LOC105374676	uncharacterized LOC105374676
1555832_s_at	2.11e-23	3.48e-25	-12.731471	46.61284	-1.57906795	KLF6	Kruppel like factor 6
208813_at	2.15e-23	3.55e-25	-12.7280528	46.592635	-2.10538002	GOT1	glutamic-oxaloacetic transaminase 1
228268_at	2.17e-23	3.59e-25	-12.7263421	46.582523	-1.31412393	FMO2	flavin containing monooxygenase 2
213623_at	2.22e-23	3.68e-25	12.7224436	46.559478	1.05775592	KIF3A	kinesin family member 3A
208937_s_at	2.27e-23	3.76e-25	-12.7187507	46.537648	-2.59015985	ID1	inhibitor of DNA binding 1, HLH protein
218532_s_at	2.29e-23	3.79e-25	-12.7173561	46.529404	-2.571075	FAM134B	family with sequence similarity 134 member B
227297_at	2.31e-23	3.84e-25	-12.7151341	46.516269	-2.07812106	ITGA9	integrin subunit alpha 9
213670_x_at	2.37e-23	3.93e-25	12.7110715	46.492252	0.95575862	NSUN5P1	NOP2/Sun RNA methyltransferase family member 5 pseudogene 1
239652_at	2.49e-23	4.14e-25	-12.7022848	46.440307	-1.8085186
1564479_a_at	2.55e-23	4.24e-25	12.6983067	46.416788	2.07161637
206354_at	2.57e-23	4.29e-25	-12.6965294	46.40628	-3.6195757	SLCO1B3	solute carrier organic anion transporter family member 1B3
236313_at	2.67e-23	4.45e-25	12.6901657	46.368656	1.33920898	CDKN2B	cyclin dependent kinase inhibitor 2B
1557116_at	2.74e-23	4.58e-25	-12.6855831	46.341561	-0.99093377	APOL6	apolipoprotein L6
204448_s_at	2.80e-23	4.68e-25	12.6820079	46.320422	0.79015614	PDCL	phosducin like
32062_at	2.83e-23	4.73e-25	12.6800796	46.309021	0.56025601	LRRC14	leucine rich repeat containing 14
213931_at	2.83e-23	4.75e-25	-12.6795	46.305594	-2.04406745	ID2B///ID2	inhibitor of DNA binding 2B, HLH protein (pseudogene)///inhibitor of DNA binding 2, HLH protein
218595_s_at	2.85e-23	4.78e-25	12.678471	46.29951	0.94164156	HEATR1	HEAT repeat containing 1
208794_s_at	2.85e-23	4.78e-25	12.6781586	46.297663	0.8508792	SMARCA4	SWI/SNF related, matrix associated, actin dependent regulator of chromatin, subfamily a, member 4
211681_s_at	2.86e-23	4.81e-25	-12.6773405	46.292825	-0.94408672	PDLIM5	PDZ and LIM domain 5
239045_at	2.86e-23	4.81e-25	-12.6771649	46.291787	-0.95182604
232780_s_at	2.90e-23	4.89e-25	12.6744533	46.275754	0.78520937	ZNF691	zinc finger protein 691
213706_at	2.92e-23	4.92e-25	-12.6733799	46.269406	-1.57778877	GPD1	glycerol-3-phosphate dehydrogenase 1
208228_s_at	2.95e-23	4.99e-25	-12.6712083	46.256566	-2.77934026	FGFR2	fibroblast growth factor receptor 2
223870_at	3.08e-23	5.21e-25	12.6639024	46.213365	1.93821852	LOC100996906///CDRT1///FBXW10	F-box/WD repeat-containing protein 10-like///CMT1A duplicated region transcript 1///F-box and WD repeat domain containing 10
229638_at	3.09e-23	5.22e-25	12.6634971	46.210968	2.45087748	IRX3	iroquois homeobox 3
228145_s_at	3.31e-23	5.61e-25	12.6514531	46.139745	0.84911756	ZNF398	zinc finger protein 398
232057_at	3.35e-23	5.69e-25	12.6491567	46.126164	0.56016109	SLC7A6OS	solute carrier family 7 member 6 opposite strand
205656_at	3.52e-23	5.98e-25	12.6407704	46.076568	1.09472315	PCDH17	protocadherin 17
221647_s_at	3.56e-23	6.05e-25	12.638639	46.063963	0.5921635	MIR6743///RIC8A	microRNA 6743///RIC8 guanine nucleotide exchange factor A
224448_s_at	3.60e-23	6.12e-25	12.636874	46.053524	0.87417279	MIR3934///UQCC2	microRNA 3934///ubiquinol-cytochrome c reductase complex assembly factor 2
202366_at	3.61e-23	6.14e-25	-12.6362157	46.04963	-0.68075673	ACADS	acyl-CoA dehydrogenase, C-2 to C-3 short chain
219954_s_at	3.72e-23	6.34e-25	-12.6308312	46.017785	-2.3044134	GBA3	glucosylceramidase beta 3 (gene/pseudogene)
203214_x_at	3.77e-23	6.43e-25	12.6286092	46.004643	1.32842832	CDK1	cyclin dependent kinase 1
232090_at	3.78e-23	6.46e-25	-12.6276601	45.999029	-1.68780744	DNM3OS	DNM3 opposite strand/antisense RNA
201963_at	3.88e-23	6.63e-25	-12.6233505	45.97354	-1.67283074	ACSL1	acyl-CoA synthetase long-chain family member 1
209297_at	3.91e-23	6.69e-25	-12.6218022	45.964382	-0.81273474	ITSN1	intersectin 1
226225_at	3.92e-23	6.71e-25	-12.6212927	45.961368	-2.20858923	MCC	mutated in colorectal cancers
202723_s_at	4.01e-23	6.88e-25	-12.6171459	45.936841	-1.52806477	FOXO1	forkhead box O1
217225_x_at	4.02e-23	6.90e-25	12.6166532	45.933926	0.69249633	LOC101060373///NOMO3///NOMO2///NOMO1	uncharacterized LOC101060373///NODAL modulator 3///NODAL modulator 2///NODAL modulator 1
203731_s_at	4.02e-23	6.90e-25	12.6166037	45.933634	0.46758515	ZKSCAN5	zinc finger with KRAB and SCAN domains 5
205436_s_at	4.17e-23	7.18e-25	12.6099301	45.894159	1.23847342	H2AFX	H2A histone family member X
242153_at	4.32e-23	7.44e-25	-12.6041334	45.85987	-1.25993997	LARP1B	La ribonucleoprotein domain family member 1B
215785_s_at	4.34e-23	7.48e-25	-12.6031833	45.85425	-1.91801138	CYFIP2	cytoplasmic FMR1 interacting protein 2
203284_s_at	4.40e-23	7.59e-25	12.6005732	45.83881	1.31224029	HS2ST1	heparan sulfate 2-O-sulfotransferase 1
1554837_a_at	4.59e-23	7.94e-25	-12.5931901	45.795135	-1.84521571	CYP4A22///CYP4A11	cytochrome P450 family 4 subfamily A member 22///cytochrome P450 family 4 subfamily A member 11
210764_s_at	4.68e-23	8.09e-25	-12.5899912	45.776211	-1.91034429	CYR61	cysteine rich angiogenic inducer 61
232219_x_at	4.71e-23	8.15e-25	12.5886747	45.768423	0.7006979	USP21	ubiquitin specific peptidase 21
206385_s_at	4.73e-23	8.20e-25	-12.5877858	45.763164	-2.22438517	ANK3	ankyrin 3, node of Ranvier (ankyrin G)
63825_at	4.79e-23	8.31e-25	-12.5854224	45.749182	-1.03689243	ABHD2	abhydrolase domain containing 2
222083_at	4.80e-23	8.33e-25	-12.5850312	45.746868	-2.16854952	GLYAT	glycine-N-acyltransferase
218330_s_at	4.81e-23	8.36e-25	-12.5843975	45.743119	-1.33384874	NAV2	neuron navigator 2
210911_at	5.01e-23	8.72e-25	-12.5773335	45.701328	-0.65174254	ID2B	inhibitor of DNA binding 2B, HLH protein (pseudogene)
223202_s_at	5.02e-23	8.74e-25	12.5769085	45.698814	0.79612321	LOC101928589///TMEM164	uncharacterized LOC101928589///transmembrane protein 164
213172_at	5.07e-23	8.85e-25	12.5748548	45.686664	1.80643203	TTC9	tetratricopeptide repeat domain 9
202068_s_at	5.08e-23	8.88e-25	-12.5744112	45.684039	-1.69329097	LDLR	low density lipoprotein receptor
231773_at	5.08e-23	8.89e-25	-12.5742019	45.682801	-1.74934897	ANGPTL1	angiopoietin like 1
218991_at	5.09e-23	8.91e-25	12.5737217	45.67996	0.51266688	HEATR6	HEAT repeat containing 6
235570_at	5.13e-23	8.98e-25	-12.572369	45.671957	-1.92226703	RBMS3	RNA binding motif single stranded interacting protein 3
229476_s_at	5.17e-23	9.07e-25	-12.5707137	45.662163	-3.59652596	THRSP	thyroid hormone responsive
1558501_at	5.25e-23	9.22e-25	12.5679502	45.645813	1.16533946	DNM3	dynamin 3
202798_at	5.30e-23	9.31e-25	-12.5663872	45.636566	-0.93790382	SEC24B	SEC24 homolog B, COPII coat complex component
209935_at	5.40e-23	9.49e-25	12.5631006	45.617121	1.16476943	ATP2C1	ATPase secretory pathway Ca2+ transporting 1
220736_at	5.41e-23	9.53e-25	-12.5625059	45.613602	-1.49740264	SLC19A3	solute carrier family 19 member 3
209515_s_at	5.46e-23	9.62e-25	-12.5608767	45.603962	-1.45928147	RAB27A	RAB27A, member RAS oncogene family
212155_at	5.62e-23	9.91e-25	12.5558442	45.574187	1.09970388	RNF187	ring finger protein 187
231895_at	5.64e-23	9.96e-25	12.5550877	45.56971	1.01754917	SASS6	SAS-6 centriolar assembly protein
202647_s_at	5.75e-23	1.02e-24	12.5516845	45.549574	1.19470346	NRAS	neuroblastoma RAS viral oncogene homolog
235945_at	5.99e-23	1.06e-24	-12.5444811	45.50695	-2.42643356
209270_at	6.14e-23	1.09e-24	12.540259	45.481967	0.95793418	LAMB3	laminin subunit beta 3
1569344_a_at	6.17e-23	1.10e-24	12.5391445	45.475373	2.06436344	LOC105375172	uncharacterized LOC105375172
214621_at	6.25e-23	1.11e-24	-12.5369529	45.462404	-2.86314366	GYS2	glycogen synthase 2
238432_at	6.27e-23	1.12e-24	12.5361141	45.45744	0.97664315	DLGAP1-AS1	DLGAP1 antisense RNA 1
203929_s_at	6.39e-23	1.14e-24	12.5327612	45.437599	1.11618447	MAPT	microtubule associated protein tau
222029_x_at	6.40e-23	1.14e-24	12.532398	45.43545	0.68622092	MIR6834///PFDN6	microRNA 6834///prefoldin subunit 6
204462_s_at	6.41e-23	1.14e-24	-12.5319988	45.433088	-1.20850724	SLC16A2	solute carrier family 16 member 2
210559_s_at	6.59e-23	1.18e-24	12.5272125	45.404764	1.67002216	CDK1	cyclin dependent kinase 1
207554_x_at	6.67e-23	1.19e-24	-12.5250036	45.391692	-0.64494465	TBXA2R	thromboxane A2 receptor
240449_at	7.16e-23	1.28e-24	12.512898	45.320052	0.83793625	ZNF341	zinc finger protein 341
204510_at	7.29e-23	1.31e-24	12.5096217	45.300662	1.75602806	CDC7	cell division cycle 7
219181_at	7.29e-23	1.31e-24	-12.5094929	45.2999	-1.54424774	LIPG	lipase G, endothelial type
201270_x_at	7.31e-23	1.31e-24	12.5088139	45.295882	0.50784526	NUDCD3	NudC domain containing 3
211896_s_at	7.32e-23	1.31e-24	-12.5084685	45.293838	-3.84595531	DCN	decorin
206856_at	7.33e-23	1.32e-24	-12.5080032	45.291084	-0.85446949	LILRB5	leukocyte immunoglobulin like receptor B5
226694_at	7.72e-23	1.39e-24	-12.499296	45.239551	-0.82702624	PALM2-AKAP2///AKAP2	PALM2-AKAP2 readthrough///A-kinase anchoring protein 2
208956_x_at	7.88e-23	1.42e-24	12.4956101	45.217736	1.17597719	DUT	deoxyuridine triphosphatase
220107_s_at	7.88e-23	1.42e-24	-12.4953778	45.216361	-1.09844425	ZC2HC1C	zinc finger C2HC-type containing 1C
214150_x_at	7.96e-23	1.44e-24	12.4935522	45.205556	0.58702724	ATP6V0E1	ATPase H+ transporting V0 subunit e1
238178_at	8.24e-23	1.49e-24	-12.4875165	45.169832	-1.44660428
235168_at	8.27e-23	1.50e-24	12.4867996	45.165588	0.863866	PIGM	phosphatidylinositol glycan anchor biosynthesis class M
222768_s_at	8.46e-23	1.53e-24	12.4828181	45.142022	0.89592148	TRMT6	tRNA methyltransferase 6
218321_x_at	9.17e-23	1.66e-24	12.4691462	45.061095	0.70759281	STYXL1	serine/threonine/tyrosine interacting-like 1
207426_s_at	9.17e-23	1.66e-24	12.4689638	45.060016	1.1596579	TNFSF4	tumor necrosis factor superfamily member 4
207718_x_at	9.21e-23	1.67e-24	-12.4680133	45.05439	-1.89928719	CYP2A7	cytochrome P450 family 2 subfamily A member 7
229477_at	9.87e-23	1.79e-24	-12.4562633	44.984834	-2.6688544	THRSP	thyroid hormone responsive
224243_at	9.89e-23	1.80e-24	-12.4558055	44.982125	-1.88358606	APOA5	apolipoprotein A5
201618_x_at	1.02e-22	1.85e-24	12.4509663	44.953478	0.69054925	GPAA1	glycosylphosphatidylinositol anchor attachment 1
200027_at	1.02e-22	1.86e-24	12.4500822	44.948243	0.70292478	NARS	asparaginyl-tRNA synthetase
208307_at	1.10e-22	2.02e-24	12.4367802	44.869495	1.77647067	RBMY1J///RBMY1E///RBMY1D///RBMY1B///RBMY1F///RBMY1A1	RNA binding motif protein, Y-linked, family 1, member J///RNA binding motif protein, Y-linked, family 1, member E///RNA binding motif protein, Y-linked, family 1, member D///RNA binding motif protein, Y-linked, family 1, member B///RNA binding motif protein, Y-linked, family 1, member F///RNA binding motif protein, Y-linked, family 1, member A1
204849_at	1.10e-22	2.02e-24	12.436658	44.868772	0.88062007	TCFL5	transcription factor like 5
219453_at	1.17e-22	2.14e-24	-12.4266767	44.809678	-0.70857127	KLHL36	kelch like family member 36
218869_at	1.18e-22	2.16e-24	-12.4253248	44.801674	-0.91857823	MLYCD	malonyl-CoA decarboxylase
235053_at	1.19e-22	2.18e-24	12.4235383	44.791097	0.74197753
235766_x_at	1.21e-22	2.23e-24	-12.4199438	44.769816	-1.79747138	RAB27A	RAB27A, member RAS oncogene family
222569_at	1.28e-22	2.35e-24	12.4110762	44.717312	1.49002657	UGGT1	UDP-glucose glycoprotein glucosyltransferase 1
225688_s_at	1.28e-22	2.36e-24	-12.4103161	44.712811	-0.77691636	PHLDB2	pleckstrin homology like domain family B member 2
215578_at	1.30e-22	2.38e-24	-12.4087295	44.703417	-1.53200122
210909_x_at	1.30e-22	2.39e-24	-12.4079279	44.698671	-0.9653058	LPAL2	lipoprotein(a) like 2, pseudogene
221588_x_at	1.33e-22	2.46e-24	-12.4034932	44.672413	-1.56114705	ALDH6A1	aldehyde dehydrogenase 6 family member A1
218734_at	1.34e-22	2.47e-24	12.4024272	44.666101	0.77103668	NAA40	N(alpha)-acetyltransferase 40, NatD catalytic subunit
212474_at	1.35e-22	2.50e-24	12.4004849	44.6546	1.04669362	AVL9	AVL9 cell migration associated
228821_at	1.39e-22	2.57e-24	-12.3959039	44.627475	-1.74718504	ST6GAL2	ST6 beta-galactoside alpha-2,6-sialyltransferase 2
219713_at	1.43e-22	2.65e-24	-12.3910814	44.59892	-0.64662517	SHPK	sedoheptulokinase
202676_x_at	1.44e-22	2.66e-24	12.3902179	44.593806	0.56952128	FASTK	Fas activated serine/threonine kinase
223391_at	1.48e-22	2.75e-24	-12.3845333	44.560145	-0.8043322	SGPP1	sphingosine-1-phosphate phosphatase 1
221522_at	1.52e-22	2.81e-24	12.3808906	44.538574	1.08642769	ANKRD27	ankyrin repeat domain 27
233170_at	1.55e-22	2.88e-24	12.3769827	44.515433	3.07527242	LINC00348	long intergenic non-protein coding RNA 348
222810_s_at	1.58e-22	2.94e-24	12.373224	44.493174	0.86376112	RASAL2	RAS protein activator like 2
220017_x_at	1.59e-22	2.95e-24	-12.3728192	44.490777	-1.93056735	CYP2C9	cytochrome P450 family 2 subfamily C member 9
213820_s_at	1.62e-22	3.02e-24	-12.3690726	44.46859	-1.19684655	STARD5	StAR related lipid transfer domain containing 5
207244_x_at	1.62e-22	3.02e-24	-12.3687496	44.466677	-2.18145018	CYP2A6	cytochrome P450 family 2 subfamily A member 6
205566_at	1.67e-22	3.11e-24	-12.3638562	44.437698	-1.21349241	ABHD2	abhydrolase domain containing 2
229380_at	1.68e-22	3.13e-24	12.3629317	44.432224	2.03952974	ILDR2	immunoglobulin like domain containing receptor 2
243296_at	1.72e-22	3.22e-24	-12.3583827	44.405284	-2.44540191	NAMPT	nicotinamide phosphoribosyltransferase
211491_at	1.72e-22	3.23e-24	-12.3578112	44.401899	-0.69870582	ADRA1A	adrenoceptor alpha 1A
203459_s_at	1.77e-22	3.32e-24	12.3532953	44.375155	0.55473266	VPS16	VPS16, CORVET/HOPS core subunit
223930_at	1.80e-22	3.37e-24	12.3503911	44.357955	0.87483406
204569_at	1.80e-22	3.38e-24	12.3503157	44.357509	1.45380103	ICK	intestinal cell (MAK-like) kinase
218240_at	1.82e-22	3.41e-24	12.3484859	44.346672	0.61330828	NKIRAS2	NFKB inhibitor interacting Ras like 2
212196_at	1.84e-22	3.46e-24	-12.3462764	44.333586	-1.04928924	IL6ST	interleukin 6 signal transducer
225341_at	1.84e-22	3.46e-24	12.3461144	44.332626	0.82396984	MTERF2	mitochondrial transcription termination factor 2
204937_s_at	1.85e-22	3.48e-24	-12.3451749	44.327063	-0.77904635	ZNF274	zinc finger protein 274
200854_at	1.85e-22	3.49e-24	-12.3445647	44.323449	-0.90703075	NCOR1	nuclear receptor corepressor 1
204944_at	1.85e-22	3.51e-24	12.3439555	44.319841	1.35403226	PTPRG	protein tyrosine phosphatase, receptor type G
230792_at	1.85e-22	3.51e-24	-12.3439297	44.319688	-0.91333356	FAAH2	fatty acid amide hydrolase 2
230560_at	1.89e-22	3.58e-24	12.3405819	44.29986	1.87731079	STXBP6	syntaxin binding protein 6
227742_at	1.89e-22	3.59e-24	-12.3402061	44.297635	-1.99706631	CLIC6	chloride intracellular channel 6
229874_x_at	1.90e-22	3.60e-24	12.3396061	44.294081	0.87144577	LOC105376805	uncharacterized LOC105376805
222116_s_at	1.93e-22	3.66e-24	12.3366438	44.276536	1.24363148	TBC1D16	TBC1 domain family member 16
205762_s_at	1.98e-22	3.77e-24	12.3319637	44.248817	0.78481902	DUS4L	dihydrouridine synthase 4 like
206049_at	2.09e-22	3.97e-24	-12.3230271	44.195886	-0.92250975	SELP	selectin P
242002_at	2.12e-22	4.04e-24	12.3203414	44.179979	1.76019798	NKAIN2	Na+/K+ transporting ATPase interacting 2
204483_at	2.13e-22	4.06e-24	-12.3192745	44.17366	-1.73585889	ENO3	enolase 3
37424_at	2.14e-22	4.08e-24	12.3184995	44.169069	0.58705618	CCHCR1	coiled-coil alpha-helical rod protein 1
57532_at	2.18e-22	4.16e-24	12.3152575	44.149866	0.76582013	DVL2	dishevelled segment polarity protein 2
239345_at	2.19e-22	4.19e-24	-12.3141646	44.143393	-1.64460138	SLC19A3	solute carrier family 19 member 3
218412_s_at	2.20e-22	4.21e-24	12.3132972	44.138255	0.80745103	GTF2IRD1	GTF2I repeat domain containing 1
210452_x_at	2.22e-22	4.25e-24	-12.31173	44.128972	-1.84674042	CYP4F2	cytochrome P450 family 4 subfamily F member 2
205110_s_at	2.23e-22	4.28e-24	12.3104707	44.121513	2.87665552	FGF13	fibroblast growth factor 13
210891_s_at	2.25e-22	4.32e-24	12.3089345	44.112413	0.77436606	GTF2IP4///GTF2IP1///GTF2I	general transcription factor IIi pseudogene 4///general transcription factor IIi pseudogene 1///general transcription factor IIi
226566_at	2.29e-22	4.39e-24	12.3063005	44.096811	0.74786224	TRIM11	tripartite motif containing 11
1555250_a_at	2.36e-22	4.53e-24	-12.3009055	44.064854	-0.81011522	CPEB3	cytoplasmic polyadenylation element binding protein 3
229870_at	2.39e-22	4.59e-24	12.298723	44.051927	0.98978735	LOC644656	uncharacterized LOC644656
201714_at	2.49e-22	4.79e-24	12.2917362	44.010539	1.3055753	TUBG1	tubulin gamma 1
1560137_at	2.49e-22	4.80e-24	-12.2913996	44.008545	-1.45285446
221922_at	2.51e-22	4.85e-24	12.2897524	43.998788	1.36122168	GPSM2	G-protein signaling modulator 2
228415_at	2.52e-22	4.86e-24	12.2890843	43.99483	0.90792172	AP1S2	adaptor related protein complex 1 sigma 2 subunit
212922_s_at	2.53e-22	4.89e-24	12.2883755	43.990631	1.07964281	SMYD2	SET and MYND domain containing 2
237262_at	2.59e-22	5.01e-24	-12.2841368	43.965522	-1.07765647	GAREM1	GRB2 associated regulator of MAPK1 subtype 1
1568957_x_at	2.85e-22	5.52e-24	12.2677957	43.868717	0.78774002	SRGAP2C///SRGAP2B///SRGAP2	SLIT-ROBO Rho GTPase activating protein 2C///SLIT-ROBO Rho GTPase activating protein 2B///SLIT-ROBO Rho GTPase activating protein 2
230143_at	2.90e-22	5.61e-24	-12.2650645	43.852537	-1.95025268	RNF165	ring finger protein 165
208660_at	2.90e-22	5.62e-24	12.2647637	43.850755	0.80269581	CS	citrate synthase
221572_s_at	2.90e-22	5.63e-24	12.2644736	43.849037	1.0546645	MIR6824///SLC26A6	microRNA 6824///solute carrier family 26 member 6
242496_at	2.96e-22	5.75e-24	-12.2611351	43.829259	-2.67656857	ART4	ADP-ribosyltransferase 4 (Dombrock blood group)
233588_x_at	2.96e-22	5.76e-24	12.2606719	43.826514	0.66943973	MIR6834///PFDN6	microRNA 6834///prefoldin subunit 6
219120_at	3.07e-22	5.97e-24	12.2546474	43.790823	0.73831604	WDCP	WD repeat and coiled coil containing
223201_s_at	3.09e-22	6.02e-24	12.2532904	43.782783	1.06413526	LOC101928589///TMEM164	uncharacterized LOC101928589///transmembrane protein 164
222294_s_at	3.15e-22	6.14e-24	-12.2500492	43.763581	-1.59868261	RAB27A	RAB27A, member RAS oncogene family
228115_at	3.15e-22	6.15e-24	-12.2499206	43.762819	-1.51968072	GAREM1	GRB2 associated regulator of MAPK1 subtype 1
219539_at	3.15e-22	6.15e-24	12.2497524	43.761822	0.89427011	GEMIN6	gem nuclear organelle associated protein 6
236075_s_at	3.18e-22	6.21e-24	12.2480412	43.751685	1.56733279	LOC101928000	uncharacterized LOC101928000
238018_at	3.24e-22	6.35e-24	-12.2444449	43.730378	-1.8838697	FAM150B	family with sequence similarity 150 member B
208707_at	3.28e-22	6.43e-24	-12.2423133	43.717749	-1.37692719	EIF5	eukaryotic translation initiation factor 5
208822_s_at	3.38e-22	6.63e-24	12.2371729	43.687293	0.75448259	DAP3	death associated protein 3
219118_at	3.47e-22	6.81e-24	12.2326563	43.660533	1.26978893	FKBP11	FK506 binding protein 11
202992_at	3.51e-22	6.89e-24	-12.2307002	43.648944	-4.16653277	C7	complement component 7
203658_at	3.64e-22	7.17e-24	-12.2241948	43.6104	-1.31241906	SLC25A20	solute carrier family 25 member 20
229230_at	3.73e-22	7.35e-24	-12.2199518	43.585259	-3.07477538	SLC51A	solute carrier family 51 alpha subunit
236500_at	3.77e-22	7.43e-24	12.2181719	43.574713	0.98735187
232428_at	3.80e-22	7.50e-24	-12.2165144	43.564892	-1.5797813	MOGAT2	monoacylglycerol O-acyltransferase 2
220917_s_at	3.86e-22	7.63e-24	12.2136093	43.547679	0.84598534	WDR19	WD repeat domain 19
204608_at	3.88e-22	7.66e-24	-12.2129263	43.543632	-1.56504928	ASL	argininosuccinate lyase
213842_x_at	4.03e-22	7.99e-24	12.2060375	43.502814	0.94775555	NSUN5P2///NSUN5P1	NOP2/Sun RNA methyltransferase family member 5 pseudogene 2///NOP2/Sun RNA methyltransferase family member 5 pseudogene 1
218480_at	4.12e-22	8.15e-24	12.2025597	43.482207	0.78997879	AGBL5	ATP/GTP binding protein like 5
231223_at	4.30e-22	8.53e-24	12.1949869	43.437334	2.0020563	CSMD1	CUB and Sushi multiple domains 1
223031_s_at	4.30e-22	8.54e-24	12.1948646	43.43661	0.57989816	TRAF7	TNF receptor associated factor 7
223167_s_at	4.39e-22	8.72e-24	-12.1913401	43.415725	-0.73630654	USP25	ubiquitin specific peptidase 25
201261_x_at	4.40e-22	8.76e-24	-12.1906034	43.41136	-1.99978299	BGN	biglycan
234950_s_at	4.44e-22	8.84e-24	12.1890489	43.402148	0.54099695	RFWD2	ring finger and WD repeat domain 2
201464_x_at	4.58e-22	9.12e-24	-12.1837715	43.370876	-1.36452033	JUN	Jun proto-oncogene, AP-1 transcription factor subunit
230795_at	4.65e-22	9.28e-24	12.1808552	43.353595	1.70582221
201951_at	4.68e-22	9.34e-24	12.1798284	43.34751	0.84839708	ALCAM	activated leukocyte cell adhesion molecule
206118_at	4.69e-22	9.38e-24	-12.1791128	43.34327	-1.30057458	STAT4	signal transducer and activator of transcription 4
236632_at	4.69e-22	9.38e-24	-12.1790177	43.342706	-0.58517455	HHIP-AS1	HHIP antisense RNA 1
244350_at	4.83e-22	9.66e-24	-12.1741842	43.314063	-0.96679597	MYO10	myosin X
207709_at	4.85e-22	9.71e-24	12.173251	43.308534	1.00706626	PRKAA2	protein kinase AMP-activated catalytic subunit alpha 2
205860_x_at	4.85e-22	9.72e-24	-12.1731377	43.307862	-1.85931126	FOLH1B///FOLH1	folate hydrolase 1B///folate hydrolase (prostate-specific membrane antigen) 1
230740_at	4.87e-22	9.78e-24	-12.1720897	43.301652	-0.80756519	EHD3	EH domain containing 3
219559_at	4.90e-22	9.84e-24	-12.1710405	43.295434	-1.06683773	SLC17A9	solute carrier family 17 member 9
205760_s_at	4.96e-22	9.96e-24	12.1690024	43.283357	0.86222678	OGG1	8-oxoguanine DNA glycosylase
1565863_at	4.98e-22	1.00e-23	-12.1681849	43.278512	-1.66432993
214075_at	5.06e-22	1.02e-23	12.1650516	43.259944	0.7731742	NENF	neudesin neurotrophic factor
226129_at	5.08e-22	1.02e-23	12.164363	43.255863	1.06344766	FAM83H	family with sequence similarity 83 member H
207255_at	5.10e-22	1.03e-23	-12.1636087	43.251393	-2.39079893	LEPROT///LEPR	leptin receptor overlapping transcript///leptin receptor
1558797_at	5.21e-22	1.05e-23	12.1598893	43.229352	0.55684838
210624_s_at	5.28e-22	1.07e-23	-12.1573093	43.214062	-0.7189736	ILVBL	ilvB acetolactate synthase like
204459_at	5.39e-22	1.09e-23	12.1539524	43.194169	0.64752502	CSTF2	cleavage stimulation factor subunit 2
231702_at	5.39e-22	1.09e-23	-12.153556	43.19182	-1.63267985	TDO2	tryptophan 2,3-dioxygenase
231188_at	5.39e-22	1.09e-23	12.1534252	43.191045	1.01413187	ZSCAN2	zinc finger and SCAN domain containing 2
1552921_a_at	5.40e-22	1.09e-23	12.1532389	43.189941	1.16584665	FIGNL1	fidgetin like 1
205930_at	5.45e-22	1.11e-23	12.1514562	43.179376	0.91662439	GTF2E1	general transcription factor IIE subunit 1
205695_at	5.52e-22	1.12e-23	-12.1491046	43.16544	-3.69445094	SDS	serine dehydratase
244627_at	5.52e-22	1.12e-23	-12.1489238	43.164368	-1.05999258	TKFC	triokinase and FMN cyclase
200771_at	5.57e-22	1.13e-23	12.1472941	43.15471	1.31235911	LAMC1	laminin subunit gamma 1
239089_at	5.58e-22	1.14e-23	-12.146948	43.152659	-1.67829023
220661_s_at	5.73e-22	1.17e-23	12.1423417	43.125361	0.8043112	ZNF692	zinc finger protein 692
222736_s_at	6.05e-22	1.23e-23	12.1330279	43.070163	0.77806187	TMEM38B	transmembrane protein 38B
211492_s_at	6.11e-22	1.25e-23	-12.1309726	43.057982	-0.75329093	ADRA1A	adrenoceptor alpha 1A
230198_at	6.11e-22	1.25e-23	12.1309528	43.057864	1.15426759
238091_at	6.12e-22	1.25e-23	-12.1306497	43.056068	-0.53310208	LOC100506388	uncharacterized LOC100506388
222360_at	6.19e-22	1.27e-23	12.1285143	43.043413	0.85706261	DPH5	diphthamide biosynthesis 5
204767_s_at	6.31e-22	1.29e-23	12.1252	43.02377	1.33042396	FEN1	flap structure-specific endonuclease 1
202642_s_at	6.31e-22	1.29e-23	12.1251097	43.023235	0.64076498	TRRAP	transformation/transcription domain associated protein
236626_at	6.38e-22	1.31e-23	12.1231219	43.011454	1.09473717	NAGPA-AS1///ALG1	NAGPA antisense RNA 1///ALG1, chitobiosyldiphosphodolichol beta-mannosyltransferase
204999_s_at	6.45e-22	1.33e-23	-12.1210383	42.999105	-2.19886272	ATF5	activating transcription factor 5
238513_at	6.48e-22	1.33e-23	-12.1202107	42.9942	-1.16906249	PRRG4	proline rich and Gla domain 4
239726_at	6.52e-22	1.34e-23	-12.1189551	42.986759	-1.72537939	ANK3	ankyrin 3, node of Ranvier (ankyrin G)
219544_at	6.56e-22	1.35e-23	12.1177051	42.97935	0.79424127	BORA	bora, aurora kinase A activator
228168_at	6.63e-22	1.37e-23	-12.1158692	42.968469	-0.88036167	ATP5G3	ATP synthase, H+ transporting, mitochondrial Fo complex subunit C3 (subunit 9)
1556033_at	6.74e-22	1.39e-23	12.1128995	42.950868	0.731473	LINC01138	long intergenic non-protein coding RNA 1138
210959_s_at	6.85e-22	1.42e-23	-12.110008	42.933731	-1.86509429	SRD5A1	steroid 5 alpha-reductase 1
232978_at	6.92e-22	1.43e-23	-12.1083637	42.923985	-2.17333817
203119_at	6.93e-22	1.44e-23	12.1077887	42.920577	0.93389936	CCDC86	coiled-coil domain containing 86
227865_at	7.07e-22	1.47e-23	-12.1043407	42.900141	-1.11586618	IDNK	IDNK, gluconokinase
229933_at	7.11e-22	1.47e-23	12.1033768	42.894428	0.64058234	C1orf74	chromosome 1 open reading frame 74
222126_at	7.14e-22	1.48e-23	12.1024688	42.889047	0.952445	AGFG2	ArfGAP with FG repeats 2
241916_at	7.15e-22	1.49e-23	-12.1020188	42.886379	-1.73332062
218638_s_at	7.19e-22	1.49e-23	12.101042	42.88059	1.37043072	LOC100130872///SPON2	uncharacterized LOC100130872///spondin 2
230494_at	7.31e-22	1.52e-23	-12.0979829	42.862458	-1.80414985	SLC20A1	solute carrier family 20 member 1
204839_at	7.35e-22	1.53e-23	12.0968799	42.855921	0.71391694	POP5	POP5 homolog, ribonuclease P/MRP subunit
208715_at	7.41e-22	1.55e-23	12.0953692	42.846967	0.56568609	TMCO1	transmembrane and coiled-coil domains 1
205181_at	7.42e-22	1.55e-23	12.0950211	42.844904	0.69409632	ZSCAN9	zinc finger and SCAN domain containing 9
205881_at	7.42e-22	1.55e-23	12.0948627	42.843965	0.60039356	ZNF74	zinc finger protein 74
203022_at	7.49e-22	1.57e-23	12.0931801	42.833992	1.04223267	RNASEH2A	ribonuclease H2 subunit A
205813_s_at	7.85e-22	1.64e-23	-12.0853153	42.787377	-1.58727005	MAT1A	methionine adenosyltransferase 1A
216804_s_at	7.94e-22	1.66e-23	-12.0831301	42.774424	-1.25831782	PDLIM5	PDZ and LIM domain 5
225609_at	8.06e-22	1.69e-23	12.0805488	42.759124	0.89346739	GSR	glutathione-disulfide reductase
206172_at	8.44e-22	1.77e-23	-12.0725804	42.711893	-2.71414292	IL13RA2	interleukin 13 receptor subunit alpha 2
1555758_a_at	8.55e-22	1.80e-23	12.0703153	42.698467	1.17223386	CDKN3	cyclin dependent kinase inhibitor 3
225616_at	9.07e-22	1.91e-23	-12.0603734	42.639537	-1.21252793	SPRYD4	SPRY domain containing 4
214830_at	9.13e-22	1.92e-23	12.0590589	42.631745	1.52480567	SLC38A6	solute carrier family 38 member 6
239051_at	9.15e-22	1.93e-23	12.0585437	42.628692	0.72702157	FAM21EP///FAM21FP	family with sequence similarity 21, member A pseudogene///family with sequence similarity 21, member F, pseudogene
214382_at	9.20e-22	1.94e-23	-12.0575303	42.622684	-2.31468803	UNC93A	unc-93 homolog A (C. elegans)
1569452_at	9.43e-22	1.99e-23	-12.0531663	42.596817	-0.97459434	LOC692247	uncharacterized LOC692247
202326_at	9.64e-22	2.04e-23	12.049314	42.573982	1.09116314	EHMT2	euchromatic histone lysine methyltransferase 2
218457_s_at	9.81e-22	2.07e-23	12.0463494	42.556409	0.81085304	DNMT3A	DNA methyltransferase 3 alpha
206197_at	1.02e-21	2.17e-23	-12.0389227	42.512385	-0.8581525	NME5	NME/NM23 family member 5
211977_at	1.03e-21	2.18e-23	12.03812	42.507627	0.83755349	GPR107	G protein-coupled receptor 107
236521_at	1.03e-21	2.18e-23	12.0379102	42.506384	1.22769973
213720_s_at	1.03e-21	2.19e-23	12.0372793	42.502644	0.80497004	SMARCA4	SWI/SNF related, matrix associated, actin dependent regulator of chromatin, subfamily a, member 4
201463_s_at	1.04e-21	2.21e-23	12.0351405	42.489965	1.11308977	TALDO1	transaldolase 1
224824_at	1.08e-21	2.29e-23	12.0293369	42.455563	1.00462821	COX20	COX20, cytochrome c oxidase assembly factor
207072_at	1.09e-21	2.31e-23	-12.0283321	42.449607	-1.31511551	IL18RAP	interleukin 18 receptor accessory protein
226623_at	1.09e-21	2.32e-23	12.027071	42.442131	1.56840441	PHYHIPL	phytanoyl-CoA 2-hydroxylase interacting protein like
212949_at	1.14e-21	2.43e-23	12.0199306	42.399803	0.84295521	NCAPH	non-SMC condensin I complex subunit H
215690_x_at	1.16e-21	2.46e-23	12.017364	42.384588	0.63672622	GPAA1	glycosylphosphatidylinositol anchor attachment 1
236113_at	1.17e-21	2.49e-23	12.0157046	42.374752	1.05253662
222056_s_at	1.19e-21	2.53e-23	-12.0126261	42.356502	-0.8408129	FAHD2A	fumarylacetoacetate hydrolase domain containing 2A
230193_at	1.20e-21	2.55e-23	-12.011229	42.34822	-0.82651908	WDR66	WD repeat domain 66
220206_at	1.23e-21	2.63e-23	12.0065099	42.320245	0.78718032	ZMYM1	zinc finger MYM-type containing 1
223248_at	1.24e-21	2.65e-23	12.0048412	42.310353	0.93609	HSDL1	hydroxysteroid dehydrogenase like 1
1568955_at	1.26e-21	2.70e-23	12.0020993	42.294099	0.92770194	SRGAP2C///SRGAP2B///SRGAP2	SLIT-ROBO Rho GTPase activating protein 2C///SLIT-ROBO Rho GTPase activating protein 2B///SLIT-ROBO Rho GTPase activating protein 2
221815_at	1.27e-21	2.72e-23	-12.0009143	42.287073	-1.07154143	ABHD2	abhydrolase domain containing 2
225252_at	1.31e-21	2.82e-23	11.9947737	42.250671	1.76658548	SRXN1	sulfiredoxin 1
201651_s_at	1.33e-21	2.85e-23	11.9931872	42.241266	1.03782432	PACSIN2	protein kinase C and casein kinase substrate in neurons 2
219306_at	1.34e-21	2.88e-23	11.9914162	42.230767	1.51658783	KIF15	kinesin family member 15
1559455_at	1.34e-21	2.88e-23	11.9914061	42.230707	2.25556412
205249_at	1.37e-21	2.94e-23	-11.9877792	42.209206	-2.10936887	EGR2	early growth response 2
230688_at	1.40e-21	3.01e-23	-11.9837085	42.185074	-2.06312886
208972_s_at	1.42e-21	3.06e-23	11.9809099	42.168483	0.64224254	ATP5G1	ATP synthase, H+ transporting, mitochondrial Fo complex subunit C1 (subunit 9)
213474_at	1.44e-21	3.11e-23	11.9782484	42.152705	0.63429538	KCTD7///RABGEF1	potassium channel tetramerization domain containing 7///RAB guanine nucleotide exchange factor 1
235845_at	1.47e-21	3.18e-23	11.9745156	42.130576	2.07409513	SP5	Sp5 transcription factor
243066_at	1.48e-21	3.21e-23	11.9730873	42.122108	0.8000646	NPL	N-acetylneuraminate pyruvate lyase
235266_at	1.49e-21	3.23e-23	11.9717717	42.114309	1.08158231	ATAD2	ATPase family, AAA domain containing 2
218796_at	1.54e-21	3.34e-23	11.9662515	42.081583	1.48176719	FERMT1	fermitin family member 1
220935_s_at	1.59e-21	3.44e-23	11.9616004	42.054009	0.86545561	CDK5RAP2	CDK5 regulatory subunit associated protein 2
232539_at	1.60e-21	3.47e-23	-11.9600309	42.044704	-2.10979718	SOCS2	suppressor of cytokine signaling 2
205937_at	1.62e-21	3.51e-23	11.958118	42.033363	0.96264639	CGREF1	cell growth regulator with EF-hand domain 1
218512_at	1.65e-21	3.59e-23	11.9543486	42.011016	0.77588221	WDR12	WD repeat domain 12
200855_at	1.65e-21	3.60e-23	-11.9539948	42.008919	-0.66692635	NCOR1	nuclear receptor corepressor 1
212841_s_at	1.65e-21	3.60e-23	-11.9537971	42.007747	-1.03436205	PPFIBP2	PPFIA binding protein 2
210410_s_at	1.66e-21	3.62e-23	11.9526558	42.000981	1.39069494	MSH5-SAPCD1///SAPCD1///MSH5	MSH5-SAPCD1 readthrough (NMD candidate)///suppressor APC domain containing 1///mutS homolog 5
212467_at	1.69e-21	3.67e-23	11.9503933	41.987567	0.71925232	DNAJC13	DnaJ heat shock protein family (Hsp40) member C13
230163_at	1.69e-21	3.69e-23	-11.9496364	41.98308	-1.04168985	GFRA1	GDNF family receptor alpha 1
203548_s_at	1.70e-21	3.71e-23	11.9488917	41.978665	1.27805552	LPL	lipoprotein lipase
200617_at	1.74e-21	3.81e-23	11.9443384	41.95167	1.10976874	MLEC	malectin
221590_s_at	1.74e-21	3.81e-23	-11.9442469	41.951128	-1.79312776	ALDH6A1	aldehyde dehydrogenase 6 family member A1
236772_s_at	1.75e-21	3.83e-23	-11.9434755	41.946555	-1.34699726
217727_x_at	1.80e-21	3.94e-23	11.9386894	41.91818	0.72893441	VPS35	VPS35 retromer complex component
208864_s_at	1.92e-21	4.20e-23	11.9279865	41.854725	1.18847288	TXN	thioredoxin
241525_at	1.92e-21	4.21e-23	-11.9275684	41.852247	-1.35613373	LOC200772	uncharacterized LOC200772
204955_at	1.93e-21	4.25e-23	-11.9260411	41.843192	-2.90095939	SRPX	sushi repeat containing protein, X-linked
225822_at	1.94e-21	4.26e-23	-11.9256695	41.840988	-0.77323484	TMEM125	transmembrane protein 125
205821_at	1.99e-21	4.37e-23	-11.9212391	41.814722	-1.23496557	KLRC4-KLRK1///KLRK1	KLRC4-KLRK1 readthrough///killer cell lectin like receptor K1
1559213_at	2.04e-21	4.49e-23	11.916666	41.787609	2.23360639	LINC01419	long intergenic non-protein coding RNA 1419
1569203_at	2.11e-21	4.66e-23	-11.9106534	41.751961	-2.06856573	CXCL2	C-X-C motif chemokine ligand 2
244308_at	2.15e-21	4.74e-23	11.9077925	41.735	1.35539143	LOC101927699	uncharacterized LOC101927699
242868_at	2.20e-21	4.86e-23	-11.9034461	41.709231	-1.99211592
1554588_a_at	2.27e-21	5.01e-23	11.898556	41.680238	1.21252985	TTC30B	tetratricopeptide repeat domain 30B
222784_at	2.31e-21	5.10e-23	-11.8955497	41.662414	-0.9693765	SMOC1	SPARC related modular calcium binding 1
201952_at	2.38e-21	5.28e-23	11.8897654	41.628119	0.68922685	ALCAM	activated leukocyte cell adhesion molecule
203574_at	2.42e-21	5.36e-23	-11.8871642	41.612697	-1.83373641	NFIL3	nuclear factor, interleukin 3 regulated
227794_at	2.60e-21	5.77e-23	-11.8747829	41.539288	-2.53090545	LOC100287413///GLYATL1	uncharacterized LOC100287413///glycine-N-acyltransferase like 1
227692_at	2.62e-21	5.82e-23	11.873436	41.531303	1.14195423	GNAI1	G protein subunit alpha i1
219773_at	2.63e-21	5.85e-23	11.8726429	41.5266	1.02354171	NOX4	NADPH oxidase 4
213905_x_at	2.64e-21	5.86e-23	-11.8721187	41.523492	-2.10704704	BGN	biglycan
211303_x_at	2.65e-21	5.90e-23	-11.87104	41.517097	-1.94101538	FOLH1B	folate hydrolase 1B
219007_at	2.69e-21	6.00e-23	11.8683215	41.500979	0.81937353	NUP43	nucleoporin 43
208107_s_at	2.73e-21	6.07e-23	11.8662218	41.488529	1.07369131	LOC81691	exonuclease NEF-sp
202270_at	2.73e-21	6.08e-23	-11.8661221	41.487938	-1.28227176	GBP1	guanylate binding protein 1
203035_s_at	2.73e-21	6.10e-23	11.8654404	41.483896	0.73054792	PIAS3	protein inhibitor of activated STAT 3
232471_at	2.95e-21	6.59e-23	-11.8525177	41.407277	-1.33778051
231790_at	2.99e-21	6.69e-23	-11.8501118	41.393012	-1.68010803	DMGDH	dimethylglycine dehydrogenase
201378_s_at	2.99e-21	6.70e-23	11.8498816	41.391647	1.0163481	UBAP2L	ubiquitin associated protein 2 like
201469_s_at	3.01e-21	6.73e-23	11.8489464	41.386102	0.64651483	SHC1	SHC adaptor protein 1
212810_s_at	3.01e-21	6.75e-23	11.8485515	41.383761	0.98501934	SLC1A4	solute carrier family 1 member 4
232235_at	3.08e-21	6.91e-23	-11.8446909	41.360871	-2.04444462	DSEL	dermatan sulfate epimerase-like
221006_s_at	3.12e-21	7.00e-23	11.84252	41.347999	0.47810603	SNX27	sorting nexin family member 27
203242_s_at	3.12e-21	7.00e-23	-11.8424153	41.347379	-1.13005221	PDLIM5	PDZ and LIM domain 5
238008_at	3.13e-21	7.04e-23	-11.8415223	41.342084	-1.3634771	PRR18	proline rich 18
212137_at	3.18e-21	7.16e-23	11.8386517	41.325064	0.56174037	LARP1	La ribonucleoprotein domain family member 1
206613_s_at	3.21e-21	7.22e-23	11.8371619	41.316231	1.09689581	TAF1A	TATA-box binding protein associated factor, RNA polymerase I subunit A
217834_s_at	3.27e-21	7.37e-23	11.833892	41.296843	0.94769827	SYNCRIP	synaptotagmin binding cytoplasmic RNA interacting protein
202276_at	3.32e-21	7.48e-23	11.8314173	41.28217	0.68562842	SHFM1	split hand/foot malformation (ectrodactyly) type 1
211441_x_at	3.35e-21	7.56e-23	-11.8294872	41.270726	-1.74002623	CYP3A43	cytochrome P450 family 3 subfamily A member 43
231374_at	3.36e-21	7.59e-23	11.8289136	41.267326	0.72939506
208016_s_at	3.53e-21	7.99e-23	-11.820361	41.216615	-1.55427823	AGTR1	angiotensin II receptor type 1
205789_at	3.53e-21	7.99e-23	-11.8202784	41.216126	-1.61211426	CD1D	CD1d molecule
231021_at	3.58e-21	8.12e-23	-11.8177054	41.20087	-0.63260819	SLC6A19	solute carrier family 6 member 19
202672_s_at	3.63e-21	8.22e-23	-11.8155296	41.187969	-2.41455052	ATF3	activating transcription factor 3
211165_x_at	3.75e-21	8.50e-23	11.8098582	41.154343	0.8314053	EPHB2	EPH receptor B2
235299_at	3.75e-21	8.51e-23	-11.8098034	41.154018	-1.75865972	SLC41A2	solute carrier family 41 member 2
214061_at	3.77e-21	8.55e-23	11.8088734	41.148503	1.12729645	TBC1D31	TBC1 domain family member 31
207275_s_at	3.86e-21	8.77e-23	-11.8046793	41.123636	-2.39487381	ACSL1	acyl-CoA synthetase long-chain family member 1
207655_s_at	3.86e-21	8.78e-23	-11.8045691	41.122982	-1.2828195	BLNK	B-cell linker
236514_at	3.87e-21	8.80e-23	11.8040959	41.120177	0.75480923	ACOT8	acyl-CoA thioesterase 8
203155_at	3.87e-21	8.81e-23	11.8039216	41.119143	0.84062631	SETDB1	SET domain bifurcated 1
207541_s_at	3.90e-21	8.89e-23	11.8025359	41.110927	0.5976259	EXOSC10	exosome component 10
227866_at	3.94e-21	8.99e-23	11.8005242	41.099	0.98267888	TIAM2	T-cell lymphoma invasion and metastasis 2
235419_at	4.03e-21	9.19e-23	-11.7967993	41.076914	-1.99067998
1560556_a_at	4.08e-21	9.33e-23	11.7943694	41.062507	0.95171871	PLEKHA8	pleckstrin homology domain containing A8
1552281_at	4.10e-21	9.37e-23	-11.793603	41.057963	-1.16357333	SLC39A5	solute carrier family 39 member 5
202884_s_at	4.10e-21	9.38e-23	-11.7934177	41.056863	-1.06179819	PPP2R1B	protein phosphatase 2 scaffold subunit Abeta
212566_at	4.15e-21	9.50e-23	11.7913164	41.044405	0.79487537	MAP4	microtubule associated protein 4
244222_at	4.33e-21	9.92e-23	-11.7840509	41.001326	-0.72179403
211060_x_at	4.34e-21	9.97e-23	11.7831962	40.996258	0.65548589	GPAA1	glycosylphosphatidylinositol anchor attachment 1
212229_s_at	4.36e-21	1.00e-22	-11.7825501	40.992427	-1.1068971	FBXO21	F-box protein 21
223218_s_at	4.37e-21	1.00e-22	-11.7820461	40.989439	-1.23996734	NFKBIZ	NFKB inhibitor zeta
1559946_s_at	4.43e-21	1.02e-22	11.7797156	40.975621	0.72317228	RUVBL2	RuvB like AAA ATPase 2
237136_at	4.43e-21	1.02e-22	-11.779501	40.974349	-1.04283118
205657_at	4.62e-21	1.06e-22	-11.7722063	40.931097	-0.85718929	HAAO	3-hydroxyanthranilate 3,4-dioxygenase
235825_at	4.64e-21	1.07e-22	11.7712565	40.925466	1.01423537	LOC101927330	uncharacterized LOC101927330
225933_at	4.64e-21	1.07e-22	11.7711273	40.924699	0.90209077	CCDC137	coiled-coil domain containing 137
215689_s_at	4.64e-21	1.07e-22	-11.7710371	40.924164	-1.32203126	SHBG	sex hormone binding globulin
230602_at	4.69e-21	1.08e-22	-11.7693637	40.914243	-1.75540597	ACMSD	aminocarboxymuconate semialdehyde decarboxylase
1553984_s_at	4.94e-21	1.14e-22	11.7602529	40.860223	0.83085584	DTYMK	deoxythymidylate kinase
223331_s_at	4.98e-21	1.15e-22	11.7589478	40.852484	0.70060059	DDX20	DEAD-box helicase 20
229029_at	5.04e-21	1.17e-22	-11.7568353	40.839959	-0.91478568	CAMK4	calcium/calmodulin dependent protein kinase IV
209542_x_at	5.05e-21	1.17e-22	-11.7562512	40.836496	-1.85287276	IGF1	insulin like growth factor 1
221833_at	5.09e-21	1.18e-22	-11.7548224	40.828024	-1.196268	LOC100507577///LONP2///SIAH1	uncharacterized LOC100507577///lon peptidase 2, peroxisomal///siah E3 ubiquitin protein ligase 1
231310_at	5.09e-21	1.18e-22	11.7547568	40.827635	1.61887367	TRIM71	tripartite motif containing 71
213485_s_at	5.10e-21	1.18e-22	11.7544077	40.825565	0.9129807	ABCC10	ATP binding cassette subfamily C member 10
223598_at	5.12e-21	1.19e-22	-11.7534262	40.819746	-0.62510764	RAD23B	RAD23 homolog B, nucleotide excision repair protein
238841_at	5.20e-21	1.21e-22	11.7508511	40.804477	0.88470248	PTPDC1	protein tyrosine phosphatase domain containing 1
203002_at	5.39e-21	1.26e-22	-11.7445856	40.767328	-1.22825009	AMOTL2	angiomotin like 2
207111_at	5.44e-21	1.27e-22	-11.7429635	40.75771	-0.87487028	ADGRE1	adhesion G protein-coupled receptor E1
205020_s_at	5.69e-21	1.33e-22	11.7352498	40.711974	0.94098615	ARL4A	ADP ribosylation factor like GTPase 4A
223513_at	5.75e-21	1.34e-22	11.7332627	40.700193	0.95897006	CENPJ	centromere protein J
235158_at	5.76e-21	1.35e-22	11.7329867	40.698556	0.79388037	TMEM209	transmembrane protein 209
202758_s_at	5.83e-21	1.36e-22	11.7308878	40.686111	0.83925759	RFXANK	regulatory factor X associated ankyrin containing protein
211342_x_at	5.83e-21	1.36e-22	11.7307403	40.685237	0.51419737	MED12	mediator complex subunit 12
34868_at	5.84e-21	1.37e-22	11.7302295	40.682208	0.80301347	SMG5	SMG5, nonsense mediated mRNA decay factor
203317_at	5.89e-21	1.38e-22	-11.7286187	40.672657	-0.68190541	PSD4	pleckstrin and Sec7 domain containing 4
244885_at	5.94e-21	1.39e-22	11.7270326	40.663253	1.11087606	EBF2	early B-cell factor 2
225317_at	5.95e-21	1.40e-22	11.7268511	40.662177	0.75017649	ACBD6	acyl-CoA binding domain containing 6
225212_at	6.10e-21	1.43e-22	-11.7223866	40.635706	-1.14145962	SLC25A25	solute carrier family 25 member 25
237154_at	6.20e-21	1.46e-22	11.7196761	40.619635	1.65314123	LOC101930114	uncharacterized LOC101930114
227247_at	6.34e-21	1.49e-22	11.7157877	40.596581	0.81989799	PLEKHA8	pleckstrin homology domain containing A8
209531_at	6.58e-21	1.55e-22	-11.7092804	40.557998	-1.54157468	GSTZ1	glutathione S-transferase zeta 1
223426_s_at	6.59e-21	1.55e-22	-11.7090313	40.556521	-1.33704879	EPB41L4B	erythrocyte membrane protein band 4.1 like 4B
201743_at	6.71e-21	1.58e-22	-11.7057968	40.537343	-2.27296419	CD14	CD14 molecule
226636_at	6.86e-21	1.62e-22	-11.7020375	40.515054	-1.65732772	PLD1	phospholipase D1
205769_at	6.94e-21	1.64e-22	-11.6999354	40.502591	-2.2158474	SLC27A2	solute carrier family 27 member 2
226796_at	7.08e-21	1.67e-22	-11.6964207	40.481752	-0.99600103	ABHD15	abhydrolase domain containing 15
206949_s_at	7.09e-21	1.68e-22	11.6961398	40.480086	0.73954945	RUSC1	RUN and SH3 domain containing 1
1559633_a_at	7.20e-21	1.71e-22	11.6933385	40.463477	1.62088637	CHRM3	cholinergic receptor muscarinic 3
229253_at	7.24e-21	1.72e-22	11.6923117	40.457389	0.72180139	THEM4	thioesterase superfamily member 4
232369_at	7.32e-21	1.74e-22	-11.6902893	40.445398	-1.85381921
224521_s_at	7.34e-21	1.74e-22	11.6896705	40.441729	1.13226571	CCDC77	coiled-coil domain containing 77
217918_at	7.35e-21	1.75e-22	11.6893383	40.439759	0.73314722	DYNLRB1	dynein light chain roadblock-type 1
230711_at	7.46e-21	1.77e-22	-11.6868648	40.425094	-1.82908048
208961_s_at	7.58e-21	1.80e-22	-11.6839935	40.40807	-1.50114784	KLF6	Kruppel like factor 6
205032_at	7.65e-21	1.82e-22	11.6822809	40.397916	0.83078471	ITGA2	integrin subunit alpha 2
225257_at	7.71e-21	1.84e-22	11.6808164	40.389233	0.57162666	CCDC97	coiled-coil domain containing 97
238532_at	8.18e-21	1.95e-22	-11.6708136	40.329926	-1.45927393	DPF3	double PHD fingers 3
32837_at	8.31e-21	1.98e-22	-11.6681273	40.314	-0.99735713	AGPAT2	1-acylglycerol-3-phosphate O-acyltransferase 2
235763_at	8.35e-21	1.99e-22	11.667174	40.308347	2.77837039	SLC44A5	solute carrier family 44 member 5
225920_at	8.38e-21	2.00e-22	11.666364	40.303545	0.59509123	LOC148413	uncharacterized LOC148413
231678_s_at	8.43e-21	2.02e-22	-11.6653689	40.297645	-3.94988204	ADH4	alcohol dehydrogenase 4 (class II), pi polypeptide
230503_at	8.51e-21	2.04e-22	-11.6636524	40.287468	-1.40382701
211577_s_at	8.51e-21	2.04e-22	-11.6635105	40.286627	-1.78581934	IGF1	insulin like growth factor 1
222943_at	8.55e-21	2.05e-22	-11.6626215	40.281356	-2.5192651	GBA3	glucosylceramidase beta 3 (gene/pseudogene)
227333_at	8.65e-21	2.08e-22	-11.660538	40.269003	-0.75065275	DCUN1D3	defective in cullin neddylation 1 domain containing 3
226128_at	8.70e-21	2.09e-22	11.6593239	40.261805	0.88835895	BROX	BRO1 domain and CAAX motif containing
1557126_a_at	8.77e-21	2.11e-22	-11.6579543	40.253684	-1.33674496	PLD1	phospholipase D1
223605_at	8.79e-21	2.11e-22	-11.6574535	40.250715	-2.35112554	SLC25A18	solute carrier family 25 member 18
240509_s_at	8.86e-21	2.13e-22	-11.6559701	40.24192	-1.93022044	GREM2	gremlin 2, DAN family BMP antagonist
212560_at	8.93e-21	2.15e-22	-11.6545542	40.233526	-1.26043018	SORL1	sortilin related receptor 1
209470_s_at	9.07e-21	2.19e-22	-11.6517621	40.216972	-2.62746305	GPM6A	glycoprotein M6A
210822_at	9.11e-21	2.20e-22	11.6509796	40.212333	0.69000716	RPL13P5///LRRC23	ribosomal protein L13 pseudogene 5///leucine rich repeat containing 23
201080_at	9.12e-21	2.20e-22	11.6506449	40.210348	0.61096691	PIP4K2B	phosphatidylinositol-5-phosphate 4-kinase type 2 beta
210377_at	9.38e-21	2.27e-22	-11.6458525	40.181935	-1.62485736	ACSM3	acyl-CoA synthetase medium-chain family member 3
204484_at	9.82e-21	2.37e-22	11.6379521	40.135094	0.89128488	PIK3C2B	phosphatidylinositol-4-phosphate 3-kinase catalytic subunit type 2 beta
1552619_a_at	1.06e-20	2.56e-22	11.6251722	40.059325	1.12918612	ANLN	anillin actin binding protein
213666_at	1.06e-20	2.57e-22	-11.6250403	40.058544	-1.02709345	SEPT6	septin 6
214696_at	1.06e-20	2.57e-22	-11.6248756	40.057567	-1.39410182	MIR22///MIR22HG	microRNA 22///MIR22 host gene
238179_at	1.06e-20	2.58e-22	11.6239249	40.051931	0.90231026	LOC101930112///SPG7	uncharacterized LOC101930112///SPG7, paraplegin matrix AAA peptidase subunit
209293_x_at	1.09e-20	2.64e-22	-11.6200278	40.028826	-0.73062426	ID4	inhibitor of DNA binding 4, HLH protein
205043_at	1.12e-20	2.72e-22	-11.6154172	40.001492	-2.0550595	CFTR	cystic fibrosis transmembrane conductance regulator
218631_at	1.12e-20	2.72e-22	-11.6151433	39.999868	-0.92206934	AVPI1	arginine vasopressin induced 1
243539_at	1.13e-20	2.75e-22	11.6134774	39.989991	0.87786963	KIAA1841	KIAA1841
218909_at	1.15e-20	2.79e-22	11.610883	39.97461	1.05844745	RPS6KC1	ribosomal protein S6 kinase C1
234138_at	1.17e-20	2.84e-22	-11.6079006	39.956928	-0.97074963	LOC105378749	uncharacterized LOC105378749
206629_at	1.20e-20	2.92e-22	-11.603271	39.929481	-1.31838144	ADAMTSL2	ADAMTS like 2
205259_at	1.21e-20	2.96e-22	-11.6010611	39.91638	-0.90130163	NR3C2	nuclear receptor subfamily 3 group C member 2
203040_s_at	1.22e-20	2.97e-22	11.6005407	39.913295	0.54860702	HMBS	hydroxymethylbilane synthase
223530_at	1.25e-20	3.07e-22	11.5951653	39.881427	1.05592339	TDRKH	tudor and KH domain containing
244266_at	1.26e-20	3.07e-22	11.5949576	39.880195	1.41738587	LOC101930400///AKR1C2	aldo-keto reductase family 1 member C2-like///aldo-keto reductase family 1, member C2
207434_s_at	1.29e-20	3.15e-22	-11.5908778	39.856009	-1.73844981	FXYD6-FXYD2///FXYD2	FXYD6-FXYD2 readthrough///FXYD domain containing ion transport regulator 2
1554999_at	1.29e-20	3.16e-22	-11.5901288	39.851568	-1.26739375	RASGEF1B	RasGEF domain family member 1B
242605_at	1.29e-20	3.17e-22	-11.5898243	39.849763	-0.66000217	DCN	decorin
218186_at	1.29e-20	3.18e-22	-11.5892852	39.846567	-1.38489684	RAB25	RAB25, member RAS oncogene family
227197_at	1.30e-20	3.19e-22	-11.5887338	39.843298	-1.76891996	ARHGEF26	Rho guanine nucleotide exchange factor 26
1553635_s_at	1.31e-20	3.21e-22	-11.5873185	39.834907	-1.44656697	TCTEX1D1	Tctex1 domain containing 1
219185_at	1.31e-20	3.22e-22	-11.5872005	39.834208	-0.87982733	SIRT5	sirtuin 5
205768_s_at	1.33e-20	3.27e-22	-11.584152	39.816135	-2.25719457	SLC27A2	solute carrier family 27 member 2
228829_at	1.33e-20	3.28e-22	11.5838709	39.814469	0.79356407	ATF7	activating transcription factor 7
242784_at	1.35e-20	3.32e-22	-11.5819822	39.803272	-1.95940864
225226_at	1.35e-20	3.33e-22	11.5813684	39.799633	0.5318725	STRIP1	striatin interacting protein 1
242300_at	1.35e-20	3.34e-22	-11.5810022	39.797462	-1.10215451
218252_at	1.36e-20	3.35e-22	11.580279	39.793175	1.47088331	CKAP2	cytoskeleton associated protein 2
239252_at	1.38e-20	3.40e-22	-11.5777533	39.778201	-1.13914412	COX7B	cytochrome c oxidase subunit 7B
226863_at	1.40e-20	3.46e-22	-11.5749796	39.761758	-2.88280566	FAM110C	family with sequence similarity 110 member C
219200_at	1.41e-20	3.48e-22	11.5740883	39.756474	0.71957138	FASTKD3	FAST kinase domains 3
225987_at	1.43e-20	3.55e-22	-11.5708134	39.737059	-2.23857085	STEAP4	STEAP4 metalloreductase
205844_at	1.45e-20	3.59e-22	-11.5688561	39.725456	-3.84481017	VNN1	vanin 1
1553199_at	1.46e-20	3.62e-22	11.5675806	39.717894	2.14759145	DCAF4L2	DDB1 and CUL4 associated factor 4 like 2
202939_at	1.46e-20	3.62e-22	11.567457	39.717162	0.78921619	ZMPSTE24	zinc metallopeptidase STE24
204023_at	1.46e-20	3.63e-22	11.5667297	39.71285	1.37840625	RFC4	replication factor C subunit 4
228867_at	1.50e-20	3.72e-22	11.5628041	39.689578	0.60927972	TATDN3	TatD DNase domain containing 3
214735_at	1.53e-20	3.80e-22	-11.5594409	39.66964	-1.13855597	IPCEF1	interaction protein for cytohesin exchange factors 1
213454_at	1.53e-20	3.81e-22	11.5587863	39.66576	1.15866867	APITD1-CORT///APITD1	APITD1-CORT readthrough///apoptosis-inducing, TAF9-like domain 1
201061_s_at	1.54e-20	3.83e-22	-11.5579886	39.661031	-1.2237362	STOM	stomatin
228628_at	1.54e-20	3.84e-22	11.5575992	39.658723	0.93302802	SRGAP2C	SLIT-ROBO Rho GTPase activating protein 2C
1559623_at	1.54e-20	3.85e-22	-11.5569686	39.654984	-0.71685056	C11orf54	chromosome 11 open reading frame 54
1556242_a_at	1.59e-20	3.96e-22	11.5521909	39.626661	0.62450289	LOC100310756	uncharacterized LOC100310756
230951_at	1.59e-20	3.97e-22	-11.5521026	39.626138	-1.19823831	EPB41L5	erythrocyte membrane protein band 4.1 like 5
242338_at	1.67e-20	4.18e-22	11.5432165	39.57346	1.17102987	TMEM64	transmembrane protein 64
219817_at	1.69e-20	4.23e-22	11.5413883	39.562623	0.47957828	MAPKAPK5-AS1	MAPKAPK5 antisense RNA 1
203572_s_at	1.70e-20	4.25e-22	11.5406381	39.558176	0.71777124	TAF6	TATA-box binding protein associated factor 6
226661_at	1.70e-20	4.25e-22	11.5404396	39.556999	0.95259513	CDCA2	cell division cycle associated 2
201060_x_at	1.70e-20	4.27e-22	-11.5396924	39.55257	-1.1387194	STOM	stomatin
242680_at	1.71e-20	4.30e-22	-11.538539	39.545733	-2.71470915	AVPR1A	arginine vasopressin receptor 1A
242931_at	1.72e-20	4.32e-22	-11.5379532	39.54226	-1.12982392
203495_at	1.73e-20	4.34e-22	11.5370659	39.537	0.62987195	LRRC14	leucine rich repeat containing 14
201065_s_at	1.76e-20	4.41e-22	11.5341598	39.519773	0.69619866	GTF2IP4///GTF2IP1///GTF2I	general transcription factor IIi pseudogene 4///general transcription factor IIi pseudogene 1///general transcription factor IIi
226355_at	1.77e-20	4.46e-22	11.5322737	39.508592	0.67339632	POC1A	POC1 centriolar protein A
1559147_at	1.77e-20	4.46e-22	11.5322498	39.50845	1.11260295
213523_at	1.79e-20	4.51e-22	11.5306361	39.498885	0.96838114	CCNE1	cyclin E1
205674_x_at	1.79e-20	4.52e-22	-11.5300651	39.4955	-1.59376445	FXYD2	FXYD domain containing ion transport regulator 2
205652_s_at	1.80e-20	4.53e-22	11.5297857	39.493844	0.7528702	TTLL1	tubulin tyrosine ligase like 1
244061_at	1.80e-20	4.55e-22	-11.5290466	39.489463	-1.42037312
212592_at	1.82e-20	4.60e-22	-11.5270849	39.477834	-3.93746667	JCHAIN	joining chain of multimeric IgA and IgM
225837_at	1.84e-20	4.64e-22	11.5256844	39.469532	0.95136846	RHNO1	RAD9-HUS1-RAD1 interacting nuclear orphan 1
227099_s_at	1.85e-20	4.69e-22	-11.5238506	39.458661	-2.08942662	C11orf96	chromosome 11 open reading frame 96
235532_at	1.87e-20	4.74e-22	11.5223188	39.449581	0.660746
236101_at	1.92e-20	4.87e-22	-11.5175597	39.421371	-1.22632201
204134_at	1.93e-20	4.91e-22	-11.5164045	39.414523	-0.6802741	PDE2A	phosphodiesterase 2A
205542_at	2.00e-20	5.09e-22	11.5103665	39.378732	1.81554952	STEAP1	six transmembrane epithelial antigen of the prostate 1
206585_at	2.02e-20	5.12e-22	11.5092429	39.372071	0.5598132	MKRN3	makorin ring finger protein 3
218768_at	2.06e-20	5.23e-22	11.5058242	39.351806	0.71199429	NUP107	nucleoporin 107
221634_at	2.11e-20	5.36e-22	11.5016575	39.327108	0.72000487	RPL23AP7///CENPBD1P1	ribosomal protein L23a pseudogene 7///CENPB DNA-binding domains containing 1 pseudogene 1
227304_at	2.15e-20	5.47e-22	11.4984052	39.30783	0.77507643	SMCR8	Smith-Magenis syndrome chromosome region, candidate 8
201487_at	2.20e-20	5.61e-22	11.4940647	39.282102	1.41574955	CTSC	cathepsin C
227977_at	2.25e-20	5.73e-22	-11.4903752	39.260233	-0.63000183	ZADH2	zinc binding alcohol dehydrogenase domain containing 2
210052_s_at	2.29e-20	5.84e-22	11.4872665	39.241806	1.46343393	TPX2	TPX2, microtubule nucleation factor
212143_s_at	2.32e-20	5.93e-22	-11.4847006	39.226597	-2.16498842	IGFBP3	insulin like growth factor binding protein 3
202313_at	2.36e-20	6.02e-22	-11.4821572	39.211522	-1.07570443	PPP2R2A	protein phosphatase 2 regulatory subunit Balpha
201555_at	2.37e-20	6.06e-22	11.4811418	39.205503	1.21435822	MCM3	minichromosome maintenance complex component 3
218918_at	2.39e-20	6.11e-22	-11.4797645	39.197339	-1.90018262	MAN1C1	mannosidase alpha class 1C member 1
209647_s_at	2.43e-20	6.21e-22	11.4768905	39.180304	0.95887446	SOCS5	suppressor of cytokine signaling 5
225929_s_at	2.43e-20	6.24e-22	11.476199	39.176206	0.83554319	RNF213	ring finger protein 213
207560_at	2.43e-20	6.24e-22	-11.4761317	39.175807	-0.79842701	SLC28A1	solute carrier family 28 member 1
200732_s_at	2.47e-20	6.34e-22	-11.4734837	39.160111	-1.43975189	PTP4A1	protein tyrosine phosphatase type IVA, member 1
229778_at	2.49e-20	6.38e-22	11.4724303	39.153868	1.29452034	SPX	spexin hormone
213869_x_at	2.52e-20	6.47e-22	11.4700767	39.139918	1.04327267	THY1	Thy-1 cell surface antigen
213610_s_at	2.56e-20	6.58e-22	11.4674361	39.124267	1.06866018	PHOSPHO2-KLHL23///KLHL23	PHOSPHO2-KLHL23 readthrough///kelch like family member 23
209484_s_at	2.56e-20	6.59e-22	11.4669779	39.121551	0.84866679	NSL1	NSL1, MIS12 kinetochore complex component
219195_at	2.63e-20	6.76e-22	-11.462746	39.096468	-2.51771219	PPARGC1A	PPARG coactivator 1 alpha
205741_s_at	2.63e-20	6.78e-22	11.4624241	39.094561	1.80053729	DTNA	dystrobrevin alpha
1556126_s_at	2.64e-20	6.81e-22	11.4615215	39.089211	1.12168878
210168_at	2.68e-20	6.91e-22	-11.4590415	39.074512	-2.78145931	C6	complement component 6
209760_at	2.71e-20	6.99e-22	-11.4572715	39.064021	-1.11638029	KIAA0922	KIAA0922
212832_s_at	2.71e-20	7.01e-22	11.4566557	39.060371	0.83472316	CKAP5	cytoskeleton associated protein 5
222524_s_at	2.77e-20	7.15e-22	11.4532959	39.040458	0.56052003	ASB6	ankyrin repeat and SOCS box containing 6
219610_at	2.77e-20	7.18e-22	11.4527425	39.037178	1.02764679	ARHGEF28	Rho guanine nucleotide exchange factor 28
223062_s_at	2.82e-20	7.30e-22	-11.4499244	39.020475	-1.2198586	PSAT1	phosphoserine aminotransferase 1
223268_at	2.85e-20	7.39e-22	-11.4478979	39.008465	-0.9649794	C11orf54	chromosome 11 open reading frame 54
214943_s_at	2.86e-20	7.41e-22	11.4473753	39.005367	0.64388724	ARID4B///RBM34	AT-rich interaction domain 4B///RNA binding motif protein 34
226536_at	2.86e-20	7.41e-22	11.4473246	39.005067	1.00431581	NSMCE2	NSE2/MMS21 homolog, SMC5-SMC6 complex SUMO ligase
218788_s_at	2.87e-20	7.46e-22	11.4464059	38.999622	1.4068245	SMYD3	SET and MYND domain containing 3
244334_at	2.87e-20	7.47e-22	11.4460302	38.997395	1.14011217	TRAM1L1	translocation associated membrane protein 1-like 1
219693_at	2.87e-20	7.47e-22	11.4459935	38.997178	0.63677148	AGPAT4	1-acylglycerol-3-phosphate O-acyltransferase 4
213632_at	2.92e-20	7.60e-22	-11.443194	38.980586	-1.36874536	DHODH	dihydroorotate dehydrogenase (quinone)
217423_at	3.01e-20	7.84e-22	-11.4379507	38.94951	-0.75107451
1557226_a_at	3.04e-20	7.93e-22	-11.435974	38.937795	-0.52057212	ASPG	asparaginase
236725_at	3.10e-20	8.07e-22	-11.4330446	38.920434	-1.80380321	WWC1	WW and C2 domain containing 1
222513_s_at	3.14e-20	8.20e-22	-11.4304302	38.904939	-1.15326184	SORBS1	sorbin and SH3 domain containing 1
222908_at	3.18e-20	8.31e-22	11.4282588	38.892071	1.0520658	PIEZO2	piezo type mechanosensitive ion channel component 2
213279_at	3.19e-20	8.32e-22	-11.4279399	38.89018	-1.41171954	DHRS1	dehydrogenase/reductase 1
212805_at	3.19e-20	8.33e-22	-11.4277551	38.889085	-0.68922618	PRUNE2	prune homolog 2
226488_at	3.19e-20	8.34e-22	11.4276657	38.888555	0.54517732	RCCD1	RCC1 domain containing 1
229839_at	3.21e-20	8.40e-22	-11.4264717	38.881479	-1.61927313	SCARA5	scavenger receptor class A member 5
1554701_a_at	3.24e-20	8.50e-22	11.4243872	38.869126	0.72536956	TBC1D16	TBC1 domain family member 16
33322_i_at	3.31e-20	8.67e-22	11.4210807	38.84953	2.43744435	SFN	stratifin
204748_at	3.36e-20	8.82e-22	-11.4182345	38.832662	-2.48020583	PTGS2	prostaglandin-endoperoxide synthase 2
221928_at	3.46e-20	9.09e-22	-11.4132181	38.802933	-1.11966403	ACACB	acetyl-CoA carboxylase beta
225980_at	3.60e-20	9.45e-22	-11.4066884	38.764237	-1.15322336	ELMSAN1	ELM2 and Myb/SANT domain containing 1
225457_s_at	3.61e-20	9.49e-22	11.4059339	38.759766	0.97443201	OLMALINC///PP7080	oligodendrocyte maturation-associated long intergenic non-coding RNA///uncharacterized LOC25845
203509_at	3.64e-20	9.57e-22	-11.4045184	38.751377	-1.17214742	SORL1	sortilin related receptor 1
228540_at	3.65e-20	9.62e-22	-11.4037099	38.746586	-0.80887251	QKI	QKI, KH domain containing RNA binding
229362_at	3.70e-20	9.74e-22	-11.4016732	38.734516	-0.90202868	PUS10	pseudouridylate synthase 10
206626_x_at	3.81e-20	1.00e-21	11.3964945	38.703827	3.11767931	SSX1	SSX family member 1
232388_at	3.84e-20	1.01e-21	11.3950669	38.695367	2.09786207	CNTNAP4	contactin associated protein like 4
233764_s_at	3.96e-20	1.04e-21	-11.3899309	38.664932	-0.59228835	LARP1B	La ribonucleoprotein domain family member 1B
213618_at	3.98e-20	1.05e-21	-11.3885961	38.657022	-1.37739516	ARAP2	ArfGAP with RhoGAP domain, ankyrin repeat and PH domain 2
203580_s_at	4.01e-20	1.06e-21	11.387435	38.650141	1.30113979	SLC7A6	solute carrier family 7 member 6
203564_at	4.04e-20	1.07e-21	11.3858607	38.640813	0.99012795	FANCG	Fanconi anemia complementation group G
203192_at	4.19e-20	1.11e-21	11.3797655	38.604694	1.27099831	ABCB6	ATP binding cassette subfamily B member 6 (Langereis blood group)
219862_s_at	4.21e-20	1.12e-21	11.3787147	38.598467	0.75046855	NARF	nuclear prelamin A recognition factor
227481_at	4.22e-20	1.12e-21	-11.3785756	38.597643	-0.87859473	CNKSR3	CNKSR family member 3
1553987_at	4.28e-20	1.14e-21	11.3758366	38.581413	0.56054075	MAPKAPK5-AS1	MAPKAPK5 antisense RNA 1
214971_s_at	4.32e-20	1.15e-21	-11.3744113	38.572967	-1.10705638	ST6GAL1	ST6 beta-galactoside alpha-2,6-sialyltransferase 1
209478_at	4.33e-20	1.15e-21	11.3738691	38.569754	1.16122946	STRA13	stimulated by retinoic acid 13
217022_s_at	4.41e-20	1.17e-21	-11.370409	38.549251	-4.21675029	IGHA2///IGHA1///IGH	immunoglobulin heavy constant alpha 2 (A2m marker)///immunoglobulin heavy constant alpha 1///immunoglobulin heavy locus
210999_s_at	4.46e-20	1.19e-21	11.3684166	38.537445	0.66768408	GRB10	growth factor receptor bound protein 10
232138_at	4.51e-20	1.20e-21	-11.3664441	38.525757	-1.76987144	MBNL2	muscleblind like splicing regulator 2
204127_at	4.57e-20	1.22e-21	11.3644106	38.513708	0.93459209	RFC3	replication factor C subunit 3
212022_s_at	4.57e-20	1.22e-21	11.3639394	38.510916	1.51289168	MKI67	marker of proliferation Ki-67
242488_at	4.60e-20	1.23e-21	11.3630714	38.505772	2.10537613	CHRM3	cholinergic receptor muscarinic 3
229233_at	4.67e-20	1.25e-21	-11.360342	38.4896	-0.53425331	NRG3	neuregulin 3
229243_at	4.75e-20	1.27e-21	11.3571986	38.470974	0.75516258
226801_s_at	4.77e-20	1.27e-21	11.3565506	38.467135	0.67338684	AIDA	axin interactor, dorsalization associated
205076_s_at	4.89e-20	1.31e-21	11.3521898	38.441296	1.1691885	MTMR11	myotubularin related protein 11
231070_at	4.91e-20	1.32e-21	-11.3512683	38.435836	-1.40072654	IYD	iodotyrosine deiodinase
223207_x_at	4.96e-20	1.33e-21	11.3493784	38.424638	0.90347659	PHPT1	phosphohistidine phosphatase 1
218103_at	4.96e-20	1.33e-21	11.3493782	38.424637	0.6465397	FTSJ3	FtsJ homolog 3
226031_at	4.98e-20	1.34e-21	11.3485564	38.419767	0.58264063	VPS50	VPS50, EARP/GARPII complex subunit
207096_at	5.17e-20	1.39e-21	-11.3424559	38.383622	-1.7295097	SAA2-SAA4///SAA4	SAA2-SAA4 readthrough///serum amyloid A4, constitutive
206305_s_at	5.39e-20	1.45e-21	-11.3352258	38.340784	-1.27461721	C8A	complement component 8 alpha subunit
207220_at	5.41e-20	1.45e-21	-11.3345681	38.336887	-1.33544502	ART4	ADP-ribosyltransferase 4 (Dombrock blood group)
202184_s_at	5.50e-20	1.48e-21	11.3315587	38.319057	0.70553789	NUP133	nucleoporin 133
227348_at	5.53e-20	1.49e-21	11.3306859	38.313886	0.58623315	PARS2	prolyl-tRNA synthetase 2, mitochondrial (putative)
212541_at	5.66e-20	1.52e-21	11.3266297	38.289855	0.83308923	FLAD1	flavin adenine dinucleotide synthetase 1
225370_at	5.70e-20	1.54e-21	11.3251573	38.281131	0.54931227	PYGO2	pygopus family PHD finger 2
225059_at	5.79e-20	1.56e-21	11.3224084	38.264845	0.68472916	AGTRAP	angiotensin II receptor associated protein
219543_at	5.80e-20	1.57e-21	-11.322202	38.263622	-1.07262471	PBLD	phenazine biosynthesis like protein domain containing
206239_s_at	5.85e-20	1.58e-21	11.3204881	38.253468	4.05431706	SPINK1	serine peptidase inhibitor, Kazal type 1
203263_s_at	5.91e-20	1.60e-21	11.3187102	38.242935	0.6958869	ARHGEF9	Cdc42 guanine nucleotide exchange factor 9
228469_at	5.96e-20	1.61e-21	-11.3172759	38.234437	-1.73973965	PPID	peptidylprolyl isomerase D
204761_at	6.24e-20	1.69e-21	-11.3094109	38.187842	-0.86323349	USP6NL	USP6 N-terminal like
225401_at	6.30e-20	1.71e-21	11.3077256	38.177857	1.50406766	GLMP	glycosylated lysosomal membrane protein
223217_s_at	6.36e-20	1.72e-21	-11.3060347	38.16784	-1.21701151	NFKBIZ	NFKB inhibitor zeta
222550_at	6.42e-20	1.74e-21	11.304283	38.157463	0.66584972	ARMC1	armadillo repeat containing 1
230233_at	6.49e-20	1.76e-21	-11.3023451	38.145983	-1.67273867
204165_at	6.60e-20	1.79e-21	11.2994731	38.128969	1.06982856	WASF1	WAS protein family member 1
221595_at	6.64e-20	1.80e-21	11.2983349	38.122226	0.82468143	RBM48	RNA binding motif protein 48
212504_at	6.70e-20	1.82e-21	-11.2967869	38.113055	-0.77971703	DIP2C	disco interacting protein 2 homolog C
223337_at	6.79e-20	1.85e-21	11.2943817	38.098807	0.75606731	CWC27	CWC27 spliceosome associated protein homolog
1558139_at	6.79e-20	1.85e-21	11.2942524	38.098041	1.63592501	LOC100653149///LINC01296	uncharacterized LOC100653149///long intergenic non-protein coding RNA 1296
1552310_at	6.82e-20	1.86e-21	11.2934423	38.093242	0.7337987	C15orf40	chromosome 15 open reading frame 40
229017_s_at	6.99e-20	1.91e-21	11.2892884	38.068635	0.93097722	DSTYK	dual serine/threonine and tyrosine protein kinase
210497_x_at	7.04e-20	1.92e-21	11.2878422	38.060068	2.24918704	SSX2B///SSX2	SSX family member 2B///SSX family member 2
240574_at	7.09e-20	1.94e-21	11.2866449	38.052975	0.89409787	DNAJC3-AS1	DNAJC3 antisense RNA 1 (head to head)
219000_s_at	7.16e-20	1.96e-21	11.2847661	38.041845	1.22774041	DSCC1	DNA replication and sister chromatid cohesion 1
214426_x_at	7.36e-20	2.01e-21	11.2801489	38.014495	0.70555936	CHAF1A	chromatin assembly factor 1 subunit A
235720_at	7.38e-20	2.02e-21	11.2795158	38.010744	1.16273035	CRIP3	cysteine rich protein 3
203659_s_at	7.49e-20	2.05e-21	-11.2768485	37.994944	-1.1524892	TRIM13	tripartite motif containing 13
202153_s_at	7.49e-20	2.05e-21	11.2767741	37.994503	0.70287135	NUP62	nucleoporin 62
244362_at	7.61e-20	2.09e-21	11.2740122	37.978143	0.81481091
203908_at	7.61e-20	2.09e-21	-11.2739826	37.977968	-1.0923716	SLC4A4	solute carrier family 4 member 4
241360_at	7.73e-20	2.12e-21	11.2712882	37.962008	1.11237297	CCDC15	coiled-coil domain containing 15
204602_at	7.73e-20	2.13e-21	11.2709385	37.959936	3.61421725	DKK1	dickkopf WNT signaling pathway inhibitor 1
213420_at	7.73e-20	2.13e-21	11.27088	37.95959	0.65084372	DHX57	DEAH-box helicase 57
202963_at	7.86e-20	2.16e-21	11.2679943	37.942497	0.98095488	RFX5	regulatory factor X5
214742_at	7.98e-20	2.20e-21	11.26547	37.927544	0.82158099	CEP131	centrosomal protein 131
220459_at	8.04e-20	2.21e-21	11.2641486	37.919717	1.21319334	MCM3AP-AS1	MCM3AP antisense RNA 1
241897_at	8.19e-20	2.26e-21	-11.2608396	37.900117	-1.50380393
215129_at	8.22e-20	2.27e-21	-11.2601988	37.896322	-1.87803049	PIK3C2G	phosphatidylinositol-4-phosphate 3-kinase catalytic subunit type 2 gamma
212791_at	8.26e-20	2.28e-21	11.2591299	37.889991	0.70763415	C1orf216	chromosome 1 open reading frame 216
228490_at	8.58e-20	2.37e-21	-11.2526871	37.851829	-1.20980633	ABHD2	abhydrolase domain containing 2
1554007_at	8.62e-20	2.38e-21	-11.2518533	37.846891	-1.52419897
218367_x_at	8.69e-20	2.40e-21	11.2504044	37.838309	0.62489164	USP21	ubiquitin specific peptidase 21
225399_at	8.77e-20	2.43e-21	11.2487667	37.828609	0.96287002	TSEN15	tRNA splicing endonuclease subunit 15
209712_at	8.82e-20	2.44e-21	-11.2476854	37.822204	-0.84892533	SLC35D1	solute carrier family 35 member D1
231292_at	8.85e-20	2.45e-21	11.2470468	37.818422	1.63393462	EID3	EP300 interacting inhibitor of differentiation 3
222162_s_at	8.97e-20	2.49e-21	-11.2445303	37.803517	-2.25260106	ADAMTS1	ADAM metallopeptidase with thrombospondin type 1 motif 1
228293_at	8.99e-20	2.49e-21	-11.2441526	37.80128	-1.47053491	DEPDC7	DEP domain containing 7
219493_at	9.22e-20	2.56e-21	11.2398383	37.775728	1.36673151	SHCBP1	SHC binding and spindle associated 1
202111_at	9.23e-20	2.56e-21	11.2394831	37.773624	0.70232741	SLC4A2	solute carrier family 4 member 2
239343_at	9.33e-20	2.59e-21	11.2376346	37.762676	0.8613968	LOC728705///TMEM263	uncharacterized LOC728705///transmembrane protein 263
236027_at	9.40e-20	2.61e-21	11.2362333	37.754377	0.8108039	SFR1	SWI5 dependent homologous recombination repair protein 1
1561778_at	9.46e-20	2.63e-21	11.2351249	37.747812	1.83025734
201935_s_at	9.47e-20	2.64e-21	11.2347288	37.745466	0.74829686	EIF4G3	eukaryotic translation initiation factor 4 gamma 3
222427_s_at	9.56e-20	2.67e-21	11.2330281	37.735393	0.74257457	LARS	leucyl-tRNA synthetase
205876_at	9.60e-20	2.68e-21	-11.2321865	37.730409	-1.32809416	LIFR	leukemia inhibitory factor receptor alpha
210473_s_at	9.78e-20	2.73e-21	-11.2290888	37.712063	-1.34724649	ADGRA3	adhesion G protein-coupled receptor A3
214071_at	9.97e-20	2.78e-21	11.2257768	37.692448	1.29713879	GNAL	G protein subunit alpha L
207735_at	1.00e-19	2.80e-21	-11.2249213	37.687381	-1.62746029	RNF125	ring finger protein 125
213488_at	1.02e-19	2.85e-21	-11.2216737	37.668148	-1.01359814	SNED1	sushi, nidogen and EGF like domains 1
219564_at	1.02e-19	2.86e-21	-11.221445	37.666794	-1.95800095	KCNJ16	potassium voltage-gated channel subfamily J member 16
200770_s_at	1.03e-19	2.88e-21	11.2200954	37.658801	1.20836568	LAMC1	laminin subunit gamma 1
236017_at	1.04e-19	2.90e-21	11.2186846	37.650446	0.85293604	CDKL3	cyclin dependent kinase like 3
221732_at	1.05e-19	2.95e-21	11.2160118	37.634618	0.8630733	CANT1	calcium activated nucleotidase 1
219627_at	1.08e-19	3.02e-21	11.2119267	37.610426	0.77184373	ZNF767P	zinc finger family member 767, pseudogene
206706_at	1.08e-19	3.03e-21	-11.2113335	37.606913	-0.78274942	NTF3	neurotrophin 3
217490_at	1.13e-19	3.17e-21	11.203909	37.562946	0.89031896
228776_at	1.13e-19	3.17e-21	11.2038629	37.562673	1.65745979	GJC1	gap junction protein gamma 1
230380_at	1.19e-19	3.35e-21	11.1947556	37.508743	0.94675686	THAP2	THAP domain containing 2
204003_s_at	1.19e-19	3.36e-21	11.1944556	37.506966	0.57708164	NUPL2	nucleoporin like 2
49452_at	1.21e-19	3.42e-21	-11.1911539	37.487416	-1.406273	ACACB	acetyl-CoA carboxylase beta
202794_at	1.22e-19	3.45e-21	-11.1898228	37.479534	-1.04381963	INPP1	inositol polyphosphate-1-phosphatase
209891_at	1.29e-19	3.65e-21	11.1803185	37.423256	1.25507585	SPC25	SPC25, NDC80 kinetochore complex component
226458_at	1.31e-19	3.70e-21	11.1778902	37.408878	0.93790814
227530_at	1.32e-19	3.73e-21	-11.1767211	37.401956	-1.66790655	AKAP12	A-kinase anchoring protein 12
230974_at	1.34e-19	3.79e-21	-11.1738506	37.38496	-0.56917615	DDX19B	DEAD-box helicase 19B
205892_s_at	1.34e-19	3.80e-21	-11.1737369	37.384287	-2.67682563	FABP1	fatty acid binding protein 1
235411_at	1.42e-19	4.03e-21	11.1639124	37.326118	0.75318655	PGBD1	piggyBac transposable element derived 1
65493_at	1.46e-19	4.12e-21	11.1598562	37.302103	0.59579178	HEATR6	HEAT repeat containing 6
223016_x_at	1.46e-19	4.15e-21	11.1588224	37.295982	0.95632023	ZRANB2	zinc finger RANBP2-type containing 2
218979_at	1.47e-19	4.16e-21	11.1583362	37.293103	0.93313763	RMI1	RecQ mediated genome instability 1
201459_at	1.48e-19	4.21e-21	11.1565331	37.282428	0.70067171	RUVBL2	RuvB like AAA ATPase 2
1568832_a_at	1.48e-19	4.21e-21	11.1564448	37.281905	0.67909958	LOC101928933	uncharacterized LOC101928933
210975_x_at	1.48e-19	4.21e-21	11.1563963	37.281618	0.5227734	FASTK	Fas activated serine/threonine kinase
221558_s_at	1.49e-19	4.23e-21	11.1556398	37.277139	2.35251499	LEF1	lymphoid enhancer binding factor 1
219581_at	1.49e-19	4.24e-21	11.155428	37.275886	0.75134244	TSEN2	tRNA splicing endonuclease subunit 2
224753_at	1.49e-19	4.25e-21	11.1550244	37.273496	1.05734994	CDCA5	cell division cycle associated 5
212439_at	1.49e-19	4.26e-21	11.1546041	37.271008	0.51930526	IP6K1	inositol hexakisphosphate kinase 1
43427_at	1.53e-19	4.35e-21	-11.1508895	37.249016	-1.26919808	ACACB	acetyl-CoA carboxylase beta
232000_at	1.53e-19	4.36e-21	-11.1506409	37.247544	-1.16711404	TTC39B	tetratricopeptide repeat domain 39B
1560359_at	1.53e-19	4.37e-21	-11.1501013	37.24435	-0.90446659	ITGA1	integrin subunit alpha 1
1559000_at	1.54e-19	4.40e-21	-11.1489006	37.237241	-0.78373605	PRR26	proline rich 26
213186_at	1.55e-19	4.43e-21	11.1477721	37.23056	0.8385476	DZIP3	DAZ interacting zinc finger protein 3
244741_s_at	1.55e-19	4.44e-21	-11.147492	37.228902	-1.30275872	ZNF667-AS1	ZNF667 antisense RNA 1 (head to head)
227098_at	1.61e-19	4.61e-21	11.1413496	37.192538	0.54127664	DUSP18	dual specificity phosphatase 18
203578_s_at	1.65e-19	4.71e-21	11.1374712	37.169579	0.76623405	SLC7A6	solute carrier family 7 member 6
207821_s_at	1.65e-19	4.72e-21	11.1374067	37.169197	0.45613502	PTK2	protein tyrosine kinase 2
222982_x_at	1.65e-19	4.72e-21	-11.1371085	37.167431	-0.79655369	SLC38A2	solute carrier family 38 member 2
239945_at	1.66e-19	4.75e-21	11.1361472	37.16174	1.84316948
241186_at	1.67e-19	4.80e-21	11.1343756	37.151253	1.29816804
202241_at	1.68e-19	4.83e-21	-11.1335158	37.146163	-1.55927913	TRIB1	tribbles pseudokinase 1
224839_s_at	1.73e-19	4.98e-21	-11.1282382	37.114922	-1.20976234	GPT2	glutamic--pyruvic transaminase 2
219510_at	1.74e-19	5.01e-21	11.1273199	37.109485	1.06044168	POLQ	DNA polymerase theta
230907_at	1.75e-19	5.03e-21	-11.1264825	37.104529	-0.54976797	GPRC5C	G protein-coupled receptor class C group 5 member C
228056_s_at	1.75e-19	5.03e-21	-11.1264491	37.104331	-1.11085018	NAPSB	napsin B aspartic peptidase, pseudogene
209442_x_at	1.75e-19	5.05e-21	-11.1259875	37.101598	-1.5368887	ANK3	ankyrin 3, node of Ranvier (ankyrin G)
209298_s_at	1.76e-19	5.07e-21	-11.125413	37.098198	-0.88098105	ITSN1	intersectin 1
228023_x_at	1.76e-19	5.07e-21	11.125132	37.096534	0.7625646	ACTG1P4///RNPC3///AMY2B	actin gamma 1 pseudogene 4///RNA binding region (RNP1, RRM) containing 3///amylase, alpha 2B (pancreatic)
210002_at	1.78e-19	5.13e-21	-11.1234208	37.086405	-1.7020723	GATA6	GATA binding protein 6
214663_at	1.83e-19	5.29e-21	11.118095	37.054879	0.83076347	DSTYK	dual serine/threonine and tyrosine protein kinase
207773_x_at	1.84e-19	5.31e-21	-11.1174108	37.050829	-2.15616466	CYP3A43	cytochrome P450 family 3 subfamily A member 43
236741_at	1.85e-19	5.34e-21	-11.1166836	37.046525	-1.1377831	WDR72	WD repeat domain 72
225846_at	1.88e-19	5.45e-21	-11.1131268	37.025472	-1.67704873	ESRP1	epithelial splicing regulatory protein 1
212942_s_at	1.91e-19	5.53e-21	11.110817	37.0118	1.67859272	CEMIP	cell migration inducing hyaluronan binding protein
218292_s_at	1.94e-19	5.63e-21	-11.1078094	36.993998	-0.71735182	PRKAG2	protein kinase AMP-activated non-catalytic subunit gamma 2
226460_at	1.95e-19	5.66e-21	-11.1067204	36.987552	-1.55150058	FNIP2	folliculin interacting protein 2
228401_at	2.03e-19	5.88e-21	11.1004663	36.950535	1.13912422	ATAD2	ATPase family, AAA domain containing 2
231577_s_at	2.04e-19	5.91e-21	-11.0995679	36.945217	-1.1715341	GBP1	guanylate binding protein 1
229351_at	2.04e-19	5.91e-21	11.0995306	36.944997	0.67725682	USP49	ubiquitin specific peptidase 49
201786_s_at	2.08e-19	6.04e-21	11.095901	36.923514	0.52093637	ADAR	adenosine deaminase, RNA specific
202645_s_at	2.08e-19	6.06e-21	11.095491	36.921088	0.58126679	MEN1	menin 1
227305_s_at	2.14e-19	6.24e-21	11.0905375	36.891771	0.83908163	SMCR8	Smith-Magenis syndrome chromosome region, candidate 8
214435_x_at	2.15e-19	6.27e-21	11.0896097	36.886279	0.98790042	RALA	RALA Ras like proto-oncogene A
228444_at	2.17e-19	6.31e-21	-11.0885991	36.880298	-0.60905672	ARRB1	arrestin beta 1
206287_s_at	2.19e-19	6.39e-21	-11.0864905	36.867819	-1.34642756	ITIH4	inter-alpha-trypsin inhibitor heavy chain family member 4
218081_at	2.22e-19	6.48e-21	11.0841643	36.854052	0.49988803	C20orf27	chromosome 20 open reading frame 27
211483_x_at	2.22e-19	6.49e-21	-11.0839689	36.852896	-0.72835745	CAMK2B	calcium/calmodulin dependent protein kinase II beta
222622_at	2.32e-19	6.76e-21	11.0769951	36.811624	0.79652863	PGP	phosphoglycolate phosphatase
205352_at	2.32e-19	6.79e-21	11.0762338	36.807119	1.68924303	SERPINI1	serpin family I member 1
1558310_s_at	2.42e-19	7.08e-21	11.06923	36.765671	0.63752241	LOC100132356	uncharacterized LOC100132356
212838_at	2.50e-19	7.31e-21	-11.0639942	36.734688	-0.57304972	DNMBP	dynamin binding protein
217621_at	2.51e-19	7.35e-21	11.0630332	36.729001	2.79918913	SLC6A2	solute carrier family 6 member 2
212503_s_at	2.51e-19	7.35e-21	-11.062976	36.728663	-0.87632389	DIP2C	disco interacting protein 2 homolog C
205896_at	2.56e-19	7.51e-21	11.0594334	36.7077	2.19287393	SLC22A4	solute carrier family 22 member 4
243815_at	2.59e-19	7.59e-21	11.0575369	36.696477	0.48288228	PGBD4	piggyBac transposable element derived 4
213874_at	2.63e-19	7.72e-21	-11.0547794	36.68016	-1.86030408	SERPINA4	serpin family A member 4
231337_at	2.64e-19	7.77e-21	11.0537831	36.674265	1.45091031	LOC100505498///TEX41	uncharacterized LOC100505498///testis expressed 41 (non-protein coding)
201236_s_at	2.65e-19	7.80e-21	-11.0531122	36.670295	-1.4418394	BTG2	BTG anti-proliferation factor 2
214220_s_at	2.67e-19	7.86e-21	11.0516781	36.66181	0.71671957	ALMS1	ALMS1, centrosome and basal body associated protein
228200_at	2.68e-19	7.88e-21	11.051447	36.660442	0.72119407	ZNF252P	zinc finger protein 252, pseudogene
205430_at	2.69e-19	7.92e-21	-11.0505476	36.655121	-1.19203179	BMP5	bone morphogenetic protein 5
219530_at	2.69e-19	7.92e-21	11.0503989	36.65424	0.63976346	PALB2	partner and localizer of BRCA2
227542_at	2.69e-19	7.94e-21	-11.0501139	36.652554	-0.87523823	SOCS6	suppressor of cytokine signaling 6
227574_at	2.75e-19	8.10e-21	-11.0467048	36.632382	-0.81755651	OBSL1	obscurin like 1
229610_at	2.76e-19	8.15e-21	11.0456765	36.626298	0.62598221	CKAP2L	cytoskeleton associated protein 2 like
1559240_at	2.80e-19	8.27e-21	11.0432454	36.611913	2.22506067	LOC100507053	uncharacterized LOC100507053
218619_s_at	2.88e-19	8.50e-21	11.0386776	36.584887	0.67172404	SUV39H1	suppressor of variegation 3-9 homolog 1
205648_at	2.88e-19	8.50e-21	-11.0385658	36.584225	-0.47799626	WNT2	Wnt family member 2
1558250_s_at	2.99e-19	8.86e-21	11.0317672	36.544001	0.83136622
218741_at	3.02e-19	8.94e-21	11.0302666	36.535123	1.12662476	CENPM	centromere protein M
226733_at	3.04e-19	8.99e-21	11.0291811	36.528701	1.22894858	PFKFB2	6-phosphofructo-2-kinase/fructose-2,6-biphosphatase 2
219740_at	3.08e-19	9.13e-21	11.026663	36.513803	0.97685777	VASH2	vasohibin 2
204622_x_at	3.08e-19	9.13e-21	-11.0266263	36.513586	-2.01821546	NR4A2	nuclear receptor subfamily 4 group A member 2
214681_at	3.09e-19	9.16e-21	-11.0260661	36.510272	-1.40837452	GK	glycerol kinase
1558693_s_at	3.14e-19	9.35e-21	11.0227365	36.490574	1.50942816	GLMP	glycosylated lysosomal membrane protein
219623_at	3.14e-19	9.35e-21	11.0227246	36.490503	0.62086516	ACTR5	ARP5 actin-related protein 5 homolog
210212_x_at	3.18e-19	9.47e-21	-11.0204893	36.477279	-0.92524113	CMC4	C-X9-C motif containing 4
211056_s_at	3.19e-19	9.48e-21	-11.020339	36.476389	-1.22070933	SRD5A1	steroid 5 alpha-reductase 1
210106_at	3.20e-19	9.52e-21	-11.0196088	36.47207	-0.92634275	BLOC1S1-RDH5///RDH5	BLOC1S1-RDH5 readthrough///retinol dehydrogenase 5
217286_s_at	3.20e-19	9.53e-21	11.019488	36.471355	0.79156189	NDRG3	NDRG family member 3
202830_s_at	3.27e-19	9.76e-21	-11.0154386	36.447399	-0.90199311	SLC37A4	solute carrier family 37 member 4
229292_at	3.27e-19	9.77e-21	-11.015346	36.446851	-1.12894666	EPB41L5	erythrocyte membrane protein band 4.1 like 5
205811_at	3.33e-19	9.93e-21	11.012484	36.42992	0.52797839	POLG2	DNA polymerase gamma 2, accessory subunit
213119_at	3.35e-19	9.99e-21	11.0115331	36.424295	0.64355374	SLC36A1	solute carrier family 36 member 1
238022_at	3.37e-19	1.01e-20	11.0101658	36.416207	1.78049676	CRNDE	colorectal neoplasia differentially expressed (non-protein coding)
235891_at	3.39e-19	1.01e-20	-11.0091302	36.41008	-0.9915229	DNM3OS	DNM3 opposite strand/antisense RNA
204383_at	3.40e-19	1.02e-20	11.008458	36.406104	0.54400636	TSSK2///DGCR14	testis specific serine kinase 2///DiGeorge syndrome critical region gene 14
236780_at	3.41e-19	1.02e-20	11.0080092	36.403449	0.74075816
225661_at	3.43e-19	1.03e-20	-11.006801	36.396302	-0.93186175	IFNAR1	interferon alpha and beta receptor subunit 1
211442_x_at	3.49e-19	1.05e-20	-11.0038295	36.378724	-1.78430909	CYP3A43	cytochrome P450 family 3 subfamily A member 43
209912_s_at	3.53e-19	1.06e-20	11.0019385	36.367538	0.55723166	MIR4656///AP5Z1	microRNA 4656///adaptor related protein complex 5 zeta 1 subunit
236826_at	3.55e-19	1.07e-20	-11.0006014	36.359629	-0.81224666	TTC39B	tetratricopeptide repeat domain 39B
217785_s_at	3.57e-19	1.07e-20	10.9997239	36.354438	0.89838577	YKT6	YKT6 v-SNARE homolog (S. cerevisiae)
219377_at	3.57e-19	1.07e-20	-10.9994257	36.352674	-1.24219291	GAREM1	GRB2 associated regulator of MAPK1 subtype 1
244740_at	3.66e-19	1.10e-20	-10.9953526	36.328581	-0.92524629
232800_at	3.71e-19	1.12e-20	10.9928706	36.3139	0.96194284
219490_s_at	3.71e-19	1.12e-20	10.9927313	36.313076	0.40700576	DCLRE1B	DNA cross-link repair 1B
218977_s_at	3.73e-19	1.12e-20	10.9918386	36.307796	0.63440714	TRNAU1AP	tRNA selenocysteine 1 associated protein 1
209797_at	3.79e-19	1.14e-20	10.9888852	36.290327	0.81366695	CNPY2	canopy FGF signaling regulator 2
204247_s_at	3.82e-19	1.15e-20	10.9878344	36.284111	1.17186166	CDK5	cyclin dependent kinase 5
220770_s_at	3.83e-19	1.15e-20	10.9873091	36.281004	1.08749268	ZBED8	zinc finger BED-type containing 8
202845_s_at	3.86e-19	1.17e-20	10.9856706	36.271313	0.72658034	RALBP1	ralA binding protein 1
239406_at	3.89e-19	1.17e-20	10.9844915	36.264339	0.63569591	ZSCAN9	zinc finger and SCAN domain containing 9
1561292_at	3.89e-19	1.18e-20	10.9839793	36.261309	0.50511784	LOC105370941	uncharacterized LOC105370941
217647_at	3.93e-19	1.19e-20	-10.9822279	36.25095	-1.51672608	DHODH	dihydroorotate dehydrogenase (quinone)
226723_at	3.95e-19	1.19e-20	10.9815959	36.247212	0.97825947	SVBP	small vasohibin binding protein
208131_s_at	3.97e-19	1.20e-20	-10.9804082	36.240188	-2.08899501	PTGIS	prostaglandin I2 (prostacyclin) synthase
223775_at	4.00e-19	1.21e-20	-10.9789193	36.231382	-0.71659394	HHIP	hedgehog interacting protein
242247_at	4.02e-19	1.22e-20	10.9781409	36.226777	0.94028835	METTL15	methyltransferase like 15
204151_x_at	4.06e-19	1.23e-20	10.976464	36.21686	0.53429691	AKR1C1	aldo-keto reductase family 1 member C1
209469_at	4.15e-19	1.26e-20	-10.9726172	36.194108	-2.87240704	GPM6A	glycoprotein M6A
212845_at	4.21e-19	1.28e-20	-10.9700673	36.179028	-0.89875626	SAMD4A	sterile alpha motif domain containing 4A
232882_at	4.21e-19	1.28e-20	-10.9699111	36.178104	-1.74449908
239719_at	4.33e-19	1.32e-20	10.9653575	36.151174	0.82165524	CD109	CD109 molecule
210301_at	4.34e-19	1.32e-20	-10.9646703	36.14711	-1.21748294	XDH	xanthine dehydrogenase
214728_x_at	4.34e-19	1.32e-20	10.9646137	36.146775	0.68582146	SMARCA4	SWI/SNF related, matrix associated, actin dependent regulator of chromatin, subfamily a, member 4
1562610_at	4.36e-19	1.33e-20	-10.9638607	36.142322	-1.13025176
226534_at	4.43e-19	1.35e-20	10.9608161	36.124317	1.42757251	KITLG	KIT ligand
241337_at	4.55e-19	1.39e-20	-10.9565231	36.098929	-0.42829251	LOC101929465	uncharacterized LOC101929465
202542_s_at	4.55e-19	1.39e-20	10.9564531	36.098515	0.5990131	AIMP1	aminoacyl tRNA synthetase complex interacting multifunctional protein 1
209932_s_at	4.57e-19	1.40e-20	10.9553876	36.092214	1.13947067	DUT	deoxyuridine triphosphatase
33323_r_at	4.60e-19	1.40e-20	10.9543927	36.086331	2.65152918	SFN	stratifin
209644_x_at	4.60e-19	1.41e-20	10.9541458	36.084871	0.73512861	CDKN2A	cyclin dependent kinase inhibitor 2A
204011_at	4.78e-19	1.46e-20	-10.9476303	36.046342	-1.10443538	SPRY2	sprouty RTK signaling antagonist 2
209839_at	4.84e-19	1.48e-20	10.9454056	36.033187	0.79464367	DNM3	dynamin 3
238509_at	4.86e-19	1.49e-20	-10.9447889	36.029541	-0.63257895	CUL1	cullin 1
212376_s_at	5.14e-19	1.58e-20	10.9350462	35.971933	0.66003095	EP400	E1A binding protein p400
209340_at	5.15e-19	1.58e-20	-10.9345632	35.969077	-1.08693369	UAP1	UDP-N-acetylglucosamine pyrophosphorylase 1
205890_s_at	5.15e-19	1.58e-20	10.9345558	35.969033	2.43828174	UBD///GABBR1	ubiquitin D///gamma-aminobutyric acid type B receptor subunit 1
213034_at	5.24e-19	1.61e-20	-10.9317048	35.952176	-0.64467774	SIK3	SIK family kinase 3
227617_at	5.25e-19	1.61e-20	10.9310252	35.948158	0.85798774	TMEM201	transmembrane protein 201
235065_at	5.35e-19	1.64e-20	-10.9280005	35.930274	-1.3398715	GAREM1	GRB2 associated regulator of MAPK1 subtype 1
37986_at	5.44e-19	1.67e-20	-10.9251306	35.913306	-0.55112236	EPOR	erythropoietin receptor
202961_s_at	5.49e-19	1.69e-20	10.923377	35.902938	0.6550016	ARMC2-AS1///ATP5J2	ARMC2 antisense RNA 1///ATP synthase, H+ transporting, mitochondrial Fo complex subunit F2
220554_at	5.50e-19	1.69e-20	-10.9229644	35.900499	-1.72709624	SLC22A7	solute carrier family 22 member 7
232017_at	5.50e-19	1.69e-20	-10.9229359	35.900331	-1.57794049	TJP2	tight junction protein 2
1561018_at	5.53e-19	1.71e-20	10.9218152	35.893705	1.4593252
213150_at	5.56e-19	1.71e-20	10.9209809	35.888772	1.88965894	HOXA10	homeobox A10
228812_at	5.57e-19	1.72e-20	-10.9204589	35.885686	-0.9815742	REL	REL proto-oncogene, NF-kB subunit
210460_s_at	5.57e-19	1.72e-20	10.9202859	35.884663	1.13657394	PSMD4	proteasome 26S subunit, non-ATPase 4
212745_s_at	5.74e-19	1.77e-20	10.9151716	35.854427	0.63902035	BBS4	Bardet-Biedl syndrome 4
200648_s_at	5.75e-19	1.78e-20	10.9147417	35.851886	2.7211274	GLUL	glutamate-ammonia ligase
227928_at	5.79e-19	1.79e-20	10.9134676	35.844353	1.01133475	PARPBP	PARP1 binding protein
228528_at	5.83e-19	1.80e-20	-10.9123988	35.838035	-1.39255914	MIR29C///MIR29B2	microRNA 29c///microRNA 29b-2
218581_at	5.88e-19	1.82e-20	10.9106985	35.827983	0.66583552	ABHD4	abhydrolase domain containing 4
224308_s_at	5.88e-19	1.82e-20	10.9106933	35.827952	0.64796403	INTS2	integrator complex subunit 2
231871_at	5.90e-19	1.83e-20	-10.9101184	35.824553	-1.19303777	GPR180	G protein-coupled receptor 180
212021_s_at	5.93e-19	1.84e-20	10.9091248	35.818679	1.17018596	MKI67	marker of proliferation Ki-67
233367_at	5.96e-19	1.85e-20	-10.9082388	35.813442	-0.65459809
243213_at	6.25e-19	1.94e-20	-10.8999569	35.764484	-1.17232489	STAT3	signal transducer and activator of transcription 3
226134_s_at	6.28e-19	1.95e-20	10.8992345	35.760213	1.00807493	MSI2	musashi RNA binding protein 2
227925_at	6.36e-19	1.98e-20	10.8969016	35.746423	0.90452437	ST3GAL4-AS1	ST3GAL4 antisense RNA 1 (head to head)
205936_s_at	6.48e-19	2.02e-20	-10.8935628	35.726687	-0.78413413	HK3	hexokinase 3
242814_at	6.70e-19	2.09e-20	-10.8880256	35.693957	-2.22619811	SERPINB9	serpin family B member 9
240492_at	6.70e-19	2.09e-20	10.8879182	35.693322	0.86337374
216862_s_at	6.80e-19	2.12e-20	-10.8852823	35.677743	-0.87545609	CMC4	C-X9-C motif containing 4
235521_at	6.98e-19	2.18e-20	10.8808061	35.651286	2.35930307	HOXA3	homeobox A3
216471_x_at	7.11e-19	2.22e-20	10.8777126	35.633002	2.12322178	SSX2B///SSX2	SSX family member 2B///SSX family member 2
216874_at	7.12e-19	2.22e-20	10.8772226	35.630105	1.59441949	LOC100505498	uncharacterized LOC100505498
207621_s_at	7.17e-19	2.24e-20	-10.8760691	35.623288	-1.21444417	PEMT	phosphatidylethanolamine N-methyltransferase
233506_at	7.33e-19	2.29e-20	-10.8721667	35.600224	-1.17360256
207666_x_at	7.43e-19	2.32e-20	10.8698486	35.586524	1.88021029	SSX3	SSX family member 3
231824_at	7.47e-19	2.34e-20	-10.8688078	35.580373	-1.11992774	LARP1B	La ribonucleoprotein domain family member 1B
203560_at	7.50e-19	2.35e-20	10.8681439	35.576449	1.27498076	GGH	gamma-glutamyl hydrolase
203997_at	7.50e-19	2.35e-20	-10.868007	35.57564	-0.71157249	PTPN3	protein tyrosine phosphatase, non-receptor type 3
1553978_at	7.50e-19	2.35e-20	10.8679526	35.575319	0.77614983	BORCS8	BLOC-1 related complex subunit 8
202679_at	7.63e-19	2.40e-20	10.8647641	35.556475	1.02734568	NPC1	NPC intracellular cholesterol transporter 1
226121_at	7.67e-19	2.41e-20	10.8638018	35.550788	0.72470231	DHRS13	dehydrogenase/reductase 13
209574_s_at	8.01e-19	2.52e-20	-10.8565761	35.508087	-1.00441035	LDLRAD4	low density lipoprotein receptor class A domain containing 4
202832_at	8.11e-19	2.55e-20	-10.85436	35.494992	-0.6438163	GCC2	GRIP and coiled-coil domain containing 2
211355_x_at	8.26e-19	2.60e-20	-10.8511682	35.476131	-2.22530977	LEPROT///LEPR	leptin receptor overlapping transcript///leptin receptor
213679_at	8.29e-19	2.61e-20	10.850506	35.472217	1.11591709	TTC30A	tetratricopeptide repeat domain 30A
215918_s_at	8.30e-19	2.61e-20	-10.8501408	35.47006	-0.81724996	SPTBN1	spectrin beta, non-erythrocytic 1
222874_s_at	8.46e-19	2.67e-20	-10.8468637	35.450695	-1.06175532	CLN8	ceroid-lipofuscinosis, neuronal 8
222460_s_at	8.61e-19	2.71e-20	10.8438996	35.433181	0.51413975	FAM192A	family with sequence similarity 192 member A
209410_s_at	8.70e-19	2.74e-20	10.8420228	35.422091	0.49570849	GRB10	growth factor receptor bound protein 10
202220_at	8.70e-19	2.75e-20	10.8418765	35.421227	0.82254703	KIAA0907	KIAA0907
236044_at	8.75e-19	2.77e-20	-10.8406691	35.414092	-1.0409766	PLPP4	phospholipid phosphatase 4
1553993_s_at	8.75e-19	2.77e-20	10.8406616	35.414048	0.90392591	MIR6800///MED25	microRNA 6800///mediator complex subunit 25
233903_s_at	8.81e-19	2.79e-20	-10.839484	35.40709	-1.61637144	ARHGEF26	Rho guanine nucleotide exchange factor 26
1569030_s_at	8.82e-19	2.79e-20	10.8392386	35.40564	0.67547428	NUB1	negative regulator of ubiquitin like proteins 1
203228_at	8.83e-19	2.80e-20	10.8388334	35.403246	0.85449461	PAFAH1B3	platelet activating factor acetylhydrolase 1b catalytic subunit 3
205231_s_at	8.85e-19	2.80e-20	-10.8384444	35.400947	-0.66485945	EPM2A	epilepsy, progressive myoclonus type 2A, Lafora disease (laforin)
223319_at	8.86e-19	2.81e-20	-10.838077	35.398776	-1.02477183	GPHN	gephyrin
241440_at	8.90e-19	2.82e-20	10.8372794	35.394064	1.82025824	LOC440982///ZIC1	uncharacterized LOC440982///Zic family member 1
224716_at	9.14e-19	2.90e-20	10.8326382	35.366642	0.6544387	MIR4647///SLC35B2	microRNA 4647///solute carrier family 35 member B2
219387_at	9.54e-19	3.03e-20	10.8253899	35.323818	0.98768806	CCDC88A	coiled-coil domain containing 88A
223163_s_at	9.55e-19	3.03e-20	10.8251453	35.322372	0.81456618	ZC3HC1	zinc finger C3HC-type containing 1
212766_s_at	9.63e-19	3.06e-20	10.8235789	35.313118	0.69184402	ISG20L2	interferon stimulated exonuclease gene 20 like 2
232678_at	9.67e-19	3.07e-20	-10.8229103	35.309168	-0.97895694
222549_at	9.69e-19	3.08e-20	-10.8224101	35.306213	-1.00936491	CLDN1	claudin 1
228463_at	9.74e-19	3.10e-20	-10.821359	35.300004	-1.29021714	FOXA3	forkhead box A3
221311_x_at	9.74e-19	3.10e-20	10.8212956	35.299629	0.76518194	LYRM2	LYR motif containing 2
1560098_at	9.75e-19	3.11e-20	10.8211027	35.298489	2.40584507
212888_at	9.77e-19	3.12e-20	-10.820681	35.295998	-0.70168378	DICER1	dicer 1, ribonuclease III
37425_g_at	9.87e-19	3.15e-20	10.8187829	35.284784	0.59437893	CCHCR1	coiled-coil alpha-helical rod protein 1
211761_s_at	9.92e-19	3.17e-20	10.8178993	35.279564	0.87207996	CACYBP	calcyclin binding protein
207513_s_at	1.01e-18	3.21e-20	10.8154877	35.265318	0.7044404	ZNF189	zinc finger protein 189
213316_at	1.04e-18	3.31e-20	10.8103152	35.234762	1.215628	KIAA1462	KIAA1462
239901_at	1.06e-18	3.40e-20	-10.8062564	35.210786	-1.09522143
218037_at	1.07e-18	3.41e-20	10.8055617	35.206682	0.61591958	FAM134A	family with sequence similarity 134 member A
203072_at	1.07e-18	3.42e-20	-10.8052858	35.205052	-0.8767038	MYO1E	myosin IE
201832_s_at	1.07e-18	3.43e-20	-10.8045042	35.200436	-0.80572584	USO1	USO1 vesicle transport factor
228728_at	1.08e-18	3.45e-20	-10.8034393	35.194145	-1.17898469	CPED1	cadherin like and PC-esterase domain containing 1
200878_at	1.08e-18	3.47e-20	-10.8027148	35.189865	-0.82243129	EPAS1	endothelial PAS domain protein 1
221737_at	1.08e-18	3.47e-20	10.8025116	35.188665	0.72772867	GNA12	G protein subunit alpha 12
236621_at	1.10e-18	3.53e-20	-10.7998533	35.172963	-1.23299613	RPS27	ribosomal protein S27
231845_at	1.11e-18	3.58e-20	10.7974629	35.158843	0.49675899	AARS2	alanyl-tRNA synthetase 2, mitochondrial
204290_s_at	1.14e-18	3.67e-20	-10.7932848	35.134165	-1.68524039	ALDH6A1	aldehyde dehydrogenase 6 family member A1
216594_x_at	1.14e-18	3.67e-20	10.7929734	35.132326	0.7825916	AKR1C1	aldo-keto reductase family 1 member C1
201664_at	1.14e-18	3.68e-20	10.7926264	35.130276	0.92231477	SMC4	structural maintenance of chromosomes 4
222760_at	1.19e-18	3.82e-20	10.7863201	35.09303	1.38064839	ZNF703	zinc finger protein 703
44673_at	1.24e-18	3.99e-20	-10.7793299	35.051746	-0.63792845	SIGLEC1	sialic acid binding Ig like lectin 1
1553197_at	1.25e-18	4.04e-20	10.776968	35.037797	1.92900632	DCAF4L2	DDB1 and CUL4 associated factor 4 like 2
206316_s_at	1.26e-18	4.08e-20	10.7755048	35.029156	1.37152136	KNTC1	kinetochore associated 1
242773_at	1.26e-18	4.08e-20	-10.7753391	35.028178	-0.6181165	SLC5A1	solute carrier family 5 member 1
206237_s_at	1.28e-18	4.14e-20	-10.7728025	35.013198	-1.03077007	NRG1	neuregulin 1
220581_at	1.29e-18	4.17e-20	10.771782	35.007171	1.56806251	CCDC170	coiled-coil domain containing 170
54037_at	1.33e-18	4.30e-20	10.7667569	34.977496	1.01821354	HPS4	HPS4, biogenesis of lysosomal organelles complex 3 subunit 2
219022_at	1.33e-18	4.32e-20	10.7658926	34.972393	0.40578367	C12orf43	chromosome 12 open reading frame 43
221614_s_at	1.38e-18	4.46e-20	-10.7604951	34.94052	-0.94772323	RPH3AL	rabphilin 3A-like (without C2 domains)
236889_at	1.41e-18	4.58e-20	-10.7558992	34.913383	-0.90847104
228383_at	1.42e-18	4.60e-20	-10.7552097	34.909311	-0.62505078	PNPLA7	patatin like phospholipase domain containing 7
209015_s_at	1.43e-18	4.63e-20	10.7542254	34.903499	0.87706288	DNAJB6	DnaJ heat shock protein family (Hsp40) member B6
203418_at	1.44e-18	4.68e-20	10.7525147	34.893399	1.05482965	CCNA2	cyclin A2
225207_at	1.45e-18	4.69e-20	-10.7518311	34.889362	-1.52428341	PDK4	pyruvate dehydrogenase kinase 4
207387_s_at	1.45e-18	4.71e-20	-10.7511533	34.88536	-1.45961425	GK	glycerol kinase
241504_at	1.47e-18	4.79e-20	-10.7484641	34.869483	-0.54440323	LOC100506047	uncharacterized LOC100506047
213007_at	1.49e-18	4.83e-20	10.7470026	34.860854	1.37585584	FANCI	Fanconi anemia complementation group I
208699_x_at	1.51e-18	4.91e-20	10.7443225	34.84503	1.71364133	TKT	transketolase
227336_at	1.53e-18	5.00e-20	-10.7413879	34.827704	-1.00697743	DTX1	deltex E3 ubiquitin ligase 1
223459_s_at	1.59e-18	5.18e-20	10.7352382	34.791398	0.73243683	C1orf56	chromosome 1 open reading frame 56
219117_s_at	1.60e-18	5.22e-20	10.7340374	34.784309	1.14224751	FKBP11	FK506 binding protein 11
225045_at	1.61e-18	5.25e-20	10.7331791	34.779242	0.70033037	CCDC88A	coiled-coil domain containing 88A
209610_s_at	1.61e-18	5.26e-20	10.7326645	34.776204	1.14221689	SLC1A4	solute carrier family 1 member 4
204766_s_at	1.62e-18	5.29e-20	10.7319299	34.771868	0.86969087	NUDT1	nudix hydrolase 1
210054_at	1.64e-18	5.36e-20	10.7294922	34.757477	0.72153864	HAUS3	HAUS augmin like complex subunit 3
201765_s_at	1.65e-18	5.39e-20	10.7287389	34.75303	1.05832501	HEXA	hexosaminidase subunit alpha
203397_s_at	1.66e-18	5.43e-20	-10.7272681	34.744347	-0.89151113	GALNT3	polypeptide N-acetylgalactosaminyltransferase 3
202465_at	1.69e-18	5.54e-20	-10.7240196	34.725172	-1.20723431	PCOLCE	procollagen C-endopeptidase enhancer
211356_x_at	1.73e-18	5.66e-20	-10.7204268	34.703964	-2.26066354	LEPROT///LEPR	leptin receptor overlapping transcript///leptin receptor
229331_at	1.74e-18	5.69e-20	-10.7195712	34.698913	-2.06886294	SPATA18	spermatogenesis associated 18
1563468_at	1.79e-18	5.87e-20	-10.714238	34.667433	-1.20527426
240185_at	1.79e-18	5.88e-20	10.7140533	34.666343	0.59303865	LOC100147773	uncharacterized LOC100147773
205240_at	1.85e-18	6.06e-20	10.7090232	34.636654	0.78199455	GPSM2	G-protein signaling modulator 2
231705_at	1.86e-18	6.11e-20	-10.7076834	34.628746	-1.11976281	RIDA	reactive intermediate imine deaminase A homolog
214596_at	1.86e-18	6.11e-20	10.7074709	34.627492	1.34027222	CHRM3	cholinergic receptor muscarinic 3
214055_x_at	1.88e-18	6.17e-20	10.7059423	34.61847	0.83212969	PRRC2C	proline rich coiled-coil 2C
222740_at	1.88e-18	6.18e-20	10.7055468	34.616136	1.04637451	ATAD2	ATPase family, AAA domain containing 2
1557129_a_at	1.90e-18	6.26e-20	10.7035663	34.604447	1.04717762	FAM111B	family with sequence similarity 111 member B
209635_at	1.93e-18	6.35e-20	10.7010331	34.589496	0.59167945	AP1S1	adaptor related protein complex 1 sigma 1 subunit
206628_at	1.95e-18	6.41e-20	-10.6995041	34.580472	-0.64577267	SLC5A1	solute carrier family 5 member 1
206514_s_at	1.99e-18	6.56e-20	-10.6956418	34.557679	-1.63636364	CYP4F2///CYP4F3	cytochrome P450 family 4 subfamily F member 2///cytochrome P450 family 4 subfamily F member 3
1555539_at	2.01e-18	6.62e-20	-10.6941298	34.548755	-1.77114349	SDS	serine dehydratase
213695_at	2.02e-18	6.67e-20	-10.692929	34.541669	-1.50361362	PON3	paraoxonase 3
228951_at	2.03e-18	6.70e-20	10.6920358	34.536398	0.66776761	SLC38A7	solute carrier family 38 member 7
202237_at	2.04e-18	6.73e-20	-10.691423	34.532782	-3.0885405	LOC101928916///NNMT	uncharacterized LOC101928916///nicotinamide N-methyltransferase
218622_at	2.06e-18	6.81e-20	10.6893055	34.520286	1.12628324	NUP37	nucleoporin 37
211207_s_at	2.07e-18	6.86e-20	10.688068	34.512983	2.07380572	ACSL6	acyl-CoA synthetase long-chain family member 6
203973_s_at	2.08e-18	6.87e-20	-10.687762	34.511178	-1.04050284	CEBPD	CCAAT/enhancer binding protein delta
231932_at	2.08e-18	6.89e-20	10.6873764	34.508902	0.59805375	C1orf74	chromosome 1 open reading frame 74
218441_s_at	2.10e-18	6.95e-20	10.685868	34.500001	0.49527875	RPAP1	RNA polymerase II associated protein 1
215215_s_at	2.17e-18	7.19e-20	10.6801414	34.466209	0.71053406	LOC81691	exonuclease NEF-sp
1563591_at	2.18e-18	7.23e-20	10.6791683	34.460467	2.39813045	LOC101928269///LOC100506403///RUNX1	uncharacterized LOC101928269///uncharacterized LOC100506403///runt related transcription factor 1
209657_s_at	2.21e-18	7.34e-20	10.6766862	34.445822	0.89855186	HSF2	heat shock transcription factor 2
215071_s_at	2.21e-18	7.34e-20	10.6766474	34.445593	1.10212814	HIST1H2AC	histone cluster 1, H2ac
224244_s_at	2.22e-18	7.39e-20	-10.6756762	34.439863	-2.12446677	APOA5	apolipoprotein A5
225082_at	2.24e-18	7.43e-20	10.674716	34.434197	0.71943656	CPSF3	cleavage and polyadenylation specific factor 3
237839_at	2.24e-18	7.44e-20	-10.6744935	34.432884	-1.23475784
242894_at	2.26e-18	7.53e-20	10.6725083	34.421171	1.30705522
211068_x_at	2.29e-18	7.62e-20	10.6704229	34.408866	0.86096816	LOC101930591///FAM21C	uncharacterized LOC101930591///family with sequence similarity 21 member C
214197_s_at	2.33e-18	7.75e-20	10.6675556	34.391949	0.54401845	SETDB1	SET domain bifurcated 1
231776_at	2.34e-18	7.80e-20	-10.6665312	34.385905	-0.94477388	EOMES	eomesodermin
212419_at	2.36e-18	7.85e-20	-10.6653857	34.379147	-0.73507716	ZCCHC24	zinc finger CCHC-type containing 24
212370_x_at	2.40e-18	8.00e-20	10.6623516	34.361247	0.89017463	LOC101930591///FAM21A///FAM21C	uncharacterized LOC101930591///family with sequence similarity 21 member A///family with sequence similarity 21 member C
208249_s_at	2.42e-18	8.08e-20	-10.6606765	34.351364	-0.97418286	TGDS	TDP-glucose 4,6-dehydratase
238063_at	2.43e-18	8.10e-20	-10.6600728	34.347802	-1.68679426	TMEM154	transmembrane protein 154
204675_at	2.44e-18	8.14e-20	-10.6593729	34.343673	-1.2409605	SRD5A1	steroid 5 alpha-reductase 1
200932_s_at	2.44e-18	8.14e-20	10.6592615	34.343016	0.67726956	DCTN2	dynactin subunit 2
243_g_at	2.44e-18	8.17e-20	10.6586896	34.339642	0.87800291	MAP4	microtubule associated protein 4
46167_at	2.49e-18	8.35e-20	10.6551448	34.31873	0.52211632	MROH7-TTC4///TTC4	MROH7-TTC4 readthrough (NMD candidate)///tetratricopeptide repeat domain 4
235456_at	2.54e-18	8.49e-20	10.6522695	34.301768	1.47014472
204836_at	2.57e-18	8.61e-20	-10.6499353	34.287998	-1.86719369	GLDC	glycine decarboxylase
226492_at	2.57e-18	8.61e-20	-10.6498905	34.287734	-1.39379814	SEMA6D	semaphorin 6D
223265_at	2.58e-18	8.65e-20	10.6492254	34.283811	0.51326409	SH3BP5L	SH3 binding domain protein 5 like
202754_at	2.60e-18	8.72e-20	10.6476998	34.274811	0.48346153	R3HDM1	R3H domain containing 1
206068_s_at	2.63e-18	8.83e-20	-10.6457484	34.2633	-2.10106788	ACADL	acyl-CoA dehydrogenase, long chain
242913_at	2.63e-18	8.83e-20	-10.6455749	34.262277	-0.37994239	CLIC6	chloride intracellular channel 6
226957_x_at	2.63e-18	8.84e-20	10.6454244	34.26139	0.59258048	RALBP1	ralA binding protein 1
228455_at	2.68e-18	9.03e-20	10.6419011	34.240607	1.23470106	RBM15	RNA binding motif protein 15
221964_at	2.69e-18	9.04e-20	10.6416707	34.239248	0.52105155	TULP3	tubby like protein 3
219369_s_at	2.70e-18	9.08e-20	10.641052	34.235598	0.50709607	OTUB2	OTU deubiquitinase, ubiquitin aldehyde binding 2
210306_at	2.70e-18	9.11e-20	10.6405066	34.232381	0.89116692	L3MBTL1	l(3)mbt-like 1 (Drosophila)
205298_s_at	2.75e-18	9.26e-20	10.6377191	34.215939	0.641387	BTN2A2	butyrophilin subfamily 2 member A2
231733_at	2.83e-18	9.54e-20	10.6326939	34.1863	0.90147699	CARD18	caspase recruitment domain family member 18
241728_at	2.90e-18	9.79e-20	10.6282755	34.160241	1.17714374
205489_at	2.91e-18	9.82e-20	-10.6278247	34.157582	-0.72267331	CRYM	crystallin mu
225168_at	2.91e-18	9.83e-20	-10.6276998	34.156846	-1.03597868	FRMD4A	FERM domain containing 4A
206610_s_at	2.93e-18	9.91e-20	-10.62631	34.148649	-1.39480766	F11	coagulation factor XI
204531_s_at	2.94e-18	9.93e-20	10.6259667	34.146624	1.19552527	BRCA1	BRCA1, DNA repair associated
210063_at	2.94e-18	9.94e-20	-10.6258043	34.145667	-1.04775461	SARDH	sarcosine dehydrogenase
231968_at	2.94e-18	9.96e-20	10.6254205	34.143403	1.40175657	UGGT1	UDP-glucose glycoprotein glucosyltransferase 1
239760_at	2.98e-18	1.01e-19	10.6233969	34.131469	0.64583921	COX11	COX11, cytochrome c oxidase copper chaperone
219961_s_at	2.99e-18	1.01e-19	10.6225146	34.126265	0.8983329	KIZ	kizuna centrosomal protein
228209_at	3.03e-18	1.03e-19	10.6199285	34.111014	1.03926846	LHX4-AS1	LHX4 antisense RNA 1
223287_s_at	3.04e-18	1.03e-19	10.6197193	34.109781	0.79575645	FOXP1	forkhead box P1
223316_at	3.06e-18	1.04e-19	-10.6185307	34.102771	-1.44220158	CCDC3	coiled-coil domain containing 3
235831_at	3.12e-18	1.06e-19	10.6148802	34.081244	3.11346391
205203_at	3.17e-18	1.08e-19	-10.6123523	34.066337	-0.98751806	PLD1	phospholipase D1
220305_at	3.28e-18	1.12e-19	10.6063652	34.031033	0.92208225	MAVS	mitochondrial antiviral signaling protein
213327_s_at	3.28e-18	1.12e-19	-10.6061127	34.029544	-0.90027105	USP12	ubiquitin specific peptidase 12
239952_at	3.30e-18	1.12e-19	10.6053736	34.025186	0.6496799	ZEB1	zinc finger E-box binding homeobox 1
224480_s_at	3.32e-18	1.13e-19	-10.6038526	34.016218	-1.80204098	GPAT3	glycerol-3-phosphate acyltransferase 3
205102_at	3.34e-18	1.14e-19	-10.6031355	34.01199	-0.64308137	TMPRSS2	transmembrane protease, serine 2
202715_at	3.36e-18	1.15e-19	10.6016717	34.003358	0.71740115	CAD	carbamoyl-phosphate synthetase 2, aspartate transcarbamylase, and dihydroorotase
226030_at	3.37e-18	1.15e-19	-10.6015104	34.002408	-1.41332322	ACADSB	acyl-CoA dehydrogenase, short/branched chain
203694_s_at	3.40e-18	1.16e-19	10.5997901	33.992265	0.52936854	DHX16	DEAH-box helicase 16
209694_at	3.43e-18	1.17e-19	-10.5982356	33.983099	-1.07564907	PTS	6-pyruvoyltetrahydropterin synthase
233090_at	3.43e-18	1.17e-19	-10.598159	33.982647	-2.08157981
209443_at	3.43e-18	1.17e-19	-10.5978252	33.98068	-1.59198677	SERPINA5	serpin family A member 5
203536_s_at	3.46e-18	1.18e-19	10.5966073	33.973499	0.54981516	CIAO1	cytosolic iron-sulfur assembly component 1
226923_at	3.46e-18	1.19e-19	10.5961878	33.971025	0.53041325	SCFD2	sec1 family domain containing 2
208943_s_at	3.49e-18	1.20e-19	-10.5947663	33.962644	-0.71821321	SEC62	SEC62 homolog, preprotein translocation factor
1553994_at	3.49e-18	1.20e-19	-10.5947544	33.962574	-0.97391599	NT5E	5'-nucleotidase ecto
207795_s_at	3.50e-18	1.20e-19	-10.5942596	33.959657	-0.54317363	KLRD1	killer cell lectin like receptor D1
227822_at	3.51e-18	1.20e-19	10.5936764	33.956218	1.01919202	ZNF605	zinc finger protein 605
210272_at	3.54e-18	1.22e-19	-10.5918677	33.945555	-3.43391571	CYP2B7P	cytochrome P450 family 2 subfamily B member 7, pseudogene
215640_at	3.57e-18	1.23e-19	-10.5905983	33.938071	-0.7732368	TBC1D2B	TBC1 domain family member 2B
1556350_a_at	3.64e-18	1.25e-19	10.5870344	33.91706	0.43483184	EIF4A2	eukaryotic translation initiation factor 4A2
239784_at	3.64e-18	1.25e-19	10.5869026	33.916283	0.93307685
232538_at	3.71e-18	1.27e-19	10.5839371	33.898801	1.19741931
216248_s_at	3.77e-18	1.30e-19	-10.5810463	33.881759	-2.13175198	NR4A2	nuclear receptor subfamily 4 group A member 2
201460_at	3.84e-18	1.32e-19	10.5776067	33.861483	0.48370569	MAPKAPK2	mitogen-activated protein kinase-activated protein kinase 2
214665_s_at	3.87e-18	1.33e-19	-10.5765891	33.855485	-0.96616125	CHP1	calcineurin like EF-hand protein 1
203655_at	3.89e-18	1.34e-19	10.575583	33.849554	0.49999058	XRCC1	X-ray repair cross complementing 1
203639_s_at	3.91e-18	1.35e-19	-10.5743285	33.842159	-1.56599319	FGFR2	fibroblast growth factor receptor 2
41047_at	3.91e-18	1.35e-19	10.5743251	33.84214	0.6773403	C9orf16	chromosome 9 open reading frame 16
1555964_at	3.93e-18	1.36e-19	10.5734034	33.836706	0.87431936	ARL17B///ARL17A	ADP ribosylation factor like GTPase 17B///ADP ribosylation factor like GTPase 17A
200788_s_at	3.94e-18	1.36e-19	10.5729354	33.833948	0.92280795	PEA15	phosphoprotein enriched in astrocytes 15
214177_s_at	3.94e-18	1.36e-19	10.572705	33.83259	0.74157651	PBXIP1	PBX homeobox interacting protein 1
244241_x_at	3.96e-18	1.37e-19	10.5717851	33.827167	0.87003232
1569664_at	3.97e-18	1.37e-19	10.5712964	33.824287	1.12552333
239013_at	4.04e-18	1.40e-19	10.5685368	33.808021	0.48952501	SEC22C	SEC22 homolog C, vesicle trafficking protein
240101_at	4.06e-18	1.41e-19	10.5673676	33.80113	0.5135906	STAM-AS1	STAM antisense RNA 1 (head to head)
208190_s_at	4.09e-18	1.42e-19	-10.5661299	33.793834	-1.86877875	LSR	lipolysis stimulated lipoprotein receptor
244282_at	4.12e-18	1.43e-19	-10.5646981	33.785395	-0.70499434
225848_at	4.15e-18	1.44e-19	10.5635376	33.778555	0.67636622	ZNF746	zinc finger protein 746
222568_at	4.16e-18	1.44e-19	10.5628501	33.774503	1.32037964	UGGT1	UDP-glucose glycoprotein glucosyltransferase 1
229490_s_at	4.17e-18	1.45e-19	10.5627047	33.773646	1.92678698
236028_at	4.17e-18	1.45e-19	10.5624436	33.772108	0.70315769	IBSP	integrin binding sialoprotein
239413_at	4.17e-18	1.45e-19	10.5624245	33.771995	1.02372135	CEP152	centrosomal protein 152
227745_at	4.24e-18	1.48e-19	10.5593252	33.753729	0.7351173	RNF139-AS1	RNF139 antisense RNA 1 (head to head)
213451_x_at	4.24e-18	1.48e-19	-10.5592847	33.75349	-0.78730371	TNXB///TNXA	tenascin XB///tenascin XA (pseudogene)
238609_at	4.28e-18	1.49e-19	10.5576117	33.743629	0.69526632	FAM200A	family with sequence similarity 200 member A
219147_s_at	4.42e-18	1.54e-19	-10.5520919	33.711099	-0.86813224	NMRK1	nicotinamide riboside kinase 1
223097_at	4.44e-18	1.55e-19	10.5515069	33.707652	0.58643255	ADPRHL2	ADP-ribosylhydrolase like 2
204835_at	4.44e-18	1.55e-19	10.5512465	33.706117	0.74691031	POLA1	DNA polymerase alpha 1, catalytic subunit
226408_at	4.63e-18	1.61e-19	10.5442824	33.665078	0.81351207	TEAD2	TEA domain transcription factor 2
225060_at	4.63e-18	1.62e-19	10.544024	33.663555	1.02751004	LRP11	LDL receptor related protein 11
1556253_s_at	4.76e-18	1.66e-19	10.5392531	33.635443	0.65359413
232899_at	4.80e-18	1.68e-19	10.5379179	33.627575	0.54315904	LOC101929177	uncharacterized LOC101929177
212023_s_at	5.08e-18	1.78e-19	10.5281601	33.570082	0.82819778	MKI67	marker of proliferation Ki-67
205433_at	5.08e-18	1.78e-19	-10.5279381	33.568774	-1.66883474	BCHE	butyrylcholinesterase
235496_at	5.10e-18	1.78e-19	10.5273867	33.565525	1.10294366	HRCT1	histidine rich carboxyl terminus 1
212687_at	5.16e-18	1.81e-19	10.5251711	33.552472	0.76406546	LIMS4///LIMS3///LIMS1	LIM zinc finger domain containing 4///LIM zinc finger domain containing 3///LIM zinc finger domain containing 1
210521_s_at	5.30e-18	1.85e-19	-10.5208253	33.526869	-2.27570512	FETUB	fetuin B
213971_s_at	5.30e-18	1.86e-19	10.5205355	33.525161	0.76933696	SUZ12P1///SUZ12	SUZ12 polycomb repressive complex 2 subunit pseudogene 1///SUZ12 polycomb repressive complex 2 subunit
221772_s_at	5.32e-18	1.87e-19	-10.5198396	33.521062	-0.54783972	PPP2R2D	protein phosphatase 2 regulatory subunit Bdelta
231912_s_at	5.36e-18	1.88e-19	10.5185046	33.513197	0.48475454	TECPR1	tectonin beta-propeller repeat containing 1
227852_at	5.37e-18	1.88e-19	10.5180881	33.510744	0.89355701	RP9	retinitis pigmentosa 9 (autosomal dominant)
229964_at	5.37e-18	1.89e-19	10.5178738	33.509481	1.69552288	C9orf152	chromosome 9 open reading frame 152
1569542_at	5.39e-18	1.90e-19	-10.5171557	33.505251	-1.20983523	ADGRA3	adhesion G protein-coupled receptor A3
211726_s_at	5.46e-18	1.92e-19	-10.5149908	33.492497	-1.46440735	FMO2	flavin containing monooxygenase 2
206840_at	5.54e-18	1.95e-19	-10.5125344	33.478028	-2.58702421	AFM	afamin
220307_at	5.56e-18	1.96e-19	-10.5117995	33.473699	-0.62356523	CD244	CD244 molecule
219886_at	5.56e-18	1.96e-19	10.5116737	33.472957	0.48492234	CEP97	centrosomal protein 97
227863_at	5.59e-18	1.97e-19	-10.5108337	33.468009	-0.89184797	IFITM10	interferon induced transmembrane protein 10
243704_at	5.64e-18	1.99e-19	10.5092695	33.458795	0.72543684	GPATCH2	G-patch domain containing 2
221509_at	5.69e-18	2.01e-19	10.5076475	33.44924	0.6047112	DENR	density regulated re-initiation and release factor
232010_at	5.77e-18	2.04e-19	10.5051504	33.434532	2.7516234	FSTL5	follistatin like 5
205355_at	5.78e-18	2.04e-19	-10.504752	33.432185	-1.47438205	ACADSB	acyl-CoA dehydrogenase, short/branched chain
233565_s_at	5.79e-18	2.04e-19	-10.50438	33.429994	-1.10708064	FKBP1A-SDCBP2///SDCBP2	FKBP1A-SDCBP2 readthrough (NMD candidate)///syndecan binding protein 2
227712_at	5.83e-18	2.06e-19	10.5032659	33.423432	0.58297421	LYRM2	LYR motif containing 2
222735_at	5.83e-18	2.06e-19	10.5029517	33.421581	0.88347092	TMEM38B	transmembrane protein 38B
230733_at	5.87e-18	2.08e-19	-10.5018096	33.414854	-1.19338873
220062_s_at	5.87e-18	2.08e-19	10.5017854	33.414712	2.12411619	MAGEC2	MAGE family member C2
216920_s_at	6.02e-18	2.13e-19	-10.4973709	33.388711	-1.63040009	TARP///TRGV9///TRGC2	TCR gamma alternate reading frame protein///T cell receptor gamma variable 9///T cell receptor gamma constant 2
202789_at	6.03e-18	2.14e-19	10.4968952	33.385909	0.65789814	PLCG1	phospholipase C gamma 1
223424_s_at	6.13e-18	2.17e-19	10.4940472	33.369135	0.54703833	ZSCAN21	zinc finger and SCAN domain containing 21
216238_s_at	6.33e-18	2.25e-19	-10.4885624	33.336833	-1.71275816	FGB	fibrinogen beta chain
206600_s_at	6.35e-18	2.25e-19	-10.4880491	33.33381	-0.86640297	SLC16A5	solute carrier family 16 member 5
241365_at	6.43e-18	2.28e-19	-10.4858105	33.320627	-1.26506655	SATB1	SATB homeobox 1
206373_at	6.49e-18	2.30e-19	10.4842481	33.311427	2.18919341	ZIC1	Zic family member 1
226113_at	6.53e-18	2.32e-19	10.4831392	33.304896	0.66051487	ZNF436	zinc finger protein 436
201569_s_at	6.63e-18	2.36e-19	10.480429	33.288936	1.00915146	SAMM50	SAMM50 sorting and assembly machinery component
204621_s_at	6.63e-18	2.36e-19	-10.480338	33.288401	-1.77124778	NR4A2	nuclear receptor subfamily 4 group A member 2
218727_at	6.89e-18	2.45e-19	10.4737513	33.249616	0.57185178	SLC38A7	solute carrier family 38 member 7
203477_at	6.91e-18	2.46e-19	10.4732814	33.246849	2.02209495	COL15A1	collagen type XV alpha 1 chain
236495_at	6.99e-18	2.49e-19	-10.4712887	33.235115	-1.92478387
222634_s_at	7.01e-18	2.50e-19	10.4705542	33.230791	0.79365246	TBL1XR1	transducin (beta)-like 1 X-linked receptor 1
202309_at	7.03e-18	2.51e-19	-10.4699801	33.22741	-0.98015796	MTHFD1	methylenetetrahydrofolate dehydrogenase, cyclohydrolase and formyltetrahydrofolate synthetase 1
1568933_at	7.05e-18	2.52e-19	10.4695372	33.224803	2.01020991	LYPD8	LY6/PLAUR domain containing 8
231122_x_at	7.05e-18	2.52e-19	-10.4692944	33.223373	-0.41378326	ZDHHC19	zinc finger DHHC-type containing 19
209355_s_at	7.19e-18	2.57e-19	-10.4659527	33.203698	-1.39924541	PLPP3	phospholipid phosphatase 3
226569_s_at	7.30e-18	2.61e-19	10.4633772	33.188534	0.91297356	CHTF18	chromosome transmission fidelity factor 18
215170_s_at	7.35e-18	2.63e-19	10.4620166	33.180524	0.75572878	CEP152	centrosomal protein 152
203928_x_at	7.35e-18	2.63e-19	10.4619683	33.180239	0.74061959	MAPT	microtubule associated protein tau
232229_at	7.43e-18	2.66e-19	-10.4600643	33.16903	-0.58878101	SETX	senataxin
224005_at	7.46e-18	2.67e-19	10.4594195	33.165234	0.9247482
220148_at	7.46e-18	2.67e-19	-10.4593511	33.164831	-1.33911637	ALDH8A1	aldehyde dehydrogenase 8 family member A1
239847_at	7.47e-18	2.68e-19	-10.4589769	33.162628	-0.92442694
218560_s_at	7.54e-18	2.70e-19	10.4574181	33.153451	0.71897915	JMJD4	jumonji domain containing 4
1558444_at	7.61e-18	2.73e-19	10.4557694	33.143745	1.43479331
218653_at	7.61e-18	2.73e-19	-10.4554921	33.142113	-1.58932123	SLC25A15	solute carrier family 25 member 15
238565_at	7.70e-18	2.77e-19	10.4534632	33.130169	0.61843954
223395_at	7.90e-18	2.84e-19	-10.449169	33.10489	-2.25065939	ABI3BP	ABI family member 3 binding protein
48106_at	7.92e-18	2.85e-19	10.4486529	33.101852	0.62860782	SLC48A1	solute carrier family 48 member 1
229908_s_at	7.97e-18	2.87e-19	10.4474594	33.094827	1.139732	UNKL	unkempt family like zinc finger
226839_at	8.03e-18	2.89e-19	10.4460311	33.086419	0.62755139	NR2C2AP	nuclear receptor 2C2 associated protein
204141_at	8.03e-18	2.89e-19	10.4459712	33.086066	1.20538382	TUBB2A	tubulin beta 2A class IIa
225319_s_at	8.24e-18	2.97e-19	10.4416193	33.06045	0.58464474	FAM104A	family with sequence similarity 104 member A
223229_at	8.32e-18	3.00e-19	10.4399714	33.050751	1.10299864	UBE2T	ubiquitin conjugating enzyme E2 T
234464_s_at	8.37e-18	3.02e-19	10.4387316	33.043454	1.3860643	EME1	essential meiotic structure-specific endonuclease 1
239347_at	8.38e-18	3.02e-19	10.4384629	33.041872	0.75685494
202238_s_at	8.43e-18	3.05e-19	-10.4373191	33.03514	-2.97091835	LOC101928916///NNMT	uncharacterized LOC101928916///nicotinamide N-methyltransferase
205696_s_at	8.55e-18	3.09e-19	-10.4349475	33.021182	-0.83597258	GFRA1	GDNF family receptor alpha 1
218766_s_at	8.60e-18	3.11e-19	10.4338591	33.014776	0.55777822	WARS2	tryptophanyl tRNA synthetase 2, mitochondrial
205373_at	8.63e-18	3.12e-19	10.4331728	33.010736	2.98500996	CTNNA2	catenin alpha 2
201984_s_at	8.66e-18	3.13e-19	-10.4325792	33.007243	-0.84392503	EGFR	epidermal growth factor receptor
219958_at	8.68e-18	3.14e-19	10.43207	33.004246	1.09159463	TMEM74B	transmembrane protein 74B
201544_x_at	8.83e-18	3.20e-19	10.4291611	32.987126	0.57926338	BCL2L2-PABPN1///PABPN1///BCL2L2	BCL2L2-PABPN1 readthrough///poly(A) binding protein nuclear 1///BCL2 like 2
226329_s_at	9.11e-18	3.30e-19	10.4237928	32.955534	0.85813983	MITD1	microtubule interacting and trafficking domain containing 1
1559255_a_at	9.28e-18	3.36e-19	-10.4205873	32.936671	-0.80062282
200593_s_at	9.59e-18	3.48e-19	10.4149662	32.903594	0.71600215	HNRNPU	heterogeneous nuclear ribonucleoprotein U
205521_at	9.73e-18	3.53e-19	10.4124003	32.888496	0.67302897	EXOG	endo/exonuclease (5'-3'), endonuclease G-like
232453_at	9.75e-18	3.54e-19	-10.4120183	32.886248	-2.33620043
232551_at	9.89e-18	3.59e-19	-10.4094918	32.871383	-1.16493539	SLC26A6	solute carrier family 26 member 6
209586_s_at	9.92e-18	3.61e-19	10.4088496	32.867604	0.97600624	PRUNE1	prune exopolyphosphatase
212774_at	9.94e-18	3.61e-19	10.4084991	32.865542	1.05195283	ZBTB18	zinc finger and BTB domain containing 18
244297_at	1.00e-17	3.64e-19	-10.407054	32.857039	-0.97157305	ANKRD18A	ankyrin repeat domain 18A
226380_at	1.00e-17	3.65e-19	-10.407014	32.856804	-0.79244762	PTPN21	protein tyrosine phosphatase, non-receptor type 21
213302_at	1.00e-17	3.65e-19	10.406575	32.854221	0.81242912	PFAS	phosphoribosylformylglycinamidine synthase
231073_at	1.00e-17	3.66e-19	-10.4063351	32.852809	-0.72719307	C1orf168	chromosome 1 open reading frame 168
206004_at	1.01e-17	3.68e-19	10.4054164	32.847404	0.89857308	TGM3	transglutaminase 3
235344_at	1.01e-17	3.69e-19	-10.4049151	32.844455	-0.69250746	PPM1A	protein phosphatase, Mg2+/Mn2+ dependent 1A
227728_at	1.03e-17	3.74e-19	-10.4025142	32.830329	-1.1504082	PPM1A	protein phosphatase, Mg2+/Mn2+ dependent 1A
219388_at	1.03e-17	3.75e-19	-10.4023216	32.829197	-0.48250908	GRHL2	grainyhead like transcription factor 2
203958_s_at	1.03e-17	3.78e-19	10.4011052	32.82204	0.6699816	ZBTB40	zinc finger and BTB domain containing 40
230677_at	1.04e-17	3.79e-19	-10.4004868	32.818402	-1.07167689	EXOC3L4	exocyst complex component 3 like 4
48531_at	1.05e-17	3.84e-19	10.398214	32.805031	0.53490221	TNIP2	TNFAIP3 interacting protein 2
[truncated: 52,676 more rows]
