# Supplementary material for: ASPM May be Related to the Malignant Progression of Hepatitis B and is Associated With a Poor Prognosis of Hepatocellular Carcinoma
Source: Front Bioinform. 2022 Mar 18;2:871027. doi: 10.3389/fbinf.2022.871027 (PMC9580902; doi:10.3389/fbinf.2022.871027)
Supplement: Supplementary file 1 [file DataSheet3.ZIP › Figure S1/Figure S1, GSE84402.txt]

ID	adj.P.Val	P.Value	t	B	logFC	Gene.symbol	Gene.title
210481_s_at	0.00000389	7.11e-11	-9.5764807	14.29766	-4.55454899	CLEC4M	C-type lectin domain family 4 member M
1559065_a_at	0.00000428	2.31e-10	-9.1078441	13.24842	-3.94763944	CLEC4G	C-type lectin domain family 4 member G
239380_at	0.00000428	2.35e-10	-9.1014284	13.23381	-3.02160797	LINC01554	long intergenic non-protein coding RNA 1554
218002_s_at	0.00001128	8.25e-10	-8.6142092	12.10609	-4.83793598	CXCL14	C-X-C motif chemokine ligand 14
230478_at	0.00001889	1.73e-09	-8.3331889	11.43898	-3.55824367	OIT3	oncoprotein induced transcript 3
204719_at	0.00002286	2.51e-09	-8.1927891	11.10121	-3.7317277	ABCA8	ATP binding cassette subfamily A member 8
205866_at	0.00002522	3.55e-09	-8.062608	10.78539	-3.94385548	FCN3	ficolin 3
227654_at	0.00002522	3.69e-09	-8.0483622	10.75068	-3.10483799	FAM65C	family with sequence similarity 65 member C
237350_at	0.00004012	6.97e-09	-7.8124645	10.17157	-4.31966625	TTC36	tetratricopeptide repeat domain 36
214320_x_at	0.00004012	7.34e-09	-7.7935021	10.12467	-3.59276671	CYP2A6	cytochrome P450 family 2 subfamily A member 6
222484_s_at	0.00005218	1.15e-08	-7.6294057	9.71669	-4.75198055	CXCL14	C-X-C motif chemokine ligand 14
202768_at	0.00005218	1.16e-08	-7.6246837	9.70489	-4.38941637	FOSB	FosB proto-oncogene, AP-1 transcription factor subunit
205019_s_at	0.00005218	1.28e-08	-7.588891	9.61538	-3.45111978	VIPR1	vasoactive intestinal peptide receptor 1
206380_s_at	0.00005218	1.34e-08	-7.573662	9.57724	-4.35777082	CFP	complement factor properdin
207608_x_at	0.00007347	2.02e-08	-7.4240272	9.20081	-3.56689213	CYP1A2	cytochrome P450 family 1 subfamily A member 2
209220_at	0.00007658	2.35e-08	7.3679183	9.05889	3.86866674	GPC3	glypican 3
220114_s_at	0.00007658	2.38e-08	-7.3636123	9.04798	-2.55115996	STAB2	stabilin 2
214710_s_at	0.00008416	2.77e-08	7.3088244	8.90896	2.94523024	CCNB1	cyclin B1
212023_s_at	0.00008479	2.97e-08	7.2833731	8.84425	3.24281477	MKI67	marker of proliferation Ki-67
1555758_a_at	0.00008479	3.10e-08	7.2680998	8.80538	3.55623091	CDKN3	cyclin dependent kinase inhibitor 3
205554_s_at	0.00008874	3.48e-08	-7.2266979	8.69985	-2.8516357	DNASE1L3	deoxyribonuclease 1 like 3
243193_at	0.00008874	3.60e-08	7.2146323	8.66905	3.50960821
209189_at	0.00008874	3.73e-08	-7.2013804	8.63521	-2.97847123	FOS	Fos proto-oncogene, AP-1 transcription factor subunit
207804_s_at	0.00009222	4.24e-08	-7.1559667	8.51906	-3.90062162	FCN2	ficolin 2
207262_at	0.00009222	4.33e-08	-7.1479187	8.49845	-3.63072799	APOF	apolipoprotein F
211295_x_at	0.00009222	4.39e-08	-7.143512	8.48716	-3.33209221	CYP2A6	cytochrome P450 family 2 subfamily A member 6
209960_at	0.00010953	5.41e-08	-7.0683312	8.2942	-2.68734673	HGF	hepatocyte growth factor
1494_f_at	0.00012358	6.33e-08	-7.0121547	8.14956	-3.3081431	CYP2A6	cytochrome P450 family 2 subfamily A member 6
202705_at	0.00012693	6.73e-08	6.9900925	8.09265	2.50980044	CCNB2	cyclin B2
220496_at	0.00015263	8.37e-08	-6.9122759	7.89147	-3.60581741	CLEC1B	C-type lectin domain family 1 member B
207609_s_at	0.00015393	8.95e-08	-6.8887799	7.83059	-4.10307166	CYP1A2	cytochrome P450 family 1 subfamily A member 2
220116_at	0.00015393	9.26e-08	-6.876359	7.79838	-3.32142142	KCNN2	potassium calcium-activated channel subfamily N member 2
231773_at	0.00015393	9.29e-08	-6.8753607	7.79579	-2.9978383	ANGPTL1	angiopoietin like 1
222943_at	0.00016128	1.02e-07	-6.8419874	7.70915	-3.42416312	GBA3	glucosylceramidase beta 3 (gene/pseudogene)
222083_at	0.00016128	1.03e-07	-6.8378826	7.69848	-4.16887305	GLYAT	glycine-N-acyltransferase
219918_s_at	0.00016438	1.08e-07	6.8211158	7.6549	3.30641433	ASPM	abnormal spindle microtubule assembly
204428_s_at	0.00017137	1.16e-07	-6.7956391	7.58862	-3.73295311	LCAT	lecithin-cholesterol acyltransferase
219014_at	0.00017137	1.20e-07	-6.7860042	7.56353	-2.75962402	PLAC8	placenta specific 8
205531_s_at	0.00017137	1.22e-07	-6.7779793	7.54263	-3.53140184	GLS2	glutaminase 2
210472_at	0.00017499	1.29e-07	-6.758178	7.49102	-3.32236045	MT1G	metallothionein 1G
205819_at	0.00017499	1.38e-07	-6.735161	7.43098	-4.12238435	MARCO	macrophage receptor with collagenous structure
218532_s_at	0.00017499	1.39e-07	-6.7314693	7.42135	-2.65189633	FAM134B	family with sequence similarity 134 member B
202992_at	0.00017499	1.40e-07	-6.7310386	7.42022	-3.30742764	C7	complement component 7
225687_at	0.00017499	1.41e-07	6.7278675	7.41195	2.22958987	FAM83D	family with sequence similarity 83 member D
223967_at	0.00021117	1.74e-07	-6.6535148	7.21755	-3.01554679	ANGPTL6	angiopoietin like 6
241986_at	0.00021299	1.79e-07	-6.6427271	7.1893	-3.72889072	BMPER	BMP binding endothelial regulator
204745_x_at	0.00021612	1.86e-07	-6.6300078	7.15597	-3.07437128	MT1G	metallothionein 1G
205404_at	0.00021867	1.93e-07	-6.6166356	7.12091	-3.44882299	HSD11B1	hydroxysteroid 11-beta dehydrogenase 1
1563614_at	0.00021867	1.96e-07	6.6111749	7.10659	2.97782217	MTBP	MDM2 binding protein
224753_at	0.00022818	2.09e-07	6.5890529	7.04854	3.04311106	CDCA5	cell division cycle associated 5
220446_s_at	0.00024451	2.28e-07	-6.55774	6.9663	-1.95918229	CHST4	carbohydrate sulfotransferase 4
202095_s_at	0.00024872	2.37e-07	6.5449069	6.93256	2.95387553	BIRC5	baculoviral IAP repeat containing 5
201291_s_at	0.00025796	2.50e-07	6.5253685	6.88116	3.03109875	TOP2A	topoisomerase (DNA) II alpha
225575_at	0.00026285	2.60e-07	-6.512196	6.84649	-2.65571877	LIFR	leukemia inhibitory factor receptor alpha
202954_at	0.00027253	2.74e-07	6.4930421	6.79605	2.23413159	UBE2C	ubiquitin conjugating enzyme E2 C
1564706_s_at	0.00027268	2.79e-07	-6.4865217	6.77887	-3.46020014	GLS2	glutaminase 2
209469_at	0.00031885	3.32e-07	-6.4254145	6.61766	-2.88082659	GPM6A	glycoprotein M6A
220432_s_at	0.00033232	3.53e-07	-6.4048211	6.56326	-3.10724908	CYP39A1	cytochrome P450 family 39 subfamily A member 1
201292_at	0.00033585	3.70e-07	6.3874159	6.51725	2.83300794	TOP2A	topoisomerase (DNA) II alpha
221520_s_at	0.00033585	3.71e-07	6.3873911	6.51718	3.20958845	CDCA8	cell division cycle associated 8
206898_at	0.00033585	3.79e-07	-6.3799076	6.49739	-2.43309203	CDH19	cadherin 19
204649_at	0.00033585	3.88e-07	6.3715495	6.47528	2.62731253	TROAP	trophinin associated protein
204326_x_at	0.00033585	3.99e-07	-6.3614721	6.44861	-2.77427664	MT1X	metallothionein 1X
219954_s_at	0.00033585	4.01e-07	-6.359978	6.44466	-2.89893635	GBA3	glucosylceramidase beta 3 (gene/pseudogene)
229641_at	0.00033585	4.05e-07	-6.3562033	6.43466	-3.10968507	CCBE1	collagen and calcium binding EGF domains 1
210143_at	0.00033585	4.12e-07	-6.3506386	6.41993	-2.93976666	ANXA10	annexin A10
209365_s_at	0.00033585	4.12e-07	-6.3506028	6.41984	-1.89984094	ECM1	extracellular matrix protein 1
218918_at	0.00034106	4.24e-07	-6.3400298	6.39184	-2.35263102	MAN1C1	mannosidase alpha class 1C member 1
1556185_a_at	0.00036686	4.63e-07	-6.3094226	6.31073	-2.41503004
224061_at	0.00037849	4.85e-07	-6.2934836	6.26846	-3.00020633	INMT	indolethylamine N-methyltransferase
218726_at	0.00038788	5.08e-07	6.2770781	6.22493	3.65448706	HJURP	Holliday junction recognition protein
207244_x_at	0.00038788	5.11e-07	-6.275078	6.21962	-3.42251146	CYP2A6	cytochrome P450 family 2 subfamily A member 6
218355_at	0.00039888	5.33e-07	6.2604961	6.18091	2.70368997	KIF4A	kinesin family member 4A
210524_x_at	0.00040639	5.53e-07	-6.2473107	6.14589	-3.39154769
206631_at	0.00040639	5.64e-07	-6.2401827	6.12696	-2.47147503	PTGER2	prostaglandin E receptor 2
217546_at	0.00040639	5.65e-07	-6.239931	6.12629	-4.51351252	MT1M	metallothionein 1M
211138_s_at	0.0004248	5.98e-07	-6.2199072	6.07307	-2.75210697	KMO	kynurenine 3-monooxygenase (kynurenine 3-hydroxylase)
215689_s_at	0.00043622	6.22e-07	-6.2061545	6.0365	-3.35140703	SHBG	sex hormone binding globulin
204442_x_at	0.00044618	6.45e-07	-6.1938418	6.00374	-2.05647975	LTBP4	latent transforming growth factor beta binding protein 4
223229_at	0.00044901	6.57e-07	6.1872533	5.98621	2.28825634	UBE2T	ubiquitin conjugating enzyme E2 T
209035_at	0.00046075	6.97e-07	6.1667475	5.93162	2.34325181	MDK	midkine (neurite growth-promoting factor 2)
205306_x_at	0.00046075	7.05e-07	-6.1625225	5.92037	-2.63411419	KMO	kynurenine 3-monooxygenase (kynurenine 3-hydroxylase)
214734_at	0.00046075	7.07e-07	-6.161591	5.91789	-1.96284322	EXPH5	exophilin 5
209470_s_at	0.00046075	7.16e-07	-6.157204	5.90621	-2.42342834	GPM6A	glycoprotein M6A
206541_at	0.00046075	7.16e-07	-6.1571335	5.90602	-2.34830175	KLKB1	kallikrein B1
207201_s_at	0.00047338	7.45e-07	-6.143638	5.87006	-4.41594658	SLC22A1	solute carrier family 22 member 1
207102_at	0.0004858	7.73e-07	-6.1305955	5.83531	-2.78606862	AKR1D1	aldo-keto reductase family 1, member D1
232449_at	0.00049133	7.95e-07	-6.1207969	5.80918	-3.01849632	BCO2	beta-carotene oxygenase 2
214621_at	0.00049133	8.00e-07	-6.1187463	5.80372	-3.58418041	GYS2	glycogen synthase 2
205984_at	0.00049413	8.26e-07	-6.1076129	5.77402	-4.15299476	CRHBP	corticotropin releasing hormone binding protein
206797_at	0.00049413	8.33e-07	-6.1043865	5.76542	-4.41817072	NAT2	N-acetyltransferase 2
205240_at	0.00049413	8.34e-07	6.1040223	5.76445	3.44037342	GPSM2	G-protein signaling modulator 2
232428_at	0.00049413	8.40e-07	-6.1014662	5.75763	-2.88409389	MOGAT2	monoacylglycerol O-acyltransferase 2
213629_x_at	0.00053374	9.18e-07	-6.070922	5.67611	-3.14445944	MT1F	metallothionein 1F
206305_s_at	0.0005446	9.46e-07	-6.060243	5.6476	-2.65032387	C8A	complement component 8 alpha subunit
213599_at	0.00054652	9.60e-07	6.0553757	5.6346	2.43384981	OIP5	Opa interacting protein 5
207995_s_at	0.00055443	9.84e-07	-6.0467788	5.61163	-3.74962636	CLEC4M	C-type lectin domain family 4 member M
207202_s_at	0.00055926	1.00e-06	-6.0402014	5.59406	-2.65813044	NR1I2	nuclear receptor subfamily 1 group I member 2
227404_s_at	0.00056011	1.01e-06	-6.0361444	5.58322	-2.46555685	EGR1	early growth response 1
1560634_a_at	0.0005636	1.03e-06	6.030498	5.56813	2.16103593	LOC105373876	uncharacterized LOC105373876
220491_at	0.00059852	1.11e-06	-6.0061579	5.50306	-3.21713866	HAMP	hepcidin antimicrobial peptide
230135_at	0.00060304	1.13e-06	-6.0001239	5.48692	-2.71624697	HHIP	hedgehog interacting protein
223784_at	0.00061283	1.15e-06	-5.9911463	5.46291	-2.48162387	TMEM27	transmembrane protein 27
204822_at	0.00061431	1.17e-06	5.9869497	5.45168	3.61002968	TTK	TTK protein kinase
223699_at	0.00062732	1.20e-06	-5.9763557	5.42333	-3.58075357	CNDP1	carnosine dipeptidase 1
206461_x_at	0.00065556	1.27e-06	-5.9577843	5.37362	-2.84135487	MT1H	metallothionein 1H
207718_x_at	0.00065622	1.28e-06	-5.9541754	5.36396	-3.13049199	CYP2A7	cytochrome P450 family 2 subfamily A member 7
220794_at	0.00067764	1.34e-06	-5.939809	5.32549	-3.19816563	GREM2	gremlin 2, DAN family BMP antagonist
205046_at	0.00071481	1.44e-06	5.9155308	5.26044	3.0610998	CENPE	centromere protein E
208581_x_at	0.00071481	1.44e-06	-5.9147273	5.25829	-2.73601003	MT1X	metallothionein 1X
205911_at	0.00071481	1.45e-06	-5.9117862	5.25041	-1.79454105	PTH1R	parathyroid hormone 1 receptor
238919_at	0.0007244	1.50e-06	-5.9010679	5.22168	-3.09130426	PCDH9	protocadherin 9
205225_at	0.0007244	1.51e-06	-5.898056	5.2136	-2.85964171	ESR1	estrogen receptor 1
1553977_a_at	0.0007244	1.52e-06	-5.895694	5.20727	-2.45955054	CYP39A1	cytochrome P450 family 39 subfamily A member 1
209680_s_at	0.0007244	1.52e-06	5.894893	5.20512	3.14043616	KIFC1	kinesin family member C1
213071_at	0.00074048	1.57e-06	-5.88428	5.17667	-3.15593973	DPT	dermatopontin
207420_at	0.00074193	1.59e-06	-5.8795437	5.16397	-1.98558406	COLEC10	collectin subfamily member 10
220112_at	0.00074193	1.60e-06	-5.8774573	5.15837	-1.98393205	ANKRD55	ankyrin repeat domain 55
228055_at	0.00074193	1.62e-06	-5.8746536	5.15085	-2.74354382	NAPSB	napsin B aspartic peptidase, pseudogene
211456_x_at	0.00074193	1.63e-06	-5.8705977	5.13997	-2.97574702	MT1HL1	metallothionein 1H-like 1
231691_at	0.00074193	1.64e-06	-5.8689796	5.13563	-3.1648029	C3P1	complement component 3 precursor pseudogene
211489_at	0.00075891	1.70e-06	-5.8576778	5.10531	-2.40684378	ADRA1A	adrenoceptor alpha 1A
216336_x_at	0.00075891	1.71e-06	-5.8541916	5.09596	-2.73632387	MT1E	metallothionein 1E
210559_s_at	0.00075891	1.72e-06	5.8519801	5.09002	2.10499987	CDK1	cyclin dependent kinase 1
217165_x_at	0.00075891	1.74e-06	-5.8479699	5.07926	-3.29954593	MT1F	metallothionein 1F
237765_at	0.00075891	1.75e-06	-5.847115	5.07697	-2.5721524	SLC25A47	solute carrier family 25 member 47
225834_at	0.00076046	1.77e-06	5.8436674	5.06771	2.49880609	FAM72A///FAM72D///FAM72B///FAM72C	family with sequence similarity 72 member A///family with sequence similarity 72 member D///family with sequence similarity 72 member B///family with sequence similarity 72 member C
225987_at	0.00076158	1.78e-06	-5.8404425	5.05906	-2.29904478	STEAP4	STEAP4 metalloreductase
205336_at	0.00078889	1.86e-06	-5.8255461	5.01907	-2.40725159	PVALB	parvalbumin
228728_at	0.00079472	1.90e-06	-5.8192874	5.00227	-2.79202555	CPED1	cadherin like and PC-esterase domain containing 1
222608_s_at	0.00079472	1.90e-06	5.8176702	4.99792	2.7632316	ANLN	anillin actin binding protein
209614_at	0.00080113	1.95e-06	-5.8087024	4.97384	-2.99055929	ADH1B	alcohol dehydrogenase 1B (class I), beta polypeptide
208079_s_at	0.00080113	1.96e-06	5.8077423	4.97126	2.20450845	AURKA	aurora kinase A
217133_x_at	0.00080113	1.96e-06	-5.8070521	4.96941	-2.61522175	CYP2B6	cytochrome P450 family 2 subfamily B member 6
207027_at	0.00081457	2.01e-06	-5.7987166	4.94702	-3.16651094	HGFAC	HGF activator
205393_s_at	0.00082473	2.05e-06	5.7918755	4.92864	2.49968952	CHEK1	checkpoint kinase 1
242890_at	0.00085706	2.15e-06	5.7760305	4.88607	2.05370623
210565_at	0.00089262	2.27e-06	-5.7573054	4.83574	-2.15116676	GCGR	glucagon receptor
336_at	0.00089262	2.27e-06	-5.7569509	4.83479	-2.10098854	TBXA2R	thromboxane A2 receptor
206930_at	0.00090462	2.32e-06	-5.7498524	4.81571	-3.21184118	GLYAT	glycine-N-acyltransferase
205943_at	0.00095219	2.46e-06	-5.7296657	4.76143	-2.82658283	TDO2	tryptophan 2,3-dioxygenase
209714_s_at	0.0009575	2.50e-06	5.7230827	4.74372	2.42451873	CDKN3	cyclin dependent kinase inhibitor 3
223844_at	0.0009575	2.50e-06	-5.7228707	4.74315	-1.79067575	ADAMTS13	ADAM metallopeptidase with thrombospondin type 1 motif 13
218663_at	0.00097502	2.60e-06	5.7098279	4.70807	2.86442625	NCAPG	non-SMC condensin I complex subunit G
206706_at	0.00097502	2.60e-06	-5.7093282	4.70672	-2.10288367	NTF3	neurotrophin 3
214413_at	0.00097502	2.62e-06	-5.7072474	4.70113	-2.85024675	TAT	tyrosine aminotransferase
217319_x_at	0.00097502	2.62e-06	-5.7070622	4.70063	-2.38308619	CYP4A22///CYP4A11	cytochrome P450 family 4 subfamily A member 22///cytochrome P450 family 4 subfamily A member 11
203554_x_at	0.00097539	2.64e-06	5.7045883	4.69397	2.42303641	PTTG1	pituitary tumor-transforming 1
237127_at	0.00098408	2.68e-06	-5.699195	4.67946	-3.11915924
219148_at	0.00098996	2.72e-06	5.694822	4.66769	2.90519432	PBK	PDZ binding kinase
207828_s_at	0.00100132	2.77e-06	5.6885807	4.6509	2.41600337	CENPF	centromere protein F
235545_at	0.00102761	2.87e-06	5.6757342	4.61632	2.5744957	DEPDC1	DEP domain containing 1
218510_x_at	0.00102761	2.88e-06	-5.6740089	4.61168	-2.47171037	FAM134B	family with sequence similarity 134 member B
213832_at	0.00102761	2.91e-06	-5.670903	4.60332	-2.49165082	KCND3	potassium voltage-gated channel subfamily D member 3
207407_x_at	0.00102761	2.93e-06	-5.6688802	4.59788	-2.11158462	CYP4A11	cytochrome P450 family 4 subfamily A member 11
231156_at	0.00102761	2.95e-06	-5.6666058	4.59175	-2.81748304	HAO2	hydroxyacid oxidase 2
209531_at	0.00102761	2.95e-06	-5.6661548	4.59054	-2.26474635	GSTZ1	glutathione S-transferase zeta 1
204997_at	0.00103273	2.98e-06	-5.6622435	4.58001	-3.35592318	GPD1	glycerol-3-phosphate dehydrogenase 1
1559573_at	0.00103496	3.01e-06	-5.6593182	4.57214	-2.71632935	LINC01093	long intergenic non-protein coding RNA 1093
203213_at	0.00105258	3.08e-06	5.6513171	4.55059	2.87136932	CDK1	cyclin dependent kinase 1
243580_at	0.00111308	3.28e-06	-5.6298562	4.4928	-2.54201685	GNA14	G protein subunit alpha 14
218009_s_at	0.00111762	3.31e-06	5.6263123	4.48326	2.56303036	PRC1	protein regulator of cytokinesis 1
230707_at	0.00114594	3.42e-06	-5.6155426	4.45425	-2.09026451	SORL1	sortilin related receptor 1
204955_at	0.00114875	3.45e-06	-5.6125827	4.44628	-2.61286948	SRPX	sushi repeat containing protein, X-linked
213929_at	0.0011759	3.55e-06	-5.602417	4.41889	-1.91061211	EXPH5	exophilin 5
205876_at	0.00131674	4.00e-06	-5.5612663	4.308	-2.57311317	LIFR	leukemia inhibitory factor receptor alpha
212859_x_at	0.0013202	4.04e-06	-5.5576931	4.29836	-2.77210448	MT1E	metallothionein 1E
238018_at	0.0013202	4.06e-06	-5.5562234	4.2944	-2.67210226	FAM150B	family with sequence similarity 150 member B
213008_at	0.00135887	4.20e-06	5.5442073	4.26201	2.80467489	FANCI	Fanconi anemia complementation group I
205392_s_at	0.00143036	4.45e-06	-5.5244718	4.2088	-1.74699646	CCL15-CCL14///CCL14	CCL15-CCL14 readthrough (NMD candidate)///C-C motif chemokine ligand 14
235945_at	0.00144226	4.55e-06	-5.5163067	4.18678	-3.22217984
235979_at	0.00144226	4.57e-06	-5.5148931	4.18297	-2.44115553	C7	complement component 7
220032_at	0.00144226	4.61e-06	-5.5117749	4.17456	-1.87473239	CPED1	cadherin like and PC-esterase domain containing 1
218847_at	0.00144226	4.62e-06	5.5116774	4.1743	2.58614878	IGF2BP2	insulin like growth factor 2 mRNA binding protein 2
206450_at	0.00144226	4.62e-06	-5.5116065	4.17411	-2.46917825	DBH	dopamine beta-hydroxylase
222077_s_at	0.00148874	4.80e-06	5.4983098	4.13825	2.08856904	RACGAP1	Rac GTPase activating protein 1
213843_x_at	0.00148874	4.82e-06	5.4964481	4.13323	2.21403606	SLC6A8	solute carrier family 6 member 8
213068_at	0.00148874	4.85e-06	-5.4947945	4.12877	-2.73087472	DPT	dermatopontin
226936_at	0.00149588	4.90e-06	5.4912086	4.1191	1.95377355	CENPW	centromere protein W
214039_s_at	0.0015266	5.03e-06	5.4822721	4.09499	2.02811478	LAPTM4B	lysosomal protein transmembrane 4 beta
1559577_at	0.00155869	5.16e-06	-5.4731823	4.07047	-2.22435528	FCN2	ficolin 2
208147_s_at	0.00156587	5.21e-06	-5.4696943	4.06106	-2.75273177	CYP2C8	cytochrome P450 family 2 subfamily C member 8
223381_at	0.00158377	5.30e-06	5.4638809	4.04538	3.75578107	NUF2	NUF2, NDC80 kinetochore complex component
220801_s_at	0.00161026	5.42e-06	-5.4562765	4.02487	-3.19905646	HAO2	hydroxyacid oxidase 2
241569_at	0.00161444	5.46e-06	5.4535121	4.01741	2.55765277
230060_at	0.00162625	5.53e-06	5.449138	4.00561	1.81178054	CDCA7	cell division cycle associated 7
232238_at	0.00164564	5.68e-06	5.4400623	3.98112	2.42625748	ASPM	abnormal spindle microtubule assembly
239002_at	0.00164564	5.69e-06	5.4395431	3.97972	1.90007688	ASPM	abnormal spindle microtubule assembly
229538_s_at	0.00164564	5.69e-06	5.4395273	3.97968	2.3533473	IQGAP3	IQ motif containing GTPase activating protein 3
211470_s_at	0.00165249	5.74e-06	5.4362741	3.9709	3.01966076	SULT1C2	sulfotransferase family 1C member 2
1565666_s_at	0.00166175	5.85e-06	-5.4299864	3.95393	-2.71941577	MUC6	mucin 6, oligomeric mucus/gel-forming
237466_s_at	0.00166175	5.87e-06	-5.4285286	3.95	-2.96116211	HHIP	hedgehog interacting protein
206938_at	0.00166175	5.88e-06	-5.4279542	3.94845	-2.56357912	SRD5A2	steroid 5 alpha-reductase 2
224468_s_at	0.00166175	5.90e-06	5.4271575	3.9463	2.23162701	SNORD88C///C19orf48	small nucleolar RNA, C/D box 88C///chromosome 19 open reading frame 48
218051_s_at	0.00168219	6.00e-06	5.4211655	3.93013	2.72956445	NT5DC2	5'-nucleotidase domain containing 2
201694_s_at	0.00171519	6.15e-06	-5.4126983	3.90728	-2.07859331	EGR1	early growth response 1
232607_at	0.00173447	6.25e-06	5.4070874	3.89214	1.91173409
204318_s_at	0.00177312	6.42e-06	5.3977364	3.86691	1.78808418	GTSE1	G2 and S-phase expressed 1
208394_x_at	0.00179645	6.54e-06	5.3914903	3.85005	2.5880547	ESM1	endothelial cell specific molecule 1
209773_s_at	0.00180427	6.60e-06	5.388263	3.84134	2.54137091	RRM2	ribonucleotide reductase regulatory subunit M2
213562_s_at	0.00181899	6.71e-06	5.3823788	3.82546	2.5259896	SQLE	squalene epoxidase
228338_at	0.00181899	6.72e-06	5.3819031	3.82417	2.06764092	COLCA2	colorectal cancer associated 2
230577_at	0.00181899	6.76e-06	-5.3797811	3.81845	-3.75684626	LINC00844	long intergenic non-protein coding RNA 844
203764_at	0.00181899	6.84e-06	5.3758603	3.80786	2.02806783	DLGAP5	DLG associated protein 5
207218_at	0.00181899	6.85e-06	-5.3756184	3.80721	-2.66604639	F9	coagulation factor IX
206262_at	0.00181899	6.85e-06	-5.3752634	3.80625	-2.92637718	ADH1C	alcohol dehydrogenase 1C (class I), gamma polypeptide
218662_s_at	0.00183731	6.96e-06	5.370136	3.79241	1.88129236	NCAPG	non-SMC condensin I complex subunit G
235504_at	0.0018723	7.12e-06	-5.3619648	3.77036	-2.21222045	GREM2	gremlin 2, DAN family BMP antagonist
205440_s_at	0.00189325	7.24e-06	-5.3564726	3.75554	-2.76987472	NPY1R	neuropeptide Y receptor Y1
212094_at	0.00189939	7.31e-06	5.3532079	3.74672	3.40858021	PEG10	paternally expressed 10
1563187_at	0.00189939	7.33e-06	5.3520711	3.74366	2.74845969
210328_at	0.00191061	7.41e-06	-5.3484085	3.73377	-2.5367507	GNMT	glycine N-methyltransferase
205627_at	0.00191542	7.46e-06	-5.345917	3.72704	-3.37820757	CDA	cytidine deaminase
205200_at	0.00192281	7.53e-06	-5.3429739	3.7191	-1.84547003	EXOSC7///CLEC3B	exosome component 7///C-type lectin domain family 3 member B
241302_at	0.00200154	7.87e-06	-5.3275225	3.67739	-2.29233254
207491_at	0.0020131	7.95e-06	-5.3239354	3.66771	-2.59322173	MOGAT2	monoacylglycerol O-acyltransferase 2
230931_at	0.00203946	8.09e-06	-5.3178559	3.6513	-2.04845119	PLG	plasminogen
225316_at	0.00205865	8.29e-06	-5.3094695	3.62866	-3.23130073	MFSD2A	major facilitator superfamily domain containing 2A
237573_at	0.00205865	8.30e-06	-5.3093592	3.62836	-2.10098594
220295_x_at	0.00205865	8.30e-06	5.3091986	3.62793	2.44351661	DEPDC1	DEP domain containing 1
220878_at	0.00205865	8.32e-06	-5.3083249	3.62557	-2.28398379
229331_at	0.00206738	8.39e-06	-5.3053079	3.61742	-2.85530818	SPATA18	spermatogenesis associated 18
202870_s_at	0.00207124	8.45e-06	5.3031146	3.6115	2.60973147	CDC20	cell division cycle 20
225571_at	0.00209581	8.59e-06	-5.2975025	3.59635	-2.62150507	LIFR	leukemia inhibitory factor receptor alpha
218350_s_at	0.00211219	8.69e-06	5.2932804	3.58496	2.00528119	GMNN	geminin, DNA replication inhibitor
238003_at	0.00211359	8.74e-06	-5.2915219	3.58021	-2.41247156	HEPN1///HEPACAM	hepatocellular carcinoma, down-regulated 1///hepatic and glial cell adhesion molecule
228868_x_at	0.00211589	8.78e-06	5.2896238	3.57509	2.28050271	CDT1	chromatin licensing and DNA replication factor 1
206102_at	0.00212056	8.84e-06	5.2873473	3.56894	3.06903114	GINS1	GINS complex subunit 1
212185_x_at	0.00213455	8.94e-06	-5.2835702	3.55874	-2.4678536	MT2A	metallothionein 2A
209335_at	0.00228049	9.59e-06	-5.2592542	3.4931	-2.54348313	DCN	decorin
213661_at	0.00232259	9.81e-06	-5.2514476	3.47203	-2.45048316	PAMR1	peptidase domain containing associated with muscle regeneration 1
235642_at	0.00235629	1.00e-05	-5.2448895	3.45433	-3.15644333
205343_at	0.00235629	1.00e-05	5.2435045	3.45059	3.19218816	SULT1C2	sulfotransferase family 1C member 2
241255_at	0.00243534	1.04e-05	-5.230644	3.41587	-2.9862911	CTNNA3	catenin alpha 3
204709_s_at	0.00246417	1.06e-05	5.2251134	3.40094	3.22133943	KIF23	kinesin family member 23
205860_x_at	0.00248916	1.07e-05	-5.2201663	3.38759	-1.95541488	FOLH1B///FOLH1	folate hydrolase 1B///folate hydrolase (prostate-specific membrane antigen) 1
201893_x_at	0.00253161	1.10e-05	-5.2117066	3.36475	-2.83481146	DCN	decorin
204641_at	0.00253161	1.10e-05	5.2114211	3.36398	2.66869522	NEK2	NIMA related kinase 2
235737_at	0.00253339	1.11e-05	-5.2097327	3.35943	-2.5687772	TSLP	thymic stromal lymphopoietin
203967_at	0.00255502	1.12e-05	5.2053588	3.34762	2.29474697	CDC6	cell division cycle 6
228729_at	0.00256952	1.13e-05	5.2019727	3.33848	3.15264671	CCNB1	cyclin B1
1557924_s_at	0.00259086	1.15e-05	-5.1976908	3.32692	-2.19913261	ALPL	alkaline phosphatase, liver/bone/kidney
206287_s_at	0.00260997	1.16e-05	-5.1937322	3.31624	-2.57332674	ITIH4	inter-alpha-trypsin inhibitor heavy chain family member 4
204825_at	0.00261198	1.17e-05	5.1920491	3.3117	2.42840821	MELK	maternal embryonic leucine zipper kinase
218424_s_at	0.00267406	1.20e-05	-5.1825334	3.28601	-1.87984078	STEAP3	STEAP3 metalloreductase
219230_at	0.00268805	1.21e-05	-5.1793285	3.27736	-2.20043348	TMEM100	transmembrane protein 100
242560_at	0.00270824	1.22e-05	5.1753467	3.26662	2.30064444	FANCD2	Fanconi anemia complementation group D2
1553062_at	0.0027175	1.23e-05	-5.1727741	3.25967	-2.14670203	MOGAT1	monoacylglycerol O-acyltransferase 1
227297_at	0.00272457	1.24e-05	-5.1704889	3.25351	-1.83381378	ITGA9	integrin subunit alpha 9
204023_at	0.00276826	1.27e-05	5.163087	3.23353	1.90917584	RFC4	replication factor C subunit 4
201693_s_at	0.00276826	1.27e-05	-5.1622396	3.23124	-1.98285229	EGR1	early growth response 1
233604_at	0.00277684	1.28e-05	-5.1598004	3.22466	-3.11081518	FLJ22763	uncharacterized LOC401081
223979_x_at	0.00278681	1.29e-05	-5.1571971	3.21763	-1.78968617	FTCD	formimidoyltransferase cyclodeaminase
206345_s_at	0.00279371	1.30e-05	-5.1549822	3.21166	-2.49730619	PON1	paraoxonase 1
212020_s_at	0.0028009	1.31e-05	5.1527394	3.20561	2.00225973	MKI67	marker of proliferation Ki-67
205433_at	0.00283059	1.33e-05	-5.1477498	3.19214	-2.70746585	BCHE	butyrylcholinesterase
208609_s_at	0.00284638	1.34e-05	-5.1444842	3.18333	-1.76286103	TNXB///TNXA	tenascin XB///tenascin XA (pseudogene)
222039_at	0.00285246	1.35e-05	5.1424082	3.17773	2.27296455	KIF18B	kinesin family member 18B
210052_s_at	0.0028602	1.35e-05	5.1401377	3.1716	2.2222685	TPX2	TPX2, microtubule nucleation factor
1558489_at	0.00286172	1.36e-05	-5.1386253	3.16752	-2.99413218
206469_x_at	0.00288993	1.38e-05	-5.1339143	3.15481	-2.00256049	AKR7A3	aldo-keto reductase family 7 member A3
1555772_a_at	0.0029117	1.40e-05	5.1292028	3.14209	3.4719552	CDC25A	cell division cycle 25A
204162_at	0.0029117	1.40e-05	5.1286894	3.14071	2.63456286	NDC80	NDC80, kinetochore complex component
213245_at	0.00294915	1.42e-05	-5.1229691	3.12527	-1.89999537	ADCY1	adenylate cyclase 1
211896_s_at	0.00294988	1.43e-05	-5.1215793	3.12152	-2.8317362	DCN	decorin
220148_at	0.00302311	1.47e-05	-5.1118154	3.09518	-2.31320657	ALDH8A1	aldehyde dehydrogenase 8 family member A1
212067_s_at	0.00307022	1.50e-05	-5.1051823	3.07729	-2.10746764	C1R	complement C1r subcomponent
205234_at	0.00307149	1.51e-05	-5.1037497	3.07342	-2.31936001	SLC16A4	solute carrier family 16 member 4
217022_s_at	0.00307792	1.51e-05	-5.1017416	3.068	-3.28925899	IGHA2///IGHA1///IGH	immunoglobulin heavy constant alpha 2 (A2m marker)///immunoglobulin heavy constant alpha 1///immunoglobulin heavy locus
204170_s_at	0.00308545	1.53e-05	5.0971183	3.05553	2.25418389	CKS2	CDC28 protein kinase regulatory subunit 2
214373_at	0.00308545	1.54e-05	5.0967208	3.05446	1.94935107
206755_at	0.00308545	1.54e-05	-5.0955944	3.05142	-2.65725953	CYP2B6	cytochrome P450 family 2 subfamily B member 6
211303_x_at	0.00308545	1.55e-05	-5.0938225	3.04664	-2.47074373	FOLH1B	folate hydrolase 1B
201377_at	0.00308545	1.55e-05	5.093674	3.04624	1.68592103	UBAP2L	ubiquitin associated protein 2 like
229241_at	0.00308545	1.55e-05	-5.0927505	3.04375	-1.63935857	LDHD	lactate dehydrogenase D
206754_s_at	0.00308545	1.56e-05	-5.0920309	3.04181	-3.18717671	CYP2B7P///CYP2B6	cytochrome P450 family 2 subfamily B member 7, pseudogene///cytochrome P450 family 2 subfamily B member 6
205326_at	0.00310303	1.57e-05	-5.088821	3.03315	-1.83907909	RAMP3	receptor (G protein-coupled) activity modifying protein 3
205307_s_at	0.00314591	1.60e-05	-5.0828385	3.01701	-2.26410759	KMO	kynurenine 3-monooxygenase (kynurenine 3-hydroxylase)
206727_at	0.00315991	1.61e-05	-5.0800656	3.00953	-2.96211831	C9	complement component 9
209219_at	0.00318408	1.63e-05	5.0759553	2.99845	1.71531503	MIR1236///NELFE	microRNA 1236///negative elongation factor complex member E
204146_at	0.00318408	1.64e-05	5.0737584	2.99252	2.16446411	RAD51AP1	RAD51 associated protein 1
215363_x_at	0.00318408	1.64e-05	-5.0734169	2.9916	-1.93473281	FOLH1B///FOLH1	folate hydrolase 1B///folate hydrolase (prostate-specific membrane antigen) 1
206074_s_at	0.00318408	1.65e-05	5.072521	2.98918	1.83373387	HMGA1	high mobility group AT-hook 1
209800_at	0.00325489	1.69e-05	-5.0637085	2.96542	-1.85522889	KRT16	keratin 16
210013_at	0.00327434	1.71e-05	-5.0596558	2.95449	-2.08400699	HPX	hemopexin
239726_at	0.00327434	1.71e-05	-5.0591871	2.95322	-1.77663546	ANK3	ankyrin 3, node of Ranvier (ankyrin G)
211813_x_at	0.00327434	1.72e-05	-5.0580223	2.95008	-2.89870651	DCN	decorin
206344_at	0.00331558	1.75e-05	-5.0524994	2.93519	-1.84702749	PON1	paraoxonase 1
237390_at	0.00332132	1.76e-05	-5.0507049	2.93035	-3.56397356	ADRA1A	adrenoceptor alpha 1A
226661_at	0.00334223	1.78e-05	5.0467715	2.91974	1.8340659	CDCA2	cell division cycle associated 2
213568_at	0.00334223	1.78e-05	5.0461566	2.91809	2.32580498	OSR2	odd-skipped related transciption factor 2
208029_s_at	0.00335263	1.79e-05	5.0431585	2.91	2.01055829	LAPTM4B	lysosomal protein transmembrane 4 beta
220651_s_at	0.00335263	1.80e-05	5.0421455	2.90727	3.67882212	MCM10	minichromosome maintenance 10 replication initiation factor
216381_x_at	0.00335263	1.80e-05	-5.0411869	2.90469	-1.95575986	AKR7A3	aldo-keto reductase family 7 member A3
216333_x_at	0.00335263	1.81e-05	-5.0403509	2.90243	-1.35215381	TNXB///TNXA	tenascin XB///tenascin XA (pseudogene)
243367_at	0.00335263	1.82e-05	5.0391996	2.89933	2.90089148
215014_at	0.00341997	1.86e-05	-5.0307207	2.87647	-2.40671785	KCND3	potassium voltage-gated channel subfamily D member 3
205998_x_at	0.00341997	1.86e-05	-5.0300058	2.87454	-2.84097092	CYP3A4	cytochrome P450 family 3 subfamily A member 4
224299_x_at	0.00348771	1.91e-05	-5.0215828	2.85183	-1.8940457	FTCD	formimidoyltransferase cyclodeaminase
218755_at	0.00348771	1.92e-05	5.0201009	2.84784	2.53578775	KIF20A	kinesin family member 20A
235049_at	0.00348771	1.92e-05	-5.0197704	2.84695	-1.96474483	ADCY1	adenylate cyclase 1
209821_at	0.00349926	1.93e-05	-5.0174831	2.84078	-2.26395917	IL33	interleukin 33
209464_at	0.0035107	1.95e-05	5.0141745	2.83186	2.72214352	AURKB	aurora kinase B
219733_s_at	0.0035107	1.95e-05	-5.0136868	2.83055	-2.20984171	SLC27A5	solute carrier family 27 member 5
222037_at	0.0035107	1.96e-05	5.012941	2.82854	2.53875898	MCM4	minichromosome maintenance complex component 4
209642_at	0.00351166	1.97e-05	5.0107957	2.82276	3.09787091	BUB1	BUB1 mitotic checkpoint serine/threonine kinase
209374_s_at	0.00351166	1.97e-05	-5.0105886	2.8222	-2.90367698	IGHM	immunoglobulin heavy constant mu
203820_s_at	0.0036031	2.03e-05	5.0005846	2.79524	3.65416507	IGF2BP3	insulin like growth factor 2 mRNA binding protein 3
219105_x_at	0.00365871	2.07e-05	4.9941721	2.77795	1.94389833	ORC6	origin recognition complex subunit 6
227794_at	0.00368187	2.09e-05	-4.9908761	2.76907	-2.44697527	LOC100287413///GLYATL1	uncharacterized LOC100287413///glycine-N-acyltransferase like 1
217640_x_at	0.00375564	2.14e-05	4.9829076	2.7476	3.03273747	SKA1	spindle and kinetochore associated complex subunit 1
205999_x_at	0.00379251	2.16e-05	-4.9784229	2.73552	-2.67304722	CYP3A4	cytochrome P450 family 3 subfamily A member 4
219410_at	0.00381029	2.18e-05	-4.9752331	2.72692	-2.35327367	TMEM45A	transmembrane protein 45A
239183_at	0.00381029	2.20e-05	-4.9734853	2.72221	-2.31524677	ANGPTL1	angiopoietin like 1
219737_s_at	0.00381029	2.20e-05	-4.972806	2.72038	-2.48514431	PCDH9	protocadherin 9
238447_at	0.00381029	2.20e-05	-4.9724036	2.7193	-1.67203703	RBMS3	RNA binding motif single stranded interacting protein 3
205858_at	0.00381349	2.21e-05	-4.9710211	2.71558	-2.20184856	NGFR	nerve growth factor receptor
217014_s_at	0.00393218	2.29e-05	-4.959339	2.68411	-2.01487482	AZGP1P1///AZGP1	alpha-2-glycoprotein 1, zinc-binding pseudogene 1///alpha-2-glycoprotein 1, zinc-binding
205695_at	0.00395695	2.31e-05	-4.9557279	2.67438	-3.37882405	SDS	serine dehydratase
243502_at	0.00395695	2.32e-05	4.9550015	2.67242	2.33266494	GJC1	gap junction protein gamma 1
226846_at	0.0040249	2.36e-05	-4.9480371	2.65367	-2.24610741	PHYHD1	phytanoyl-CoA dioxygenase domain containing 1
208367_x_at	0.00402739	2.37e-05	-4.9467473	2.65019	-3.35622737	CYP3A4	cytochrome P450 family 3 subfamily A member 4
231140_at	0.00403329	2.38e-05	-4.9451692	2.64594	-2.4488378	TPPP2	tubulin polymerization promoting protein family member 2
232878_at	0.00404527	2.40e-05	-4.9430754	2.6403	-2.40079846	NR2F2-AS1	NR2F2 antisense RNA 1
209613_s_at	0.00410359	2.44e-05	-4.9370611	2.62411	-2.18260877	ADH1B	alcohol dehydrogenase 1B (class I), beta polypeptide
213226_at	0.00421714	2.51e-05	4.9265604	2.59583	1.79470986	CCNA2	cyclin A2
242881_x_at	0.00423861	2.54e-05	4.9230293	2.58633	2.52623203	DUXAP10	double homeobox A pseudogene 10
207165_at	0.00423861	2.56e-05	4.9208647	2.5805	2.47471151	HMMR	hyaluronan mediated motility receptor
212092_at	0.00423861	2.56e-05	4.9205352	2.57961	3.20828659	PEG10	paternally expressed 10
218717_s_at	0.00423861	2.57e-05	-4.9193806	2.57651	-2.6562006	P3H2	prolyl 3-hydroxylase 2
204301_at	0.00423861	2.57e-05	-4.9186265	2.57448	-2.14511702	KBTBD11	kelch repeat and BTB domain containing 11
205167_s_at	0.00423861	2.57e-05	4.9184973	2.57413	1.92178813	CDC25C	cell division cycle 25C
204767_s_at	0.00430415	2.63e-05	4.9116016	2.55557	2.26009496	FEN1	flap structure-specific endonuclease 1
233518_at	0.00430415	2.63e-05	4.911113	2.55425	2.75873171
202580_x_at	0.00430844	2.64e-05	4.909708	2.55047	2.5502576	FOXM1	forkhead box M1
223775_at	0.00430844	2.65e-05	-4.9087035	2.54777	-2.37041644	HHIP	hedgehog interacting protein
203131_at	0.00432828	2.68e-05	-4.9043922	2.53616	-2.84679939	PDGFRA	platelet derived growth factor receptor alpha
222962_s_at	0.00432828	2.68e-05	4.904267	2.53583	2.88336873	MCM10	minichromosome maintenance 10 replication initiation factor
1552280_at	0.00432828	2.69e-05	-4.9037601	2.53446	-3.03750267	TIMD4	T-cell immunoglobulin and mucin domain containing 4
203362_s_at	0.00432828	2.70e-05	4.9021001	2.52999	2.08014886	MAD2L1	MAD2 mitotic arrest deficient-like 1 (yeast)
213520_at	0.00432828	2.70e-05	4.9020051	2.52974	2.18582542	RECQL4	RecQ like helicase 4
208767_s_at	0.00434095	2.72e-05	4.8997261	2.5236	1.99951515	LAPTM4B	lysosomal protein transmembrane 4 beta
242133_s_at	0.00434095	2.72e-05	4.8989704	2.52157	2.41521616	LOC654342///LOC645166	lymphocyte-specific protein 1 pseudogene///lymphocyte-specific protein 1 pseudogene
205363_at	0.00439041	2.76e-05	-4.8940443	2.50832	-2.61858655	BBOX1	gamma-butyrobetaine hydroxylase 1
238977_at	0.00439565	2.77e-05	4.8926272	2.5045	2.65033367	MCM6	minichromosome maintenance complex component 6
215712_s_at	0.00443713	2.81e-05	-4.8883764	2.49306	-1.75370807	IGFALS	insulin like growth factor binding protein acid labile subunit
228523_at	0.00448341	2.85e-05	4.8837876	2.48072	3.375969	NANOS1	nanos C2HC-type zinc finger 1
212551_at	0.00452236	2.88e-05	4.8797981	2.46999	2.39110521	CAP2	CAP, adenylate cyclase-associated protein, 2 (yeast)
207185_at	0.00458644	2.93e-05	-4.8739363	2.45422	-2.58743484	SLC10A1	solute carrier family 10 member 1
215812_s_at	0.00469122	3.00e-05	4.8651284	2.43053	2.02352079	SLC6A10PB///SLC6A10P///SLC6A8	solute carrier family 6 member 8 pseudogene///solute carrier family 6 member 10, pseudogene///solute carrier family 6 member 8
213175_s_at	0.0047955	3.08e-05	4.8565303	2.4074	1.55496466	SNRPB	small nuclear ribonucleoprotein polypeptides B and B1
230250_at	0.00481111	3.10e-05	-4.8544209	2.40173	-1.79272287	PTPRB	protein tyrosine phosphatase, receptor type B
219510_at	0.00483933	3.12e-05	4.8514142	2.39365	2.1803681	POLQ	DNA polymerase theta
1553246_a_at	0.00489957	3.17e-05	4.8461516	2.3795	1.98592751	POMK	protein-O-mannose kinase
1554837_a_at	0.00499362	3.24e-05	-4.8385914	2.35917	-1.67280153	CYP4A22///CYP4A11	cytochrome P450 family 4 subfamily A member 22///cytochrome P450 family 4 subfamily A member 11
224339_s_at	0.00502774	3.27e-05	-4.8352595	2.35022	-2.71812213	ANGPTL1	angiopoietin like 1
222958_s_at	0.00516305	3.37e-05	4.8250906	2.32289	2.43413877	DEPDC1	DEP domain containing 1
210106_at	0.005236	3.43e-05	-4.8186336	2.30554	-2.3111042	BLOC1S1-RDH5///RDH5	BLOC1S1-RDH5 readthrough///retinol dehydrogenase 5
219978_s_at	0.005236	3.45e-05	4.8169457	2.301	1.89209408	NUSAP1	nucleolar and spindle associated protein 1
219787_s_at	0.005236	3.45e-05	4.8167904	2.30058	2.53980555	ECT2	epithelial cell transforming 2
232090_at	0.005236	3.46e-05	-4.8163717	2.29946	-2.8622228	DNM3OS	DNM3 opposite strand/antisense RNA
222906_at	0.00524364	3.47e-05	4.8149082	2.29553	2.60244667	FLVCR1	feline leukemia virus subgroup C cellular receptor 1
243929_at	0.00532137	3.53e-05	-4.8088551	2.27926	-2.91315003
212949_at	0.00536693	3.57e-05	4.8049479	2.26877	2.79066176	NCAPH	non-SMC condensin I complex subunit H
215687_x_at	0.00543584	3.63e-05	4.7995768	2.25434	1.98842621	PLCB1	phospholipase C beta 1
228116_at	0.00546134	3.66e-05	4.7970071	2.24744	2.58786735	LINC01296///DUXAP10///DUXAP8	long intergenic non-protein coding RNA 1296///double homeobox A pseudogene 10///double homeobox A pseudogene 8
1569203_at	0.00556045	3.74e-05	-4.7892123	2.22651	-3.49982636	CXCL2	C-X-C motif chemokine ligand 2
227349_at	0.00556045	3.74e-05	4.7888859	2.22563	2.45041918	HELLS	helicase, lymphoid-specific
203228_at	0.0056149	3.79e-05	4.7845677	2.21403	1.59353362	PAFAH1B3	platelet activating factor acetylhydrolase 1b catalytic subunit 3
209612_s_at	0.0056245	3.81e-05	-4.7830375	2.20993	-2.14006615	ADH1B	alcohol dehydrogenase 1B (class I), beta polypeptide
202107_s_at	0.00564385	3.83e-05	4.780678	2.20359	1.9064616	MCM2	minichromosome maintenance complex component 2
39763_at	0.00564385	3.84e-05	-4.7799782	2.20171	-1.79104927	HPX	hemopexin
204768_s_at	0.00575854	3.93e-05	4.7720739	2.18049	1.55973871	FEN1	flap structure-specific endonuclease 1
202779_s_at	0.00578219	3.96e-05	4.7697246	2.17419	1.98948928	UBE2S	ubiquitin conjugating enzyme E2 S
1554679_a_at	0.00578325	3.97e-05	4.7680904	2.1698	2.31182552	LAPTM4B	lysosomal protein transmembrane 4 beta
216952_s_at	0.00578325	3.99e-05	4.7668571	2.16649	2.2154463	LMNB2	lamin B2
209891_at	0.00578325	3.99e-05	4.7665364	2.16563	2.07509158	SPC25	SPC25, NDC80 kinetochore complex component
204931_at	0.00578325	4.00e-05	-4.7659722	2.16412	-1.73549404	TCF21	transcription factor 21
208370_s_at	0.00579185	4.01e-05	-4.7645412	2.16028	-2.13407187	RCAN1	regulator of calcineurin 1
237839_at	0.00579194	4.03e-05	-4.7636222	2.15781	-2.1707118
206680_at	0.00581071	4.05e-05	-4.7615886	2.15235	-2.24954655	CD5L	CD5 molecule like
242817_at	0.00583494	4.08e-05	-4.7592367	2.14604	-2.75799833	PGLYRP2	peptidoglycan recognition protein 2
210521_s_at	0.00583912	4.10e-05	-4.7570355	2.14013	-2.43124116	FETUB	fetuin B
205741_s_at	0.00583912	4.11e-05	4.7563544	2.13831	2.56901477	DTNA	dystrobrevin alpha
214454_at	0.00583912	4.15e-05	-4.7530122	2.12934	-2.39357551	ADAMTS2	ADAM metallopeptidase with thrombospondin type 1 motif 2
213695_at	0.00583912	4.16e-05	-4.7522155	2.1272	-2.10842036	PON3	paraoxonase 3
213131_at	0.00583912	4.17e-05	-4.7517614	2.12598	-2.59872596	OLFM1	olfactomedin 1
223316_at	0.00583912	4.17e-05	-4.7516303	2.12563	-1.73807927	CCDC3	coiled-coil domain containing 3
235751_s_at	0.00583912	4.17e-05	-4.7510968	2.1242	-2.53301401	VMO1	vitelline membrane outer layer 1 homolog
233985_x_at	0.00583912	4.19e-05	4.7495981	2.12018	1.93333019	PPP1R9A	protein phosphatase 1 regulatory subunit 9A
217624_at	0.00583912	4.19e-05	4.7495285	2.11999	2.02539497	PDAP1	PDGFA associated protein 1
211726_s_at	0.00583912	4.19e-05	-4.7494177	2.11969	-2.68385415	FMO2	flavin containing monooxygenase 2
218585_s_at	0.00583912	4.20e-05	4.7491428	2.11896	2.55152166	DTL	denticleless E3 ubiquitin protein ligase homolog
1556913_a_at	0.00586354	4.23e-05	4.7468133	2.11271	2.30011076	GIT2	GIT ArfGAP 2
232636_at	0.0058723	4.24e-05	4.7454162	2.10896	1.93025312	SLITRK4	SLIT and NTRK like family member 4
240245_at	0.00592066	4.30e-05	-4.740876	2.09678	-2.35522146
1568784_at	0.00592066	4.30e-05	4.7408193	2.09663	2.23932039	LOC102725116	uncharacterized LOC102725116
225799_at	0.00595617	4.34e-05	4.7378721	2.08872	1.69208515	LOC101930489///MIR4435-2HG///LINC00152	uncharacterized LOC101930489///MIR4435-2 host gene///long intergenic non-protein coding RNA 152
1556316_s_at	0.00596724	4.35e-05	4.7363574	2.08466	2.74014324	MIF-AS1	MIF antisense RNA 1
215942_s_at	0.00596909	4.37e-05	4.735381	2.08204	2.04174194	GTSE1	G2 and S-phase expressed 1
205436_s_at	0.00601005	4.41e-05	4.7318464	2.07256	1.47134136	H2AFX	H2A histone family member X
205053_at	0.00601005	4.42e-05	4.7312777	2.07104	1.59516858	PRIM1	primase (DNA) subunit 1
231310_at	0.00605963	4.47e-05	4.7275266	2.06098	2.92638882	TRIM71	tripartite motif containing 71
203214_x_at	0.00605963	4.48e-05	4.7267049	2.05878	2.23335152	CDK1	cyclin dependent kinase 1
222848_at	0.00611966	4.53e-05	4.7224263	2.04731	2.17803498	CENPK	centromere protein K
209277_at	0.00624651	4.64e-05	-4.7144493	2.02592	-2.27855058	TFPI2	tissue factor pathway inhibitor 2
1559663_at	0.00632418	4.72e-05	4.7085188	2.01003	2.95516843
221406_s_at	0.00632418	4.72e-05	4.7082499	2.00931	2.14132011	MSH5-SAPCD1///SAPCD1	MSH5-SAPCD1 readthrough (NMD candidate)///suppressor APC domain containing 1
228186_s_at	0.00632418	4.73e-05	-4.7075759	2.0075	-2.58645636	RSPO3	R-spondin 3
203434_s_at	0.00632418	4.74e-05	-4.7067561	2.0053	-2.1965453	MME	membrane metallo-endopeptidase
212592_at	0.00641397	4.82e-05	-4.7009631	1.98978	-3.21329484	JCHAIN	joining chain of multimeric IgA and IgM
211231_x_at	0.00641397	4.83e-05	-4.7001718	1.98766	-2.50016607	CYP4A11	cytochrome P450 family 4 subfamily A member 11
228776_at	0.00642489	4.85e-05	4.6987396	1.98382	1.81304628	GJC1	gap junction protein gamma 1
228821_at	0.00645867	4.89e-05	-4.6960787	1.97669	-2.3566548	ST6GAL2	ST6 beta-galactoside alpha-2,6-sialyltransferase 2
238835_at	0.00650117	4.93e-05	-4.6929632	1.96835	-3.03693017	AVPR1A	arginine vasopressin receptor 1A
211519_s_at	0.00653877	4.98e-05	4.6896213	1.9594	1.88635808	KIF2C	kinesin family member 2C
214777_at	0.00653877	4.99e-05	-4.6892912	1.95851	-2.97406016	IGKC	immunoglobulin kappa constant
202286_s_at	0.0066395	5.09e-05	-4.6824709	1.94024	-2.40305658	TACSTD2	tumor-associated calcium signal transducer 2
230233_at	0.0066395	5.10e-05	-4.6813967	1.93737	-1.86250523
238214_at	0.0066395	5.11e-05	4.6808576	1.93592	2.22897275	LRRC69	leucine rich repeat containing 69
222968_at	0.0066395	5.14e-05	4.6791177	1.93127	1.76952089
208824_x_at	0.0066395	5.14e-05	4.678507	1.92963	1.265401	CDK16	cyclin dependent kinase 16
228268_at	0.0066395	5.14e-05	-4.6784748	1.92954	-1.70308087	FMO2	flavin containing monooxygenase 2
212713_at	0.0066395	5.15e-05	-4.678198	1.9288	-2.8375717	MFAP4	microfibrillar associated protein 4
201890_at	0.00664126	5.16e-05	4.6772879	1.92637	2.44200949	RRM2	ribonucleotide reductase regulatory subunit M2
231683_at	0.00664632	5.18e-05	-4.6762066	1.92347	-2.37027706	GLYAT	glycine-N-acyltransferase
204603_at	0.00665222	5.22e-05	4.6736508	1.91663	1.98321906	EXO1	exonuclease 1
202589_at	0.00665222	5.22e-05	4.6733858	1.91592	2.07650015	TYMS	thymidylate synthetase
219728_at	0.00665222	5.23e-05	-4.6727879	1.91432	-2.68189401	MYOT	myotilin
204704_s_at	0.00665222	5.24e-05	-4.6719932	1.91219	-2.68293382	ALDOB	aldolase, fructose-bisphosphate B
214719_at	0.00665222	5.24e-05	-4.6718442	1.91179	-2.04771342	SLC46A3	solute carrier family 46 member 3
228890_at	0.00665777	5.26e-05	-4.6707495	1.90886	-1.40132728	ATOH8	atonal bHLH transcription factor 8
222474_s_at	0.00682529	5.41e-05	4.6610271	1.88283	1.43313052	TOMM22	translocase of outer mitochondrial membrane 22
221088_s_at	0.00682529	5.42e-05	4.6601429	1.88047	1.47864856	PPP1R9A	protein phosphatase 1 regulatory subunit 9A
219059_s_at	0.00682529	5.43e-05	-4.6595375	1.87885	-2.29386453	LYVE1	lymphatic vessel endothelial hyaluronan receptor 1
206424_at	0.00682529	5.45e-05	-4.658485	1.87603	-2.73226005	CYP26A1	cytochrome P450 family 26 subfamily A member 1
229476_s_at	0.00682529	5.46e-05	-4.6581146	1.87504	-4.0657018	THRSP	thyroid hormone responsive
230602_at	0.00684094	5.48e-05	-4.6565242	1.87078	-2.08728394	ACMSD	aminocarboxymuconate semialdehyde decarboxylase
232494_at	0.00684566	5.50e-05	-4.6554917	1.86802	-2.80322044	CYP8B1	cytochrome P450 family 8 subfamily B member 1
211356_x_at	0.00688615	5.54e-05	-4.6526507	1.86042	-2.19256781	LEPROT///LEPR	leptin receptor overlapping transcript///leptin receptor
220085_at	0.00709814	5.73e-05	4.6408699	1.8289	2.88355369	HELLS	helicase, lymphoid-specific
218541_s_at	0.00709814	5.74e-05	-4.6405324	1.828	-1.98975822	C8orf4	chromosome 8 open reading frame 4
227771_at	0.00710393	5.76e-05	-4.6394633	1.82514	-1.95257322	LIFR	leukemia inhibitory factor receptor alpha
208034_s_at	0.00717652	5.83e-05	-4.6351436	1.81359	-1.90325968	PROZ	protein Z, vitamin K dependent plasma glycoprotein
225655_at	0.00720202	5.86e-05	4.6331277	1.80819	1.97157102	UHRF1	ubiquitin like with PHD and ring finger domains 1
1557226_a_at	0.00722448	5.89e-05	-4.6312645	1.80321	-2.30006222	ASPG	asparaginase
217820_s_at	0.00725392	5.93e-05	4.629071	1.79735	1.8893399	ENAH	enabled homolog (Drosophila)
201809_s_at	0.00733189	6.01e-05	-4.6245746	1.78532	-1.83700946	ENG	endoglin
223593_at	0.00734391	6.03e-05	-4.6232294	1.78173	-2.07446191	AADAT	aminoadipate aminotransferase
213577_at	0.00736891	6.06e-05	4.6212732	1.7765	2.32142657	SQLE	squalene epoxidase
202422_s_at	0.00737396	6.08e-05	4.6202627	1.7738	2.7716903	ACSL4	acyl-CoA synthetase long-chain family member 4
223702_x_at	0.00738306	6.10e-05	-4.6190628	1.77059	-1.6835658	FTCD	formimidoyltransferase cyclodeaminase
1553188_s_at	0.00745138	6.17e-05	4.615089	1.75997	1.87892796	PARD3B	par-3 family cell polarity regulator beta
235644_at	0.00746802	6.20e-05	4.6135455	1.75584	2.47117461	CCDC138	coiled-coil domain containing 138
218039_at	0.00746985	6.22e-05	4.6126946	1.75357	1.93220984	NUSAP1	nucleolar and spindle associated protein 1
1560182_at	0.0075787	6.32e-05	4.6068966	1.73808	1.66029148	LOC101927066	uncharacterized LOC101927066
1552619_a_at	0.00762788	6.38e-05	4.603883	1.73002	2.4608755	ANLN	anillin actin binding protein
244042_x_at	0.00766463	6.42e-05	4.601449	1.72352	2.4028471
210452_x_at	0.00766581	6.46e-05	-4.5995454	1.71844	-2.05649702	CYP4F2	cytochrome P450 family 4 subfamily F member 2
206738_at	0.00766581	6.46e-05	-4.5995367	1.71841	-2.28028867	APOC4-APOC2///APOC4///APOC2	APOC4-APOC2 readthrough (NMD candidate)///apolipoprotein C4///apolipoprotein C2
235272_at	0.00766581	6.46e-05	4.599123	1.71731	2.19492611	SBSN	suprabasin
211762_s_at	0.00772978	6.53e-05	4.5954755	1.70757	1.86495651	KPNA2	karyopherin subunit alpha 2
202237_at	0.00778029	6.59e-05	-4.5924552	1.6995	-2.76993215	LOC101928916///NNMT	uncharacterized LOC101928916///nicotinamide N-methyltransferase
230165_at	0.00779273	6.62e-05	4.5905364	1.69437	2.02856692	SGO2	shugoshin 2
223057_s_at	0.00779273	6.63e-05	4.5903986	1.69401	1.68130674	XPO5	exportin 5
224300_x_at	0.00779375	6.64e-05	-4.589605	1.69189	-1.56088991	FTCD	formimidoyltransferase cyclodeaminase
204273_at	0.00787295	6.73e-05	-4.585248	1.68025	-1.74215017	EDNRB	endothelin receptor type B
229477_at	0.00787295	6.74e-05	-4.5845926	1.6785	-3.29140212	THRSP	thyroid hormone responsive
235885_at	0.00795219	6.82e-05	-4.5803619	1.66721	-2.12034341	P2RY12	purinergic receptor P2Y12
213451_x_at	0.00796841	6.85e-05	-4.5789106	1.66333	-1.30647981	TNXB///TNXA	tenascin XB///tenascin XA (pseudogene)
201425_at	0.00799168	6.88e-05	-4.5771546	1.65865	-1.64886614	ALDH2	aldehyde dehydrogenase 2 family (mitochondrial)
223307_at	0.00801181	6.92e-05	4.5755394	1.65433	1.9919905	CDCA3	cell division cycle associated 3
210766_s_at	0.0080331	6.95e-05	4.5738779	1.6499	1.40431226	CSE1L	chromosome segregation 1 like
202219_at	0.00804666	6.98e-05	4.5725546	1.64637	2.80780878	SLC6A8	solute carrier family 6 member 8
214421_x_at	0.00811267	7.05e-05	-4.568974	1.63681	-2.32649737	CYP2C9	cytochrome P450 family 2 subfamily C member 9
222500_at	0.00819262	7.14e-05	4.5643629	1.62451	1.63024053	PPIL1	peptidylprolyl isomerase like 1
224458_at	0.00819262	7.16e-05	4.5635177	1.62225	2.0004104	TMEM246	transmembrane protein 246
223781_x_at	0.00819262	7.16e-05	-4.5633638	1.62184	-1.8289679	ADH4	alcohol dehydrogenase 4 (class II), pi polypeptide
204134_at	0.00820627	7.20e-05	-4.5615693	1.61705	-2.16181362	PDE2A	phosphodiesterase 2A
205498_at	0.00820627	7.20e-05	-4.5613287	1.61641	-2.24317608	GHR	growth hormone receptor
207255_at	0.00822455	7.24e-05	-4.5596198	1.61185	-2.27201053	LEPROT///LEPR	leptin receptor overlapping transcript///leptin receptor
210889_s_at	0.00822455	7.25e-05	-4.5591044	1.61048	-2.02616725	FCGR2B	Fc fragment of IgG receptor IIb
218883_s_at	0.00826473	7.30e-05	4.5566835	1.60402	1.72015099	CENPU	centromere protein U
201555_at	0.00829934	7.35e-05	4.5545064	1.59821	1.61477588	MCM3	minichromosome maintenance complex component 3
227081_at	0.0083067	7.37e-05	-4.5534779	1.59547	-2.66658264	DNALI1	dynein axonemal light intermediate chain 1
207219_at	0.00834981	7.44e-05	4.550023	1.58626	2.71676018	ZFP69B	ZFP69 zinc finger protein B
207874_s_at	0.00834981	7.45e-05	-4.5497366	1.58549	-2.96054943	CFHR4	complement factor H related 4
228894_at	0.00834981	7.45e-05	4.5495242	1.58493	1.88068851	NR6A1	nuclear receptor subfamily 6 group A member 1
230120_s_at	0.00835682	7.47e-05	-4.5485181	1.58224	-1.90952241	PLGLB1///PLGLB2	plasminogen-like B1///plasminogen-like B2
244308_at	0.00839603	7.52e-05	4.5461741	1.57599	2.55880729	LOC101927699	uncharacterized LOC101927699
216661_x_at	0.00843186	7.57e-05	-4.5439786	1.57014	-2.3436624	CYP2C9	cytochrome P450 family 2 subfamily C member 9
205830_at	0.00844548	7.60e-05	4.5427064	1.56675	2.19748376	CLGN	calmegin
208926_at	0.00848421	7.66e-05	4.5399595	1.55942	1.68336408	NEU1	neuraminidase 1 (lysosomal sialidase)
208696_at	0.00848421	7.68e-05	4.5390232	1.55693	1.46904691	CCT5	chaperonin containing TCP1 subunit 5
220017_x_at	0.00848421	7.69e-05	-4.5386664	1.55598	-2.17255863	CYP2C9	cytochrome P450 family 2 subfamily C member 9
207041_at	0.00848421	7.70e-05	-4.5382881	1.55497	-2.36936914	MASP2	mannan binding lectin serine peptidase 2
215783_s_at	0.00851215	7.74e-05	-4.536439	1.55004	-1.57110818	ALPL	alkaline phosphatase, liver/bone/kidney
1563658_a_at	0.00856695	7.80e-05	-4.5335003	1.54221	-1.89238269	SYT9	synaptotagmin 9
1553129_at	0.00857921	7.83e-05	-4.5323017	1.53901	-1.99618664	SVEP1	sushi, von Willebrand factor type A, EGF and pentraxin domain containing 1
206085_s_at	0.00859278	7.86e-05	-4.5310524	1.53568	-2.32952682	CTH	cystathionine gamma-lyase
209309_at	0.0086209	7.90e-05	-4.5291261	1.53055	-1.77904806	AZGP1	alpha-2-glycoprotein 1, zinc-binding
204444_at	0.0086209	7.92e-05	4.5285202	1.52893	2.27732257	KIF11	kinesin family member 11
1554875_at	0.00862355	7.93e-05	4.527719	1.5268	2.19680543	CAMKMT	calmodulin-lysine N-methyltransferase
234139_s_at	0.00862358	7.95e-05	-4.5270249	1.52495	-2.62384776	LOC105378749	uncharacterized LOC105378749
214751_at	0.0086448	7.98e-05	4.5254763	1.52082	1.83323216	ZNF468	zinc finger protein 468
235572_at	0.00865323	8.01e-05	4.524446	1.51808	2.38497623	SPC24	SPC24, NDC80 kinetochore complex component
240374_at	0.00866567	8.04e-05	4.5232561	1.51491	1.78573501
1552910_at	0.00869231	8.09e-05	-4.5209092	1.50866	-2.31410194	SIGLEC11	sialic acid binding Ig like lectin 11
204026_s_at	0.00869231	8.09e-05	4.520812	1.5084	1.88079218	ZWINT	ZW10 interacting kinetochore protein
227921_at	0.00872529	8.14e-05	4.5188056	1.50305	1.60469499	LOC105379499///FLJ45482	uncharacterized LOC105379499///uncharacterized LOC645566
205328_at	0.00873514	8.16e-05	-4.5177288	1.50018	-1.84822313	CLDN10	claudin 10
206069_s_at	0.00873657	8.18e-05	-4.5169893	1.49821	-2.849823	ACADL	acyl-CoA dehydrogenase, long chain
1559270_at	0.00878321	8.24e-05	4.5144506	1.49145	1.97488312	ZFHX4	zinc finger homeobox 4
1567298_at	0.00880253	8.28e-05	-4.5126915	1.48677	-1.87882875	OR13C4	olfactory receptor family 13 subfamily C member 4
204483_at	0.00880253	8.29e-05	-4.512326	1.48579	-1.87451357	ENO3	enolase 3
1554696_s_at	0.00880931	8.31e-05	4.5113804	1.48328	1.8851956	TYMS	thymidylate synthetase
227928_at	0.00897787	8.49e-05	4.5040893	1.46386	2.65576505	PARPBP	PARP1 binding protein
209218_at	0.00900494	8.54e-05	4.5021854	1.45879	2.2829552	SQLE	squalene epoxidase
216025_x_at	0.00900494	8.55e-05	-4.5016905	1.45748	-2.25769686	CYP2C9	cytochrome P450 family 2 subfamily C member 9
223530_at	0.0090448	8.60e-05	4.4994763	1.45158	1.59290294	TDRKH	tudor and KH domain containing
222640_at	0.00917783	8.75e-05	4.4937076	1.43623	1.4374015	DNMT3A	DNA methyltransferase 3 alpha
220061_at	0.00921057	8.80e-05	-4.4915943	1.4306	-2.24344564	ACSM5	acyl-CoA synthetase medium-chain family member 5
212143_s_at	0.00921057	8.81e-05	-4.4911263	1.42936	-1.51495914	IGFBP3	insulin like growth factor binding protein 3
203435_s_at	0.00925145	8.87e-05	-4.4889127	1.42347	-2.54188769	MME	membrane metallo-endopeptidase
229084_at	0.00934951	8.98e-05	-4.484564	1.4119	-2.02754472	CNTN4	contactin 4
207621_s_at	0.00951905	9.16e-05	-4.4776216	1.39343	-1.50738008	PEMT	phosphatidylethanolamine N-methyltransferase
205728_at	0.0095229	9.18e-05	-4.4768168	1.39129	-1.93254487	TENM1	teneurin transmembrane protein 1
211355_x_at	0.00962502	9.31e-05	-4.4718068	1.37797	-2.34847	LEPROT///LEPR	leptin receptor overlapping transcript///leptin receptor
209656_s_at	0.00962502	9.31e-05	-4.4717564	1.37784	-1.83697506	TMEM47	transmembrane protein 47
1563610_at	0.00962502	9.33e-05	-4.4711063	1.37611	-2.34255481	LOC157273	uncharacterized LOC157273
232176_at	0.00968311	9.41e-05	-4.468171	1.3683	-2.42013326	SLITRK6	SLIT and NTRK like family member 6
209795_at	0.00968311	9.42e-05	-4.4676874	1.36702	-1.87566952	CD69	CD69 molecule
222680_s_at	0.00969585	9.46e-05	4.4662649	1.36324	2.10853041	DTL	denticleless E3 ubiquitin protein ligase homolog
206210_s_at	0.00969585	9.47e-05	-4.4659164	1.36231	-2.65701778	CETP	cholesteryl ester transfer protein
211623_s_at	0.00971344	9.50e-05	4.4646289	1.35889	1.61256297	FBL	fibrillarin
211080_s_at	0.00985361	9.66e-05	4.458968	1.34384	2.10388134	NEK2	NIMA related kinase 2
203755_at	0.00985426	9.68e-05	4.4582931	1.34205	2.49903208	BUB1B	BUB1 mitotic checkpoint serine/threonine kinase B
203120_at	0.00987268	9.72e-05	4.4567291	1.33789	1.60717559	TP53BP2	tumor protein p53 binding protein 2
201892_s_at	0.00987268	9.73e-05	4.4563406	1.33686	1.5134665	IMPDH2	inosine monophosphate dehydrogenase 2
241694_at	0.00992365	9.80e-05	-4.4538922	1.33035	-1.49173498	PKHD1	polycystic kidney and hepatic disease 1 (autosomal recessive)
203022_at	0.0099375	9.83e-05	4.4527576	1.32734	1.41626531	RNASEH2A	ribonuclease H2 subunit A
219789_at	0.00995185	9.87e-05	-4.4513074	1.32349	-1.97140658	NPR3	natriuretic peptide receptor 3
211224_s_at	0.00995185	9.88e-05	-4.4509629	1.32257	-2.65974753	ABCB11	ATP binding cassette subfamily B member 11
209825_s_at	0.01001686	9.97e-05	4.4480425	1.31481	2.09068208	MIR3658///UCK2	microRNA 3658///uridine-cytidine kinase 2
219277_s_at	0.01009418	1.01e-04	-4.444711	1.30596	-2.309175	OGDHL	oxoglutarate dehydrogenase-like
234992_x_at	0.01011912	1.01e-04	4.4425976	1.30035	2.03371523	ECT2	epithelial cell transforming 2
202345_s_at	0.01011912	1.02e-04	4.4409142	1.29588	1.85753999	FABP5	fatty acid binding protein 5
242786_at	0.01011912	1.02e-04	4.440234	1.29407	2.04842597	SBF2-AS1	SBF2 antisense RNA 1
206354_at	0.01011912	1.02e-04	-4.439931	1.29327	-2.57268398	SLCO1B3	solute carrier organic anion transporter family member 1B3
204688_at	0.01011912	1.02e-04	4.4396189	1.29244	1.5782726	SGCE	sarcoglycan epsilon
203509_at	0.01011912	1.02e-04	-4.4394783	1.29207	-1.50905189	SORL1	sortilin related receptor 1
206418_at	0.01011912	1.02e-04	-4.4393282	1.29167	-1.98784538	NOX1	NADPH oxidase 1
236889_at	0.01011912	1.02e-04	-4.4387504	1.29013	-2.23995254
202503_s_at	0.01012962	1.03e-04	4.4377556	1.28749	2.23798627	KIAA0101	KIAA0101
238075_at	0.01022315	1.04e-04	4.4338539	1.27713	1.49698042	CHEK1	checkpoint kinase 1
209696_at	0.01022315	1.04e-04	-4.4332789	1.27561	-1.97997629	FBP1	fructose-bisphosphatase 1
1554950_at	0.01022945	1.04e-04	4.4321038	1.27249	1.79164717	ACAN	aggrecan
89977_at	0.01022945	1.04e-04	-4.4318072	1.2717	-2.24176086	ACSM5	acyl-CoA synthetase medium-chain family member 5
211737_x_at	0.01025021	1.05e-04	-4.4304711	1.26815	-1.67862292	PTN	pleiotrophin
212554_at	0.01025401	1.05e-04	4.429716	1.26615	2.37609337	CAP2	CAP, adenylate cyclase-associated protein, 2 (yeast)
221588_x_at	0.01031496	1.06e-04	-4.4270176	1.25899	-1.90759322	ALDH6A1	aldehyde dehydrogenase 6 family member A1
221591_s_at	0.0103435	1.06e-04	4.4254275	1.25477	2.02036878	FAM64A	family with sequence similarity 64 member A
37201_at	0.01038919	1.07e-04	-4.4232625	1.24902	-1.86991597	ITIH4	inter-alpha-trypsin inhibitor heavy chain family member 4
219543_at	0.01043532	1.08e-04	-4.4210904	1.24326	-2.06389624	PBLD	phenazine biosynthesis like protein domain containing
205789_at	0.0105223	1.09e-04	-4.4173468	1.23333	-2.04884877	CD1D	CD1d molecule
210168_at	0.0105223	1.09e-04	-4.4169454	1.23226	-2.29913956	C6	complement component 6
206979_at	0.01054286	1.09e-04	-4.415644	1.22881	-1.76639756	C8B	complement component 8, beta polypeptide
233436_at	0.01055636	1.10e-04	4.4142227	1.22504	2.46181594	MTBP	MDM2 binding protein
1553015_a_at	0.01055636	1.10e-04	4.413484	1.22308	1.78534033	RECQL4	RecQ like helicase 4
229229_at	0.01055636	1.10e-04	-4.4133482	1.22272	-2.11856052	AGXT2	alanine--glyoxylate aminotransferase 2
220604_x_at	0.01059717	1.11e-04	-4.4113836	1.21751	-1.69581414	FTCD	formimidoyltransferase cyclodeaminase
212525_s_at	0.01062879	1.11e-04	4.4097274	1.21312	1.39478904	H2AFX	H2A histone family member X
204580_at	0.01063219	1.11e-04	4.4090037	1.2112	2.83153503	MMP12	matrix metallopeptidase 12
1555135_at	0.01074959	1.13e-04	4.4045472	1.19938	2.15790371
1568765_at	0.01084305	1.14e-04	-4.4007148	1.18922	-2.08768105	SERPINE1	serpin family E member 1
231187_at	0.01084305	1.14e-04	-4.4002963	1.18811	-2.31201752	SLC28A1	solute carrier family 28 member 1
210983_s_at	0.01087685	1.15e-04	4.3985984	1.18361	1.50116678	MCM7	minichromosome maintenance complex component 7
205670_at	0.01089046	1.15e-04	4.3975537	1.18084	2.15415938	GAL3ST1	galactose-3-O-sulfotransferase 1
205339_at	0.01095178	1.16e-04	4.3949807	1.17402	1.30255586	STIL	SCL/TAL1 interrupting locus
221590_s_at	0.01096	1.16e-04	-4.3936537	1.17051	-1.84944755	ALDH6A1	aldehyde dehydrogenase 6 family member A1
210549_s_at	0.01096	1.16e-04	-4.3935098	1.17012	-2.09507092	CCL23	C-C motif chemokine ligand 23
1552440_at	0.01098304	1.17e-04	-4.3921714	1.16658	-1.93203548	GPR182	G protein-coupled receptor 182
209408_at	0.01106499	1.18e-04	4.3889646	1.15808	1.40630914	KIF2C	kinesin family member 2C
227350_at	0.01107318	1.18e-04	4.3878563	1.15514	1.84019974	HELLS	helicase, lymphoid-specific
216237_s_at	0.01107318	1.19e-04	4.3871605	1.1533	1.5311206	MCM5	minichromosome maintenance complex component 5
220975_s_at	0.01107318	1.19e-04	-4.3869063	1.15263	-1.24954581	C1QTNF1	C1q and tumor necrosis factor related protein 1
211354_s_at	0.01120159	1.20e-04	-4.3822676	1.14034	-2.19625257	LEPROT///LEPR	leptin receptor overlapping transcript///leptin receptor
223820_at	0.01127219	1.21e-04	-4.3794683	1.13293	-2.16151852	RBP5	retinol binding protein 5
231311_at	0.01130011	1.22e-04	-4.3780052	1.12905	-1.64624469
1554835_a_at	0.01141309	1.23e-04	4.3739223	1.11824	2.01942424	B3GNT5	UDP-GlcNAc:betaGal beta-1,3-N-acetylglucosaminyltransferase 5
215129_at	0.01141324	1.23e-04	-4.3730884	1.11603	-1.84898779	PIK3C2G	phosphatidylinositol-4-phosphate 3-kinase catalytic subunit type 2 gamma
202973_x_at	0.01141324	1.24e-04	-4.3727308	1.11509	-1.85745553	FAM13A	family with sequence similarity 13 member A
1554885_a_at	0.01141447	1.24e-04	4.3721012	1.11342	1.80036837	PRIM2B///PRIM2	primase (DNA) subunit 2 pseudogene///primase (DNA) subunit 2
210072_at	0.01150152	1.25e-04	-4.3680174	1.10261	-2.05980406	CCL19	C-C motif chemokine ligand 19
212021_s_at	0.01150152	1.25e-04	4.3673663	1.10088	2.33594468	MKI67	marker of proliferation Ki-67
218788_s_at	0.01150152	1.26e-04	4.3672249	1.10051	1.67655091	SMYD3	SET and MYND domain containing 3
228273_at	0.01150152	1.26e-04	4.367079	1.10012	2.0305104	PRR11	proline rich 11
204441_s_at	0.01151715	1.26e-04	4.3660155	1.09731	1.77923049	POLA2	DNA polymerase alpha 2, accessory subunit
223785_at	0.01160484	1.27e-04	4.3625117	1.08804	1.70103341	FANCI	Fanconi anemia complementation group I
202238_s_at	0.01160484	1.27e-04	-4.3618143	1.08619	-3.06054221	LOC101928916///NNMT	uncharacterized LOC101928916///nicotinamide N-methyltransferase
231882_at	0.01160484	1.28e-04	4.3615993	1.08562	1.68894734
214142_at	0.01164915	1.28e-04	-4.3596793	1.08054	-2.64673485	ZG16	zymogen granule protein 16
203908_at	0.01168156	1.29e-04	-4.3581221	1.07642	-2.31015221	SLC4A4	solute carrier family 4 member 4
236652_at	0.01183917	1.31e-04	-4.3528379	1.06244	-2.10680469	LOC149703	uncharacterized LOC149703
1558139_at	0.01192793	1.32e-04	4.3496358	1.05397	1.7350299	LOC100653149///LINC01296	uncharacterized LOC100653149///long intergenic non-protein coding RNA 1296
202094_at	0.01199824	1.33e-04	4.346993	1.04698	2.39009478	BIRC5	baculoviral IAP repeat containing 5
207977_s_at	0.01203189	1.34e-04	-4.3450265	1.04178	-1.41676929	DPT	dermatopontin
221008_s_at	0.01203189	1.34e-04	-4.3448533	1.04133	-2.21623085	ETNPPL	ethanolamine-phosphate phospho-lyase
203612_at	0.01203788	1.34e-04	4.3440863	1.0393	2.12651644	BYSL	bystin like
213222_at	0.01203788	1.34e-04	4.3435258	1.03782	1.72568077	PLCB1	phospholipase C beta 1
205442_at	0.01206021	1.35e-04	-4.3423002	1.03458	-2.44349003	MFAP3L	microfibrillar associated protein 3 like
209278_s_at	0.0122063	1.37e-04	-4.3371588	1.02099	-2.65609539	TFPI2	tissue factor pathway inhibitor 2
210095_s_at	0.0122063	1.37e-04	-4.3369249	1.02037	-1.52556584	IGFBP3	insulin like growth factor binding protein 3
205813_s_at	0.01220779	1.37e-04	-4.3361664	1.01836	-1.80872608	MAT1A	methionine adenosyltransferase 1A
214133_at	0.01220779	1.37e-04	-4.3357382	1.01723	-1.47493328	MUC6	mucin 6, oligomeric mucus/gel-forming
231678_s_at	0.01244824	1.40e-04	-4.32802	0.99684	-2.37722497	ADH4	alcohol dehydrogenase 4 (class II), pi polypeptide
227517_s_at	0.01244824	1.40e-04	4.3277471	0.99612	1.71984848	SNORD77///SNORD76///SNORD74///GAS5///SNORD44///SNORD47///SNORD80///SNORD79///SNORD81	small nucleolar RNA, C/D box 77///small nucleolar RNA, C/D box 76///small nucleolar RNA, C/D box 74///growth arrest specific 5 (non-protein coding)///small nucleolar RNA, C/D box 44///small nucleolar RNA, C/D box 47///small nucleolar RNA, C/D box 80///small nucleolar RNA, C/D box 79///small nucleolar RNA, C/D box 81
220108_at	0.01256089	1.42e-04	-4.3240131	0.98625	-1.43934723	GNA14	G protein subunit alpha 14
206385_s_at	0.01257522	1.42e-04	-4.3230446	0.98369	-2.25763514	ANK3	ankyrin 3, node of Ranvier (ankyrin G)
206481_s_at	0.01258487	1.43e-04	-4.3219243	0.98074	-1.73449567	LDB2	LIM domain binding 2
235891_at	0.01258487	1.43e-04	-4.3216416	0.97999	-2.23703916	DNM3OS	DNM3 opposite strand/antisense RNA
204244_s_at	0.01259703	1.43e-04	4.3207367	0.9776	1.63232155	DBF4	DBF4 zinc finger
1565786_x_at	0.01271585	1.45e-04	4.316873	0.9674	1.37146463	FLJ45482	uncharacterized LOC645566
204092_s_at	0.01301634	1.49e-04	4.3078646	0.94362	2.16696718	AURKA	aurora kinase A
243205_at	0.01301634	1.49e-04	4.3075364	0.94275	1.58381633
210755_at	0.01323212	1.52e-04	-4.3010751	0.9257	-2.09178303	HGF	hepatocyte growth factor
242787_at	0.01323212	1.52e-04	4.3006316	0.92453	1.31130079
200052_s_at	0.01324638	1.52e-04	4.2995994	0.92181	1.58254724	ILF2	interleukin enhancer binding factor 2
219990_at	0.01324638	1.52e-04	4.2991327	0.92058	1.87345957	E2F8	E2F transcription factor 8
210410_s_at	0.0134837	1.55e-04	4.2923278	0.90263	1.45471383	MSH5-SAPCD1///SAPCD1///MSH5	MSH5-SAPCD1 readthrough (NMD candidate)///suppressor APC domain containing 1///mutS homolog 5
203145_at	0.01365122	1.58e-04	4.2868821	0.88827	1.41475396	SPAG5	sperm associated antigen 5
201681_s_at	0.01365122	1.58e-04	4.2868682	0.88823	1.47013808	DLG5	discs large MAGUK scaffold protein 5
206756_at	0.01374559	1.59e-04	-4.2838875	0.88037	-1.81559878	CHST7	carbohydrate sulfotransferase 7
207096_at	0.01385046	1.61e-04	-4.2806567	0.87186	-2.36366019	SAA2-SAA4///SAA4	SAA2-SAA4 readthrough///serum amyloid A4, constitutive
213820_s_at	0.01401078	1.63e-04	-4.2755727	0.85846	-1.46123857	STARD5	StAR related lipid transfer domain containing 5
239800_at	0.01401078	1.63e-04	4.2754969	0.85826	1.80293381	UMPS	uridine monophosphate synthetase
202261_at	0.01406383	1.64e-04	4.2736131	0.8533	1.41111896	VPS72	vacuolar protein sorting 72 homolog
229610_at	0.01411545	1.65e-04	4.271771	0.84845	2.14198336	CKAP2L	cytoskeleton associated protein 2 like
202243_s_at	0.01427011	1.67e-04	4.2671794	0.83635	1.1863774	PSMB4	proteasome subunit beta 4
220429_at	0.01427011	1.67e-04	-4.2668313	0.83543	-1.62443475	NDST3	N-deacetylase and N-sulfotransferase 3
206410_at	0.0142902	1.68e-04	-4.2657858	0.83268	-1.28539362	NR0B2	nuclear receptor subfamily 0 group B member 2
206701_x_at	0.01434791	1.68e-04	-4.2638174	0.8275	-1.5792042	EDNRB	endothelin receptor type B
229050_s_at	0.01439099	1.69e-04	4.2622129	0.82327	1.60143625	SNORA17B///SNORA17A///SNHG7	small nucleolar RNA, H/ACA box 17B///small nucleolar RNA, H/ACA box 17A///small nucleolar RNA host gene 7
215314_at	0.01440471	1.70e-04	-4.2613298	0.82095	-1.61606676
235570_at	0.01447229	1.71e-04	-4.2590927	0.81506	-1.61672839	RBMS3	RNA binding motif single stranded interacting protein 3
209044_x_at	0.01447229	1.71e-04	4.2581409	0.81255	1.43478655	SF3B4	splicing factor 3b subunit 4
201347_x_at	0.01447229	1.71e-04	-4.2577577	0.81154	-1.53325884	GRHPR	glyoxylate and hydroxypyruvate reductase
206753_at	0.01447229	1.72e-04	-4.2572929	0.81032	-2.66503676	RDH16	retinol dehydrogenase 16 (all-trans)
230608_at	0.01447229	1.72e-04	4.256956	0.80943	1.49387189	TSACC	TSSK6 activating cochaperone
244665_at	0.01453845	1.73e-04	4.2543855	0.80267	1.85221417
219192_at	0.01453845	1.73e-04	4.2542647	0.80235	1.40610548	UBAP2	ubiquitin associated protein 2
224610_at	0.01455675	1.74e-04	4.2532806	0.79976	1.4419622	SNHG1///SNORD22///SNORD25///SNORD26///SNORD27///SNORD28///SNORD30///SNORD31///SNORD29	small nucleolar RNA host gene 1///small nucleolar RNA, C/D box 22///small nucleolar RNA, C/D box 25///small nucleolar RNA, C/D box 26///small nucleolar RNA, C/D box 27///small nucleolar RNA, C/D box 28///small nucleolar RNA, C/D box 30///small nucleolar RNA, C/D box 31///small nucleolar RNA, C/D box 29
232336_at	0.01456521	1.74e-04	4.2525357	0.7978	1.44952285	ZSWIM5	zinc finger SWIM-type containing 5
200986_at	0.01459852	1.75e-04	-4.2510667	0.79393	-1.46999552	SERPING1	serpin family G member 1
205909_at	0.01459852	1.75e-04	4.2506528	0.79285	1.57219388	POLE2	DNA polymerase epsilon 2, accessory subunit
213355_at	0.01461451	1.75e-04	-4.2497293	0.79042	-1.99642598	ST3GAL6	ST3 beta-galactoside alpha-2,3-sialyltransferase 6
232165_at	0.01461567	1.76e-04	4.2491645	0.78893	2.31441285	EPPK1	epiplakin 1
214022_s_at	0.01462393	1.76e-04	-4.2483815	0.78687	-1.56949621	IFITM1	interferon induced transmembrane protein 1
212142_at	0.01462393	1.76e-04	4.2478942	0.78559	1.56336355	MCM4	minichromosome maintenance complex component 4
201587_s_at	0.01510025	1.83e-04	4.2353276	0.75254	1.10078156	IRAK1	interleukin 1 receptor associated kinase 1
223556_at	0.01510025	1.83e-04	4.2348874	0.75138	2.19493523	HELLS	helicase, lymphoid-specific
206093_x_at	0.01510025	1.83e-04	-4.2346724	0.75082	-1.4221809	TNXB///TNXA	tenascin XB///tenascin XA (pseudogene)
204290_s_at	0.01510025	1.83e-04	-4.2344593	0.75026	-1.88019463	ALDH6A1	aldehyde dehydrogenase 6 family member A1
203968_s_at	0.01510494	1.84e-04	4.2335745	0.74793	1.8804762	CDC6	cell division cycle 6
202338_at	0.01510494	1.84e-04	4.2329609	0.74632	2.31947586	TK1	thymidine kinase 1
232277_at	0.01510494	1.84e-04	-4.2327572	0.74578	-1.5194217	SLC28A3	solute carrier family 28 member 3
1555412_at	0.0151335	1.85e-04	4.2315618	0.74264	3.20855062	FBXL21	F-box and leucine rich repeat protein 21 (gene/pseudogene)
213634_s_at	0.01516551	1.85e-04	4.2302879	0.73929	1.79731596	TRMU	tRNA 5-methylaminomethyl-2-thiouridylate methyltransferase
203744_at	0.01529068	1.87e-04	4.2268476	0.73025	1.30328989	HMGB3	high mobility group box 3
222672_at	0.01529068	1.87e-04	4.2263334	0.7289	1.54785676	LYRM4	LYR motif containing 4
208383_s_at	0.01529377	1.88e-04	-4.2249649	0.7253	-2.18097019	PCK1	phosphoenolpyruvate carboxykinase 1
206840_at	0.01529377	1.88e-04	-4.2249325	0.72522	-2.52807858	AFM	afamin
1568638_a_at	0.01529377	1.88e-04	-4.2246858	0.72457	-2.53124135	IDO2	indoleamine 2,3-dioxygenase 2
226807_at	0.0153353	1.89e-04	-4.2230325	0.72022	-1.39904509	ZFP1	ZFP1 zinc finger protein
207746_at	0.0153353	1.89e-04	4.2226816	0.7193	2.0885855	POLQ	DNA polymerase theta
227679_at	0.01537826	1.90e-04	4.2211721	0.71534	1.64930282	HDAC11	histone deacetylase 11
213247_at	0.01538349	1.90e-04	-4.2205303	0.71365	-2.08211757	SVEP1	sushi, von Willebrand factor type A, EGF and pentraxin domain containing 1
233024_at	0.01539841	1.91e-04	4.2193395	0.71052	1.72565215
207039_at	0.01539841	1.91e-04	4.219147	0.71002	2.18082513	CDKN2A	cyclin dependent kinase inhibitor 2A
1569656_at	0.01549341	1.93e-04	4.2164567	0.70295	2.04392592
204606_at	0.01549407	1.93e-04	-4.2159229	0.70155	-2.50196674	CCL21	C-C motif chemokine ligand 21
204391_x_at	0.01551992	1.94e-04	4.2146226	0.69813	1.43453066	TRIM24	tripartite motif containing 24
208747_s_at	0.01551992	1.94e-04	-4.2142994	0.69729	-1.3711731	C1S	complement component 1, s subcomponent
228977_at	0.01553785	1.94e-04	4.2133751	0.69486	2.42643818	LOC729680	uncharacterized LOC729680
220037_s_at	0.01559449	1.95e-04	-4.2115747	0.69013	-3.15244012	LYVE1	lymphatic vessel endothelial hyaluronan receptor 1
1569433_at	0.01565716	1.96e-04	-4.2096435	0.68506	-1.97173998	SAMD5	sterile alpha motif domain containing 5
212193_s_at	0.0158712	1.99e-04	4.2043343	0.67113	1.30358682	LARP1	La ribonucleoprotein domain family member 1
209541_at	0.01587428	2.00e-04	-4.2036048	0.66921	-2.07223042	IGF1	insulin like growth factor 1
216860_s_at	0.01587428	2.00e-04	4.203239	0.66825	2.11047056	GDF11	growth differentiation factor 11
221436_s_at	0.01592339	2.01e-04	4.2016356	0.66404	1.64556705	CDCA3	cell division cycle associated 3
242496_at	0.01598551	2.02e-04	-4.1995993	0.6587	-2.59330807	ART4	ADP-ribosyltransferase 4 (Dombrock blood group)
236901_at	0.01598551	2.03e-04	-4.1982851	0.65525	-1.84204957
201601_x_at	0.01598551	2.03e-04	-4.1982644	0.6552	-1.5549845	IFITM2///IFITM1	interferon induced transmembrane protein 2///interferon induced transmembrane protein 1
224320_s_at	0.01598551	2.03e-04	4.1982182	0.65508	1.60697298	MCM8	minichromosome maintenance 8 homologous recombination repair factor
218782_s_at	0.01606012	2.04e-04	4.1960642	0.64943	1.76786152	ATAD2	ATPase family, AAA domain containing 2
205773_at	0.01606267	2.05e-04	-4.1951349	0.64699	-2.1023471	CPEB3	cytoplasmic polyadenylation element binding protein 3
205582_s_at	0.01606267	2.05e-04	-4.1945982	0.64558	-2.31372211	GGT5	gamma-glutamyltransferase 5
220459_at	0.01606267	2.05e-04	4.1940318	0.6441	1.88977801	MCM3AP-AS1	MCM3AP antisense RNA 1
218061_at	0.01606267	2.05e-04	4.1939804	0.64396	1.14691533	MEA1	male-enhanced antigen 1
1554931_at	0.01609023	2.06e-04	-4.1928695	0.64105	-1.67019602	CYP4A22///CYP4A11	cytochrome P450 family 4 subfamily A member 22///cytochrome P450 family 4 subfamily A member 11
230867_at	0.01622399	2.08e-04	-4.1894393	0.63205	-2.29250751	COL6A6	collagen type VI alpha 6 chain
226839_at	0.01637665	2.10e-04	4.185625	0.62205	1.25827982	NR2C2AP	nuclear receptor 2C2 associated protein
219060_at	0.01644813	2.11e-04	4.183582	0.6167	1.46440517	WDYHV1	WDYHV motif containing 1
220060_s_at	0.0164867	2.12e-04	4.1822515	0.61321	1.81847908	PARPBP	PARP1 binding protein
244726_at	0.0165129	2.13e-04	4.181188	0.61042	1.18943332
204993_at	0.01654461	2.14e-04	4.1800085	0.60733	1.99524655	GNAZ	G protein subunit alpha z
212560_at	0.01665974	2.15e-04	-4.1770559	0.59959	-1.6874627	SORL1	sortilin related receptor 1
212022_s_at	0.01668634	2.16e-04	4.1759916	0.5968	1.61490728	MKI67	marker of proliferation Ki-67
235736_at	0.01671753	2.17e-04	4.1748321	0.59377	1.9748587	SMKR1	small lysine rich protein 1
202144_s_at	0.01675502	2.18e-04	4.1735411	0.59038	1.24484412	ADSL	adenylosuccinate lyase
226456_at	0.01676692	2.18e-04	4.1727923	0.58842	2.33055013	RMI2	RecQ mediated genome instability 2
232278_s_at	0.0168324	2.19e-04	4.1709162	0.58351	2.38840038	DEPDC1	DEP domain containing 1
224121_x_at	0.01684488	2.20e-04	4.1701576	0.58152	2.17384096	PLEKHB2	pleckstrin homology domain containing B2
208821_at	0.01691177	2.21e-04	4.1678957	0.5756	1.44877096	SNRPB	small nuclear ribonucleoprotein polypeptides B and B1
1569846_at	0.01691177	2.21e-04	4.1677644	0.57525	1.98671709
219306_at	0.01697389	2.22e-04	4.1659727	0.57056	2.21625856	KIF15	kinesin family member 15
217127_at	0.01711054	2.24e-04	-4.1626413	0.56184	-2.50385102	CTH	cystathionine gamma-lyase
222942_s_at	0.01720289	2.26e-04	4.1602431	0.55556	2.27197195	TIAM2	T-cell lymphoma invasion and metastasis 2
1557225_at	0.01720781	2.26e-04	-4.1596493	0.55401	-2.03170339	ASPG	asparaginase
207584_at	0.01731528	2.29e-04	-4.156074	0.54465	-2.25258281	LPA	lipoprotein(a)
214097_at	0.01731528	2.29e-04	4.1560375	0.54455	1.41791736	RPS21	ribosomal protein S21
205085_at	0.01731528	2.29e-04	4.1549021	0.54158	1.8333515	ORC1	origin recognition complex subunit 1
218657_at	0.01731528	2.29e-04	4.1548488	0.54144	1.98004978	RAPGEFL1	Rap guanine nucleotide exchange factor like 1
242469_at	0.01731528	2.30e-04	4.1540382	0.53932	1.29157699
228191_at	0.01731528	2.30e-04	4.1540265	0.53929	1.81913156	FLVCR1	feline leukemia virus subgroup C cellular receptor 1
241742_at	0.01731528	2.30e-04	-4.1535669	0.53809	-1.59196364	PRAM1	PML-RARA regulated adaptor molecule 1
244562_s_at	0.01731528	2.31e-04	-4.1530589	0.53676	-2.21909591
208496_x_at	0.01731528	2.31e-04	4.1530415	0.53671	1.32761567	HIST1H3G	histone cluster 1, H3g
202168_at	0.01732199	2.31e-04	4.1524183	0.53508	1.2645297	AK6///TAF9	adenylate kinase 6///TATA-box binding protein associated factor 9
204457_s_at	0.01732969	2.31e-04	-4.1517756	0.5334	-2.39242045	GAS1	growth arrest specific 1
1554830_a_at	0.01743778	2.33e-04	-4.14869	0.52533	-1.82361396	STEAP3	STEAP3 metalloreductase
1555403_a_at	0.01743778	2.34e-04	-4.1483303	0.52439	-1.99220041	CDH19	cadherin 19
242093_at	0.01743778	2.34e-04	-4.1481213	0.52384	-1.86654659	SYTL5	synaptotagmin like 5
228653_at	0.01749516	2.35e-04	-4.1464749	0.51954	-1.84331008	SAMD5	sterile alpha motif domain containing 5
212724_at	0.01753614	2.36e-04	-4.1451642	0.51611	-1.75659326	RND3	Rho family GTPase 3
210097_s_at	0.01754678	2.36e-04	4.1444676	0.51429	1.28754972	NOL7	nucleolar protein 7
238021_s_at	0.01765647	2.38e-04	4.1413494	0.50613	2.86801971	CRNDE	colorectal neoplasia differentially expressed (non-protein coding)
1554768_a_at	0.01765647	2.38e-04	4.1412988	0.506	2.24912839	MAD2L1	MAD2 mitotic arrest deficient-like 1 (yeast)
226319_s_at	0.01765813	2.39e-04	4.1407857	0.50466	1.21453519	ALYREF	Aly/REF export factor
230876_at	0.01774511	2.40e-04	4.1385657	0.49886	2.20616249	ZNF883	zinc finger protein 883
230081_at	0.01786663	2.43e-04	-4.1350487	0.48966	-1.92503521	PLCXD3	phosphatidylinositol specific phospholipase C X domain containing 3
1555250_a_at	0.01786663	2.43e-04	-4.1348426	0.48912	-1.74980077	CPEB3	cytoplasmic polyadenylation element binding protein 3
218308_at	0.01786663	2.43e-04	4.1347137	0.48879	2.16810877	TACC3	transforming acidic coiled-coil containing protein 3
1558714_at	0.01793284	2.44e-04	4.1324629	0.48291	1.79495619
209698_at	0.01793284	2.44e-04	4.1324499	0.48287	1.8243253	CCHCR1	coiled-coil alpha-helical rod protein 1
206070_s_at	0.01798106	2.45e-04	-4.1310227	0.47914	-2.33730534	EPHA3	EPH receptor A3
226492_at	0.01806375	2.47e-04	-4.1289213	0.47365	-1.52572985	SEMA6D	semaphorin 6D
209172_s_at	0.01813693	2.48e-04	4.1270138	0.46867	1.38425918	CENPF	centromere protein F
213478_at	0.01818615	2.49e-04	-4.1255793	0.46492	-1.93729319	KAZN	kazrin, periplakin interacting protein
232481_s_at	0.01838102	2.52e-04	-4.1213268	0.45382	-1.83717484	SLITRK6	SLIT and NTRK like family member 6
1556472_s_at	0.01851624	2.54e-04	-4.1182547	0.4458	-1.72198397	SCML4	sex comb on midleg-like 4 (Drosophila)
220005_at	0.0185778	2.56e-04	-4.1166054	0.44149	-2.02017147	P2RY13	purinergic receptor P2Y13
201473_at	0.0185847	2.56e-04	-4.1160023	0.43992	-1.5483893	JUNB	JunB proto-oncogene, AP-1 transcription factor subunit
230956_at	0.01868442	2.58e-04	4.113633	0.43373	1.86201017	COLCA1	colorectal cancer associated 1
1557418_at	0.01892194	2.61e-04	4.1086807	0.42081	2.22128	ACSL4	acyl-CoA synthetase long-chain family member 4
201088_at	0.01896982	2.62e-04	4.107171	0.41687	1.80293779	KPNA2	karyopherin subunit alpha 2
223642_at	0.01896982	2.63e-04	4.1066955	0.41563	2.07301421	ZIC2	Zic family member 2
203358_s_at	0.01896982	2.63e-04	4.1062218	0.41439	1.84083215	EZH2	enhancer of zeste 2 polycomb repressive complex 2 subunit
1560137_at	0.01896982	2.63e-04	-4.1059084	0.41358	-1.96986752
1562835_at	0.01899734	2.64e-04	-4.1049266	0.41101	-1.99149767
206550_s_at	0.01905752	2.65e-04	4.1033371	0.40687	1.32655664	NUP155	nucleoporin 155
227084_at	0.01911046	2.66e-04	4.1017193	0.40265	1.78436627	DTNA	dystrobrevin alpha
205259_at	0.01911046	2.67e-04	-4.1014208	0.40187	-2.12278472	NR3C2	nuclear receptor subfamily 3 group C member 2
213869_x_at	0.0191301	2.67e-04	4.1005912	0.39971	1.29223952	THY1	Thy-1 cell surface antigen
235296_at	0.01914084	2.68e-04	4.0999274	0.39798	1.44211494	EIF5A2	eukaryotic translation initiation factor 5A2
221521_s_at	0.01941027	2.72e-04	4.0945002	0.38383	1.70559112	GINS2	GINS complex subunit 2
223389_s_at	0.01960119	2.75e-04	4.0902035	0.37263	1.74474706	ZNF581	zinc finger protein 581
204508_s_at	0.01960119	2.75e-04	4.0900975	0.37235	2.39462586	CA12	carbonic anhydrase 12
211493_x_at	0.01965954	2.77e-04	4.0885795	0.3684	1.54206401	DTNA	dystrobrevin alpha
1552569_a_at	0.01979693	2.79e-04	-4.0856272	0.3607	-2.79148755	RTP3	receptor transporter protein 3
206610_s_at	0.01979693	2.79e-04	-4.0851824	0.35954	-1.58784467	F11	coagulation factor XI
218115_at	0.01982521	2.80e-04	4.0842147	0.35702	1.45178376	ASF1B	anti-silencing function 1B histone chaperone
1566968_at	0.01987363	2.81e-04	-4.0828878	0.35357	-1.99388462	SPRY4-IT1	SPRY4 intronic transcript 1
226980_at	0.02001115	2.83e-04	4.0799778	0.34599	2.28171476	DEPDC1B	DEP domain containing 1B
211609_x_at	0.02003132	2.84e-04	4.0784587	0.34203	1.45554467	PSMD4	proteasome 26S subunit, non-ATPase 4
231455_at	0.02003132	2.85e-04	-4.0782906	0.34159	-1.71304366	LINC00487	long intergenic non-protein coding RNA 487
201743_at	0.02003132	2.85e-04	-4.0782447	0.34148	-1.5574048	CD14	CD14 molecule
213362_at	0.02006418	2.86e-04	-4.0771196	0.33855	-2.23978781	PTPRD	protein tyrosine phosphatase, receptor type D
1562890_at	0.02006418	2.86e-04	4.0767483	0.33758	1.53982784
220994_s_at	0.02012	2.88e-04	4.0746912	0.33222	1.78785638	STXBP6	syntaxin binding protein 6
226586_at	0.02012	2.88e-04	4.0745285	0.3318	1.66171339	ANKS6	ankyrin repeat and sterile alpha motif domain containing 6
213194_at	0.02012	2.88e-04	4.0743943	0.33145	1.99771364	ROBO1	roundabout guidance receptor 1
213706_at	0.02028187	2.90e-04	-4.0710909	0.32285	-2.23635346	GPD1	glycerol-3-phosphate dehydrogenase 1
202246_s_at	0.02031363	2.91e-04	4.0700806	0.32022	1.30062559	CDK4	cyclin dependent kinase 4
206401_s_at	0.02036225	2.92e-04	4.0687772	0.31683	1.94485022	MAPT	microtubule associated protein tau
204776_at	0.02043686	2.94e-04	4.0669013	0.31195	1.67024887	THBS4	thrombospondin 4
221922_at	0.02043686	2.94e-04	4.0665715	0.31109	1.59513341	GPSM2	G-protein signaling modulator 2
202145_at	0.02059463	2.97e-04	-4.0632748	0.30251	-1.61016222	LY6E	lymphocyte antigen 6 complex, locus E
216984_x_at	0.02059463	2.97e-04	-4.0629332	0.30163	-2.75385095	IGLJ3///IGLV1-44///CKAP2///IGLV@///IGLC1	immunoglobulin lambda joining 3///immunoglobulin lambda variable 1-44///cytoskeleton associated protein 2///immunoglobulin lambda variable cluster///immunoglobulin lambda constant 1
211458_s_at	0.02061857	2.98e-04	-4.0620693	0.29938	-2.02642906	GABARAPL3///GABARAPL1	GABA type A receptor associated protein like 3 pseudogene///GABA type A receptor associated protein like 1
204558_at	0.020798	3.01e-04	4.0585364	0.29019	2.02096532	RAD54L	RAD54-like (S. cerevisiae)
219246_s_at	0.02090298	3.03e-04	4.0562951	0.28436	1.30550273	OGFOD2	2-oxoglutarate and iron dependent oxygenase domain containing 2
207690_at	0.02091725	3.03e-04	4.0556032	0.28256	1.59835916	ALX3	ALX homeobox 3
205871_at	0.02114213	3.07e-04	-4.0513485	0.2715	-2.07821207	PLGLB1///PLGLB2	plasminogen-like B1///plasminogen-like B2
239704_at	0.02114701	3.08e-04	-4.0506115	0.26959	-1.77913604	RNF144B	ring finger protein 144B
244567_at	0.02114701	3.08e-04	4.0503708	0.26896	3.49320286
206068_s_at	0.0212735	3.10e-04	-4.0478006	0.26228	-2.76747447	ACADL	acyl-CoA dehydrogenase, long chain
204962_s_at	0.02130005	3.11e-04	4.0469101	0.25997	2.21531508	SLC35F6///CENPA	solute carrier family 35 member F6///centromere protein A
204078_at	0.02134889	3.12e-04	4.0456487	0.25669	2.08970483	P3H4	prolyl 3-hydroxylase family member 4 (non-enzymatic)
244385_at	0.02145191	3.14e-04	-4.0432365	0.25043	-1.79491274	KDM4C	lysine demethylase 4C
204787_at	0.02145191	3.14e-04	-4.0430441	0.24993	-1.75590739	VSIG4	V-set and immunoglobulin domain containing 4
216308_x_at	0.02153349	3.16e-04	-4.0412479	0.24526	-1.49437964	GRHPR	glyoxylate and hydroxypyruvate reductase
202846_s_at	0.02159681	3.17e-04	4.0396144	0.24102	1.10714979	PIGC	phosphatidylinositol glycan anchor biosynthesis class C
219478_at	0.02159681	3.18e-04	-4.0393149	0.24024	-2.24009304	WFDC1	WAP four-disulfide core domain 1
212186_at	0.02183956	3.22e-04	4.03489	0.22875	1.58674696	ACACA	acetyl-CoA carboxylase alpha
232603_at	0.02191622	3.23e-04	-4.0331992	0.22436	-2.13102284	DCDC5///DCDC1	doublecortin domain containing 5///doublecortin domain containing 1
225275_at	0.02196657	3.25e-04	4.0316339	0.2203	1.7169094	EDIL3	EGF like repeats and discoidin domains 3
1560853_x_at	0.02196657	3.25e-04	4.0314982	0.21995	1.8880467	ZNF826P	zinc finger protein 826, pseudogene
222740_at	0.02215564	3.28e-04	4.0280031	0.21087	1.74745829	ATAD2	ATPase family, AAA domain containing 2
222073_at	0.02219659	3.29e-04	-4.0265527	0.20711	-2.94446661	COL4A3	collagen type IV alpha 3 chain
234222_at	0.02219659	3.29e-04	-4.0264647	0.20688	-1.94109249
233149_at	0.02246032	3.34e-04	4.0216328	0.19435	1.86357385	RPS11P6	ribosomal protein S11 pseudogene 6
213310_at	0.02246032	3.34e-04	4.0210039	0.19272	1.35918931	CASC7///AGO2	cancer susceptibility candidate 7 (non-protein coding)///argonaute 2, RISC catalytic component
200882_s_at	0.02246032	3.34e-04	4.0208405	0.19229	1.43848936	PSMD4	proteasome 26S subunit, non-ATPase 4
237481_at	0.02246032	3.36e-04	4.0197521	0.18947	2.13009079	ACAD10	acyl-CoA dehydrogenase family member 10
221923_s_at	0.02246032	3.36e-04	4.019499	0.18881	1.44198818	NPM1	nucleophosmin
210611_s_at	0.02246032	3.36e-04	4.0192074	0.18806	1.88638963	DTNA	dystrobrevin alpha
200632_s_at	0.02246032	3.36e-04	4.019189	0.18801	1.72378801	NDRG1	N-myc downstream regulated 1
57539_at	0.02250804	3.37e-04	-4.0179963	0.18492	-1.59146495	ZGPAT///LIME1	zinc finger CCCH-type and G-patch domain containing///Lck interacting transmembrane adaptor 1
206918_s_at	0.02254775	3.39e-04	4.0165157	0.18108	1.14296474	CPNE1	copine 1
205749_at	0.02254775	3.39e-04	-4.0164978	0.18103	-2.45500693	CYP1A1	cytochrome P450 family 1 subfamily A member 1
1552568_at	0.02260823	3.41e-04	-4.0144752	0.17579	-2.07525451	RTP3	receptor transporter protein 3
1568629_s_at	0.02260823	3.41e-04	4.0144038	0.1756	1.54992804	PIK3R2	phosphoinositide-3-kinase regulatory subunit 2
210091_s_at	0.02260823	3.41e-04	4.0142413	0.17518	2.37720326	DTNA	dystrobrevin alpha
219054_at	0.02291073	3.46e-04	-4.0090666	0.16177	-1.24394388	NPR3	natriuretic peptide receptor 3
1558164_s_at	0.02294553	3.47e-04	4.0079629	0.15891	1.85919251	PEX13	peroxisomal biogenesis factor 13
207589_at	0.02294553	3.47e-04	-4.0076609	0.15813	-2.17853054	ADRA1B	adrenoceptor alpha 1B
204033_at	0.02296344	3.48e-04	4.0064803	0.15507	1.99597352	TRIP13	thyroid hormone receptor interactor 13
223607_x_at	0.02296344	3.48e-04	4.0064606	0.15502	1.25167827	ZSWIM1	zinc finger SWIM-type containing 1
210854_x_at	0.02296344	3.49e-04	4.0060419	0.15393	1.9907032	SLC6A8	solute carrier family 6 member 8
206921_at	0.02296344	3.49e-04	4.0056604	0.15294	1.68838244	GLE1	GLE1, RNA export mediator
234194_at	0.02306526	3.51e-04	4.0036522	0.14774	2.60316811
206140_at	0.02325972	3.54e-04	-4.000131	0.13862	-1.92364814	LHX2	LIM homeobox 2
213627_at	0.02325972	3.55e-04	3.999798	0.13776	1.23121545	MAGED2	MAGE family member D2
235704_at	0.02332558	3.56e-04	3.9983607	0.13404	1.64773808	LOC102723983///DAZAP2	uncharacterized LOC102723983///DAZ associated protein 2
232707_at	0.02339107	3.58e-04	3.9969322	0.13034	2.58099912	ISX	intestine specific homeobox
215506_s_at	0.02347726	3.59e-04	-3.9951918	0.12583	-2.30773592	DIRAS3	DIRAS family GTPase 3
221848_at	0.02361323	3.62e-04	-3.9927029	0.11939	-1.52677687	ZGPAT	zinc finger CCCH-type and G-patch domain containing
226517_at	0.02365498	3.63e-04	3.991646	0.11665	1.75360579	BCAT1	branched chain amino acid transaminase 1
205107_s_at	0.02365552	3.63e-04	3.9912124	0.11553	1.57855014	EFNA4	ephrin A4
228158_at	0.02370162	3.65e-04	3.9900713	0.11258	1.84154084	LOC100996735///LOC100996732///LOC654342///LOC645166	uncharacterized LOC100996735///uncharacterized LOC100996732///lymphocyte-specific protein 1 pseudogene///lymphocyte-specific protein 1 pseudogene
1557803_at	0.02370162	3.65e-04	3.9895304	0.11118	1.53625223
235434_at	0.02370162	3.66e-04	3.9888561	0.10943	1.52146826	CCDC134	coiled-coil domain containing 134
203819_s_at	0.02370162	3.66e-04	3.9888198	0.10934	3.11444181	IGF2BP3	insulin like growth factor 2 mRNA binding protein 3
214431_at	0.02376473	3.67e-04	3.9873362	0.1055	1.26843468	GMPS	guanine monophosphate synthase
230109_at	0.02376473	3.68e-04	-3.9866124	0.10363	-1.93056958	PDE7B	phosphodiesterase 7B
242463_x_at	0.02376473	3.68e-04	3.9866021	0.1036	1.49056675	ZNF600	zinc finger protein 600
243805_at	0.02380887	3.69e-04	-3.9855174	0.1008	-1.73224091	CCBE1	collagen and calcium binding EGF domains 1
209540_at	0.02383526	3.70e-04	-3.9847004	0.09868	-2.02374416	IGF1	insulin like growth factor 1
206629_at	0.02409646	3.75e-04	-3.9803845	0.08752	-2.15541317	ADAMTSL2	ADAMTS like 2
214804_at	0.02416675	3.76e-04	3.9789231	0.08374	1.65798706	CENPI	centromere protein I
236141_at	0.02425476	3.78e-04	-3.9772037	0.0793	-2.43259961	HAND2-AS1	HAND2 antisense RNA 1 (head to head)
225524_at	0.02428007	3.79e-04	-3.9764115	0.07725	-1.44127964	ANTXR2	anthrax toxin receptor 2
207220_at	0.0243704	3.81e-04	-3.9746649	0.07273	-1.61272936	ART4	ADP-ribosyltransferase 4 (Dombrock blood group)
242541_at	0.02442801	3.82e-04	-3.9734023	0.06947	-1.61240261	ABCA9	ATP binding cassette subfamily A member 9
238756_at	0.02460983	3.85e-04	3.9701474	0.06106	1.96972183	GAS2L3	growth arrest specific 2 like 3
206030_at	0.02460983	3.86e-04	-3.9697065	0.05992	-2.42343435	ASPA	aspartoacylase
228528_at	0.02460983	3.86e-04	-3.9694975	0.05938	-1.48954794	MIR29C///MIR29B2	microRNA 29c///microRNA 29b-2
214146_s_at	0.02467641	3.88e-04	-3.9681145	0.05581	-2.79771118	PPBP	pro-platelet basic protein
201592_at	0.02467714	3.89e-04	3.9669283	0.05274	1.28562158	EIF3H	eukaryotic translation initiation factor 3 subunit H
224367_at	0.02467714	3.89e-04	3.9668735	0.0526	1.97824106	BEX2	brain expressed X-linked 2
235199_at	0.02467714	3.89e-04	-3.9668569	0.05256	-1.36213102	RNF125	ring finger protein 125
201577_at	0.02468888	3.90e-04	3.966272	0.05105	1.54691589	NME1	NME/NM23 nucleoside diphosphate kinase 1
229374_at	0.02475127	3.91e-04	-3.9649547	0.04764	-1.55912383	EPHA4	EPH receptor A4
205756_s_at	0.02488669	3.94e-04	-3.9624348	0.04113	-1.63424926	F8	coagulation factor VIII
219215_s_at	0.02488669	3.94e-04	3.9621751	0.04046	1.82030671	SLC39A4	solute carrier family 39 member 4
217504_at	0.0249935	3.96e-04	-3.9602296	0.03544	-2.04907142	ABCA6	ATP binding cassette subfamily A member 6
223666_at	0.02501578	3.97e-04	3.9594982	0.03355	2.45946143	SNX5	sorting nexin 5
239973_at	0.02503327	3.98e-04	3.9588361	0.03184	1.35495065
217013_at	0.02529612	4.03e-04	-3.9546855	0.02113	-1.93588167	AZGP1P1	alpha-2-glycoprotein 1, zinc-binding pseudogene 1
202882_x_at	0.02536202	4.04e-04	3.9533427	0.01766	1.19066086	NOL7	nucleolar protein 7
207050_at	0.02540537	4.05e-04	3.9522905	0.01495	1.60490423	CACNA2D1	calcium voltage-gated channel auxiliary subunit alpha2delta 1
208113_x_at	0.02540537	4.06e-04	3.9518693	0.01386	1.23258147	PABPC3	poly(A) binding protein cytoplasmic 3
201127_s_at	0.02540537	4.06e-04	3.9515002	0.01291	1.12553981	ACLY	ATP citrate lyase
218252_at	0.0256166	4.10e-04	3.9481256	0.0042	2.01273245	CKAP2	cytoskeleton associated protein 2
208471_at	0.0257463	4.13e-04	-3.9459076	-0.00152	-2.12762969	HPR	haptoglobin-related protein
242678_at	0.02593937	4.16e-04	3.9428227	-0.00948	1.62773995
219873_at	0.02598127	4.17e-04	-3.9418362	-0.01202	-1.48289634	COLEC11	collectin subfamily member 11
240125_at	0.02612672	4.20e-04	3.9394281	-0.01823	1.2974695
228504_at	0.0262047	4.22e-04	-3.9379526	-0.02203	-2.42350634	SCN7A	sodium voltage-gated channel alpha subunit 7
226462_at	0.02621272	4.23e-04	3.9371965	-0.02398	1.52903011	STXBP6	syntaxin binding protein 6
208963_x_at	0.02621272	4.23e-04	3.9370294	-0.02441	2.13694953	MIR1908///FADS1	microRNA 1908///fatty acid desaturase 1
201942_s_at	0.02621984	4.23e-04	3.936526	-0.02571	1.40956659	CPD	carboxypeptidase D
223280_x_at	0.02664819	4.31e-04	-3.9303112	-0.04172	-1.7034355	MS4A6A	membrane spanning 4-domains A6A
200999_s_at	0.02664846	4.31e-04	3.9299023	-0.04277	1.53564246	CKAP4	cytoskeleton associated protein 4
218594_at	0.02669359	4.33e-04	3.9288907	-0.04538	1.27885993	HEATR1	HEAT repeat containing 1
214393_at	0.02680059	4.35e-04	3.9268065	-0.05075	1.82960446	RND2	Rho family GTPase 2
206916_x_at	0.02680059	4.35e-04	-3.9264792	-0.05159	-1.88316957	TAT	tyrosine aminotransferase
203029_s_at	0.02680059	4.36e-04	-3.9262439	-0.0522	-2.13165258	PTPRN2	protein tyrosine phosphatase, receptor type N2
209460_at	0.02684204	4.37e-04	-3.9252865	-0.05466	-1.82531371	ABAT	4-aminobutyrate aminotransferase
223311_s_at	0.02718178	4.43e-04	3.920372	-0.06732	1.12471012	MTA3	metastasis associated 1 family member 3
244407_at	0.02728224	4.45e-04	-3.9186459	-0.07176	-2.13802471	CYP39A1	cytochrome P450 family 39 subfamily A member 1
236539_at	0.02740203	4.48e-04	-3.9166719	-0.07684	-1.62882418	PTPN22	protein tyrosine phosphatase, non-receptor type 22
238451_at	0.02746878	4.49e-04	3.9152712	-0.08044	2.19397247	MPP7	membrane palmitoylated protein 7
224527_at	0.02746878	4.50e-04	-3.9145299	-0.08235	-1.78451679	LOC100653137///CDH23	cadherin-23-like///cadherin-related 23
1552670_a_at	0.02746878	4.50e-04	-3.914479	-0.08248	-1.95996837	PPP1R3B	protein phosphatase 1 regulatory subunit 3B
211302_s_at	0.02746878	4.51e-04	-3.9141948	-0.08321	-1.43356679	PDE4B	phosphodiesterase 4B
201897_s_at	0.02751485	4.52e-04	3.9131934	-0.08579	1.45747393	CKS1B	CDC28 protein kinase regulatory subunit 1B
207330_at	0.02758557	4.54e-04	-3.9118725	-0.08919	-2.12015866	PZP	PZP, alpha-2-macroglobulin like
227695_at	0.02763173	4.55e-04	-3.9108733	-0.09176	-1.83966664	LOC100287413///GLYATL1	uncharacterized LOC100287413///glycine-N-acyltransferase like 1
217714_x_at	0.02765361	4.56e-04	3.9101904	-0.09351	1.15529321	MIR3917///STMN1	microRNA 3917///stathmin 1
232065_x_at	0.02791247	4.60e-04	3.9064468	-0.10314	1.42460175	CENPL	centromere protein L
205079_s_at	0.0279569	4.62e-04	-3.9054779	-0.10563	-1.33981233	MPDZ	multiple PDZ domain crumbs cell polarity complex component
205342_s_at	0.02801282	4.63e-04	3.9041623	-0.10901	2.57589227	SULT1C2	sulfotransferase family 1C member 2
235931_at	0.02801282	4.64e-04	3.9039657	-0.10952	1.66429466	METTL21A	methyltransferase like 21A
232283_at	0.02812962	4.66e-04	3.9020747	-0.11438	1.67442917	LYSMD1	LysM domain containing 1
209978_s_at	0.02818139	4.67e-04	-3.9010179	-0.11709	-1.43436502	PLG///LPA	plasminogen///lipoprotein(a)
57516_at	0.02820133	4.68e-04	3.900368	-0.11877	1.20454628	ZNF764	zinc finger protein 764
1555229_a_at	0.02843357	4.73e-04	-3.8969337	-0.12759	-1.86874133	C1S	complement component 1, s subcomponent
242260_at	0.02843357	4.73e-04	3.8964678	-0.12879	2.26122023	MATR3	matrin 3
208562_s_at	0.02843357	4.74e-04	-3.895969	-0.13007	-1.85500992	ABCC9	ATP binding cassette subfamily C member 9
203500_at	0.02843357	4.74e-04	-3.8957204	-0.13071	-1.33088787	GCDH	glutaryl-CoA dehydrogenase
205044_at	0.02843357	4.75e-04	-3.8954484	-0.13141	-2.12978495	GABRP	gamma-aminobutyric acid type A receptor pi subunit
205449_at	0.02849863	4.77e-04	3.8938005	-0.13564	1.74923448	SAC3D1	SAC3 domain containing 1
206024_at	0.02849863	4.77e-04	-3.8937168	-0.13585	-2.4266602	HPD	4-hydroxyphenylpyruvate dioxygenase
216034_at	0.02849863	4.78e-04	3.8931032	-0.13743	1.60216245	ZNF280A	zinc finger protein 280A
202344_at	0.02849863	4.78e-04	3.8930561	-0.13755	1.47699495	HSF1	heat shock transcription factor 1
218741_at	0.02852136	4.79e-04	3.8923778	-0.13929	2.4941666	CENPM	centromere protein M
214055_x_at	0.02855464	4.80e-04	3.8915673	-0.14137	1.05403636	PRRC2C	proline rich coiled-coil 2C
217897_at	0.02855773	4.81e-04	-3.8907176	-0.14356	-1.1322602	FXYD6	FXYD domain containing ion transport regulator 6
225554_s_at	0.02855773	4.81e-04	3.8907162	-0.14356	1.04423309	ANAPC7	anaphase promoting complex subunit 7
209774_x_at	0.02855773	4.82e-04	-3.890357	-0.14448	-2.50931213	CXCL2	C-X-C motif chemokine ligand 2
203009_at	0.02857364	4.82e-04	3.8897671	-0.146	1.76303067	BCAM	basal cell adhesion molecule (Lutheran blood group)
227933_at	0.0286654	4.84e-04	3.8882251	-0.14996	2.02865844	LINGO1	leucine rich repeat and Ig domain containing 1
244427_at	0.02869805	4.86e-04	3.887427	-0.15201	1.76195408	KIF23	kinesin family member 23
219803_at	0.02871763	4.86e-04	-3.8867316	-0.15379	-1.63368157	ANGPTL3	angiopoietin like 3
205042_at	0.02871763	4.87e-04	-3.8864052	-0.15463	-1.47774326	GNE	glucosamine (UDP-N-acetyl)-2-epimerase/N-acetylmannosamine kinase
241243_at	0.02872754	4.88e-04	3.8856132	-0.15666	1.65314056
208962_s_at	0.02872754	4.88e-04	3.8855063	-0.15694	1.76634778	MIR1908///FADS1	microRNA 1908///fatty acid desaturase 1
209160_at	0.02882192	4.91e-04	3.8831976	-0.16286	1.47699594	AKR1C3	aldo-keto reductase family 1, member C3
223170_at	0.02882192	4.91e-04	3.8831567	-0.16297	1.41432488	TMEM98	transmembrane protein 98
228207_at	0.02882192	4.91e-04	3.8831289	-0.16304	1.33779388	LOC100499489	uncharacterized LOC100499489
203547_at	0.02882192	4.92e-04	-3.8826518	-0.16426	-1.44968788	CD4	CD4 molecule
226228_at	0.02882192	4.94e-04	-3.8814849	-0.16726	-2.23321434	AQP4	aquaporin 4
204748_at	0.02882192	4.94e-04	-3.8813481	-0.16761	-2.50771105	PTGS2	prostaglandin-endoperoxide synthase 2
209459_s_at	0.02882192	4.94e-04	-3.8812144	-0.16795	-1.74443688	ABAT	4-aminobutyrate aminotransferase
214677_x_at	0.02882192	4.94e-04	-3.8809624	-0.1686	-2.12459633	IGLC1	immunoglobulin lambda constant 1
218552_at	0.02882192	4.94e-04	-3.8808594	-0.16886	-1.27839036	ECHDC2	enoyl-CoA hydratase domain containing 2
224428_s_at	0.02884969	4.95e-04	3.8801297	-0.17073	2.48992816	CDCA7	cell division cycle associated 7
229819_at	0.02894463	4.98e-04	-3.8785649	-0.17475	-1.56535114	A1BG	alpha-1-B glycoprotein
1568623_a_at	0.02896494	4.99e-04	3.8779301	-0.17638	1.82406685	SLC35E4	solute carrier family 35 member E4
203453_at	0.02906011	5.01e-04	-3.8763678	-0.18038	-1.71002422	SCNN1A	sodium channel epithelial 1 alpha subunit
205936_s_at	0.02907781	5.02e-04	-3.8757367	-0.182	-1.95572703	HK3	hexokinase 3
226487_at	0.02907781	5.02e-04	3.8753857	-0.1829	1.97541498	FAM222A	family with sequence similarity 222 member A
210008_s_at	0.02917012	5.04e-04	3.8738641	-0.1868	1.80379244	MRPS12	mitochondrial ribosomal protein S12
220194_at	0.02927477	5.07e-04	3.8721948	-0.19108	1.80717065	NSUN7	NOP2/Sun RNA methyltransferase family member 7
204359_at	0.02933786	5.08e-04	-3.8710397	-0.19405	-1.62800539	LOC100506718///FLRT2	uncharacterized LOC100506718///fibronectin leucine rich transmembrane protein 2
224244_s_at	0.02933806	5.09e-04	-3.8706574	-0.19503	-2.3469712	APOA5	apolipoprotein A5
226069_at	0.02947461	5.12e-04	-3.8686064	-0.20028	-2.15121015	PRICKLE1	prickle planar cell polarity protein 1
232796_at	0.02957616	5.14e-04	3.866989	-0.20443	2.15308779
237716_at	0.02990216	5.20e-04	-3.8626631	-0.21551	-1.35709114
222662_at	0.02994595	5.21e-04	-3.8617575	-0.21783	-1.92862876	PPP1R3B	protein phosphatase 1 regulatory subunit 3B
225427_s_at	0.02999026	5.24e-04	3.8602503	-0.22169	1.24687705	NAXE	NAD(P)HX epimerase
236805_at	0.02999026	5.24e-04	3.86013	-0.222	1.83755352	STKLD1	serine/threonine kinase like domain containing 1
224613_s_at	0.02999026	5.24e-04	3.8600919	-0.2221	1.48712143	DNAJC5	DnaJ heat shock protein family (Hsp40) member C5
202737_s_at	0.03000447	5.25e-04	3.8594049	-0.22386	1.38820416	LSM4	LSM4 homolog, U6 small nuclear RNA and mRNA degradation associated
242626_at	0.03000447	5.26e-04	-3.8588259	-0.22534	-1.90522345	SAMD5	sterile alpha motif domain containing 5
228397_at	0.03000447	5.26e-04	3.8587914	-0.22543	1.35574762	TUG1	taurine up-regulated 1 (non-protein coding)
227042_at	0.03001269	5.26e-04	3.8583169	-0.22665	0.97231152	YDJC	YdjC homolog (bacterial)
216576_x_at	0.03010591	5.29e-04	-3.8568242	-0.23047	-2.71766785	IGK///IGKC	immunoglobulin kappa locus///immunoglobulin kappa constant
237159_x_at	0.03012946	5.30e-04	3.8558785	-0.23289	1.71574074	AP1S3	adaptor related protein complex 1 sigma 3 subunit
1568596_a_at	0.03012946	5.31e-04	3.8555227	-0.2338	1.42365693	TROAP	trophinin associated protein
202861_at	0.03012946	5.31e-04	-3.8554185	-0.23407	-1.19774927	MIR6883///PER1	microRNA 6883///period circadian clock 1
205649_s_at	0.03026079	5.34e-04	-3.8534773	-0.23904	-1.47716067	FGA	fibrinogen alpha chain
216360_x_at	0.03033997	5.35e-04	3.852162	-0.24241	1.95922701	RRP12	ribosomal RNA processing 12 homolog
33494_at	0.03035494	5.36e-04	-3.8516109	-0.24382	-1.73112902	ETFDH	electron transfer flavoprotein dehydrogenase
205043_at	0.03037107	5.37e-04	-3.8510466	-0.24526	-2.89443072	CFTR	cystic fibrosis transmembrane conductance regulator
223660_at	0.03052074	5.41e-04	-3.8484034	-0.25202	-1.90834235	ADORA3	adenosine A3 receptor
220149_at	0.03052074	5.41e-04	3.8482976	-0.25229	1.39258766	C2orf54	chromosome 2 open reading frame 54
220224_at	0.03052074	5.41e-04	-3.8481582	-0.25265	-1.93275995	HAO1	hydroxyacid oxidase 1
1570505_at	0.03052809	5.42e-04	-3.8476999	-0.25382	-2.24227275	ABCB4	ATP binding cassette subfamily B member 4
205249_at	0.03053407	5.43e-04	-3.8472582	-0.25495	-1.81446972	EGR2	early growth response 2
233445_at	0.03056443	5.44e-04	3.8465292	-0.25682	2.0792981
1564471_at	0.03072648	5.48e-04	3.844112	-0.263	1.81615772	LOC100130815	uncharacterized LOC100130815
242680_at	0.03072648	5.48e-04	-3.8438823	-0.26359	-2.09124767	AVPR1A	arginine vasopressin receptor 1A
201258_at	0.03072937	5.49e-04	3.8434787	-0.26462	1.06666255	RPS16	ribosomal protein S16
1558750_a_at	0.03075205	5.50e-04	3.8428435	-0.26625	2.00672901	LOC100288637///ARHGAP11B	OTU deubiquitinase 7A pseudogene///Rho GTPase activating protein 11B
1559063_at	0.03079093	5.51e-04	-3.8417826	-0.26896	-1.37568985
221048_x_at	0.03079093	5.51e-04	3.8416503	-0.2693	1.64193858	C17orf80	chromosome 17 open reading frame 80
202326_at	0.03091418	5.54e-04	3.8398413	-0.27393	1.29940943	EHMT2	euchromatic histone lysine methyltransferase 2
217047_s_at	0.03094985	5.55e-04	-3.8390574	-0.27593	-1.51916925	FAM13A	family with sequence similarity 13 member A
215702_s_at	0.0312009	5.60e-04	-3.8357755	-0.28432	-2.41200196	CFTR	cystic fibrosis transmembrane conductance regulator
201930_at	0.03121025	5.61e-04	3.8353001	-0.28553	1.37734433	MCM6	minichromosome maintenance complex component 6
208511_at	0.03126532	5.63e-04	3.8342972	-0.2881	2.04499073	PTTG3P	pituitary tumor-transforming 3, pseudogene
211514_at	0.03128518	5.64e-04	3.8337016	-0.28962	1.97676773	DSTYK	dual serine/threonine and tyrosine protein kinase
1553151_at	0.03134699	5.65e-04	3.8326233	-0.29238	2.01047472	ATP6V0D2	ATPase H+ transporting V0 subunit d2
211908_x_at	0.03136385	5.66e-04	-3.8320634	-0.29381	-2.2743188	IGK	immunoglobulin kappa locus
226096_at	0.03145182	5.68e-04	-3.830687	-0.29732	-2.79174598	FNDC5	fibronectin type III domain containing 5
208650_s_at	0.03147181	5.69e-04	3.8300926	-0.29884	2.14876047	CD24	CD24 molecule
210157_at	0.03153062	5.71e-04	3.829054	-0.30149	2.0060885	URI1	URI1, prefoldin like chaperone
1555694_a_at	0.03171187	5.75e-04	3.8266204	-0.30771	1.54653741	KCNIP3	potassium voltage-gated channel interacting protein 3
209138_x_at	0.03177828	5.77e-04	-3.825501	-0.31057	-2.29142225	IGLC1	immunoglobulin lambda constant 1
209165_at	0.03180016	5.78e-04	3.8248887	-0.31213	1.10910457	AATF	apoptosis antagonizing transcription factor
1555538_s_at	0.03182249	5.79e-04	-3.8242718	-0.31371	-2.05603539	FAM9B	family with sequence similarity 9 member B
240448_at	0.03185767	5.80e-04	3.8235098	-0.31565	2.03131789
206666_at	0.03217215	5.86e-04	-3.8195808	-0.32568	-1.94233703	GZMK	granzyme K
233115_at	0.03217215	5.87e-04	3.819237	-0.32656	1.98808715
213974_at	0.03221564	5.88e-04	-3.8183869	-0.32873	-1.60301979	ADAMTSL3	ADAMTS like 3
205141_at	0.03234663	5.91e-04	-3.8165592	-0.3334	-1.23205231	ANG	angiogenin
228224_at	0.03236327	5.92e-04	-3.8159327	-0.335	-1.98841703	PRELP	proline and arginine rich end leucine rich repeat protein
214864_s_at	0.03236327	5.93e-04	-3.8156509	-0.33571	-1.27347798	GRHPR	glyoxylate and hydroxypyruvate reductase
222257_s_at	0.03236344	5.94e-04	-3.8147745	-0.33795	-1.99045807	ACE2	angiotensin I converting enzyme 2
236576_at	0.03236344	5.94e-04	-3.8147662	-0.33797	-1.81422402	CTNNA3	catenin alpha 3
227943_at	0.03236344	5.95e-04	3.8144257	-0.33884	1.58206778
216462_at	0.03236344	5.95e-04	3.8142081	-0.3394	2.01686491
231982_at	0.0323746	5.96e-04	-3.8137241	-0.34063	-2.66018288	SMIM24	small integral membrane protein 24
211442_x_at	0.03240535	5.97e-04	-3.813022	-0.34242	-1.50613556	CYP3A43	cytochrome P450 family 3 subfamily A member 43
207558_s_at	0.03256557	6.01e-04	3.8106445	-0.34849	1.79492519	PITX2	paired like homeodomain 2
220755_s_at	0.03256557	6.01e-04	3.8105226	-0.3488	1.45760456	C6orf48	chromosome 6 open reading frame 48
219708_at	0.03257117	6.02e-04	3.8101024	-0.34987	1.49396868	NT5M	5',3'-nucleotidase, mitochondrial
213293_s_at	0.03265847	6.04e-04	-3.8087771	-0.35325	-1.51243583	TRIM22	tripartite motif containing 22
233421_s_at	0.03292378	6.10e-04	3.8054077	-0.36184	1.79928663	NUP133	nucleoporin 133
206641_at	0.03292378	6.10e-04	-3.8050202	-0.36283	-2.43993605	TNFRSF17	TNF receptor superfamily member 17
238561_s_at	0.03292378	6.11e-04	3.8044728	-0.36422	2.03108764	UTP23	UTP23, small subunit processome component
243110_x_at	0.03292378	6.11e-04	-3.8043846	-0.36445	-3.21661869	NPW	neuropeptide W
201112_s_at	0.03292378	6.12e-04	3.8040366	-0.36533	1.22664139	CSE1L	chromosome segregation 1 like
209836_x_at	0.03292378	6.12e-04	3.8037128	-0.36616	1.24149731	BOLA2B///BOLA2	bolA family member 2B///bolA family member 2
226225_at	0.03305605	6.15e-04	-3.8019074	-0.37076	-1.96073903	MCC	mutated in colorectal cancers
229649_at	0.03307809	6.16e-04	3.8013113	-0.37228	2.28560952	NRXN3	neurexin 3
206000_at	0.03314989	6.18e-04	3.8001723	-0.37518	2.98201369	MEP1A	meprin A subunit alpha
208964_s_at	0.03344587	6.25e-04	3.7962081	-0.38528	1.66278272	MIR1908///FADS1	microRNA 1908///fatty acid desaturase 1
220186_s_at	0.03344587	6.26e-04	-3.7960227	-0.38575	-1.22482085	CDHR2	cadherin related family member 2
224243_at	0.03344587	6.26e-04	-3.7957164	-0.38653	-1.90927217	APOA5	apolipoprotein A5
243041_s_at	0.03344587	6.27e-04	-3.7953409	-0.38749	-2.13121884
233471_at	0.03344587	6.27e-04	3.7951877	-0.38788	1.18419991	PTPN5	protein tyrosine phosphatase, non-receptor type 5
235061_at	0.03355367	6.30e-04	-3.7936705	-0.39174	-2.06438297	PPM1K	protein phosphatase, Mg2+/Mn2+ dependent 1K
202686_s_at	0.0335632	6.30e-04	-3.7932152	-0.3929	-1.33112296	AXL	AXL receptor tyrosine kinase
215121_x_at	0.03357876	6.32e-04	-3.7924182	-0.39493	-2.32394821	CYAT1///IGLV1-44///IGLC1	immunoglobulin lambda light chain-like///immunoglobulin lambda variable 1-44///immunoglobulin lambda constant 1
207076_s_at	0.03357876	6.32e-04	-3.7921732	-0.39556	-1.53889152	ASS1	argininosuccinate synthase 1
223274_at	0.03357876	6.33e-04	3.7919919	-0.39602	1.6181916	TCF19	transcription factor 19
225676_s_at	0.03360312	6.34e-04	3.7913782	-0.39758	1.61335374	DCAF13	DDB1 and CUL4 associated factor 13
224695_at	0.03367399	6.36e-04	3.7902648	-0.40042	1.25760826	CNOT11	CCR4-NOT transcription complex subunit 11
244593_at	0.03367734	6.37e-04	3.7896007	-0.40211	1.75777771	HID1	HID1 domain containing
201764_at	0.03367734	6.37e-04	3.7894562	-0.40247	1.27219659	TMEM106C	transmembrane protein 106C
209709_s_at	0.03367734	6.38e-04	3.788894	-0.40391	1.99864876	HMMR	hyaluronan mediated motility receptor
203160_s_at	0.03367734	6.38e-04	3.7887336	-0.40431	1.20148443	RNF8	ring finger protein 8
235915_at	0.03367734	6.39e-04	-3.7883038	-0.40541	-1.60036307
222433_at	0.03367734	6.39e-04	3.7881303	-0.40585	1.57169382	ENAH	enabled homolog (Drosophila)
218921_at	0.03369899	6.40e-04	-3.7875491	-0.40733	-1.96646495	SIGIRR	single Ig and TIR domain containing
241994_at	0.03378995	6.43e-04	-3.7862249	-0.4107	-2.61896261	XDH	xanthine dehydrogenase
224356_x_at	0.03393903	6.46e-04	-3.784283	-0.41564	-1.55944258	MS4A6A	membrane spanning 4-domains A6A
209421_at	0.03398873	6.48e-04	3.7834054	-0.41787	1.6606884	MSH2	mutS homolog 2
209894_at	0.03402229	6.49e-04	-3.7827006	-0.41967	-1.91333482	LEPROT///LEPR	leptin receptor overlapping transcript///leptin receptor
1555765_a_at	0.0344408	6.58e-04	3.7777841	-0.43217	2.9077394	GNG4	G protein subunit gamma 4
210233_at	0.0344408	6.59e-04	-3.777242	-0.43355	-1.76263034	IL1RAP	interleukin 1 receptor accessory protein
223930_at	0.0344408	6.59e-04	3.7771061	-0.43389	1.20709553
228601_at	0.0344408	6.60e-04	3.7768855	-0.43446	2.97167798	HAGLR	HOXD antisense growth-associated long non-coding RNA
214414_x_at	0.03445547	6.60e-04	-3.7763854	-0.43573	-1.79520935	HBA2///HBA1	hemoglobin subunit alpha 2///hemoglobin subunit alpha 1
238681_at	0.03450908	6.62e-04	3.7754764	-0.43804	1.3935637	GDPD1	glycerophosphodiester phosphodiesterase domain containing 1
230030_at	0.03466787	6.66e-04	3.7734675	-0.44315	3.17151702	HS6ST2	heparan sulfate 6-O-sulfotransferase 2
219502_at	0.0347745	6.68e-04	3.7720096	-0.44685	1.23068711	NEIL3	nei like DNA glycosylase 3
242348_at	0.0348148	6.70e-04	3.7712452	-0.44879	2.27985676	FAM19A4	family with sequence similarity 19 member A4, C-C motif chemokine like
222666_s_at	0.03489762	6.73e-04	-3.7697124	-0.45269	-1.58011861	RCL1	RNA terminal phosphate cyclase like 1
209772_s_at	0.03489762	6.73e-04	3.7695553	-0.45309	2.23765109	CD24	CD24 molecule
236346_at	0.03489762	6.73e-04	3.7693516	-0.45361	1.74680717
206119_at	0.03497374	6.75e-04	-3.7682184	-0.45648	-2.16627536	BHMT	betaine--homocysteine S-methyltransferase
211150_s_at	0.03511566	6.79e-04	3.7664069	-0.46109	1.56298414	DLAT	dihydrolipoamide S-acetyltransferase
203163_at	0.03519652	6.82e-04	3.7649094	-0.46489	1.4940194	KATNB1	katanin regulatory subunit B1
201275_at	0.03519652	6.82e-04	3.7648874	-0.46495	1.52111458	FDPS	farnesyl diphosphate synthase
1563016_at	0.03521405	6.83e-04	3.7643646	-0.46627	2.39007361
229661_at	0.03525369	6.85e-04	3.7633594	-0.46883	2.01422721	SALL4	spalt like transcription factor 4
215291_at	0.03525369	6.85e-04	3.7630752	-0.46955	1.82512803	MKL1	megakaryoblastic leukemia (translocation) 1
1561286_a_at	0.03525369	6.86e-04	3.7627865	-0.47028	1.63942951	DIP2A	disco interacting protein 2 homolog A
207636_at	0.03525369	6.86e-04	3.7625907	-0.47078	1.88474177	SERPINI2	serpin family I member 2
209655_s_at	0.03534289	6.88e-04	-3.7613334	-0.47397	-1.57991905	TMEM47	transmembrane protein 47
237048_at	0.03562996	6.95e-04	3.7580583	-0.48229	1.57064581	LOC105373383	uncharacterized LOC105373383
221250_s_at	0.03604824	7.04e-04	3.7532328	-0.49453	1.70328887	MXD3	MAX dimerization protein 3
222029_x_at	0.03604824	7.04e-04	3.7529717	-0.49519	1.12889017	MIR6834///PFDN6	microRNA 6834///prefoldin subunit 6
227099_s_at	0.03604824	7.05e-04	-3.7526351	-0.49605	-1.63233159	C11orf96	chromosome 11 open reading frame 96
203790_s_at	0.03604824	7.05e-04	-3.7524639	-0.49648	-1.71618597	RIDA	reactive intermediate imine deaminase A homolog
208701_at	0.03610957	7.07e-04	3.7515078	-0.49891	1.83939479	APLP2	amyloid beta precursor like protein 2
206932_at	0.03615331	7.09e-04	-3.7507297	-0.50088	-1.59395891	CH25H	cholesterol 25-hydroxylase
227103_s_at	0.0361901	7.10e-04	3.750022	-0.50268	1.36751758	ECE2	endothelin converting enzyme 2
229831_at	0.03624169	7.12e-04	-3.7491666	-0.50485	-2.06279646	CNTN3	contactin 3
216840_s_at	0.03643414	7.16e-04	-3.7469058	-0.51058	-1.84108101	LAMA2	laminin subunit alpha 2
220097_s_at	0.03646719	7.18e-04	3.7462389	-0.51227	1.27793304	TMEM104	transmembrane protein 104
237661_at	0.03650557	7.19e-04	-3.7455195	-0.51409	-1.65578092
222233_s_at	0.03663067	7.22e-04	3.7439401	-0.5181	1.26465086	DCLRE1C	DNA cross-link repair 1C
227437_at	0.0367553	7.25e-04	3.7423697	-0.52208	1.68907082	NRAV	negative regulator of antiviral response (non-protein coding)
221572_s_at	0.03682793	7.27e-04	3.7413161	-0.52475	1.91531303	MIR6824///SLC26A6	microRNA 6824///solute carrier family 26 member 6
201289_at	0.0369183	7.30e-04	-3.7400896	-0.52786	-1.67810374	CYR61	cysteine rich angiogenic inducer 61
225681_at	0.03703928	7.33e-04	3.7385649	-0.53172	2.70635454	CTHRC1	collagen triple helix repeat containing 1
205774_at	0.03723195	7.37e-04	-3.736344	-0.53735	-1.71662858	F12	coagulation factor XII
201309_x_at	0.03738512	7.41e-04	3.7345166	-0.54198	1.88266189	NREP	neuronal regeneration related protein
1555278_a_at	0.03749096	7.44e-04	3.7331538	-0.54543	1.36817607	CKAP5	cytoskeleton associated protein 5
209977_at	0.03751659	7.46e-04	-3.732234	-0.54776	-1.32332053	PLG	plasminogen
220070_at	0.03751659	7.47e-04	-3.7317331	-0.54902	-1.38212002	KDM8	lysine demethylase 8
230312_at	0.03751659	7.48e-04	3.7312496	-0.55025	1.31917784
213088_s_at	0.03751659	7.49e-04	3.7309197	-0.55108	1.20836864	DNAJC9	DnaJ heat shock protein family (Hsp40) member C9
225739_at	0.03751659	7.49e-04	3.7308082	-0.55137	1.26836227	RAB11FIP4	RAB11 family interacting protein 4
1556037_s_at	0.03751659	7.50e-04	-3.7302753	-0.55271	-2.07044451	HHIP	hedgehog interacting protein
224795_x_at	0.03751659	7.50e-04	-3.7301076	-0.55314	-1.98455074	IGK///IGKC	immunoglobulin kappa locus///immunoglobulin kappa constant
208288_at	0.03751659	7.50e-04	-3.7301016	-0.55315	-2.30356561	ABCB11	ATP binding cassette subfamily B member 11
224469_s_at	0.03751659	7.51e-04	3.7299024	-0.55366	2.06368468	INF2	inverted formin, FH2 and WH2 domain containing
234285_at	0.03754168	7.53e-04	3.7289619	-0.55604	1.35561343	SYNGAP1	synaptic Ras GTPase activating protein 1
230448_at	0.03754168	7.53e-04	3.72876	-0.55655	1.72494699	SLC38A10	solute carrier family 38 member 10
205881_at	0.03754168	7.53e-04	3.7286636	-0.55679	1.61731724	ZNF74	zinc finger protein 74
200771_at	0.03788953	7.61e-04	3.7249781	-0.56612	1.28793355	LAMC1	laminin subunit gamma 1
209054_s_at	0.03806548	7.66e-04	3.722716	-0.57184	1.19180786	WHSC1	Wolf-Hirschhorn syndrome candidate 1
222326_at	0.03806548	7.66e-04	-3.7223475	-0.57278	-1.32892515
1558762_a_at	0.03806548	7.67e-04	3.7220401	-0.57355	1.390267	ZNF789	zinc finger protein 789
207383_s_at	0.03806548	7.67e-04	3.7219701	-0.57373	1.72030904	RHBDL1	rhomboid like 1
1557419_a_at	0.03810572	7.69e-04	3.7212558	-0.57554	2.11991961	ACSL4	acyl-CoA synthetase long-chain family member 4
222116_s_at	0.03815091	7.70e-04	3.7204948	-0.57746	1.34405388	TBC1D16	TBC1 domain family member 16
204018_x_at	0.03826073	7.74e-04	-3.7187383	-0.58191	-1.75682309	HBA2///HBA1	hemoglobin subunit alpha 2///hemoglobin subunit alpha 1
203550_s_at	0.03826073	7.74e-04	3.7187282	-0.58193	1.1955128	FAM189B	family with sequence similarity 189 member B
243883_at	0.03826073	7.75e-04	-3.7184615	-0.58261	-1.31480291	MMP15	matrix metallopeptidase 15
218434_s_at	0.03854038	7.81e-04	3.7154824	-0.59014	1.23532801	AACS	acetoacetyl-CoA synthetase
241051_at	0.03858781	7.83e-04	3.7145823	-0.59241	1.47504557
217336_at	0.03858781	7.83e-04	3.7143783	-0.59293	1.02667101
1555175_a_at	0.03865445	7.85e-04	-3.7134224	-0.59534	-2.17347905	PBLD	phenazine biosynthesis like protein domain containing
235004_at	0.0389357	7.92e-04	3.7104554	-0.60284	2.00707907	RBM24	RNA binding motif protein 24
203432_at	0.03896454	7.93e-04	3.7098585	-0.60435	1.25428401	TMPO	thymopoietin
209866_s_at	0.03896766	7.94e-04	-3.7095023	-0.60525	-1.87507546	ADGRL3	adhesion G protein-coupled receptor L3
229144_at	0.03906944	7.97e-04	-3.7079957	-0.60906	-1.76109368	KAZN	kazrin, periplakin interacting protein
212062_at	0.03906944	7.98e-04	3.7076072	-0.61004	1.2871981	ATP9A	ATPase phospholipid transporting 9A (putative)
207560_at	0.03906944	7.98e-04	-3.7075729	-0.61013	-1.19156508	SLC28A1	solute carrier family 28 member 1
218804_at	0.03918888	8.02e-04	-3.7059982	-0.6141	-1.89546465	ANO1	anoctamin 1
1566115_at	0.03918888	8.02e-04	3.7058096	-0.61458	1.63350106
204844_at	0.03929353	8.05e-04	-3.704343	-0.61828	-1.67050409	ENPEP	glutamyl aminopeptidase
239185_at	0.03929353	8.06e-04	-3.7041876	-0.61868	-1.68648534	ABCA9	ATP binding cassette subfamily A member 9
215049_x_at	0.03940987	8.09e-04	-3.7024763	-0.623	-1.64386167	CD163	CD163 molecule
207332_s_at	0.03940987	8.09e-04	3.7024611	-0.62303	1.63297733	TFRC	transferrin receptor
236038_at	0.03943328	8.11e-04	-3.7019204	-0.6244	-1.24745141	RNF150	ring finger protein 150
204271_s_at	0.03949027	8.13e-04	-3.7008034	-0.62722	-1.22335325	EDNRB	endothelin receptor type B
230076_at	0.03949027	8.13e-04	-3.7007463	-0.62736	-1.45008721	PITPNM3	PITPNM family member 3
227872_at	0.03954828	8.15e-04	3.6998879	-0.62953	1.86789476	POLR3A	RNA polymerase III subunit A
212563_at	0.03956494	8.17e-04	3.6991724	-0.63134	2.3359057	MIR7112///BOP1	microRNA 7112///block of proliferation 1
236067_at	0.03956494	8.17e-04	-3.6990883	-0.63155	-1.77509744
230740_at	0.03989848	8.25e-04	-3.6954758	-0.64067	-1.31926112	EHD3	EH domain containing 3
1553583_a_at	0.03989848	8.25e-04	-3.6953832	-0.6409	-2.08687953	THRSP	thyroid hormone responsive
203645_s_at	0.03994941	8.27e-04	-3.694596	-0.64288	-1.40034395	CD163	CD163 molecule
211650_x_at	0.04000761	8.29e-04	-3.6936718	-0.64522	-2.21166875	IGHV3-23///IGHV4-31///IGHM///IGHG3///IGHG1///IGHD///IGHA1///IGH	immunoglobulin heavy variable 3-23///immunoglobulin heavy variable 4-31///immunoglobulin heavy constant mu///immunoglobulin heavy constant gamma 3 (G3m marker)///immunoglobulin heavy constant gamma 1 (G1m marker)///immunoglobulin heavy constant delta///immunoglobulin heavy constant alpha 1///immunoglobulin heavy locus
231853_at	0.04000761	8.30e-04	3.693346	-0.64604	1.17420852	TUBD1	tubulin delta 1
219427_at	0.04000761	8.31e-04	-3.6930901	-0.64668	-1.2250887	FAT4	FAT atypical cadherin 4
214836_x_at	0.04000761	8.31e-04	-3.6927791	-0.64747	-1.63586302	IGK///IGKC	immunoglobulin kappa locus///immunoglobulin kappa constant
225217_s_at	0.04004968	8.33e-04	3.691951	-0.64956	1.1393893	BRPF3	bromodomain and PHD finger containing 3
229777_at	0.04004968	8.34e-04	-3.6914677	-0.65078	-1.87484833	CLRN3	clarin 3
217487_x_at	0.04004968	8.34e-04	-3.6914342	-0.65086	-1.30742283	FOLH1B///FOLH1	folate hydrolase 1B///folate hydrolase (prostate-specific membrane antigen) 1
218595_s_at	0.04005652	8.35e-04	3.6910519	-0.65182	1.22528727	HEATR1	HEAT repeat containing 1
221280_s_at	0.04006303	8.36e-04	3.6906729	-0.65278	1.89952605	PARD3	par-3 family cell polarity regulator
238987_at	0.04007427	8.37e-04	-3.690251	-0.65384	-1.24088754	B4GALT1	beta-1,4-galactosyltransferase 1
226118_at	0.04008369	8.38e-04	3.6898461	-0.65487	1.9676504	CENPO	centromere protein O
1561336_at	0.04016636	8.40e-04	-3.6887757	-0.65756	-1.82388006	DNASE1L3	deoxyribonuclease 1 like 3
206052_s_at	0.04021609	8.42e-04	3.6880057	-0.65951	1.2603438	SLBP	stem-loop binding protein
229169_at	0.04026472	8.44e-04	-3.6872464	-0.66142	-2.17884033	CFAP70	cilia and flagella associated protein 70
206557_at	0.04034505	8.48e-04	3.6857143	-0.66528	1.98779332	ZNF702P	zinc finger protein 702, pseudogene
230149_at	0.04034505	8.48e-04	3.6856816	-0.66536	1.72682336
213664_at	0.04034505	8.49e-04	-3.6850816	-0.66688	-2.41132378	SLC1A1	solute carrier family 1 member 1
202240_at	0.04034505	8.49e-04	3.6850609	-0.66693	1.3979321	PLK1	polo like kinase 1
1565778_at	0.04034505	8.49e-04	-3.684931	-0.66726	-1.64676845	ABCA8	ATP binding cassette subfamily A member 8
202036_s_at	0.04061004	8.56e-04	-3.6819354	-0.67481	-1.81294802	SFRP1	secreted frizzled related protein 1
214180_at	0.04061004	8.56e-04	-3.6819087	-0.67487	-1.13373254	MAN1C1	mannosidase alpha class 1C member 1
228618_at	0.04066797	8.58e-04	-3.681072	-0.67698	-1.03425891	PEAR1	platelet endothelial aggregation receptor 1
228401_at	0.04093701	8.65e-04	3.6783491	-0.68384	1.4489429	ATAD2	ATPase family, AAA domain containing 2
224513_s_at	0.04107912	8.69e-04	3.676768	-0.68782	1.41984513	UBQLN4	ubiquilin 4
218672_at	0.04111263	8.70e-04	3.6759798	-0.68981	1.15555318	TNFAIP8L2-SCNM1///SCNM1	TNFAIP8L2-SCNM1 readthrough///sodium channel modifier 1
1564028_s_at	0.04111263	8.71e-04	3.6756073	-0.69074	1.4364686	LOC101928422///TCAF2P1///TCAF2	TRPM8 channel-associated factor 2-like///TRPM8 channel associated factor 2 pseudogene 1///TRPM8 channel associated factor 2
224979_s_at	0.04111263	8.72e-04	3.675524	-0.69095	1.49413912	USP36	ubiquitin specific peptidase 36
212281_s_at	0.04120765	8.74e-04	3.6743661	-0.69387	1.38084213	TMEM97	transmembrane protein 97
229019_at	0.04123124	8.76e-04	-3.6738425	-0.69519	-2.15548275	ZNF385B	zinc finger protein 385B
232354_at	0.04125219	8.78e-04	-3.6729986	-0.69731	-1.74707224
218983_at	0.04125219	8.78e-04	-3.6728525	-0.69768	-1.50907199	C1RL	complement C1r subcomponent like
226059_at	0.04125219	8.78e-04	3.6727145	-0.69803	1.86247763	TOMM40L	translocase of outer mitochondrial membrane 40 like
227801_at	0.04131343	8.81e-04	3.6714256	-0.70127	1.70788959	TRIM59	tripartite motif containing 59
226745_at	0.04131343	8.84e-04	-3.670454	-0.70372	-1.37846114	CYP4V2	cytochrome P450 family 4 subfamily V member 2
232195_at	0.04131343	8.84e-04	3.6703469	-0.70399	2.2473791	GPR158	G protein-coupled receptor 158
203878_s_at	0.04131343	8.84e-04	3.6701983	-0.70436	2.07617664	MMP11	matrix metallopeptidase 11
201896_s_at	0.04131343	8.84e-04	3.6701769	-0.70442	1.64694545	PSRC1	proline and serine rich coiled-coil 1
224279_s_at	0.04131343	8.85e-04	3.6700311	-0.70478	1.74306873	CABYR	calcium binding tyrosine phosphorylation regulated
228088_at	0.04131343	8.85e-04	3.6699828	-0.7049	1.04902505	SESTD1	SEC14 and spectrin domain containing 1
211042_x_at	0.04145448	8.89e-04	3.6684259	-0.70882	1.1310922	MIR6756///MCAM	microRNA 6756///melanoma cell adhesion molecule
204438_at	0.04147616	8.90e-04	-3.6679232	-0.71009	-1.69094238	MRC1	mannose receptor, C type 1
1569616_at	0.04148291	8.91e-04	-3.6675524	-0.71102	-1.40291514	GMNC	geminin coiled-coil domain containing
232849_at	0.04150474	8.92e-04	3.6670491	-0.71229	1.63839285	LOC100128988	uncharacterized LOC100128988
241789_at	0.04174369	8.98e-04	-3.6646405	-0.71834	-1.86571555	RBMS3	RNA binding motif single stranded interacting protein 3
40665_at	0.04178052	8.99e-04	-3.6640076	-0.71994	-2.53170331	FMO3	flavin containing monooxygenase 3
211494_s_at	0.04194477	9.04e-04	-3.662075	-0.7248	-2.34584393	SLC4A4	solute carrier family 4 member 4
209687_at	0.04194477	9.04e-04	-3.661953	-0.7251	-1.98578725	CXCL12	C-X-C motif chemokine ligand 12
201710_at	0.04204102	9.07e-04	3.6608052	-0.72799	2.19080099	MYBL2	MYB proto-oncogene like 2
202556_s_at	0.04214195	9.10e-04	3.659619	-0.73097	1.11817026	MCRS1	microspherule protein 1
223539_s_at	0.04217541	9.12e-04	3.6590193	-0.73248	1.37279463	SERF1B///SERF1A	small EDRK-rich factor 1B///small EDRK-rich factor 1A
1405_i_at	0.04219552	9.13e-04	-3.6585358	-0.73369	-1.79840979	CCL5	C-C motif chemokine ligand 5
222774_s_at	0.04220144	9.14e-04	3.6580513	-0.73491	1.98932111	NETO2	neuropilin and tolloid like 2
1554413_s_at	0.04220144	9.15e-04	-3.6578668	-0.73538	-1.81645637	SNX29P1///SNX29P2	sorting nexin 29 pseudogene 1///sorting nexin 29 pseudogene 2
221258_s_at	0.04226204	9.17e-04	3.6570338	-0.73747	1.93282822	KIF18A	kinesin family member 18A
217973_at	0.04231091	9.19e-04	-3.6563029	-0.73931	-1.56933636	DCXR	dicarbonyl and L-xylulose reductase
227920_at	0.04233367	9.20e-04	3.6557982	-0.74057	1.15065456	BEND3	BEN domain containing 3
204133_at	0.04233458	9.21e-04	3.6554827	-0.74137	1.62154325	RRP9	ribosomal RNA processing 9, small subunit (SSU) processome component, homolog (yeast)
229584_at	0.04237366	9.22e-04	-3.6548377	-0.74299	-1.70576645	LRRK2	leucine rich repeat kinase 2
222036_s_at	0.04257717	9.27e-04	3.652778	-0.74816	1.06470655	MCM4	minichromosome maintenance complex component 4
203758_at	0.04268476	9.31e-04	-3.6515478	-0.75125	-1.33641905	CTSO	cathepsin O
205034_at	0.04275875	9.33e-04	3.6506074	-0.75362	1.79184136	CCNE2	cyclin E2
235322_at	0.04304882	9.40e-04	3.6478269	-0.7606	1.45183238	LOC101927151	uncharacterized LOC101927151
209567_at	0.04309531	9.42e-04	3.6471255	-0.76236	1.36622286	RRS1	ribosome biogenesis regulator homolog
231704_at	0.04311937	9.43e-04	-3.6466151	-0.76364	-1.53343512	CYP3A4	cytochrome P450 family 3 subfamily A member 4
211699_x_at	0.04330609	9.48e-04	-3.6447276	-0.76838	-1.63847286	HBA2///HBA1	hemoglobin subunit alpha 2///hemoglobin subunit alpha 1
201841_s_at	0.04339045	9.51e-04	3.6435345	-0.77137	1.42076314	HSPB1	heat shock protein family B (small) member 1
227554_at	0.04339045	9.52e-04	-3.643404	-0.7717	-1.32764247	MAGI2-AS3	MAGI2 antisense RNA 3
205430_at	0.0434042	9.53e-04	-3.6429829	-0.77276	-2.22762953	BMP5	bone morphogenetic protein 5
236068_s_at	0.04376631	9.61e-04	3.6396359	-0.78116	1.83208236	C3orf14	chromosome 3 open reading frame 14
208659_at	0.04376677	9.62e-04	3.6392748	-0.78206	1.1554873	CLIC1	chloride intracellular channel 1
219294_at	0.04376677	9.63e-04	3.6389408	-0.7829	1.36938	CENPQ	centromere protein Q
232227_at	0.04376677	9.64e-04	-3.6386429	-0.78365	-1.45768294	HSPC324	uncharacterized LOC101928612
215450_at	0.04376677	9.65e-04	3.6384143	-0.78422	1.05213618	SNRPE	small nuclear ribonucleoprotein polypeptide E
215253_s_at	0.04384438	9.67e-04	-3.6374617	-0.78661	-1.52735502	RCAN1	regulator of calcineurin 1
221529_s_at	0.0440311	9.72e-04	3.6356015	-0.79128	1.34925783	PLVAP	plasmalemma vesicle associated protein
207239_s_at	0.04423457	9.78e-04	3.6333862	-0.79683	1.12948795	CDK16	cyclin dependent kinase 16
203549_s_at	0.04423457	9.78e-04	3.6333058	-0.79703	1.64215949	LPL	lipoprotein lipase
214916_x_at	0.04428765	9.80e-04	-3.6325634	-0.79889	-1.70416321	IGHV3-23///IGHV4-31///IGHM///IGHG3///IGHG1///IGHA2///IGHA1	immunoglobulin heavy variable 3-23///immunoglobulin heavy variable 4-31///immunoglobulin heavy constant mu///immunoglobulin heavy constant gamma 3 (G3m marker)///immunoglobulin heavy constant gamma 1 (G1m marker)///immunoglobulin heavy constant alpha 2 (A2m marker)///immunoglobulin heavy constant alpha 1
200005_at	0.04434403	9.82e-04	3.6317946	-0.80082	1.00810332	EIF3D	eukaryotic translation initiation factor 3 subunit D
201378_s_at	0.04439686	9.84e-04	3.6310558	-0.80267	1.19943306	UBAP2L	ubiquitin associated protein 2 like
214475_x_at	0.04439907	9.85e-04	-3.6307353	-0.80348	-1.61919603	CAPN3	calpain 3
241605_at	0.04444813	9.87e-04	3.6300286	-0.80525	1.53131226	TRUB1	TruB pseudouridine synthase family member 1
223993_s_at	0.04477011	9.95e-04	3.6270812	-0.81263	1.21611297	CNIH4	cornichon family AMPA receptor auxiliary protein 4
221589_s_at	0.04482879	9.97e-04	-3.6262994	-0.81459	-1.45938056	ALDH6A1	aldehyde dehydrogenase 6 family member A1
217414_x_at	0.04485422	9.99e-04	-3.6256025	-0.81634	-2.05844554	HBA2///HBA1	hemoglobin subunit alpha 2///hemoglobin subunit alpha 1
216959_x_at	0.04485422	9.99e-04	3.6254889	-0.81662	1.91220856	NRCAM	neuronal cell adhesion molecule
217755_at	0.04496651	1.00e-03	3.6242713	-0.81967	1.28576188	HN1	hematological and neurological expressed 1
1570120_at	0.04498701	1.00e-03	3.6238035	-0.82084	1.94136872	LOC105373150	uncharacterized LOC105373150
202161_at	0.04498988	1.00e-03	3.6234797	-0.82165	1.41114036	PKN1	protein kinase N1
231926_at	0.0450375	1.01e-03	3.6227915	-0.82338	1.61935129	EPS15L1	epidermal growth factor receptor pathway substrate 15 like 1
243713_at	0.04505795	1.01e-03	-3.6223251	-0.82455	-1.99221544
221286_s_at	0.04508962	1.01e-03	-3.6217677	-0.82594	-1.70235013	MZB1	marginal zone B and B1 cell specific protein
229796_at	0.04529693	1.01e-03	3.6197857	-0.8309	1.87966445	SIX4	SIX homeobox 4
241729_at	0.04535944	1.02e-03	3.6189805	-0.83292	1.72424278	DOK6	docking protein 6
204141_at	0.04539882	1.02e-03	3.6181144	-0.83509	1.4150447	TUBB2A	tubulin beta 2A class IIa
242546_at	0.04539882	1.02e-03	3.6180641	-0.83521	1.55591728	LINC01296///DUXAP10	long intergenic non-protein coding RNA 1296///double homeobox A pseudogene 10
227890_at	0.04547052	1.02e-03	3.6171866	-0.83741	1.10906997	TMEM198	transmembrane protein 198
207256_at	0.04552591	1.02e-03	-3.6164415	-0.83927	-1.63496552	MBL2	mannose binding lectin 2
232072_at	0.04553156	1.03e-03	-3.6160978	-0.84013	-1.57009292	NAAA	N-acylethanolamine acid amidase
1554271_a_at	0.04553354	1.03e-03	3.6157839	-0.84092	1.68628894	CENPL	centromere protein L
202218_s_at	0.04557063	1.03e-03	3.6151874	-0.84241	2.09364712	FADS2	fatty acid desaturase 2
1566608_at	0.04563012	1.03e-03	-3.6144112	-0.84436	-2.19177078
206913_at	0.04564823	1.03e-03	-3.6133435	-0.84703	-1.73027666	BAAT	bile acid-CoA:amino acid N-acyltransferase
227617_at	0.04564823	1.03e-03	3.6132135	-0.84735	1.53332291	TMEM201	transmembrane protein 201
223156_at	0.04564823	1.03e-03	3.6125879	-0.84892	1.29909396	MRPS23	mitochondrial ribosomal protein S23
205229_s_at	0.04564823	1.04e-03	3.6125351	-0.84905	2.66728468	COCH	cochlin
228906_at	0.04564823	1.04e-03	3.6125035	-0.84913	1.51556475	TET1	tet methylcytosine dioxygenase 1
204728_s_at	0.04564823	1.04e-03	3.6120687	-0.85022	1.54549896	WDHD1	WD repeat and HMG-box DNA binding protein 1
227787_s_at	0.04564823	1.04e-03	3.6119394	-0.85054	1.31097095	MED30	mediator complex subunit 30
221651_x_at	0.04564823	1.04e-03	-3.6118939	-0.85065	-1.96237579	IGK///IGKC	immunoglobulin kappa locus///immunoglobulin kappa constant
233916_at	0.04569082	1.04e-03	3.6112561	-0.85225	1.73799444	NYAP2	neuronal tyrosine-phosphorylated phosphoinositide-3-kinase adaptor 2
200910_at	0.04578713	1.04e-03	3.610188	-0.85492	1.4362263	LOC101927137///CCT3	uncharacterized LOC101927137///chaperonin containing TCP1 subunit 3
1562965_at	0.04582721	1.04e-03	3.6095718	-0.85646	1.40124408	LOC101927095	uncharacterized LOC101927095
211745_x_at	0.04583515	1.04e-03	-3.6092134	-0.85736	-1.72530678	HBA2///HBA1	hemoglobin subunit alpha 2///hemoglobin subunit alpha 1
206396_at	0.04587794	1.05e-03	-3.6085762	-0.85895	-2.63296392	SLC1A1	solute carrier family 1 member 1
228238_at	0.0459484	1.05e-03	3.6075975	-0.8614	1.3215257	SNORD77///SNORD76///SNORD74///GAS5///SNORD44///SNORD47///SNORD80///SNORD79///SNORD81	small nucleolar RNA, C/D box 77///small nucleolar RNA, C/D box 76///small nucleolar RNA, C/D box 74///growth arrest specific 5 (non-protein coding)///small nucleolar RNA, C/D box 44///small nucleolar RNA, C/D box 47///small nucleolar RNA, C/D box 80///small nucleolar RNA, C/D box 79///small nucleolar RNA, C/D box 81
231827_at	0.0459484	1.05e-03	3.607162	-0.86249	1.74881775
200875_s_at	0.0459484	1.05e-03	3.6071305	-0.86257	1.32128648	MIR1292///SNORD110///SNORD86///SNORD57///NOP56	microRNA 1292///small nucleolar RNA, C/D box 110///small nucleolar RNA, C/D box 86///small nucleolar RNA, C/D box 57///NOP56 ribonucleoprotein
219717_at	0.04601154	1.05e-03	3.6063326	-0.86456	1.00179325	DCAF16	DDB1 and CUL4 associated factor 16
217378_x_at	0.04635195	1.06e-03	-3.6033319	-0.87206	-2.91501293	IGKV1OR2-108	immunoglobulin kappa variable 1/OR2-108 (non-functional)
200936_at	0.0464039	1.06e-03	3.6025855	-0.87393	1.09230763	RPL8	ribosomal protein L8
228494_at	0.0464039	1.06e-03	3.6023341	-0.87455	1.61951875	PPP1R9A	protein phosphatase 1 regulatory subunit 9A
226773_at	0.04648003	1.07e-03	-3.6008587	-0.87824	-1.17915766	PPM1K	protein phosphatase, Mg2+/Mn2+ dependent 1K
201310_s_at	0.04648003	1.07e-03	3.6008186	-0.87834	1.53682442	NREP	neuronal regeneration related protein
209458_x_at	0.04648003	1.07e-03	-3.6006938	-0.87865	-1.69475161	HBA2///HBA1	hemoglobin subunit alpha 2///hemoglobin subunit alpha 1
203914_x_at	0.04648003	1.07e-03	-3.6005619	-0.87898	-2.65417708	HPGD	hydroxyprostaglandin dehydrogenase 15-(NAD)
1569923_s_at	0.0465816	1.07e-03	3.5994679	-0.88172	1.71652334	LINC00491	long intergenic non-protein coding RNA 491
220211_at	0.04658774	1.07e-03	3.5988822	-0.88318	1.65658939	FLJ13224	uncharacterized LOC79857
232249_at	0.04658774	1.08e-03	3.5982842	-0.88467	1.47538199	FMNL3	formin like 3
242056_at	0.04658774	1.08e-03	3.5982696	-0.88471	1.24781235	TRIM45	tripartite motif containing 45
235266_at	0.04658774	1.08e-03	3.5980893	-0.88516	1.49931359	ATAD2	ATPase family, AAA domain containing 2
225573_at	0.04658774	1.08e-03	-3.597963	-0.88547	-1.31268584	NPHP3-ACAD11///ACAD11///NPHP3	NPHP3-ACAD11 readthrough (NMD candidate)///acyl-CoA dehydrogenase family member 11///nephronophthisis 3 (adolescent)
1567182_at	0.04714442	1.10e-03	3.6020099	-0.88817	2.27912721	LOC105376944	uncharacterized LOC105376944
201531_at	0.04668086	1.08e-03	-3.5967383	-0.88853	-1.34587195	ZFP36	ZFP36 ring finger protein
218187_s_at	0.04668086	1.08e-03	3.5964987	-0.88913	1.09740015	C8orf33	chromosome 8 open reading frame 33
1556064_at	0.04668086	1.08e-03	3.5962121	-0.88985	2.11269636	LOC284926	uncharacterized LOC284926
210119_at	0.04668086	1.08e-03	-3.5960679	-0.89021	-1.87859492	KCNJ15	potassium voltage-gated channel subfamily J member 15
221833_at	0.04714442	1.09e-03	-3.5921068	-0.9001	-1.25087194	LOC100507577///LONP2///SIAH1	uncharacterized LOC100507577///lon peptidase 2, peroxisomal///siah E3 ubiquitin protein ligase 1
243363_at	0.04714442	1.10e-03	3.5911575	-0.90247	1.40584303	LEF1-AS1	LEF1 antisense RNA 1
219985_at	0.04714442	1.10e-03	-3.5910586	-0.90271	-1.50657663	HS3ST3A1	heparan sulfate-glucosamine 3-sulfotransferase 3A1
223171_at	0.04714442	1.10e-03	3.5910099	-0.90283	1.14758553	DYM	dymeclin
205047_s_at	0.04714442	1.10e-03	3.590482	-0.90415	1.93947256	ASNS	asparagine synthetase (glutamine-hydrolyzing)
228988_at	0.04714442	1.10e-03	3.5904576	-0.90421	1.67041245	ZNF711	zinc finger protein 711
217433_at	0.047341	1.10e-03	3.5885926	-0.90887	1.65725919	TACC1	transforming acidic coiled-coil containing protein 1
207832_at	0.04743075	1.11e-03	-3.5876078	-0.91132	-1.80033169	BAIAP2	BAI1 associated protein 2
211947_s_at	0.04750703	1.11e-03	3.5867288	-0.91352	1.11018707	PRRC2C	proline rich coiled-coil 2C
217521_at	0.04759544	1.11e-03	-3.5857571	-0.91594	-1.91454591	HAL	histidine ammonia-lyase
229490_s_at	0.04770911	1.12e-03	3.584592	-0.91885	2.03205961
226303_at	0.04780704	1.12e-03	-3.5835502	-0.92144	-1.34990174	PGM5	phosphoglucomutase 5
240818_at	0.04805176	1.13e-03	3.5813842	-0.92685	1.3171687	OVCH1-AS1	OVCH1 antisense RNA 1
239604_at	0.04811826	1.13e-03	-3.5805883	-0.92883	-1.66839876
218561_s_at	0.04828003	1.13e-03	3.5790662	-0.93262	1.19849741	LYRM4	LYR motif containing 4
219880_at	0.04832428	1.14e-03	3.5784424	-0.93418	1.50128814	CTC-338M12.4	uncharacterized LOC101928649
206496_at	0.04836502	1.14e-03	-3.5777992	-0.93578	-2.55173128	FMO3	flavin containing monooxygenase 3
1558984_at	0.04836502	1.14e-03	3.5775597	-0.93638	1.21020034	MAP3K11	mitogen-activated protein kinase kinase kinase 11
220786_s_at	0.04842024	1.14e-03	-3.5768194	-0.93822	-1.69710791	SLC38A4	solute carrier family 38 member 4
228069_at	0.04842024	1.14e-03	3.5765679	-0.93885	1.38282087	MTFR2	mitochondrial fission regulator 2
222622_at	0.04847532	1.14e-03	3.5758638	-0.9406	1.37889489	PGP	phosphoglycolate phosphatase
204127_at	0.04852095	1.15e-03	3.5752321	-0.94218	1.34892119	RFC3	replication factor C subunit 3
219555_s_at	0.04857702	1.15e-03	3.574409	-0.94423	1.56818329	CENPN	centromere protein N
214506_at	0.04857702	1.15e-03	-3.5742368	-0.94466	-1.08931297	GPR182	G protein-coupled receptor 182
208561_at	0.04868828	1.15e-03	-3.5728462	-0.94812	-1.943636	ABCC9	ATP binding cassette subfamily C member 9
217235_x_at	0.04868828	1.15e-03	-3.5728251	-0.94817	-1.44472061	IGLL5	immunoglobulin lambda like polypeptide 5
1557507_at	0.04871603	1.15e-03	3.5723309	-0.94941	1.87490763	TRIM52-AS1	TRIM52 antisense RNA 1 (head to head)
227226_at	0.0487764	1.16e-03	3.5715064	-0.95146	1.53041376	MRAP2	melanocortin 2 receptor accessory protein 2
228695_at	0.0487764	1.16e-03	-3.5713068	-0.95196	-2.29683592	C8orf46	chromosome 8 open reading frame 46
231578_at	0.04880715	1.16e-03	-3.570615	-0.95368	-1.41803476	GBP1	guanylate binding protein 1
1558076_at	0.04880715	1.16e-03	3.5702935	-0.95448	1.74794692	SLF1	SMC5-SMC6 complex localization factor 1
208369_s_at	0.04880715	1.16e-03	-3.5702243	-0.95465	-1.22402006	GCDH	glutaryl-CoA dehydrogenase
1564236_at	0.04887533	1.16e-03	-3.569427	-0.95664	-1.89629091
214043_at	0.04890747	1.17e-03	-3.5682112	-0.95966	-1.61874769	PTPRD	protein tyrosine phosphatase, receptor type D
213905_x_at	0.04890747	1.17e-03	-3.5681916	-0.95971	-1.19697736	BGN	biglycan
228351_at	0.04890747	1.17e-03	3.5681113	-0.95991	1.03941608	HEATR1	HEAT repeat containing 1
210326_at	0.04890747	1.17e-03	-3.5680547	-0.96005	-1.863031	AGXT	alanine-glyoxylate aminotransferase
1561555_at	0.04902965	1.17e-03	-3.5668533	-0.96304	-1.76504544	LINC00970	long intergenic non-protein coding RNA 970
207842_s_at	0.04916012	1.18e-03	3.5655921	-0.96618	1.0783912	MIR6866///CASC3	microRNA 6866///cancer susceptibility candidate 3
219732_at	0.04932279	1.18e-03	3.564093	-0.96991	1.3452227	PLPPR1	phospholipid phosphatase related 1
226192_at	0.04951872	1.19e-03	-3.5622246	-0.97456	-1.66214428	AR	androgen receptor
218365_s_at	0.04951872	1.19e-03	3.5620688	-0.97495	1.27190132	DARS2	aspartyl-tRNA synthetase 2, mitochondrial
228008_at	0.04961229	1.19e-03	3.5610918	-0.97738	1.37340897	ARID3A	AT-rich interaction domain 3A
207226_at	0.04969297	1.19e-03	3.5602118	-0.97957	1.5904213	HIST1H2BN	histone cluster 1, H2bn
222303_at	0.04972002	1.20e-03	-3.5595339	-0.98126	-1.6404879
227662_at	0.04972002	1.20e-03	-3.55945	-0.98146	-1.67234815	SYNPO2	synaptopodin 2
209052_s_at	0.04974203	1.20e-03	3.5590064	-0.98257	2.22741748	WHSC1	Wolf-Hirschhorn syndrome candidate 1
1559528_at	0.04988787	1.20e-03	3.5576468	-0.98595	2.25177385	LOC100129917	uncharacterized LOC100129917
201342_at	0.0499078	1.20e-03	3.5569726	-0.98762	1.1653403	SNRPC	small nuclear ribonucleoprotein polypeptide C
204995_at	0.0499078	1.20e-03	3.5566856	-0.98834	1.95874283	CDK5R1	cyclin dependent kinase 5 regulatory subunit 1
1563842_at	0.0499078	1.21e-03	3.5563427	-0.98919	1.37924327	PIGG	phosphatidylinositol glycan anchor biosynthesis class G
1563225_a_at	0.0499078	1.21e-03	-3.5561633	-0.98964	-1.44807598
225933_at	0.0499078	1.21e-03	3.5561019	-0.98979	1.18637392	CCDC137	coiled-coil domain containing 137
215484_at	0.04991198	1.21e-03	3.5556837	-0.99083	1.64569142
208651_x_at	0.04991198	1.21e-03	3.5552694	-0.99186	1.68801104	CD24	CD24 molecule
221671_x_at	0.04991198	1.21e-03	-3.5552349	-0.99195	-1.94890768	IGK///IGKC	immunoglobulin kappa locus///immunoglobulin kappa constant
235289_at	0.0499615	1.21e-03	3.5545909	-0.99355	1.68744326	EIF5A2	eukaryotic translation initiation factor 5A2
207950_s_at	0.04997276	1.21e-03	-3.5539788	-0.99507	-1.58220778	ANK3	ankyrin 3, node of Ranvier (ankyrin G)
206514_s_at	0.04997276	1.21e-03	-3.553949	-0.99514	-1.75330803	CYP4F2///CYP4F3	cytochrome P450 family 4 subfamily F member 2///cytochrome P450 family 4 subfamily F member 3
205024_s_at	0.04997276	1.21e-03	3.553674	-0.99583	1.54434895	RAD51	RAD51 recombinase
227235_at	0.05007839	1.22e-03	-3.5526176	-0.99845	-1.36155402	GUCY1A3	guanylate cyclase 1 soluble subunit alpha
204163_at	0.05009637	1.22e-03	-3.552127	-0.99967	-1.76971873	EMILIN1	elastin microfibril interfacer 1
215509_s_at	0.05009637	1.22e-03	3.5519307	-1.00016	2.54192382	BUB1	BUB1 mitotic checkpoint serine/threonine kinase
201268_at	0.0501049	1.22e-03	3.5515568	-1.00109	1.15275192	NME1-NME2///NME2	NME1-NME2 readthrough///NME/NM23 nucleoside diphosphate kinase 2
242705_x_at	0.0501049	1.22e-03	3.5513142	-1.00169	1.77000189	LRPAP1	LDL receptor related protein associated protein 1
213135_at	0.05011275	1.22e-03	-3.5509799	-1.00252	-1.43044234	TIAM1	T-cell lymphoma invasion and metastasis 1
205992_s_at	0.05015206	1.23e-03	-3.5503718	-1.00403	-1.35129886	IL15	interleukin 15
228391_at	0.05015206	1.23e-03	-3.5498881	-1.00523	-1.589879	CYP4V2	cytochrome P450 family 4 subfamily V member 2
228433_at	0.05015206	1.23e-03	3.5498622	-1.0053	1.21372966	NFYA	nuclear transcription factor Y subunit alpha
219564_at	0.0501815	1.23e-03	-3.5493699	-1.00652	-2.02493372	KCNJ16	potassium voltage-gated channel subfamily J member 16
226344_at	0.05027029	1.23e-03	-3.5484419	-1.00883	-1.34043942	ZMAT1	zinc finger matrin-type 1
239361_at	0.05030412	1.23e-03	3.5479183	-1.01013	1.72520622
209618_at	0.05034602	1.24e-03	3.5471026	-1.01215	2.44708976	CTNND2	catenin delta 2
214478_at	0.05034602	1.24e-03	-3.5470609	-1.01226	-1.85709883	SPP2	secreted phosphoprotein 2
214415_at	0.05036319	1.24e-03	-3.5465774	-1.01346	-1.47042257	PLGLB1///PLGLB2	plasminogen-like B1///plasminogen-like B2
218544_s_at	0.05036319	1.24e-03	-3.5463857	-1.01393	-1.27565539	RCL1	RNA terminal phosphate cyclase like 1
212539_at	0.05040411	1.24e-03	3.5457907	-1.01541	1.35210686	CHD1L	chromodomain helicase DNA binding protein 1 like
209617_s_at	0.05040411	1.24e-03	3.5453466	-1.01651	1.30201967	CTNND2	catenin delta 2
217256_x_at	0.05040411	1.24e-03	3.5452633	-1.01672	1.15950747
207820_at	0.05041531	1.24e-03	-3.5449075	-1.0176	-1.47883183	ADH1A	alcohol dehydrogenase 1A (class I), alpha polypeptide
37512_at	0.05049025	1.25e-03	-3.5440855	-1.01964	-2.09676541	HSD17B6	hydroxysteroid 17-beta dehydrogenase 6
221488_s_at	0.05059264	1.25e-03	3.543064	-1.02218	1.04312868	CUTA	cutA divalent cation tolerance homolog
233986_s_at	0.050611	1.25e-03	3.5426568	-1.02319	1.91447646	PLEKHG2	pleckstrin homology and RhoGEF domain containing G2
206697_s_at	0.05063401	1.25e-03	-3.5422159	-1.02429	-1.33636959	HP	haptoglobin
221188_s_at	0.05064781	1.25e-03	-3.5418418	-1.02521	-1.34711183	CIDEB	cell death-inducing DFFA-like effector b
207008_at	0.05064781	1.26e-03	-3.5415698	-1.02589	-1.61854671	CXCR2	C-X-C motif chemokine receptor 2
1553843_at	0.05065243	1.26e-03	3.5412636	-1.02665	1.18622472	C10orf67	chromosome 10 open reading frame 67
239261_s_at	0.05067162	1.26e-03	3.5408515	-1.02767	1.60144329	CORIN	corin, serine peptidase
229243_at	0.05067625	1.26e-03	3.5402739	-1.02911	1.7554413
239565_at	0.05067625	1.26e-03	3.5400351	-1.0297	1.36924254	DLG5-AS1	DLG5 antisense RNA 1
210959_s_at	0.05067625	1.26e-03	-3.540002	-1.02978	-1.510206	SRD5A1	steroid 5 alpha-reductase 1
232677_at	0.05067879	1.26e-03	-3.539678	-1.03058	-1.65986358	SYT11	synaptotagmin 11
208879_x_at	0.05067879	1.26e-03	3.5394408	-1.03117	1.12863149	PRPF6	pre-mRNA processing factor 6
229596_at	0.05069627	1.26e-03	-3.5390423	-1.03216	-1.60598424	AMDHD1	amidohydrolase domain containing 1
212766_s_at	0.05071619	1.27e-03	3.5386177	-1.03322	1.47463345	ISG20L2	interferon stimulated exonuclease gene 20 like 2
228535_at	0.05071619	1.27e-03	3.5383554	-1.03387	1.48661949	RAD1	RAD1 checkpoint DNA exonuclease
236583_at	0.05083392	1.27e-03	-3.5371895	-1.03676	-1.39791774	GIMAP1	GTPase, IMAP family member 1
207409_at	0.05083392	1.27e-03	-3.5369579	-1.03733	-2.31786031	LECT2	leukocyte cell derived chemotaxin 2
200843_s_at	0.05102882	1.28e-03	3.5352738	-1.04151	1.09734667	EPRS	glutamyl-prolyl-tRNA synthetase
215826_x_at	0.05111194	1.28e-03	3.5342098	-1.04415	1.40017018	ZNF835	zinc finger protein 835
230570_at	0.05111194	1.28e-03	3.5341263	-1.04436	1.8374232	EIF3H	eukaryotic translation initiation factor 3 subunit H
214426_x_at	0.05111194	1.28e-03	3.5338628	-1.04501	0.90867868	CHAF1A	chromatin assembly factor 1 subunit A
223897_at	0.05123936	1.29e-03	3.5326349	-1.04805	1.83289824	ZNF765	zinc finger protein 765
206471_s_at	0.05123936	1.29e-03	3.5320389	-1.04953	1.48216101	PLXNC1	plexin C1
215455_at	0.05123936	1.29e-03	3.5317734	-1.05019	1.69730878	TIMELESS	timeless circadian clock
211430_s_at	0.05123936	1.29e-03	-3.5317293	-1.0503	-2.00961803	MIR8071-2///MIR8071-1///IGHV4-31///IGHM///IGHG2///IGHG1	microRNA 8071-2///microRNA 8071-1///immunoglobulin heavy variable 4-31///immunoglobulin heavy constant mu///immunoglobulin heavy constant gamma 2 (G2m marker)///immunoglobulin heavy constant gamma 1 (G1m marker)
240509_s_at	0.05123936	1.29e-03	-3.5314427	-1.05101	-2.07603381	GREM2	gremlin 2, DAN family BMP antagonist
234945_at	0.05123936	1.29e-03	3.5313284	-1.05129	1.79674946	MTFR2	mitochondrial fission regulator 2
1555581_a_at	0.05125445	1.29e-03	3.5309512	-1.05223	1.47175523	TP63	tumor protein p63
206702_at	0.05125732	1.29e-03	-3.530377	-1.05365	-1.41183595	TEK	TEK receptor tyrosine kinase
230550_at	0.05125732	1.29e-03	-3.5302948	-1.05386	-1.95706344	MS4A6A	membrane spanning 4-domains A6A
202736_s_at	0.05125732	1.30e-03	3.5297744	-1.05515	1.28164176	LSM4	LSM4 homolog, U6 small nuclear RNA and mRNA degradation associated
217238_s_at	0.05125732	1.30e-03	-3.529499	-1.05583	-1.6674916	ALDOB	aldolase, fructose-bisphosphate B
243243_at	0.05125732	1.30e-03	3.5293501	-1.0562	2.57285307	GPC3	glypican 3
208368_s_at	0.05125732	1.30e-03	3.5292788	-1.05638	1.53857308	BRCA2	BRCA2, DNA repair associated
214470_at	0.05125732	1.30e-03	-3.5290573	-1.05692	-1.43712675	KLRB1	killer cell lectin like receptor B1
209980_s_at	0.05133543	1.30e-03	-3.5282274	-1.05898	-2.06336546	MIR6778///SHMT1	microRNA 6778///serine hydroxymethyltransferase 1
210677_at	0.05134874	1.30e-03	3.5276518	-1.06041	2.27780737	SOAT2	sterol O-acyltransferase 2
241937_s_at	0.05134874	1.31e-03	3.5271261	-1.06171	1.30248372	WDR4	WD repeat domain 4
239625_at	0.05134874	1.31e-03	3.5271156	-1.06174	1.4669154
211220_s_at	0.05134874	1.31e-03	3.5270658	-1.06186	1.39184745	HSF2	heat shock transcription factor 2
236495_at	0.05141383	1.31e-03	-3.5261665	-1.06409	-1.72784809
216920_s_at	0.05141383	1.31e-03	-3.5260656	-1.06434	-1.49965385	TARP///TRGV9///TRGC2	TCR gamma alternate reading frame protein///T cell receptor gamma variable 9///T cell receptor gamma constant 2
1566760_at	0.05142955	1.31e-03	3.525687	-1.06528	1.36469401	LINC00884	long intergenic non-protein coding RNA 884
212187_x_at	0.0515165	1.31e-03	-3.5246942	-1.06774	-1.95386586	PTGDS	prostaglandin D2 synthase
207392_x_at	0.0515165	1.31e-03	-3.5245315	-1.06814	-2.18834105	UGT2B15	UDP glucuronosyltransferase family 2 member B15
1556421_at	0.05152721	1.32e-03	3.5241896	-1.06899	1.49586454	C8orf34-AS1	C8orf34 antisense RNA 1
203615_x_at	0.0516267	1.32e-03	-3.5232111	-1.07141	-1.52638022	SULT1A1	sulfotransferase family 1A member 1
1555743_s_at	0.0516614	1.32e-03	3.5226978	-1.07268	1.46949995	ERVH-6	endogenous retrovirus group H member 6
211548_s_at	0.05179315	1.33e-03	-3.5212699	-1.07622	-2.48989682	HPGD	hydroxyprostaglandin dehydrogenase 15-(NAD)
208763_s_at	0.05179315	1.33e-03	-3.5212266	-1.07632	-1.24000633	TSC22D3	TSC22 domain family member 3
218843_at	0.05203418	1.33e-03	-3.519011	-1.08181	-1.8156048	FNDC4	fibronectin type III domain containing 4
235126_at	0.05203418	1.33e-03	3.5188209	-1.08228	1.59459917	FLVCR1-AS1	FLVCR1 antisense RNA 1 (head to head)
203879_at	0.05203418	1.34e-03	-3.5184664	-1.08316	-1.57918392	PIK3CD	phosphatidylinositol-4,5-bisphosphate 3-kinase catalytic subunit delta
239962_at	0.05203418	1.34e-03	-3.5184527	-1.08319	-1.95254106
1558797_at	0.0521454	1.34e-03	3.5173989	-1.0858	1.88934665
1568779_a_at	0.05216055	1.34e-03	-3.5169325	-1.08695	-1.31269802	ECM2	extracellular matrix protein 2
225527_at	0.05216055	1.34e-03	3.5167649	-1.08737	1.06151464	CEBPG	CCAAT/enhancer binding protein gamma
221621_at	0.05236896	1.35e-03	3.5150257	-1.09167	1.62837977	MIR6516///SCARNA16///SNHG20	microRNA 6516///small Cajal body-specific RNA 16///small nucleolar RNA host gene 20
211748_x_at	0.05239206	1.35e-03	-3.5144072	-1.0932	-1.61636153	PTGDS	prostaglandin D2 synthase
221261_x_at	0.05239206	1.35e-03	3.514337	-1.09338	2.2665587	SNORA11E///SNORA11D///MAGED4///MAGED4B	small nucleolar RNA, H/ACA box 11E///small nucleolar RNA, H/ACA box 11D///MAGE family member D4///MAGE family member D4B
219313_at	0.05246327	1.35e-03	-3.5135716	-1.09527	-2.18078929	GRAMD1C	GRAM domain containing 1C
203520_s_at	0.05251496	1.36e-03	3.5129447	-1.09682	1.32918962	ZNF318	zinc finger protein 318
231892_at	0.05259876	1.36e-03	3.5120921	-1.09893	1.2950443	ARHGEF39	Rho guanine nucleotide exchange factor 39
201774_s_at	0.05259927	1.36e-03	3.5117556	-1.09976	1.33792332	NCAPD2	non-SMC condensin I complex subunit D2
218296_x_at	0.05259927	1.36e-03	3.5115647	-1.10024	1.26325686	MSTO2P///MSTO1	misato family member 2, pseudogene///misato 1, mitochondrial distribution and morphology regulator
210764_s_at	0.05262059	1.36e-03	-3.5111529	-1.10125	-1.41614655	CYR61	cysteine rich angiogenic inducer 61
200750_s_at	0.05275225	1.37e-03	3.5097963	-1.10461	1.30271056	RAN	RAN, member RAS oncogene family
202806_at	0.05275225	1.37e-03	3.5097047	-1.10484	1.9163278	DBN1	drebrin 1
221839_s_at	0.05277317	1.37e-03	3.5092967	-1.10584	0.90840936	UBAP2	ubiquitin associated protein 2
208868_s_at	0.05284497	1.37e-03	-3.5085321	-1.10774	-1.29967918	GABARAPL1	GABA type A receptor associated protein like 1
1568795_at	0.05303614	1.38e-03	3.5069336	-1.11169	1.72700606	LOC105373495	uncharacterized LOC105373495
240638_at	0.05305061	1.38e-03	3.5065719	-1.11258	1.67867895
235176_at	0.05338689	1.39e-03	3.50397	-1.11901	1.23910116	ZFP82	ZFP82 zinc finger protein
224467_s_at	0.05385476	1.40e-03	3.5004755	-1.12765	1.08435503	PDCD2L	programmed cell death 2 like
219493_at	0.05387555	1.40e-03	3.4998628	-1.12916	1.68433021	SHCBP1	SHC binding and spindle associated 1
236937_at	0.05387555	1.41e-03	3.4998121	-1.12929	1.87530201	VPS8	VPS8, CORVET complex subunit
227336_at	0.05396234	1.41e-03	-3.4987627	-1.13188	-1.44121788	DTX1	deltex E3 ubiquitin ligase 1
213668_s_at	0.05396234	1.41e-03	3.4986957	-1.13204	2.47549821	SOX4	SRY-box 4
218086_at	0.05404691	1.41e-03	-3.4978555	-1.13412	-1.35126869	NPDC1	neural proliferation, differentiation and control 1
216853_x_at	0.05408899	1.41e-03	-3.4973075	-1.13547	-2.35830529	IGLJ3	immunoglobulin lambda joining 3
221779_at	0.05411452	1.42e-03	3.4967552	-1.13683	1.50646707	MICALL1	MICAL like 1
244088_at	0.05411452	1.42e-03	3.4966142	-1.13718	1.49937378
210250_x_at	0.05417119	1.42e-03	3.4958563	-1.13905	1.22034089	ADSL	adenylosuccinate lyase
218935_at	0.05417119	1.42e-03	-3.4957085	-1.13942	-1.16451295	EHD3	EH domain containing 3
223963_s_at	0.05456088	1.43e-03	3.4927911	-1.14662	1.78339777	IGF2BP2	insulin like growth factor 2 mRNA binding protein 2
233252_s_at	0.0547298	1.44e-03	3.4913858	-1.15009	1.09598982	STRBP	spermatid perinuclear RNA binding protein
217281_x_at	0.05486333	1.44e-03	-3.4902233	-1.15296	-2.39967029	LOC102725526///IGHV4-31///IGHM///IGHG3///IGHG2///IGHG1///IGHA2///IGHA1///IGH	uncharacterized LOC102725526///immunoglobulin heavy variable 4-31///immunoglobulin heavy constant mu///immunoglobulin heavy constant gamma 3 (G3m marker)///immunoglobulin heavy constant gamma 2 (G2m marker)///immunoglobulin heavy constant gamma 1 (G1m marker)///immunoglobulin heavy constant alpha 2 (A2m marker)///immunoglobulin heavy constant alpha 1///immunoglobulin heavy locus
210751_s_at	0.05492166	1.44e-03	-3.4895709	-1.15457	-1.39233732	RGN	regucalcin
207111_at	0.05494356	1.45e-03	-3.4891649	-1.15557	-1.70212481	ADGRE1	adhesion G protein-coupled receptor E1
206316_s_at	0.05509874	1.45e-03	3.4878604	-1.15879	1.21494759	KNTC1	kinetochore associated 1
219666_at	0.05510158	1.45e-03	-3.4875837	-1.15947	-1.38418075	MS4A6A	membrane spanning 4-domains A6A
203064_s_at	0.05517019	1.46e-03	3.486764	-1.16149	1.07071671	FOXK2	forkhead box K2
228844_at	0.05517019	1.46e-03	-3.4866069	-1.16188	-1.80512527	SLC13A5	solute carrier family 13 member 5
220653_at	0.05519287	1.46e-03	3.4861972	-1.16289	1.6997096	ZIM2///PEG3	zinc finger imprinted 2///paternally expressed 3
220715_at	0.05541036	1.46e-03	3.4844594	-1.16717	1.56449031
203099_s_at	0.05541036	1.47e-03	3.4842234	-1.16775	1.88400557	CDYL	chromodomain Y-like
1569190_at	0.05553584	1.47e-03	3.4831268	-1.17046	1.80568215	LOC101927137///SCLT1	uncharacterized LOC101927137///sodium channel and clathrin linker 1
1557991_at	0.05568223	1.47e-03	3.4818928	-1.1735	1.78088239	METTL6	methyltransferase like 6
1553096_s_at	0.05572561	1.48e-03	3.4813472	-1.17485	1.0894624	BCL2L11	BCL2 like 11
228293_at	0.05584078	1.48e-03	-3.4803242	-1.17737	-1.61511635	DEPDC7	DEP domain containing 7
214405_at	0.05585799	1.48e-03	-3.4799537	-1.17828	-1.69233465
205661_s_at	0.05595367	1.49e-03	3.4790621	-1.18048	1.17029218	FLAD1	flavin adenine dinucleotide synthetase 1
1562643_at	0.0560021	1.49e-03	3.4784849	-1.1819	1.65260975	LOC101929279	uncharacterized LOC101929279
231521_at	0.05616316	1.49e-03	3.4771135	-1.18528	1.64438405	LOC102725436///PMS2P4	putative postmeiotic segregation increased 2-like protein 1-like///PMS1 homolog 2, mismatch repair system component pseudogene 4
243123_at	0.05616316	1.49e-03	3.476907	-1.18579	1.27372011
1557762_at	0.05620941	1.50e-03	3.4762361	-1.18744	2.08075865	LOC105377458	uncharacterized LOC105377458
200787_s_at	0.05620941	1.50e-03	3.4760908	-1.1878	1.1023248	PEA15	phosphoprotein enriched in astrocytes 15
1555773_at	0.05627182	1.50e-03	3.474873	-1.1908	1.33232417	BPIFC	BPI fold containing family C
243628_at	0.05627182	1.50e-03	3.4746717	-1.19129	1.14709945	COPS7B	COP9 signalosome subunit 7B
238665_at	0.05627182	1.51e-03	3.4742779	-1.19226	1.29371746	ZNF865	zinc finger protein 865
203046_s_at	0.05627182	1.51e-03	3.4742505	-1.19233	1.01548099	TIMELESS	timeless circadian clock
1554377_a_at	0.05627182	1.51e-03	3.474185	-1.19249	1.34586814	CNTNAP4	contactin associated protein like 4
218931_at	0.05627182	1.51e-03	-3.4741437	-1.19259	-1.14074526	RAB17	RAB17, member RAS oncogene family
227314_at	0.05627182	1.51e-03	3.4736849	-1.19372	2.03251673	ITGA2	integrin subunit alpha 2
209368_at	0.05627182	1.51e-03	-3.4736436	-1.19382	-1.99772908	EPHX2	epoxide hydrolase 2
242889_x_at	0.0562829	1.51e-03	3.4733169	-1.19463	1.16451018	FUT8-AS1	FUT8 antisense RNA 1
242073_at	0.05639323	1.51e-03	3.4723355	-1.19704	1.94490215
209447_at	0.05654961	1.52e-03	-3.4710528	-1.2002	-1.69665087	SYNE1	spectrin repeat containing nuclear envelope protein 1
226197_at	0.05665005	1.52e-03	-3.4700924	-1.20257	-1.75165909	AR	androgen receptor
221877_at	0.05665005	1.52e-03	3.469854	-1.20315	1.38152418	IRGQ	immunity related GTPase Q
225311_at	0.05665005	1.52e-03	-3.4696342	-1.20369	-1.15009062	IVD	isovaleryl-CoA dehydrogenase
210460_s_at	0.05673803	1.53e-03	3.4688045	-1.20573	1.31592864	PSMD4	proteasome 26S subunit, non-ATPase 4
202873_at	0.05676473	1.53e-03	3.4683771	-1.20679	1.43181922	ATP6V1C1	ATPase H+ transporting V1 subunit C1
215823_x_at	0.05685695	1.53e-03	3.4673198	-1.20939	1.19033695	RLIM///PABPC1	ring finger protein, LIM domain interacting///poly(A) binding protein cytoplasmic 1
1557352_at	0.05685695	1.53e-03	3.4672689	-1.20951	1.74091222	SQLE	squalene epoxidase
210159_s_at	0.05691093	1.54e-03	3.4666639	-1.211	1.91553274	TRIM31	tripartite motif containing 31
225547_at	0.05722095	1.55e-03	3.4639104	-1.21778	1.11552798	SNORD87///SNHG6	small nucleolar RNA, C/D box 87///small nucleolar RNA host gene 6
206211_at	0.05722095	1.55e-03	-3.4637935	-1.21806	-2.16740753	SELE	selectin E
204882_at	0.05722095	1.55e-03	-3.4636627	-1.21838	-1.6459745	ARHGAP25	Rho GTPase activating protein 25
228256_s_at	0.05722095	1.55e-03	-3.4635136	-1.21875	-1.82503467	EPB41L4A	erythrocyte membrane protein band 4.1 like 4A
229396_at	0.05722095	1.55e-03	3.4633853	-1.21907	1.67608273	OVOL1	ovo like transcriptional repressor 1
1563362_at	0.05747167	1.56e-03	3.4611014	-1.22468	1.56427984	D21S2090E	uncharacterized D21S2090E
218229_s_at	0.05747167	1.56e-03	3.4608697	-1.22525	1.17789427	POGK	pogo transposable element with KRAB domain
227496_at	0.05747167	1.56e-03	3.4608399	-1.22533	1.27303081	NR6A1	nuclear receptor subfamily 6 group A member 1
208470_s_at	0.05747167	1.56e-03	-3.4604166	-1.22637	-1.4981626	HPR///HP	haptoglobin-related protein///haptoglobin
1553296_at	0.05747167	1.56e-03	-3.4603916	-1.22643	-1.66643216	ADGRG7	adhesion G protein-coupled receptor G7
221064_s_at	0.05747167	1.56e-03	3.4602543	-1.22677	1.76653959	UNKL	unkempt family like zinc finger
230418_s_at	0.05750094	1.56e-03	-3.4598146	-1.22785	-2.05767932	GALNT16	polypeptide N-acetylgalactosaminyltransferase 16
205700_at	0.05771862	1.57e-03	-3.4581583	-1.23192	-2.00044482	HSD17B6	hydroxysteroid 17-beta dehydrogenase 6
201976_s_at	0.05774967	1.57e-03	-3.4574895	-1.23356	-1.1709227	MYO10	myosin X
225075_at	0.05774967	1.57e-03	3.4574585	-1.23364	1.35384015	PDRG1	p53 and DNA damage regulated 1
219512_at	0.05781139	1.58e-03	3.4568114	-1.23523	1.10363991	DSN1	DSN1 homolog, MIS12 kinetochore complex component
205942_s_at	0.05801481	1.58e-03	-3.4552543	-1.23905	-2.23064517	ACSM3	acyl-CoA synthetase medium-chain family member 3
207674_at	0.05811614	1.59e-03	-3.4543553	-1.24126	-1.59660999	FCAR	Fc fragment of IgA receptor
212807_s_at	0.05816012	1.59e-03	3.4538245	-1.24257	0.99554013	SORT1	sortilin 1
201770_at	0.05822069	1.59e-03	3.4531879	-1.24413	1.08398059	SNRPA	small nuclear ribonucleoprotein polypeptide A
1554459_s_at	0.05841726	1.60e-03	-3.4515153	-1.24824	-2.81936382	CFHR3	complement factor H related 3
213926_s_at	0.05841726	1.60e-03	3.451435	-1.24843	1.17458776	AGFG1	ArfGAP with FG repeats 1
203606_at	0.05844894	1.60e-03	3.4509144	-1.24971	1.14307566	NDUFS6	NADH:ubiquinone oxidoreductase subunit S6
218529_at	0.05844894	1.61e-03	3.4503003	-1.25122	1.5385197	CD320	CD320 molecule
230316_at	0.05844894	1.61e-03	-3.4502117	-1.25144	-1.9047787	SEC14L2	SEC14 like lipid binding 2
31835_at	0.05844894	1.61e-03	-3.4501711	-1.25154	-1.47240135	HRG	histidine rich glycoprotein
204086_at	0.05844894	1.61e-03	3.4499544	-1.25207	2.33683948	PRAME	preferentially expressed antigen in melanoma
233187_s_at	0.05844894	1.61e-03	3.4495192	-1.25314	1.8086791
238116_at	0.05844894	1.61e-03	-3.4494966	-1.25319	-1.53421031	DYNLRB2	dynein light chain roadblock-type 2
238657_at	0.05847552	1.61e-03	-3.4490798	-1.25422	-2.28164138	UBXN10	UBX domain protein 10
231702_at	0.05852379	1.61e-03	-3.4485251	-1.25558	-1.62872259	TDO2	tryptophan 2,3-dioxygenase
204108_at	0.05852805	1.61e-03	3.448204	-1.25637	1.20662349	NFYA	nuclear transcription factor Y subunit alpha
225285_at	0.05852805	1.62e-03	3.4480039	-1.25686	1.57598404	BCAT1	branched chain amino acid transaminase 1
209933_s_at	0.05854376	1.62e-03	-3.4472868	-1.25862	-1.48858686	CD300A	CD300a molecule
222453_at	0.05854376	1.62e-03	-3.4472064	-1.25882	-1.42992616	CYBRD1	cytochrome b reductase 1
1552767_a_at	0.05854376	1.62e-03	3.4471337	-1.25899	1.99646221	HS6ST2	heparan sulfate 6-O-sulfotransferase 2
219818_s_at	0.05854376	1.62e-03	3.4467168	-1.26002	1.06656428	GPATCH1	G-patch domain containing 1
236976_at	0.05854376	1.62e-03	3.4466714	-1.26013	1.68790825	FANCA	Fanconi anemia complementation group A
219556_at	0.05880094	1.63e-03	3.4447918	-1.26474	1.498378	C16orf59	chromosome 16 open reading frame 59
228056_s_at	0.05896148	1.63e-03	-3.4435297	-1.26784	-1.76015758	NAPSB	napsin B aspartic peptidase, pseudogene
201968_s_at	0.05902357	1.64e-03	-3.4428916	-1.2694	-1.26163117	PGM1	phosphoglucomutase 1
223623_at	0.05908189	1.64e-03	-3.4422778	-1.27091	-1.9993979	C2orf40	chromosome 2 open reading frame 40
211989_at	0.05918122	1.64e-03	3.441393	-1.27308	0.94528968	SMARCE1	SWI/SNF related, matrix associated, actin dependent regulator of chromatin, subfamily e, member 1
202726_at	0.05918122	1.65e-03	3.4411607	-1.27365	1.54920099	LIG1	DNA ligase 1
215623_x_at	0.05919562	1.65e-03	3.4406787	-1.27483	1.29380708	SMC4	structural maintenance of chromosomes 4
224841_x_at	0.05919562	1.65e-03	3.4405798	-1.27507	1.19040737	SNORD77///SNORD76///SNORD74///GAS5///SNORD44///SNORD47///SNORD80///SNORD79///SNORD81	small nucleolar RNA, C/D box 77///small nucleolar RNA, C/D box 76///small nucleolar RNA, C/D box 74///growth arrest specific 5 (non-protein coding)///small nucleolar RNA, C/D box 44///small nucleolar RNA, C/D box 47///small nucleolar RNA, C/D box 80///small nucleolar RNA, C/D box 79///small nucleolar RNA, C/D box 81
236383_at	0.05965384	1.66e-03	-3.4373587	-1.28297	-1.37055869
227253_at	0.05965384	1.66e-03	-3.4371702	-1.28343	-1.5233504	CP	ceruloplasmin (ferroxidase)
1560477_a_at	0.05965384	1.66e-03	-3.4369701	-1.28392	-1.50543678	SAMD11	sterile alpha motif domain containing 11
34868_at	0.05972177	1.67e-03	3.436301	-1.28556	1.09756786	SMG5	SMG5, nonsense mediated mRNA decay factor
1564911_at	0.0597524	1.67e-03	3.4356967	-1.28704	1.68397688	SNHG4	small nucleolar RNA host gene 4
201248_s_at	0.0597524	1.67e-03	3.4356213	-1.28723	1.13824738	SREBF2	sterol regulatory element binding transcription factor 2
239270_at	0.05993115	1.68e-03	-3.4339938	-1.29122	-2.03249929	PLCXD3	phosphatidylinositol specific phospholipase C X domain containing 3
236699_at	0.05993115	1.68e-03	-3.4338547	-1.29156	-1.71015668
217177_s_at	0.05993115	1.68e-03	-3.4337752	-1.29175	-1.42683796	PTPRB	protein tyrosine phosphatase, receptor type B
210105_s_at	0.06018479	1.69e-03	-3.4319558	-1.29621	-1.17451425	FYN	FYN proto-oncogene, Src family tyrosine kinase
223055_s_at	0.06029644	1.69e-03	3.4310207	-1.2985	1.57602513	XPO5	exportin 5
209104_s_at	0.06059842	1.70e-03	3.4289127	-1.30366	1.0499048	NHP2	NHP2 ribonucleoprotein
240253_at	0.06060889	1.70e-03	-3.4283541	-1.30503	-1.75873916
242025_at	0.06060889	1.70e-03	-3.4281925	-1.30543	-1.28476718
223395_at	0.06060889	1.70e-03	-3.4280103	-1.30587	-1.52121291	ABI3BP	ABI family member 3 binding protein
205429_s_at	0.06060889	1.70e-03	3.4278761	-1.3062	1.25574902	MPP6	membrane palmitoylated protein 6
205530_at	0.06084228	1.71e-03	-3.4257394	-1.31143	-1.6645892	ETFDH	electron transfer flavoprotein dehydrogenase
219177_at	0.06084228	1.72e-03	3.4255965	-1.31178	1.00143158	BRIX1	BRX1, biogenesis of ribosomes
203270_at	0.06084228	1.72e-03	3.4255352	-1.31193	2.08387651	DTYMK	deoxythymidylate kinase
226233_at	0.06084228	1.72e-03	3.4254715	-1.31209	1.08348858	B3GALNT2	beta-1,3-N-acetylgalactosaminyltransferase 2
202220_at	0.0608968	1.72e-03	3.424895	-1.3135	1.2286391	KIAA0907	KIAA0907
235750_at	0.06093801	1.72e-03	3.4240697	-1.31552	1.3902705
201584_s_at	0.06093801	1.72e-03	3.4239492	-1.31581	1.25877403	DDX39A	DEAD-box helicase 39A
213306_at	0.06093801	1.72e-03	-3.4239169	-1.31589	-1.34241584	MPDZ	multiple PDZ domain crumbs cell polarity complex component
208699_x_at	0.06097647	1.73e-03	3.4230154	-1.3181	1.50542027	TKT	transketolase
225370_at	0.06097647	1.73e-03	3.4229694	-1.31821	1.00842373	PYGO2	pygopus family PHD finger 2
219615_s_at	0.06097647	1.73e-03	-3.4229573	-1.31824	-1.39564067	KCNK5	potassium two pore domain channel subfamily K member 5
205713_s_at	0.06108835	1.73e-03	3.421791	-1.3211	1.27394377	COMP	cartilage oligomeric matrix protein
243924_at	0.06108835	1.73e-03	3.4216629	-1.32141	2.05851079	LINC00665	long intergenic non-protein coding RNA 665
205821_at	0.06108835	1.73e-03	-3.4215499	-1.32169	-1.22394896	KLRC4-KLRK1///KLRK1	KLRC4-KLRK1 readthrough///killer cell lectin like receptor K1
205345_at	0.06109734	1.74e-03	3.4212543	-1.32241	1.50915175	BARD1	BRCA1 associated RING domain 1
215542_at	0.06130381	1.74e-03	3.4197535	-1.32608	2.08015813
208059_at	0.06139086	1.75e-03	3.4188274	-1.32835	1.50493777	CCR8	C-C motif chemokine receptor 8
203708_at	0.06139086	1.75e-03	-3.4187428	-1.32855	-1.19496769	PDE4B	phosphodiesterase 4B
212556_at	0.06144837	1.75e-03	3.4181529	-1.32999	1.07337731	SCRIB	scribbled planar cell polarity protein
1553851_at	0.06154555	1.75e-03	-3.4171511	-1.33244	-1.97007435	SPIC	Spi-C transcription factor
220075_s_at	0.06154555	1.75e-03	-3.4170827	-1.33261	-2.99544272	CDHR5	cadherin related family member 5
209449_at	0.06160057	1.76e-03	3.4165091	-1.33401	1.00576336	LSM2	LSM2 homolog, U6 small nuclear RNA and mRNA degradation associated
205612_at	0.06163806	1.76e-03	-3.4160422	-1.33516	-1.42733973	MMRN1	multimerin 1
209301_at	0.06176223	1.76e-03	-3.4150507	-1.33758	-1.54131105	CA2	carbonic anhydrase 2
208576_s_at	0.06190771	1.77e-03	3.413699	-1.34088	1.77428982	HIST1H3B	histone cluster 1, H3b
234851_at	0.06190771	1.77e-03	-3.4135724	-1.34119	-1.7401423	IGLC1	immunoglobulin lambda constant 1
217286_s_at	0.06190771	1.77e-03	3.4134539	-1.34148	1.09631101	NDRG3	NDRG family member 3
217289_s_at	0.06205388	1.78e-03	-3.4123334	-1.34422	-1.22067528	SLC37A4	solute carrier family 37 member 4
235425_at	0.06208868	1.78e-03	3.4116638	-1.34586	1.60506845	SGO2	shugoshin 2
241418_at	0.06208868	1.78e-03	3.4116466	-1.3459	1.99656249	NMRAL1P1	NmrA like redox sensor 1 pseudogene 1
214195_at	0.06220262	1.79e-03	3.4107226	-1.34816	1.30057419	TPP1	tripeptidyl peptidase 1
244074_at	0.06235419	1.79e-03	3.4095742	-1.35096	1.46934113
235206_at	0.06237995	1.79e-03	3.4091816	-1.35192	1.43303539
228227_at	0.06241984	1.79e-03	3.4087045	-1.35309	1.07763678	ITGB1BP1	integrin subunit beta 1 binding protein 1
239493_at	0.06242602	1.80e-03	3.4083979	-1.35384	1.26964911	RPL7	ribosomal protein L7
216491_x_at	0.06242602	1.80e-03	-3.4081919	-1.35434	-2.30784867	IGHM	immunoglobulin heavy constant mu
211110_s_at	0.06252321	1.80e-03	-3.4073724	-1.35634	-1.52024724	AR	androgen receptor
203929_s_at	0.06260327	1.80e-03	3.4066062	-1.35821	1.50143322	MAPT	microtubule associated protein tau
229689_s_at	0.06260327	1.81e-03	3.406419	-1.35867	1.41451839
209495_at	0.06262329	1.81e-03	3.4060622	-1.35954	1.13598749	CEP250	centrosomal protein 250
212282_at	0.06267176	1.81e-03	3.4055357	-1.36082	1.3039428	TMEM97	transmembrane protein 97
217270_s_at	0.06274249	1.81e-03	3.4048768	-1.36243	1.16070284	DYRK1B	dual specificity tyrosine phosphorylation regulated kinase 1B
1557910_at	0.06279643	1.82e-03	3.4043185	-1.3638	1.59425924	HSP90AB1	heat shock protein 90 alpha family class B member 1
208813_at	0.06287295	1.82e-03	-3.4036263	-1.36549	-1.17228392	GOT1	glutamic-oxaloacetic transaminase 1
219281_at	0.06288221	1.82e-03	-3.4032812	-1.36633	-1.24176102	MSRA	methionine sulfoxide reductase A
223922_x_at	0.06288221	1.82e-03	-3.4030983	-1.36677	-1.28401965	MS4A6A	membrane spanning 4-domains A6A
218818_at	0.06291538	1.82e-03	3.4026648	-1.36783	1.40690769	FHL3	four and a half LIM domains 3
219778_at	0.0631654	1.83e-03	-3.4009443	-1.37203	-1.49795732	ZFPM2	zinc finger protein, FOG family member 2
219076_s_at	0.06322011	1.84e-03	-3.4003843	-1.3734	-1.1255669	PXMP2	peroxisomal membrane protein 2
202081_at	0.06323996	1.84e-03	-3.4000309	-1.37426	-1.2928212	IER2	immediate early response 2
201418_s_at	0.06335555	1.84e-03	3.3991116	-1.3765	2.01067334	SOX4	SRY-box 4
240362_at	0.06341021	1.84e-03	-3.3985532	-1.37787	-1.43757407	MPC1	mitochondrial pyruvate carrier 1
210243_s_at	0.06342444	1.85e-03	3.3981803	-1.37877	1.06840678	B4GALT3	beta-1,4-galactosyltransferase 3
221950_at	0.06342444	1.85e-03	3.3979845	-1.37925	1.99211072	EMX2	empty spiracles homeobox 2
217056_at	0.06342444	1.85e-03	3.3977634	-1.37979	1.45265878	YME1L1	YME1 like 1 ATPase
220554_at	0.06343729	1.85e-03	-3.3974526	-1.38055	-1.818825	SLC22A7	solute carrier family 22 member 7
221841_s_at	0.06343984	1.85e-03	-3.3972027	-1.38116	-1.68498978	KLF4	Kruppel like factor 4
217665_at	0.06369284	1.86e-03	3.3954407	-1.38546	1.44089707	ZNF813	zinc finger protein 813
228903_at	0.06369284	1.86e-03	-3.3952429	-1.38594	-1.74281375	CES4A	carboxylesterase 4A
1552501_a_at	0.0637332	1.86e-03	-3.3947712	-1.38709	-1.49511365	GPBAR1	G protein-coupled bile acid receptor 1
235639_at	0.06379062	1.87e-03	-3.3940387	-1.38887	-1.67600601	CDH19	cadherin 19
209609_s_at	0.06379062	1.87e-03	3.3935662	-1.39003	1.21038508	MRPL9	mitochondrial ribosomal protein L9
243230_at	0.06379062	1.87e-03	3.3935015	-1.39018	1.65709547
213301_x_at	0.06379062	1.87e-03	3.3934974	-1.39019	1.28135676	TRIM24	tripartite motif containing 24
215657_at	0.0640634	1.88e-03	3.3916651	-1.39466	1.60904316	SLC26A3	solute carrier family 26 member 3
201664_at	0.06412587	1.88e-03	3.3910663	-1.39612	1.32227173	SMC4	structural maintenance of chromosomes 4
52940_at	0.06435324	1.89e-03	-3.3895064	-1.39992	-1.27182598	SIGIRR	single Ig and TIR domain containing
228310_at	0.06438598	1.89e-03	3.3890824	-1.40095	1.09752497	ENAH	enabled homolog (Drosophila)
239093_at	0.06447145	1.90e-03	-3.3881882	-1.40313	-1.41795439	HOGA1	4-hydroxy-2-oxoglutarate aldolase 1
221634_at	0.06447145	1.90e-03	3.3881073	-1.40333	1.2668264	RPL23AP7///CENPBD1P1	ribosomal protein L23a pseudogene 7///CENPB DNA-binding domains containing 1 pseudogene 1
226147_s_at	0.06447145	1.90e-03	-3.3878858	-1.40387	-2.54991682	PIGR	polymeric immunoglobulin receptor
209396_s_at	0.06450877	1.90e-03	-3.3872269	-1.40547	-2.09514768	CHI3L1	chitinase 3 like 1
206524_at	0.06450877	1.90e-03	3.387074	-1.40585	1.63621155	T	T brachyury transcription factor
214420_s_at	0.06450877	1.90e-03	-3.3869706	-1.4061	-1.51305884	CYP2C9	cytochrome P450 family 2 subfamily C member 9
214529_at	0.06454874	1.90e-03	-3.386506	-1.40723	-1.34941931	TSHB	thyroid stimulating hormone beta
213320_at	0.06490699	1.92e-03	3.3841598	-1.41294	1.04072127	PRMT3	protein arginine methyltransferase 3
200064_at	0.06490699	1.92e-03	3.3837648	-1.4139	1.15545747	HSP90AB1	heat shock protein 90 alpha family class B member 1
201672_s_at	0.06490699	1.92e-03	3.3837343	-1.41398	1.12057597	USP14	ubiquitin specific peptidase 14
1567181_x_at	0.06492962	1.92e-03	-3.3833716	-1.41486	-1.90182806	LOC105376944	uncharacterized LOC105376944
231856_at	0.06499001	1.92e-03	3.3827911	-1.41627	2.0583636	ARFGEF3	ARFGEF family member 3
1554408_a_at	0.06501993	1.93e-03	3.3823868	-1.41726	1.58896262	TK1	thymidine kinase 1
237991_at	0.06505954	1.93e-03	3.3819268	-1.41838	1.31994894
210806_at	0.06513016	1.93e-03	-3.3812885	-1.41993	-1.24082631	TTLL5	tubulin tyrosine ligase like 5
221977_at	0.06520541	1.93e-03	3.3806241	-1.42155	1.48624823	TBX2	T-box 2
216259_at	0.06521359	1.94e-03	-3.3801805	-1.42263	-1.01771526	LOC100506699	uncharacterized LOC100506699
241966_at	0.06521359	1.94e-03	3.3799954	-1.42308	1.55864081	MYO5A	myosin VA
229886_at	0.06521359	1.94e-03	3.3798839	-1.42335	1.14627594	C5orf34	chromosome 5 open reading frame 34
238508_at	0.0652833	1.94e-03	3.3792524	-1.42489	1.70291175	DBF4B	DBF4 zinc finger B
210942_s_at	0.06549784	1.95e-03	-3.3777432	-1.42856	-1.54068528	ST3GAL6	ST3 beta-galactoside alpha-2,3-sialyltransferase 6
203462_x_at	0.06549784	1.95e-03	3.3770347	-1.43028	1.05646854	EIF3B	eukaryotic translation initiation factor 3 subunit B
209382_at	0.06549784	1.95e-03	3.3770237	-1.43031	1.29759885	POLR3C	RNA polymerase III subunit C
233058_at	0.06549784	1.95e-03	3.3770044	-1.43036	1.52162618	GPSM2	G-protein signaling modulator 2
225516_at	0.06549784	1.95e-03	-3.3768694	-1.43068	-1.7380977	SLC7A2	solute carrier family 7 member 2
202366_at	0.06554118	1.96e-03	-3.3759342	-1.43296	-1.04062408	ACADS	acyl-CoA dehydrogenase, C-2 to C-3 short chain
243438_at	0.06554118	1.96e-03	-3.3757971	-1.43329	-1.44006139	PDE7B	phosphodiesterase 7B
232224_at	0.06554118	1.96e-03	-3.3757142	-1.43349	-1.14969645	MASP1	mannan binding lectin serine peptidase 1
221691_x_at	0.06554118	1.96e-03	3.3753766	-1.43432	1.24648937	NPM1	nucleophosmin
211812_s_at	0.06554118	1.96e-03	3.37527	-1.43457	1.93641065	B3GALNT1	beta-1,3-N-acetylgalactosaminyltransferase 1 (globoside blood group)
213448_at	0.06554118	1.96e-03	3.3752432	-1.43464	1.14700054
205799_s_at	0.06554595	1.96e-03	-3.3749867	-1.43526	-1.9123452	SLC3A1	solute carrier family 3 member 1
225207_at	0.06569414	1.97e-03	-3.3739101	-1.43788	-1.58314287	PDK4	pyruvate dehydrogenase kinase 4
217610_at	0.06596898	1.98e-03	3.3721139	-1.44225	0.94155469	SPDYE2	speedy/RINGO cell cycle regulator family member E2
208850_s_at	0.066033	1.98e-03	3.3715209	-1.44369	1.82723775	THY1	Thy-1 cell surface antigen
223446_s_at	0.06604488	1.98e-03	3.3711794	-1.44452	1.45484991	DTNBP1	dystrobrevin binding protein 1
244334_at	0.06604488	1.98e-03	3.370996	-1.44497	1.59866559	TRAM1L1	translocation associated membrane protein 1-like 1
231358_at	0.06610161	1.99e-03	-3.3704452	-1.4463	-1.58640619	MRO	maestro
214126_at	0.06612189	1.99e-03	3.3701017	-1.44714	1.70470422
229158_at	0.06613662	1.99e-03	3.3692808	-1.44913	1.90743021	WNK4	WNK lysine deficient protein kinase 4
1552400_a_at	0.06613662	1.99e-03	3.3692227	-1.44928	1.43379407	TMEM266	transmembrane protein 266
209552_at	0.06613662	2.00e-03	3.3689856	-1.44985	1.36798067	PAX8	paired box 8
211492_s_at	0.06613662	2.00e-03	-3.3689731	-1.44988	-1.79649216	ADRA1A	adrenoceptor alpha 1A
204231_s_at	0.06613662	2.00e-03	-3.3688783	-1.45011	-1.35997759	FAAH	fatty acid amide hydrolase
208869_s_at	0.06615256	2.00e-03	-3.3684225	-1.45122	-1.1174671	GABARAPL1	GABA type A receptor associated protein like 1
31807_at	0.06615256	2.00e-03	3.3683329	-1.45144	0.99139155	DDX49	DEAD-box helicase 49
213007_at	0.06616612	2.00e-03	3.3680287	-1.45218	1.29505831	FANCI	Fanconi anemia complementation group I
237469_at	0.06618143	2.00e-03	3.3677146	-1.45294	1.67876229	TOP2A	topoisomerase (DNA) II alpha
1556364_at	0.06626401	2.01e-03	-3.3670192	-1.45463	-1.64167037	ADAMTS9-AS2	ADAMTS9 antisense RNA 2
206628_at	0.06638726	2.01e-03	-3.3660943	-1.45688	-1.60169463	SLC5A1	solute carrier family 5 member 1
203466_at	0.06644395	2.01e-03	3.3655389	-1.45822	1.19569657	MPV17	MPV17, mitochondrial inner membrane protein
213283_s_at	0.06644395	2.02e-03	3.3652533	-1.45892	1.47692613	SALL2	spalt like transcription factor 2
229233_at	0.06644395	2.02e-03	-3.3650937	-1.45931	-1.72422492	NRG3	neuregulin 3
239253_at	0.06645124	2.02e-03	3.3648261	-1.45996	1.97210243
236184_at	0.06660211	2.02e-03	-3.3636148	-1.4629	-1.65655861
202972_s_at	0.06660211	2.02e-03	-3.3635216	-1.46312	-1.26209736	FAM13A	family with sequence similarity 13 member A
227377_at	0.06661052	2.03e-03	3.3632481	-1.46379	1.75415073	IGF2BP1	insulin like growth factor 2 mRNA binding protein 1
222997_s_at	0.06672981	2.03e-03	3.3623499	-1.46597	1.11624203	MRPS21	mitochondrial ribosomal protein S21
205460_at	0.0667383	2.03e-03	3.3620538	-1.46669	1.7610281	NPAS2	neuronal PAS domain protein 2
236075_s_at	0.0667383	2.03e-03	3.3618506	-1.46718	1.27335238	LOC101928000	uncharacterized LOC101928000
235989_at	0.06682714	2.04e-03	3.3611251	-1.46894	1.43423322
1559033_at	0.06703013	2.04e-03	-3.3597597	-1.47226	-1.45776012	LINC01018	long intergenic non-protein coding RNA 1018
210888_s_at	0.06726795	2.05e-03	-3.358203	-1.47603	-1.31699611	ITIH1	inter-alpha-trypsin inhibitor heavy chain 1
212964_at	0.06741559	2.06e-03	3.3569104	-1.47917	1.69625832	HIC2	hypermethylated in cancer 2
219087_at	0.06741559	2.06e-03	-3.3567521	-1.47955	-1.29771307	ASPN	asporin
204478_s_at	0.06741559	2.06e-03	3.3563765	-1.48047	1.09760163	RABIF	RAB interacting factor
214110_s_at	0.06741559	2.06e-03	3.3562849	-1.48069	2.17320197	LOC654342///LOC645166	lymphocyte-specific protein 1 pseudogene///lymphocyte-specific protein 1 pseudogene
226123_at	0.06741559	2.06e-03	3.3562538	-1.48076	1.01622261	CHD7	chromodomain helicase DNA binding protein 7
205890_s_at	0.06750869	2.07e-03	3.3555103	-1.48257	1.66603122	UBD///GABBR1	ubiquitin D///gamma-aminobutyric acid type B receptor subunit 1
208837_at	0.06758139	2.07e-03	3.3548811	-1.48409	1.3298658	TMED3	transmembrane p24 trafficking protein 3
203372_s_at	0.0677788	2.08e-03	-3.3535596	-1.4873	-1.73592491	SOCS2	suppressor of cytokine signaling 2
243579_at	0.06796832	2.09e-03	3.352285	-1.49039	1.07266535	MSI2	musashi RNA binding protein 2
214768_x_at	0.06827254	2.10e-03	-3.350295	-1.49521	-1.54776733	IGKC	immunoglobulin kappa constant
228469_at	0.06827254	2.10e-03	-3.3501566	-1.49555	-1.41507512	PPID	peptidylprolyl isomerase D
235438_at	0.0683839	2.10e-03	-3.3493085	-1.4976	-1.41063962	CYP7B1	cytochrome P450 family 7 subfamily B member 1
204341_at	0.0683839	2.10e-03	3.3489451	-1.49848	1.68576294	TRIM16	tripartite motif containing 16
218457_s_at	0.0683839	2.10e-03	3.348872	-1.49866	1.6225392	DNMT3A	DNA methyltransferase 3 alpha
218854_at	0.06867734	2.12e-03	-3.3470368	-1.50311	-1.54631308	DSE	dermatan sulfate epimerase
215177_s_at	0.06869236	2.12e-03	3.3467311	-1.50385	1.39035761	ITGA6	integrin subunit alpha 6
210327_s_at	0.06879277	2.12e-03	-3.3459579	-1.50572	-1.58074984	AGXT	alanine-glyoxylate aminotransferase
202847_at	0.06902472	2.13e-03	-3.3444674	-1.50933	-1.30734979	PCK2	phosphoenolpyruvate carboxykinase 2, mitochondrial
223700_at	0.06914498	2.13e-03	3.3435888	-1.51146	1.54186285	MND1	meiotic nuclear divisions 1
1560514_at	0.06921257	2.14e-03	3.3428173	-1.51333	1.23339702	LINC00636	long intergenic non-protein coding RNA 636
211053_at	0.06921257	2.14e-03	-3.342775	-1.51343	-1.4043854	KCNG1	potassium voltage-gated channel modifier subfamily G member 1
242087_x_at	0.06922181	2.14e-03	3.3424508	-1.51422	1.81012615	MFI2-AS1	MFI2 antisense RNA 1
217978_s_at	0.06922181	2.14e-03	3.3422793	-1.51463	1.18271047	UBE2Q1	ubiquitin conjugating enzyme E2 Q1
215299_x_at	0.06972346	2.16e-03	-3.339337	-1.52175	-1.38301003	SULT1A1	sulfotransferase family 1A member 1
204788_s_at	0.06973289	2.16e-03	3.3390636	-1.52241	0.98861514	PPOX	protoporphyrinogen oxidase
212541_at	0.06979359	2.16e-03	3.3385135	-1.52375	1.13511227	FLAD1	flavin adenine dinucleotide synthetase 1
214358_at	0.06988833	2.17e-03	3.3377802	-1.52552	1.85389472	ACACA	acetyl-CoA carboxylase alpha
225439_at	0.06989732	2.17e-03	3.33737	-1.52651	1.52983509	NUDCD1	NudC domain containing 1
220973_s_at	0.06989732	2.17e-03	3.3372877	-1.52671	1.48161734	SHARPIN	SHANK associated RH domain interactor
204298_s_at	0.06991098	2.17e-03	3.3369322	-1.52757	1.24764292	LOX	lysyl oxidase
218324_s_at	0.06991098	2.17e-03	3.3367705	-1.52796	1.06233216	SPATS2	spermatogenesis associated serine rich 2
220239_at	0.07000378	2.18e-03	3.3360491	-1.52971	1.20824554	KLHL7	kelch like family member 7
202690_s_at	0.07002514	2.18e-03	3.335432	-1.5312	1.29274547	SNRPD1	small nuclear ribonucleoprotein D1 polypeptide
232790_at	0.07002514	2.18e-03	3.3354155	-1.53124	1.37109533	RNASEH1-AS1	RNASEH1 antisense RNA 1
227727_at	0.07002514	2.18e-03	-3.3351753	-1.53182	-1.61634243	MRGPRF	MAS related GPR family member F
214100_x_at	0.07002514	2.19e-03	3.3348057	-1.53272	0.95535545	NSUN5P1	NOP2/Sun RNA methyltransferase family member 5 pseudogene 1
224442_at	0.07002514	2.19e-03	3.3346562	-1.53308	1.43923522	PHF6	PHD finger protein 6
227745_at	0.07002514	2.19e-03	3.3346071	-1.5332	1.07623561	RNF139-AS1	RNF139 antisense RNA 1 (head to head)
231398_at	0.07003413	2.19e-03	-3.3343379	-1.53385	-1.70776032	SLC22A7	solute carrier family 22 member 7
219519_s_at	0.07005925	2.19e-03	-3.3339822	-1.53471	-1.6902416	SIGLEC1	sialic acid binding Ig like lectin 1
223565_at	0.07019763	2.20e-03	-3.332691	-1.53783	-1.88097008	MZB1	marginal zone B and B1 cell specific protein
242154_x_at	0.07019763	2.20e-03	3.3323972	-1.53854	1.52017131	LRR1	leucine rich repeat protein 1
229758_at	0.07019763	2.20e-03	3.3323723	-1.5386	0.97259609	TIGD5	tigger transposable element derived 5
209668_x_at	0.07019763	2.20e-03	-3.332357	-1.53864	-1.6136721	CES2	carboxylesterase 2
236336_at	0.07022008	2.20e-03	3.3320165	-1.53946	1.76606689	BOLA3-AS1	BOLA3 antisense RNA 1 (head to head)
231136_at	0.07038127	2.21e-03	-3.3309321	-1.54208	-1.13625759
206627_s_at	0.07050437	2.21e-03	3.3300534	-1.54421	2.13726005	SSX1	SSX family member 1
222584_at	0.07062387	2.22e-03	3.3291951	-1.54628	1.08269794	MSTO1	misato 1, mitochondrial distribution and morphology regulator
211577_s_at	0.07068135	2.22e-03	-3.3283104	-1.54842	-1.68956579	IGF1	insulin like growth factor 1
209542_x_at	0.07068135	2.22e-03	-3.3282424	-1.54858	-2.02762798	IGF1	insulin like growth factor 1
211490_at	0.07068135	2.22e-03	-3.3282299	-1.54861	-1.77849233	ADRA1A	adrenoceptor alpha 1A
1568763_s_at	0.07072753	2.23e-03	3.3277643	-1.54974	0.94673396	LOC102724884///LOC728613///PDCD6	uncharacterized LOC102724884///programmed cell death 6 pseudogene///programmed cell death 6
222558_at	0.0707987	2.23e-03	3.3271658	-1.55119	1.36476621	RPRD1A	regulation of nuclear pre-mRNA domain containing 1A
223037_at	0.07081885	2.23e-03	3.3265748	-1.55261	1.07120644	PDZD11	PDZ domain containing 11
233958_at	0.07081885	2.23e-03	-3.3264761	-1.55285	-1.79420196
234328_at	0.07081885	2.24e-03	3.3259455	-1.55413	1.46734198
204720_s_at	0.07081885	2.24e-03	3.3258898	-1.55427	1.621138	DNAJC6	DnaJ heat shock protein family (Hsp40) member C6
1562527_at	0.07081885	2.24e-03	3.3258785	-1.5543	1.83219223	LOC441666	zinc finger protein 91 pseudogene
1562384_at	0.07081885	2.24e-03	3.3256625	-1.55482	1.65337007
231094_s_at	0.07081885	2.24e-03	3.3255281	-1.55514	1.52663003	LOC101928195///LOC100996643///MTHFD1L	methylenetetrahydrofolate dehydrogenase (NADP+ dependent) 1-like pseudogene///monofunctional C1-tetrahydrofolate synthase, mitochondrial-like///methylenetetrahydrofolate dehydrogenase (NADP+ dependent) 1-like
224885_s_at	0.07083402	2.24e-03	3.3252292	-1.55587	1.10601013	KRTCAP2	keratinocyte associated protein 2
210377_at	0.07093589	2.25e-03	-3.3244481	-1.55775	-2.05057724	ACSM3	acyl-CoA synthetase medium-chain family member 3
224342_x_at	0.07093589	2.25e-03	-3.324251	-1.55823	-1.77073973	BMS1P20	BMS1, ribosome biogenesis factor pseudogene 20
241711_at	0.07109368	2.25e-03	3.3231948	-1.56078	1.62338784
220984_s_at	0.0711382	2.26e-03	3.3227408	-1.56187	1.53610753	SLCO5A1	solute carrier organic anion transporter family member 5A1
213179_at	0.0711382	2.26e-03	3.3225233	-1.5624	0.81430654	CNOT9	CCR4-NOT transcription complex subunit 9
209391_at	0.07130711	2.26e-03	3.3214012	-1.56511	1.0062115	DPM2	dolichyl-phosphate mannosyltransferase subunit 2, regulatory
203316_s_at	0.07130711	2.27e-03	3.3210859	-1.56587	1.11534133	SNRPE	small nuclear ribonucleoprotein polypeptide E
201874_at	0.07130711	2.27e-03	3.3209762	-1.56614	1.20253335	MPZL1	myelin protein zero like 1
231772_x_at	0.07137662	2.27e-03	3.3202578	-1.56787	1.43433193	CENPH	centromere protein H
213445_at	0.07137662	2.27e-03	3.3201358	-1.56816	1.33094775	ZC3H3	zinc finger CCCH-type containing 3
222251_s_at	0.07137662	2.27e-03	3.3199573	-1.5686	1.4181711	GMEB2	glucocorticoid modulatory element binding protein 2
202813_at	0.07138489	2.27e-03	3.3196969	-1.56922	1.17853226	TARBP1	TAR (HIV-1) RNA binding protein 1
210798_x_at	0.0717875	2.29e-03	-3.3173568	-1.57487	-1.95102928	MASP2	mannan binding lectin serine peptidase 2
207069_s_at	0.07192771	2.29e-03	-3.3164034	-1.57717	-1.25248697	SMAD6	SMAD family member 6
225300_at	0.07194062	2.30e-03	3.3161191	-1.57786	1.01993915	KNSTRN	kinetochore localized astrin/SPAG5 binding protein
208131_s_at	0.07210556	2.30e-03	-3.3148506	-1.58092	-1.72484891	PTGIS	prostaglandin I2 (prostacyclin) synthase
204705_x_at	0.07210556	2.30e-03	-3.314687	-1.58131	-1.45413064	ALDOB	aldolase, fructose-bisphosphate B
224482_s_at	0.07210556	2.31e-03	3.3146054	-1.58151	1.69843959	RAB11FIP4	RAB11 family interacting protein 4
206101_at	0.07229158	2.31e-03	-3.3134162	-1.58438	-1.24462714	ECM2	extracellular matrix protein 2
1555691_a_at	0.07231128	2.32e-03	-3.3129383	-1.58553	-1.25076319	KLRC4-KLRK1///KLRK1	KLRC4-KLRK1 readthrough///killer cell lectin like receptor K1
214695_at	0.07231128	2.32e-03	3.3126052	-1.58633	1.07484975	UBAP2L	ubiquitin associated protein 2 like
232050_at	0.07231128	2.32e-03	3.3123358	-1.58698	1.62826583	FLJ42627	uncharacterized LOC645644
227291_s_at	0.07231128	2.32e-03	3.3121314	-1.58748	1.21462444	BOLA3	bolA family member 3
224634_at	0.07231128	2.32e-03	3.3121091	-1.58753	1.06284713	GPATCH4	G-patch domain containing 4
222443_s_at	0.07231128	2.32e-03	3.3120194	-1.58775	1.17334309	RBM8A	RNA binding motif protein 8A
232000_at	0.07231583	2.32e-03	-3.3116364	-1.58867	-1.25294662	TTC39B	tetratricopeptide repeat domain 39B
211594_s_at	0.07231583	2.32e-03	3.3115653	-1.58884	1.13120741	MRPL9	mitochondrial ribosomal protein L9
204726_at	0.07236142	2.33e-03	3.3110127	-1.59017	1.689478	CDH13	cadherin 13
219010_at	0.07236142	2.33e-03	3.3108973	-1.59045	1.59132861	C1orf106	chromosome 1 open reading frame 106
203408_s_at	0.07244604	2.33e-03	-3.3102409	-1.59203	-1.5781841	SATB1	SATB homeobox 1
224913_s_at	0.07248757	2.34e-03	3.3097197	-1.59329	1.02398076	TIMM50	translocase of inner mitochondrial membrane 50
219009_at	0.07248757	2.34e-03	3.3095951	-1.59359	0.86288164	C14orf93	chromosome 14 open reading frame 93
211806_s_at	0.07268254	2.34e-03	-3.3083655	-1.59655	-1.1733257	KCNJ15	potassium voltage-gated channel subfamily J member 15
231119_at	0.07268498	2.35e-03	3.3079528	-1.59755	1.40981978	RFC3	replication factor C subunit 3
230218_at	0.07268498	2.35e-03	-3.3079243	-1.59762	-1.44550597	HIC1	hypermethylated in cancer 1
211621_at	0.07270004	2.35e-03	-3.3076319	-1.59832	-1.33458483	AR	androgen receptor
238570_at	0.07294341	2.36e-03	3.3061545	-1.60188	1.68160723
228033_at	0.07295765	2.36e-03	3.3057744	-1.6028	1.83532174	E2F7	E2F transcription factor 7
1559922_at	0.07295765	2.36e-03	3.305653	-1.60309	1.40229104
232305_at	0.07298588	2.36e-03	-3.305135	-1.60434	-1.8208316	HMGCLL1	3-hydroxymethyl-3-methylglutaryl-CoA lyase like 1
228499_at	0.07298588	2.36e-03	3.3050795	-1.60447	1.41335563	PFKFB4	6-phosphofructo-2-kinase/fructose-2,6-biphosphatase 4
232106_s_at	0.07299204	2.37e-03	3.3048313	-1.60507	1.20272058	CEP89	centrosomal protein 89
206571_s_at	0.07299204	2.37e-03	3.3046208	-1.60558	1.19606272	MAP4K4	mitogen-activated protein kinase kinase kinase kinase 4
228885_at	0.07303655	2.37e-03	-3.3041771	-1.60664	-1.59943716	MAMDC2	MAM domain containing 2
232164_s_at	0.07315723	2.38e-03	3.3031637	-1.60909	2.2686813	EPPK1	epiplakin 1
226597_at	0.07315723	2.38e-03	-3.3031267	-1.60917	-1.45028859	REEP6	receptor accessory protein 6
238871_at	0.07322649	2.38e-03	3.3022316	-1.61133	1.28428223	AFDN	afadin, adherens junction formation factor
244539_at	0.07322649	2.38e-03	-3.3020546	-1.61176	-1.52477278
220255_at	0.07322649	2.38e-03	3.3018488	-1.61225	1.38145792	FANCE	Fanconi anemia complementation group E
215176_x_at	0.07322649	2.39e-03	-3.3017429	-1.61251	-2.2400496	IGK///IGKC	immunoglobulin kappa locus///immunoglobulin kappa constant
210058_at	0.07322649	2.39e-03	3.3017055	-1.6126	1.20822695	MAPK13	mitogen-activated protein kinase 13
218688_at	0.07323091	2.39e-03	-3.3014703	-1.61316	-1.20782419	TKFC	triokinase and FMN cyclase
202465_at	0.07338155	2.39e-03	-3.3004808	-1.61555	-1.44528868	PCOLCE	procollagen C-endopeptidase enhancer
242888_at	0.07344439	2.40e-03	3.2999042	-1.61693	1.00792012	PRRT3-AS1	PRRT3 antisense RNA 1
1562364_at	0.07344439	2.40e-03	-3.2997328	-1.61735	-1.46304676	GVINP1	GTPase, very large interferon inducible pseudogene 1
207795_s_at	0.07353735	2.40e-03	-3.2990424	-1.61901	-1.30261679	KLRD1	killer cell lectin like receptor D1
206458_s_at	0.07356719	2.41e-03	3.2985637	-1.62016	1.42313054	WNT2B	Wnt family member 2B
1556789_a_at	0.07356719	2.41e-03	3.2984654	-1.6204	1.41887909	PAXBP1-AS1	PAXBP1 antisense RNA 1
212494_at	0.07364687	2.41e-03	-3.2978442	-1.62189	-1.12662024	TNS2	tensin 2
210266_s_at	0.07371898	2.41e-03	3.2972624	-1.62329	1.04792673	TRIM33	tripartite motif containing 33
203976_s_at	0.07385579	2.42e-03	3.2963494	-1.62549	1.64877878	CHAF1A	chromatin assembly factor 1 subunit A
1564996_at	0.07391809	2.42e-03	3.2956763	-1.62711	1.35294677
231070_at	0.07391809	2.42e-03	-3.2956079	-1.62727	-2.6679225	IYD	iodotyrosine deiodinase
1554043_a_at	0.07401476	2.43e-03	3.2946521	-1.62957	1.09943813
220865_s_at	0.07401476	2.43e-03	3.2945005	-1.62994	1.00836111	PDSS1	prenyl (decaprenyl) diphosphate synthase, subunit 1
1555553_a_at	0.07401476	2.43e-03	-3.2944804	-1.62998	-1.89619885	SLC22A7	solute carrier family 22 member 7
216379_x_at	0.07403693	2.43e-03	3.2941196	-1.63085	1.76561823	CD24	CD24 molecule
208691_at	0.07403693	2.43e-03	3.2939456	-1.63127	1.43861087	TFRC	transferrin receptor
232596_at	0.07404853	2.44e-03	3.2936022	-1.6321	1.85680249	DIAPH3	diaphanous related formin 3
205194_at	0.07404853	2.44e-03	3.2933251	-1.63276	1.57948323	PSPH	phosphoserine phosphatase
214167_s_at	0.07404853	2.44e-03	3.2932552	-1.63293	1.04436899	RPLP0	ribosomal protein lateral stalk subunit P0
244631_at	0.0740855	2.44e-03	3.292616	-1.63447	1.34114156	LOC389834	ankyrin repeat domain 57 pseudogene
213801_x_at	0.0740855	2.44e-03	3.2924733	-1.63481	1.02635403	RPSAP19///RPSAP9///SNORA6///RPSAP58///SNORA62///RPSA	ribosomal protein SA pseudogene 19///ribosomal protein SA pseudogene 9///small nucleolar RNA, H/ACA box 6///ribosomal protein SA pseudogene 58///small nucleolar RNA, H/ACA box 62///ribosomal protein SA
239331_at	0.0740855	2.44e-03	-3.2923693	-1.63506	-1.24082313
217946_s_at	0.0740855	2.45e-03	3.2922123	-1.63544	1.08597612	SAE1	SUMO1 activating enzyme subunit 1
220668_s_at	0.0740855	2.45e-03	3.2920165	-1.63591	1.0654311	DNMT3B	DNA methyltransferase 3 beta
39548_at	0.074127	2.45e-03	3.2915949	-1.63692	1.2118459	NPAS2	neuronal PAS domain protein 2
205568_at	0.07412967	2.45e-03	-3.2911964	-1.63788	-2.04443419	AQP9	aquaporin 9
229988_at	0.07412967	2.45e-03	3.2909857	-1.63839	1.21938988
224741_x_at	0.07412967	2.45e-03	3.2909531	-1.63847	1.21901312	SNORD77///SNORD76///SNORD74///GAS5///SNORD44///SNORD47///SNORD80///SNORD79///SNORD81	small nucleolar RNA, C/D box 77///small nucleolar RNA, C/D box 76///small nucleolar RNA, C/D box 74///growth arrest specific 5 (non-protein coding)///small nucleolar RNA, C/D box 44///small nucleolar RNA, C/D box 47///small nucleolar RNA, C/D box 80///small nucleolar RNA, C/D box 79///small nucleolar RNA, C/D box 81
204621_s_at	0.07422916	2.46e-03	-3.290236	-1.64019	-1.33482229	NR4A2	nuclear receptor subfamily 4 group A member 2
233196_at	0.0743871	2.47e-03	3.2892219	-1.64263	1.67771037
1552862_at	0.07443167	2.47e-03	3.288786	-1.64368	1.2856816	RUSC1-AS1	RUSC1 antisense RNA 1
224391_s_at	0.0745223	2.47e-03	-3.2881162	-1.64529	-1.40590952	SIAE	sialic acid acetylesterase
218233_s_at	0.074538	2.48e-03	3.2875095	-1.64674	1.04671715	TOMM6///PRICKLE4	translocase of outer mitochondrial membrane 6///prickle planar cell polarity protein 4
203276_at	0.074538	2.48e-03	3.2874024	-1.647	1.18142984	LMNB1	lamin B1
211663_x_at	0.074538	2.48e-03	-3.2873859	-1.64704	-1.19411296	PTGDS	prostaglandin D2 synthase
207864_at	0.074538	2.48e-03	-3.2869355	-1.64812	-1.45429999	SCN7A	sodium voltage-gated channel alpha subunit 7
219695_at	0.074538	2.48e-03	-3.2865964	-1.64894	-1.49942246	SMPD3	sphingomyelin phosphodiesterase 3
205073_at	0.074538	2.48e-03	-3.2865197	-1.64912	-1.19717195	CYP2J2	cytochrome P450 family 2 subfamily J member 2
214427_at	0.074538	2.48e-03	3.2865177	-1.64913	0.92093997	NOP2	NOP2 nucleolar protein
1554572_a_at	0.074538	2.48e-03	3.2863693	-1.64948	1.20139408	SUV39H2	suppressor of variegation 3-9 homolog 2
1555759_a_at	0.07458049	2.49e-03	-3.2858628	-1.6507	-1.4153791	CCL5	C-C motif chemokine ligand 5
211721_s_at	0.07458049	2.49e-03	3.2857377	-1.651	1.25909521	ZNF551	zinc finger protein 551
215806_x_at	0.07461882	2.49e-03	-3.2853089	-1.65203	-1.61490938	TARP///TRGV9///TRGC2	TCR gamma alternate reading frame protein///T cell receptor gamma variable 9///T cell receptor gamma constant 2
1558887_at	0.07461882	2.49e-03	3.2851277	-1.65247	1.77909075	ZNF816-ZNF321P///ZNF321P	ZNF816-ZNF321P readthrough///zinc finger protein 321, pseudogene
217065_at	0.07465693	2.50e-03	3.2846771	-1.65355	1.34647598
220187_at	0.07465693	2.50e-03	-3.2845194	-1.65393	-1.75789106	STEAP4	STEAP4 metalloreductase
238113_at	0.07471939	2.50e-03	-3.2839952	-1.65519	-1.59730861	SMIM2-AS1	SMIM2 antisense RNA 1
237697_at	0.07491959	2.51e-03	3.2827007	-1.65829	1.41202221	LOC101928269///LOC100506403///RUNX1	uncharacterized LOC101928269///uncharacterized LOC100506403///runt related transcription factor 1
223360_at	0.07491959	2.51e-03	3.2825669	-1.65862	1.204482	SPATC1L	spermatogenesis and centriole associated 1-like
224818_at	0.07494028	2.51e-03	3.2822552	-1.65936	0.97284811	SORT1	sortilin 1
223385_at	0.07496712	2.51e-03	-3.2819126	-1.66019	-1.38511276	CYP2S1	cytochrome P450 family 2 subfamily S member 1
212543_at	0.0750683	2.52e-03	-3.2811946	-1.66191	-1.1621774	AIM1	absent in melanoma 1
221592_at	0.07533361	2.53e-03	3.2794829	-1.66602	1.64279437	TBC1D8	TBC1 domain family member 8
225401_at	0.07533361	2.53e-03	3.2794438	-1.66611	1.06394061	GLMP	glycosylated lysosomal membrane protein
202177_at	0.07542813	2.53e-03	-3.2787445	-1.66779	-2.08884082	GAS6	growth arrest specific 6
201390_s_at	0.07542813	2.54e-03	3.2785554	-1.66825	0.98373012	CSNK2B	casein kinase 2 beta
219791_s_at	0.07547221	2.54e-03	-3.2781276	-1.66927	-2.45495849	HAND2-AS1	HAND2 antisense RNA 1 (head to head)
205863_at	0.07549449	2.54e-03	-3.2778095	-1.67004	-1.85667607	S100A12	S100 calcium binding protein A12
242294_at	0.07555145	2.54e-03	3.2773174	-1.67122	1.71557554	FBXO45	F-box protein 45
223757_at	0.075577	2.55e-03	-3.2769832	-1.67202	-1.74277382	DIO3OS	DIO3 opposite strand/antisense RNA (head to head)
201516_at	0.07563887	2.55e-03	3.276467	-1.67326	1.09223846	SRM	spermidine synthase
1555345_at	0.07563938	2.55e-03	-3.2762587	-1.67376	-1.74909541	SLC38A4	solute carrier family 38 member 4
215630_at	0.07566188	2.55e-03	-3.2759402	-1.67452	-1.38815647
205614_x_at	0.07569224	2.56e-03	-3.2755631	-1.67543	-1.16527771	MST1	macrophage stimulating 1
230469_at	0.07569224	2.56e-03	3.275329	-1.67599	1.69939354	RTKN2	rhotekin 2
229148_at	0.07569224	2.56e-03	3.2751717	-1.67636	1.67059009	HOTAIRM1///HOXA2	HOXA transcript antisense RNA, myeloid-specific 1///homeobox A2
203155_at	0.07570587	2.56e-03	3.2748982	-1.67702	1.04575742	SETDB1	SET domain bifurcated 1
206350_at	0.0758703	2.57e-03	-3.2738064	-1.67964	-1.62330338	APCS	amyloid P component, serum
231705_at	0.0758703	2.57e-03	-3.2736059	-1.68012	-1.49575663	RIDA	reactive intermediate imine deaminase A homolog
216320_x_at	0.0758703	2.57e-03	-3.2733183	-1.68081	-1.12315215	MST1	macrophage stimulating 1
207037_at	0.0758703	2.57e-03	3.2732552	-1.68096	1.4674986	TNFRSF11A	TNF receptor superfamily member 11a
202679_at	0.07597659	2.58e-03	3.2725192	-1.68273	1.17599107	NPC1	NPC intracellular cholesterol transporter 1
204999_s_at	0.07616088	2.58e-03	-3.2713952	-1.68542	-1.65295271	ATF5	activating transcription factor 5
1562640_at	0.07628283	2.59e-03	3.2705834	-1.68737	1.97953855	HOXA-AS2	HOXA cluster antisense RNA 2
204128_s_at	0.07631777	2.59e-03	3.2701986	-1.68829	1.33332824	RFC3	replication factor C subunit 3
216228_s_at	0.07631777	2.59e-03	3.2700008	-1.68876	1.78151069	WDHD1	WD repeat and HMG-box DNA binding protein 1
242663_at	0.07656584	2.60e-03	3.2683982	-1.6926	1.53624061	LINC00662	long intergenic non-protein coding RNA 662
224515_at	0.07656584	2.61e-03	3.2682461	-1.69297	1.33743077
205798_at	0.07656584	2.61e-03	-3.2681564	-1.69318	-1.98973123	IL7R	interleukin 7 receptor
1555824_a_at	0.07659751	2.61e-03	3.2677046	-1.69427	1.41320949	PACS2	phosphofurin acidic cluster sorting protein 2
219863_at	0.07659751	2.61e-03	-3.2673605	-1.69509	-1.40731978	HERC5	HECT and RLD domain containing E3 ubiquitin protein ligase 5
206661_at	0.07659751	2.61e-03	3.2673431	-1.69513	1.66939152	DBF4B	DBF4 zinc finger B
219903_s_at	0.07659751	2.61e-03	-3.2671842	-1.69551	-1.39820462	CYP2C8	cytochrome P450 family 2 subfamily C member 8
227436_at	0.07661358	2.61e-03	3.2669011	-1.69619	1.00413233	OTUD7B	OTU deubiquitinase 7B
234512_x_at	0.07665452	2.62e-03	3.2664948	-1.69716	0.97885018
228912_at	0.0767551	2.62e-03	3.2655123	-1.69952	1.42603135	VIL1	villin 1
230746_s_at	0.0767551	2.63e-03	3.2653071	-1.70001	1.42630598
243223_at	0.0767551	2.63e-03	3.2652476	-1.70015	1.294637
229392_s_at	0.0767551	2.63e-03	3.2651841	-1.7003	1.30786874	PIK3R2	phosphoinositide-3-kinase regulatory subunit 2
218870_at	0.07676958	2.63e-03	-3.2649095	-1.70096	-1.60338203	LOC101928361///ARHGAP15	uncharacterized LOC101928361///Rho GTPase activating protein 15
213626_at	0.07677136	2.63e-03	-3.2646979	-1.70147	-1.34778892	CBR4	carbonyl reductase 4
1559821_at	0.07684463	2.63e-03	3.2641328	-1.70282	1.38916244
233588_x_at	0.07685501	2.64e-03	3.2638744	-1.70344	0.90808585	MIR6834///PFDN6	microRNA 6834///prefoldin subunit 6
223597_at	0.07685501	2.64e-03	-3.2636763	-1.70392	-2.16854749	ITLN1	intelectin 1
202337_at	0.07700245	2.64e-03	3.2625858	-1.70653	0.98986263	PMF1	polyamine-modulated factor 1
206226_at	0.07700245	2.64e-03	-3.2625435	-1.70663	-1.5168764	HRG	histidine rich glycoprotein
236037_at	0.07702071	2.65e-03	3.2622512	-1.70733	1.87876388	ARFGEF3	ARFGEF family member 3
232228_at	0.07706851	2.65e-03	3.26149	-1.70915	1.42030225	ZNF530	zinc finger protein 530
205008_s_at	0.07706851	2.65e-03	3.2612502	-1.70972	1.37703874	CIB2	calcium and integrin binding family member 2
240481_at	0.07706851	2.65e-03	-3.2612359	-1.70976	-1.49758797
218445_at	0.07706851	2.65e-03	3.2611606	-1.70994	1.68180781	H2AFY2	H2A histone family member Y2
214698_at	0.07706851	2.66e-03	3.2607826	-1.71084	1.36753359	PTBP3	polypyrimidine tract binding protein 3
201381_x_at	0.07706851	2.66e-03	3.260695	-1.71105	1.28778713	CACYBP	calcyclin binding protein
243907_at	0.07706851	2.66e-03	3.2606027	-1.71127	1.51445217	GREB1L	growth regulation by estrogen in breast cancer 1 like
202200_s_at	0.07716032	2.66e-03	3.2599489	-1.71284	1.27682717	SRPK1	SRSF protein kinase 1
204315_s_at	0.07738853	2.67e-03	3.2586252	-1.71601	1.73006228	GTSE1	G2 and S-phase expressed 1
225620_at	0.07740734	2.67e-03	3.2582616	-1.71688	1.26847378	RAB35	RAB35, member RAS oncogene family
209116_x_at	0.07740734	2.68e-03	-3.2581304	-1.71719	-1.88177611	HBB	hemoglobin subunit beta
225906_at	0.07750684	2.68e-03	3.2574411	-1.71884	1.22734793	GATSL2	GATS protein like 2
202667_s_at	0.07754535	2.68e-03	3.2569554	-1.72	0.94106919	SLC39A7	solute carrier family 39 member 7
204223_at	0.07754535	2.68e-03	-3.2568504	-1.72025	-1.4143977	PRELP	proline and arginine rich end leucine rich repeat protein
211634_x_at	0.07771669	2.69e-03	-3.2558106	-1.72274	-2.06545904	IGHM	immunoglobulin heavy constant mu
233796_at	0.07774646	2.70e-03	3.2551406	-1.72434	1.28376906
1553584_at	0.07774646	2.70e-03	3.25488	-1.72497	1.4352446	CXorf36	chromosome X open reading frame 36
219675_s_at	0.07774646	2.70e-03	3.2548067	-1.72514	1.06879283	UXS1	UDP-glucuronate decarboxylase 1
211890_x_at	0.07774646	2.70e-03	-3.2547188	-1.72535	-1.71633651	CAPN3	calpain 3
207840_at	0.07774646	2.70e-03	-3.2546626	-1.72549	-1.15113528	CD160	CD160 molecule
36499_at	0.07801922	2.71e-03	3.2531307	-1.72915	1.10022365	CELSR2	cadherin EGF LAG seven-pass G-type receptor 2
243618_s_at	0.07816626	2.72e-03	3.2518995	-1.73209	1.38329489	ZNF827	zinc finger protein 827
217148_x_at	0.07816626	2.72e-03	-3.2518281	-1.73226	-1.36440403	IGLJ3///IGLV@///IGLC1	immunoglobulin lambda joining 3///immunoglobulin lambda variable cluster///immunoglobulin lambda constant 1
209395_at	0.07816626	2.72e-03	-3.2518145	-1.7323	-1.97592169	CHI3L1	chitinase 3 like 1
219508_at	0.07819372	2.72e-03	3.2514811	-1.73309	1.21489774	GCNT3	glucosaminyl (N-acetyl) transferase 3, mucin type
234784_at	0.07820859	2.72e-03	3.251209	-1.73374	1.36673507
1565565_at	0.07830687	2.73e-03	3.2505317	-1.73536	1.14366552
1562303_at	0.07843287	2.74e-03	3.2497205	-1.7373	1.56283777	ZKSCAN3	zinc finger with KRAB and SCAN domains 3
214829_at	0.07846739	2.74e-03	-3.2493536	-1.73818	-1.81067064	AASS	aminoadipate-semialdehyde synthase
240908_at	0.07872357	2.75e-03	3.2477114	-1.7421	1.05011535
1563557_at	0.07872357	2.75e-03	3.2476067	-1.74235	1.20662647
1564821_at	0.07872357	2.75e-03	-3.2475156	-1.74257	-1.44277465
210865_at	0.07876961	2.75e-03	-3.247094	-1.74358	-1.09043857	FASLG	Fas ligand
236957_at	0.07878453	2.76e-03	3.2468229	-1.74423	1.44627573	CDCA2	cell division cycle associated 2
242494_at	0.07878838	2.76e-03	3.2466054	-1.74475	1.3547912
201943_s_at	0.07879859	2.76e-03	3.2463573	-1.74534	1.38511815	CPD	carboxypeptidase D
231145_at	0.07880015	2.76e-03	3.2461511	-1.74583	1.88847555	PAX9	paired box 9
239802_at	0.0788143	2.76e-03	3.2457009	-1.74691	1.29604584	SAP30L	SAP30 like
211357_s_at	0.0788143	2.77e-03	-3.2456068	-1.74713	-1.44373725	ALDOB	aldolase, fructose-bisphosphate B
207877_s_at	0.0788143	2.77e-03	3.2451984	-1.74811	1.60253032	NVL	nuclear VCP-like
235697_at	0.0788143	2.77e-03	3.2451278	-1.74827	1.15687985	ZNF544	zinc finger protein 544
219275_at	0.0788143	2.77e-03	3.2450908	-1.74836	1.02468993	PDCD5	programmed cell death 5
205628_at	0.07903485	2.78e-03	3.2438289	-1.75138	1.20609289	PRIM2	primase (DNA) subunit 2
203418_at	0.07919149	2.79e-03	3.2428622	-1.75368	1.97068896	CCNA2	cyclin A2
228920_at	0.07919149	2.79e-03	3.2426791	-1.75412	1.04947633	ZNF260	zinc finger protein 260
200057_s_at	0.07931257	2.79e-03	3.2418995	-1.75598	0.95548122	NONO	non-POU domain containing, octamer-binding
213402_at	0.07935787	2.80e-03	3.2413166	-1.75737	1.07299332	ZNF787	zinc finger protein 787
205471_s_at	0.07935787	2.80e-03	-3.2412867	-1.75745	-1.42584712	DACH1	dachshund family transcription factor 1
215793_at	0.07950079	2.80e-03	3.240264	-1.75989	1.48068733	MTMR7	myotubularin related protein 7
201714_at	0.07950079	2.80e-03	3.2401911	-1.76006	1.30132952	TUBG1	tubulin gamma 1
200770_s_at	0.07950079	2.81e-03	3.2399812	-1.76056	1.03978909	LAMC1	laminin subunit gamma 1
1560105_at	0.07950079	2.81e-03	-3.2398116	-1.76097	-1.39546768	PTPRB	protein tyrosine phosphatase, receptor type B
241342_at	0.07954929	2.81e-03	3.2393822	-1.76199	1.37861278	TMEM65	transmembrane protein 65
212009_s_at	0.07965334	2.82e-03	3.2385403	-1.764	1.15813506	STIP1	stress induced phosphoprotein 1
206585_at	0.07965334	2.82e-03	3.2384901	-1.76412	1.47642217	MKRN3	makorin ring finger protein 3
244061_at	0.07974391	2.82e-03	-3.2378603	-1.76562	-1.6545565
213924_at	0.07983642	2.83e-03	3.2371048	-1.76742	2.01633928	GNAL	G protein subunit alpha L
203562_at	0.07983642	2.83e-03	-3.237025	-1.76761	-1.2845729	FEZ1	fasciculation and elongation protein zeta 1
211682_x_at	0.07987718	2.83e-03	-3.2364851	-1.7689	-1.3029571	UGT2B28	UDP glucuronosyltransferase family 2 member B28
223884_at	0.07987718	2.84e-03	3.2357773	-1.77059	1.31980926	OPTC	opticin
226992_at	0.07987718	2.84e-03	-3.2357099	-1.77075	-1.49374197	NOSTRIN	nitric oxide synthase trafficking
210827_s_at	0.07987718	2.84e-03	3.235695	-1.77079	0.97410491	ELF3	E74 like ETS transcription factor 3
244802_at	0.07987718	2.84e-03	3.2355625	-1.7711	1.80099044
1558078_at	0.07987718	2.84e-03	3.2355278	-1.77119	1.12892099
201252_at	0.07987718	2.84e-03	3.235456	-1.77136	1.12084839	PSMC4	proteasome 26S subunit, ATPase 4
230329_s_at	0.07992594	2.84e-03	-3.2350275	-1.77238	-1.2097381	NUDT6	nudix hydrolase 6
1570153_at	0.07995216	2.85e-03	3.2345365	-1.77355	1.7778079	CCDC169	coiled-coil domain containing 169
220276_at	0.07995216	2.85e-03	-3.2345108	-1.77361	-2.11598672	RERGL	RERG like
204007_at	0.08002183	2.85e-03	-3.2339831	-1.77487	-1.34118176	FCGR3B	Fc fragment of IgG receptor IIIb
229723_at	0.08014584	2.86e-03	-3.2331973	-1.77674	-1.10831116	TAGAP	T-cell activation RhoGTPase activating protein
228357_at	0.08025133	2.86e-03	3.2322968	-1.77889	1.24068259	UNK	unkempt family zinc finger
233957_at	0.08025133	2.87e-03	-3.2321185	-1.77931	-1.38510275
205754_at	0.08025133	2.87e-03	-3.2320113	-1.77957	-1.22081661	F2	coagulation factor II, thrombin
228362_s_at	0.08025133	2.87e-03	-3.2319144	-1.7798	-1.66025579	FAM26F	family with sequence similarity 26 member F
219812_at	0.08027222	2.87e-03	-3.23162	-1.7805	-1.35308104	PVRIG	poliovirus receptor related immunoglobulin domain containing
204224_s_at	0.08036716	2.88e-03	-3.2305774	-1.78299	-1.48643532	GCH1	GTP cyclohydrolase 1
238127_at	0.08036716	2.88e-03	-3.2304157	-1.78337	-1.10823941	GAS6-AS1	GAS6 antisense RNA 1
229938_at	0.08036716	2.88e-03	3.2304065	-1.7834	1.51011806	TMEM238	transmembrane protein 238
217179_x_at	0.08036716	2.88e-03	-3.2303897	-1.78344	-1.71392098	BMS1P20	BMS1, ribosome biogenesis factor pseudogene 20
201956_s_at	0.08046104	2.88e-03	3.229591	-1.78534	1.0525531	GNPAT	glyceronephosphate O-acyltransferase
214602_at	0.08046104	2.88e-03	-3.2295552	-1.78542	-2.13762765	COL4A4	collagen type IV alpha 4 chain
230560_at	0.08048659	2.89e-03	3.2292074	-1.78625	1.36454059	STXBP6	syntaxin binding protein 6
203887_s_at	0.08048659	2.89e-03	-3.2290452	-1.78664	-1.17949988	THBD	thrombomodulin
213915_at	0.08058849	2.89e-03	-3.2283683	-1.78825	-1.6089563	NKG7	natural killer cell granule protein 7
55065_at	0.0806554	2.90e-03	3.2277022	-1.78984	1.04865214	MARK4	microtubule affinity regulating kinase 4
205391_x_at	0.0806554	2.90e-03	3.2273909	-1.79058	1.28685274	ANK1	ankyrin 1
206983_at	0.0806554	2.90e-03	3.2271862	-1.79107	1.67215094	CCR6	C-C motif chemokine receptor 6
205807_s_at	0.0806554	2.90e-03	3.2271595	-1.79113	1.28162804	TUFT1	tuftelin 1
202957_at	0.0806554	2.90e-03	-3.2270815	-1.79132	-1.17972555	HCLS1	hematopoietic cell-specific Lyn substrate 1
1570190_at	0.0806753	2.91e-03	3.2267937	-1.792	1.1740908	LSAMP	limbic system-associated membrane protein
214465_at	0.08075812	2.91e-03	-3.2260939	-1.79367	-1.28353619	ORM2///ORM1	orosomucoid 2///orosomucoid 1
239065_at	0.08075812	2.91e-03	-3.226015	-1.79386	-0.99094433	DNAJC22	DnaJ heat shock protein family (Hsp40) member C22
226446_at	0.08075884	2.91e-03	3.2256436	-1.79474	1.90540609	HES6	hes family bHLH transcription factor 6
227135_at	0.08075884	2.91e-03	-3.2256247	-1.79479	-1.28933517	NAAA	N-acylethanolamine acid amidase
1561105_at	0.08088044	2.92e-03	3.2246478	-1.79711	1.74400554	CLDN11	claudin 11
240385_at	0.08088044	2.92e-03	-3.224634	-1.79715	-1.25264143
1570140_at	0.08088044	2.92e-03	3.2244709	-1.79753	1.48703725	LOC102725207///LOC100996760///ANXA8L1///ANXA8	annexin A8-like///uncharacterized LOC100996760///annexin A8-like 1///annexin A8
244203_at	0.08094182	2.93e-03	-3.2239884	-1.79868	-1.47243535
224805_s_at	0.08118056	2.94e-03	3.2226716	-1.80182	1.58270836	FAM219B	family with sequence similarity 219 member B
212141_at	0.08133586	2.94e-03	3.2217493	-1.80401	1.8119274	MCM4	minichromosome maintenance complex component 4
209718_at	0.08136541	2.95e-03	3.2214178	-1.8048	1.09149728	NCAPH2	non-SMC condensin II complex subunit H2
200640_at	0.08145101	2.95e-03	3.2207955	-1.80628	1.08903594	YWHAZ	tyrosine 3-monooxygenase/tryptophan 5-monooxygenase activation protein zeta
236149_at	0.08145101	2.95e-03	3.2206226	-1.80669	1.53895634
214456_x_at	0.08145101	2.95e-03	-3.2203608	-1.80732	-3.36318367	SAA2///SAA1	serum amyloid A2///serum amyloid A1
225638_at	0.08145101	2.96e-03	3.2202022	-1.80769	1.09734522	COA6	cytochrome c oxidase assembly factor 6
200712_s_at	0.08145101	2.96e-03	3.2200537	-1.80805	1.03592664	MAPRE1	microtubule associated protein RP/EB family member 1
223245_at	0.08185495	2.97e-03	3.2179726	-1.813	1.02614269	STRBP	spermatid perinuclear RNA binding protein
1569807_at	0.08193268	2.98e-03	3.217418	-1.81432	1.37311893	LOC101928778	uncharacterized LOC101928778
212270_x_at	0.08202941	2.98e-03	3.2167753	-1.81585	0.83306579	RPL17-C18orf32///SNORD58C///C18orf32///SNORD58A///SNORD58B///RPL17	RPL17-C18orf32 readthrough///small nucleolar RNA, C/D box 58C///chromosome 18 open reading frame 32///small nucleolar RNA, C/D box 58A///small nucleolar RNA, C/D box 58B///ribosomal protein L17
204522_at	0.08215855	2.99e-03	3.2159824	-1.81773	1.32422876	DXO	decapping exoribonuclease
217960_s_at	0.0822475	2.99e-03	3.2153771	-1.81917	1.06081868	TOMM22	translocase of outer mitochondrial membrane 22
201704_at	0.08225866	3.00e-03	3.2151334	-1.81975	1.11054744	ENTPD6	ectonucleoside triphosphate diphosphohydrolase 6 (putative)
241704_x_at	0.08232668	3.00e-03	3.2145375	-1.82117	1.41253755	ZNF320	zinc finger protein 320
220707_s_at	0.08232668	3.00e-03	3.2144342	-1.82141	1.41830795	FOXRED2	FAD dependent oxidoreductase domain containing 2
1562321_at	0.08238484	3.00e-03	-3.2139728	-1.82251	-2.46802049	PDK4	pyruvate dehydrogenase kinase 4
224954_at	0.08258503	3.01e-03	-3.212854	-1.82517	-1.27977129	MIR6778///SHMT1	microRNA 6778///serine hydroxymethyltransferase 1
227615_at	0.08266637	3.02e-03	3.2121813	-1.82677	0.90492992	SRRD	SRR1 domain containing
228573_at	0.08266637	3.02e-03	-3.2118591	-1.82753	-1.03442586	ANTXR2	anthrax toxin receptor 2
200841_s_at	0.08266637	3.02e-03	3.211844	-1.82757	1.17902727	EPRS	glutamyl-prolyl-tRNA synthetase
212909_at	0.08266637	3.02e-03	3.2117125	-1.82788	1.50804962	LYPD1	LY6/PLAUR domain containing 1
[truncated: 52,676 more rows]
