# Supplementary material for: ASPM May be Related to the Malignant Progression of Hepatitis B and is Associated With a Poor Prognosis of Hepatocellular Carcinoma
Source: Front Bioinform. 2022 Mar 18;2:871027. doi: 10.3389/fbinf.2022.871027 (PMC9580902; doi:10.3389/fbinf.2022.871027)
Supplement: Supplementary file 1 [file DataSheet3.ZIP › Figure S2/Figure S2, GO of 134 up DEGs.xlsx]

## Sheet: Sheet1
source	term_name	term_id	adjusted_p_value	negative_log10_of_adjusted_p_value	Percentage	intersection_size	intersections
GO:MF	microtubule binding	GO:0008017	6.35668e-05	4.19677	0.0895522	12	BIRC5,CENPE,FAM83D,KIF11,KIF18B,KIF20A,KIF23,KIF2C,KIF4A,NUSAP1,PRC1,RACGAP1
GO:MF	protein binding	GO:0005515	7.03993e-05	4.15243	0.813433	109	ANLN,ASPM,ATAD2,AURKA,BIRC5,BUB1,BUB1B,CAP2,CCNA2,CCNB1,CCNB2,CCNE2,CD24,CDC20,CDCA3,CDK1,CDKN2A,CDKN3,CENPE,CENPF,CENPK,CENPL,CENPU,CENPW,CLGN,CNIH4,COCH,CTHRC1,DEPDC1,DLG5,DLGAP5,DTL,DTNA,E2F8,ECT2,EDIL3,ENAH,ESM1,EZH2,FABP5,FAM83D,FANCD2,FANCI,FEN1,FLVCR1,FOXM1,GPC3,HELLS,HMMR,HSPB1,IGF2BP3,IQGAP3,KIF11,KIF18B,KIF20A,KIF23,KIF2C,KIF4A,KPNA2,MAD2L1,MCM3,MCM6,MCM8,MELK,MKI67,MRPS23,MSH2,MTFR2,NC…
GO:MF	ATPase activity	GO:0016887	0.000107051	3.97041	0.11194	15	ATAD2,CENPE,HELLS,KIF11,KIF18B,KIF20A,KIF23,KIF2C,KIF4A,MCM3,MCM6,MCM8,MSH2,RFC4,TOP2A
GO:MF	enzyme binding	GO:0019899	0.000147906	3.83001	0.268657	36	ANLN,AURKA,BIRC5,CAP2,CCNA2,CCNB1,CCNB2,CCNE2,CD24,CDC20,CDKN2A,ECT2,FAM83D,FANCD2,FANCI,FOXM1,HSPB1,IQGAP3,KIF11,KIF20A,KPNA2,MCM8,MSH2,NEK2,PLCB1,PRC1,RACGAP1,RFC4,SMYD3,STXBP6,TBC1D16,THY1,TOP2A,TPX2,UBE2C,UBE2T
GO:MF	protein kinase binding	GO:0019901	0.000171052	3.76687	0.134328	18	AURKA,CCNA2,CCNB1,CCNB2,CCNE2,CD24,CDKN2A,FAM83D,FOXM1,HSPB1,KIF11,KIF20A,MSH2,PRC1,RACGAP1,THY1,TOP2A,TPX2
GO:MF	ATP binding	GO:0005524	0.000235416	3.62816	0.208955	28	ACSL4,ATAD2,AURKA,BUB1,BUB1B,CDK1,CENPE,HELLS,KIF11,KIF18B,KIF20A,KIF23,KIF2C,KIF4A,MCM3,MCM6,MCM8,MELK,MKI67,MSH2,NEK2,PBK,RFC4,TOP2A,TRIP13,TTK,UBE2C,UBE2T
GO:MF	adenyl ribonucleotide binding	GO:0032559	0.000503875	3.29768	0.208955	28	ACSL4,ATAD2,AURKA,BUB1,BUB1B,CDK1,CENPE,HELLS,KIF11,KIF18B,KIF20A,KIF23,KIF2C,KIF4A,MCM3,MCM6,MCM8,MELK,MKI67,MSH2,NEK2,PBK,RFC4,TOP2A,TRIP13,TTK,UBE2C,UBE2T
GO:MF	adenyl nucleotide binding	GO:0030554	0.000579418	3.23701	0.208955	28	ACSL4,ATAD2,AURKA,BUB1,BUB1B,CDK1,CENPE,HELLS,KIF11,KIF18B,KIF20A,KIF23,KIF2C,KIF4A,MCM3,MCM6,MCM8,MELK,MKI67,MSH2,NEK2,PBK,RFC4,TOP2A,TRIP13,TTK,UBE2C,UBE2T
GO:MF	microtubule motor activity	GO:0003777	0.000787826	3.10357	0.0522388	7	CENPE,KIF11,KIF18B,KIF20A,KIF23,KIF2C,KIF4A
GO:MF	kinase binding	GO:0019900	0.00100683	2.99705	0.134328	18	AURKA,CCNA2,CCNB1,CCNB2,CCNE2,CD24,CDKN2A,FAM83D,FOXM1,HSPB1,KIF11,KIF20A,MSH2,PRC1,RACGAP1,THY1,TOP2A,TPX2
GO:MF	tubulin binding	GO:0015631	0.00158959	2.79871	0.0895522	12	BIRC5,CENPE,FAM83D,KIF11,KIF18B,KIF20A,KIF23,KIF2C,KIF4A,NUSAP1,PRC1,RACGAP1
GO:MF	drug binding	GO:0008144	0.00530392	2.2754	0.208955	28	ACSL4,ATAD2,AURKA,BUB1,BUB1B,CDK1,CENPE,HELLS,KIF11,KIF18B,KIF20A,KIF23,KIF2C,KIF4A,MCM3,MCM6,MCM8,MELK,MKI67,MSH2,NEK2,PBK,RFC4,TOP2A,TRIP13,TTK,UBE2C,UBE2T
GO:MF	cyclin-dependent protein serine/threonine kinase regulator activity	GO:0016538	0.00740324	2.13058	0.0373134	5	CCNA2,CCNB1,CCNB2,CCNE2,CDKN2A
GO:MF	purine ribonucleoside triphosphate binding	GO:0035639	0.01279	1.89313	0.208955	28	ACSL4,ATAD2,AURKA,BUB1,BUB1B,CDK1,CENPE,HELLS,KIF11,KIF18B,KIF20A,KIF23,KIF2C,KIF4A,MCM3,MCM6,MCM8,MELK,MKI67,MSH2,NEK2,PBK,RFC4,TOP2A,TRIP13,TTK,UBE2C,UBE2T
GO:MF	anion binding	GO:0043168	0.0137821	1.86069	0.276119	37	ACSL4,AKR1C3,ATAD2,AURKA,BUB1,BUB1B,CDK1,CENPE,FABP5,HELLS,HMMR,KIF11,KIF18B,KIF20A,KIF23,KIF2C,KIF4A,MCM3,MCM6,MCM8,MELK,MKI67,MSH2,NEK2,PBK,PLCB1,RACGAP1,RFC4,SQLE,STXBP6,THBS4,THY1,TOP2A,TRIP13,TTK,UBE2C,UBE2T
GO:MF	motor activity	GO:0003774	0.0202404	1.69378	0.0522388	7	CENPE,KIF11,KIF18B,KIF20A,KIF23,KIF2C,KIF4A
GO:MF	purine ribonucleotide binding	GO:0032555	0.0238466	1.62257	0.208955	28	ACSL4,ATAD2,AURKA,BUB1,BUB1B,CDK1,CENPE,HELLS,KIF11,KIF18B,KIF20A,KIF23,KIF2C,KIF4A,MCM3,MCM6,MCM8,MELK,MKI67,MSH2,NEK2,PBK,RFC4,TOP2A,TRIP13,TTK,UBE2C,UBE2T
GO:MF	purine nucleotide binding	GO:0017076	0.0268996	1.57025	0.208955	28	ACSL4,ATAD2,AURKA,BUB1,BUB1B,CDK1,CENPE,HELLS,KIF11,KIF18B,KIF20A,KIF23,KIF2C,KIF4A,MCM3,MCM6,MCM8,MELK,MKI67,MSH2,NEK2,PBK,RFC4,TOP2A,TRIP13,TTK,UBE2C,UBE2T
GO:MF	ribonucleotide binding	GO:0032553	0.0276527	1.55826	0.208955	28	ACSL4,ATAD2,AURKA,BUB1,BUB1B,CDK1,CENPE,HELLS,KIF11,KIF18B,KIF20A,KIF23,KIF2C,KIF4A,MCM3,MCM6,MCM8,MELK,MKI67,MSH2,NEK2,PBK,RFC4,TOP2A,TRIP13,TTK,UBE2C,UBE2T
GO:MF	carbohydrate derivative binding	GO:0097367	0.0317186	1.49869	0.231343	31	ACSL4,ATAD2,AURKA,BUB1,BUB1B,CDK1,CENPE,HELLS,HMMR,KIF11,KIF18B,KIF20A,KIF23,KIF2C,KIF4A,MCM3,MCM6,MCM8,MELK,MKI67,MSH2,NEK2,PBK,RFC4,THBS4,THY1,TOP2A,TRIP13,TTK,UBE2C,UBE2T
GO:MF	nucleotide binding	GO:0000166	0.0338473	1.47048	0.223881	30	ACSL4,ATAD2,AURKA,BUB1,BUB1B,CDK1,CENPE,HELLS,KIF11,KIF18B,KIF20A,KIF23,KIF2C,KIF4A,MCM3,MCM6,MCM8,MELK,MKI67,MSH2,NEK2,PBK,RFC4,SQLE,TOP2A,TRIP13,TTK,UBE2C,UBE2T,UHRF1
GO:MF	nucleoside phosphate binding	GO:1901265	0.0341374	1.46677	0.223881	30	ACSL4,ATAD2,AURKA,BUB1,BUB1B,CDK1,CENPE,HELLS,KIF11,KIF18B,KIF20A,KIF23,KIF2C,KIF4A,MCM3,MCM6,MCM8,MELK,MKI67,MSH2,NEK2,PBK,RFC4,SQLE,TOP2A,TRIP13,TTK,UBE2C,UBE2T,UHRF1
GO:MF	cytoskeletal protein binding	GO:0008092	0.0495767	1.30472	0.134328	18	ANLN,BIRC5,CAP2,CENPE,DLG5,ENAH,FAM83D,IQGAP3,KIF11,KIF18B,KIF20A,KIF23,KIF2C,KIF4A,NRCAM,NUSAP1,PRC1,RACGAP1
GO:BP	mitotic cell cycle process	GO:1903047	6.757e-43	42.1702	0.455224	61	ANLN,AURKA,BIRC5,BUB1,BUB1B,CCNA2,CCNB1,CCNB2,CCNE2,CDC20,CDK1,CDKN2A,CDKN3,CENPE,CENPF,CENPK,CKAP2,DLGAP5,DTL,E2F8,ECT2,EZH2,FANCD2,FOXM1,GINS1,HMMR,IQGAP3,KIF11,KIF18B,KIF20A,KIF23,KIF2C,KIF4A,MAD2L1,MCM3,MCM6,MCM8,MELK,MKI67,MSH2,NCAPG,NDC80,NEK2,NUF2,NUSAP1,PLCB1,PRC1,PRIM1,PSMD4,PTTG1,RACGAP1,RRM2,SPC25,STIL,TOP2A,TPX2,TRIM71,TRIP13,TTK,UBE2C,ZWINT
GO:BP	cell cycle process	GO:0022402	2.33252e-40	39.6322	0.514925	69	ANLN,ASPM,AURKA,BIRC5,BUB1,BUB1B,CCNA2,CCNB1,CCNB2,CCNE2,CDC20,CDK1,CDKN2A,CDKN3,CENPE,CENPF,CENPK,CENPW,CKAP2,DLGAP5,DTL,E2F8,ECT2,EZH2,FAM83D,FANCD2,FEN1,FOXM1,GINS1,HMMR,IQGAP3,KIF11,KIF18B,KIF20A,KIF23,KIF2C,KIF4A,MAD2L1,MCM3,MCM6,MCM8,MELK,MKI67,MSH2,NCAPG,NDC80,NEK2,NUF2,NUSAP1,PLCB1,PRC1,PRIM1,PRR11,PSMD4,PTTG1,RACGAP1,RFC4,RRM2,SGO2,SPC25,STIL,TDRKH,TOP2A,TPX2,TRIM71,TRIP13,TTK,UBE2C,ZWINT
GO:BP	mitotic cell cycle	GO:0000278	2.36279e-40	39.6266	0.470149	63	ANLN,AURKA,BIRC5,BUB1,BUB1B,CCNA2,CCNB1,CCNB2,CCNE2,CDC20,CDK1,CDKN2A,CDKN3,CENPE,CENPF,CENPK,CENPW,CKAP2,DLGAP5,DTL,E2F8,ECT2,EZH2,FANCD2,FOXM1,GINS1,HMMR,IQGAP3,KIF11,KIF18B,KIF20A,KIF23,KIF2C,KIF4A,MAD2L1,MCM3,MCM6,MCM8,MELK,MKI67,MSH2,NCAPG,NDC80,NEK2,NUF2,NUSAP1,PBK,PLCB1,PRC1,PRIM1,PSMD4,PTTG1,RACGAP1,RRM2,SPC25,STIL,TOP2A,TPX2,TRIM71,TRIP13,TTK,UBE2C,ZWINT
GO:BP	cell cycle	GO:0007049	2.72856e-38	37.5641	0.559701	75	ANLN,ASPM,AURKA,BIRC5,BUB1,BUB1B,CCNA2,CCNB1,CCNB2,CCNE2,CDC20,CDCA3,CDK1,CDKN2A,CDKN3,CENPE,CENPF,CENPK,CENPW,CKAP2,DLGAP5,DTL,E2F8,ECT2,EZH2,FAM83D,FANCD2,FANCI,FEN1,FOXM1,GINS1,HELLS,HMMR,IQGAP3,KIF11,KIF18B,KIF20A,KIF23,KIF2C,KIF4A,MAD2L1,MCM3,MCM6,MCM8,MELK,MKI67,MSH2,NCAPG,NDC80,NEK2,NUF2,NUSAP1,OIP5,PBK,PLCB1,PRC1,PRIM1,PRR11,PSMD4,PTTG1,RACGAP1,RFC4,RRM2,SGO2,SPC25,STIL,TDRKH,TOP2A,TPX2,T…
GO:BP	chromosome segregation	GO:0007059	1.59927e-31	30.7961	0.276119	37	BIRC5,BUB1,BUB1B,CCNB1,CCNE2,CDC20,CENPE,CENPF,CENPK,CENPW,DLGAP5,ECT2,FAM83D,FANCD2,FEN1,KIF18B,KIF23,KIF2C,KIF4A,MAD2L1,MKI67,NCAPG,NDC80,NEK2,NUF2,NUSAP1,OIP5,PRC1,PTTG1,RACGAP1,SGO2,SPC25,TOP2A,TRIP13,TTK,UBE2C,ZWINT
GO:BP	cell division	GO:0051301	4.51518e-31	30.3453	0.335821	45	ANLN,ASPM,AURKA,BIRC5,BUB1,BUB1B,CCNA2,CCNB1,CCNB2,CCNE2,CDC20,CDCA3,CDK1,CDKN2A,CENPE,CENPF,CENPW,CKAP2,E2F8,ECT2,FAM83D,HELLS,KIF11,KIF18B,KIF20A,KIF23,KIF2C,KIF4A,MAD2L1,NCAPG,NDC80,NEK2,NUF2,NUSAP1,OIP5,PRC1,PTTG1,RACGAP1,SGO2,SPC25,THBS4,TOP2A,TPX2,UBE2C,ZWINT
GO:BP	nuclear division	GO:0000280	6.51263e-29	28.1862	0.283582	38	ANLN,ASPM,AURKA,BIRC5,BUB1,BUB1B,CCNB1,CCNE2,CDC20,CENPE,CENPF,CENPK,DLGAP5,FANCD2,KIF11,KIF18B,KIF23,KIF2C,KIF4A,MAD2L1,MKI67,NCAPG,NDC80,NEK2,NUF2,NUSAP1,PLCB1,PRC1,PTTG1,RACGAP1,SGO2,TDRKH,TOP2A,TPX2,TRIP13,TTK,UBE2C,ZWINT
GO:BP	organelle fission	GO:0048285	1.63685e-28	27.786	0.291045	39	ANLN,ASPM,AURKA,BIRC5,BUB1,BUB1B,CCNB1,CCNE2,CDC20,CENPE,CENPF,CENPK,DLGAP5,FANCD2,KIF11,KIF18B,KIF23,KIF2C,KIF4A,MAD2L1,MKI67,MTFR2,NCAPG,NDC80,NEK2,NUF2,NUSAP1,PLCB1,PRC1,PTTG1,RACGAP1,SGO2,TDRKH,TOP2A,TPX2,TRIP13,TTK,UBE2C,ZWINT
GO:BP	nuclear chromosome segregation	GO:0098813	1.38292e-27	26.8592	0.238806	32	BUB1,BUB1B,CCNB1,CCNE2,CDC20,CENPE,CENPF,CENPK,DLGAP5,ECT2,FAM83D,FANCD2,FEN1,KIF18B,KIF23,KIF2C,KIF4A,MAD2L1,NCAPG,NDC80,NEK2,NUF2,NUSAP1,PRC1,PTTG1,RACGAP1,SGO2,TOP2A,TRIP13,TTK,UBE2C,ZWINT
GO:BP	sister chromatid segregation	GO:0000819	2.24996e-26	25.6478	0.208955	28	BUB1,BUB1B,CCNB1,CDC20,CENPE,CENPF,CENPK,DLGAP5,FEN1,KIF18B,KIF23,KIF2C,KIF4A,MAD2L1,NCAPG,NDC80,NEK2,NUF2,NUSAP1,PRC1,PTTG1,RACGAP1,SGO2,TOP2A,TRIP13,TTK,UBE2C,ZWINT
GO:BP	mitotic nuclear division	GO:0140014	5.66169e-26	25.2471	0.231343	31	ANLN,AURKA,BIRC5,BUB1,BUB1B,CCNB1,CDC20,CENPE,CENPF,CENPK,DLGAP5,KIF11,KIF18B,KIF23,KIF2C,KIF4A,MAD2L1,MKI67,NCAPG,NDC80,NEK2,NUF2,NUSAP1,PRC1,PTTG1,RACGAP1,TPX2,TRIP13,TTK,UBE2C,ZWINT
GO:BP	mitotic sister chromatid segregation	GO:0000070	4.79683e-24	23.319	0.186567	25	BUB1,BUB1B,CCNB1,CDC20,CENPE,CENPF,CENPK,DLGAP5,KIF18B,KIF23,KIF2C,KIF4A,MAD2L1,NCAPG,NDC80,NEK2,NUF2,NUSAP1,PRC1,PTTG1,RACGAP1,TRIP13,TTK,UBE2C,ZWINT
GO:BP	chromosome organization	GO:0051276	1.28076e-22	21.8925	0.373134	50	ATAD2,AURKA,BUB1,BUB1B,CCNA2,CCNB1,CCNE2,CDC20,CDK1,CDKN2A,CENPE,CENPF,CENPK,CENPL,CENPU,CENPW,DLGAP5,EZH2,FANCD2,FEN1,HELLS,KIF18B,KIF23,KIF2C,KIF4A,MAD2L1,MCM3,MCM6,MCM8,MKI67,MSH2,NCAPG,NDC80,NEK2,NUF2,NUSAP1,OIP5,PRC1,PRIM1,PTTG1,RACGAP1,RFC4,SGO2,SMYD3,TOP2A,TRIP13,TTK,UBE2C,UHRF1,ZWINT
GO:BP	cell cycle phase transition	GO:0044770	4.94818e-22	21.3056	0.283582	38	ANLN,AURKA,BUB1,BUB1B,CCNA2,CCNB1,CCNB2,CCNE2,CDC20,CDK1,CDKN2A,CDKN3,CENPE,CENPF,DLGAP5,DTL,E2F8,EZH2,FAM83D,FOXM1,HMMR,IQGAP3,MAD2L1,MCM3,MCM6,MCM8,MELK,NDC80,NEK2,PLCB1,PRIM1,PSMD4,RRM2,TPX2,TRIM71,TRIP13,TTK,UBE2C
GO:BP	mitotic cell cycle phase transition	GO:0044772	5.10032e-22	21.2924	0.276119	37	ANLN,AURKA,BUB1,BUB1B,CCNA2,CCNB1,CCNB2,CCNE2,CDC20,CDK1,CDKN2A,CDKN3,CENPE,CENPF,DLGAP5,DTL,E2F8,EZH2,FOXM1,HMMR,IQGAP3,MAD2L1,MCM3,MCM6,MCM8,MELK,NDC80,NEK2,PLCB1,PRIM1,PSMD4,RRM2,TPX2,TRIM71,TRIP13,TTK,UBE2C
GO:BP	regulation of cell cycle	GO:0051726	1.93092e-21	20.7142	0.365672	49	ANLN,ASPM,AURKA,BIRC5,BUB1,BUB1B,CCNA2,CCNB1,CCNB2,CCNE2,CDC20,CDK1,CDKN2A,CDKN3,CENPE,CENPF,DLGAP5,DTL,E2F8,ECT2,EZH2,FAM83D,FANCD2,FEN1,FOXM1,HMMR,KIF11,KIF20A,KIF23,MAD2L1,MKI67,MSH2,NDC80,NEK2,NUSAP1,PLCB1,PRC1,PRR11,PSMD4,PTTG1,RACGAP1,RRM2,STIL,TOP2A,TPX2,TRIP13,TTK,UBE2C,ZWINT
GO:BP	regulation of cell cycle process	GO:0010564	9.42284e-19	18.0258	0.283582	38	ANLN,AURKA,BUB1,BUB1B,CCNB1,CDC20,CDK1,CDKN2A,CENPE,CENPF,DLGAP5,DTL,E2F8,ECT2,EZH2,FAM83D,FEN1,FOXM1,HMMR,KIF11,KIF20A,KIF23,MAD2L1,MKI67,NDC80,NEK2,NUSAP1,PLCB1,PRC1,PSMD4,PTTG1,RACGAP1,RRM2,STIL,TPX2,TRIP13,TTK,UBE2C
GO:BP	regulation of chromosome segregation	GO:0051983	1.3485e-18	17.8701	0.141791	19	BUB1,BUB1B,CCNB1,CDC20,CENPE,CENPF,DLGAP5,ECT2,FEN1,KIF2C,MAD2L1,MKI67,NDC80,NEK2,PTTG1,RACGAP1,TRIP13,TTK,UBE2C
GO:BP	microtubule cytoskeleton organization involved in mitosis	GO:1902850	2.44926e-16	15.611	0.141791	19	AURKA,BIRC5,CCNB1,CDC20,CENPE,KIF11,KIF23,KIF4A,MAD2L1,NDC80,NEK2,NUF2,NUSAP1,PRC1,RACGAP1,SPC25,STIL,TPX2,TTK
GO:BP	regulation of mitotic cell cycle	GO:0007346	2.38076e-15	14.6233	0.246269	33	ANLN,AURKA,BIRC5,BUB1,BUB1B,CCNB1,CDC20,CDK1,CDKN2A,CENPE,CENPF,DLGAP5,DTL,E2F8,EZH2,FANCD2,HMMR,KIF11,MAD2L1,MKI67,MSH2,NDC80,NEK2,NUSAP1,PLCB1,PSMD4,PTTG1,TOP2A,TPX2,TRIP13,TTK,UBE2C,ZWINT
GO:BP	mitotic spindle organization	GO:0007052	2.60942e-15	14.5835	0.126866	17	AURKA,BIRC5,CCNB1,CDC20,CENPE,KIF11,KIF23,KIF4A,NDC80,NEK2,NUF2,PRC1,RACGAP1,SPC25,STIL,TPX2,TTK
GO:BP	regulation of nuclear division	GO:0051783	7.68716e-15	14.1142	0.149254	20	ANLN,AURKA,BUB1,BUB1B,CCNB1,CDC20,CENPE,CENPF,DLGAP5,KIF11,MAD2L1,MKI67,NDC80,NEK2,NUSAP1,PLCB1,PTTG1,TRIP13,TTK,UBE2C
GO:BP	regulation of mitotic nuclear division	GO:0007088	1.20413e-14	13.9193	0.141791	19	ANLN,AURKA,BUB1,BUB1B,CCNB1,CDC20,CENPE,CENPF,DLGAP5,KIF11,MAD2L1,MKI67,NDC80,NEK2,NUSAP1,PTTG1,TRIP13,TTK,UBE2C
GO:BP	spindle organization	GO:0007051	2.09461e-14	13.6789	0.141791	19	ASPM,AURKA,BIRC5,CCNB1,CDC20,CENPE,CENPW,KIF11,KIF23,KIF4A,NDC80,NEK2,NUF2,PRC1,RACGAP1,SPC25,STIL,TPX2,TTK
GO:BP	organelle organization	GO:0006996	4.0755e-14	13.3898	0.529851	71	ANLN,ASPM,ATAD2,AURKA,BIRC5,BUB1,BUB1B,CAP2,CCNA2,CCNB1,CCNB2,CCNE2,CDC20,CDK1,CDKN2A,CDKN3,CENPE,CENPF,CENPK,CENPL,CENPU,CENPW,CKAP2,DLGAP5,ECT2,ENAH,EZH2,FANCD2,FEN1,HELLS,KIF11,KIF18B,KIF20A,KIF23,KIF2C,KIF4A,MAD2L1,MCM3,MCM6,MCM8,MKI67,MSH2,MTFR2,NCAPG,NDC80,NEK2,NUF2,NUSAP1,OIP5,PLCB1,PRC1,PRIM1,PTTG1,RACGAP1,RFC4,SGO2,SMYD3,SPC25,SQLE,STIL,STXBP6,TDRKH,THY1,TOMM40L,TOP2A,TPX2,TRIP13,TTK,UBE…
GO:BP	regulation of mitotic sister chromatid separation	GO:0010965	5.11269e-13	12.2914	0.0970149	13	BUB1,BUB1B,CCNB1,CDC20,CENPE,CENPF,DLGAP5,MAD2L1,NDC80,PTTG1,TRIP13,TTK,UBE2C
GO:BP	mitotic sister chromatid separation	GO:0051306	9.93126e-13	12.003	0.0970149	13	BUB1,BUB1B,CCNB1,CDC20,CENPE,CENPF,DLGAP5,MAD2L1,NDC80,PTTG1,TRIP13,TTK,UBE2C
GO:BP	regulation of sister chromatid segregation	GO:0033045	1.2791e-12	11.8931	0.104478	14	BUB1,BUB1B,CCNB1,CDC20,CENPE,CENPF,DLGAP5,FEN1,MAD2L1,NDC80,PTTG1,TRIP13,TTK,UBE2C
GO:BP	regulation of chromosome separation	GO:1905818	1.51681e-12	11.8191	0.0970149	13	BUB1,BUB1B,CCNB1,CDC20,CENPE,CENPF,DLGAP5,MAD2L1,NDC80,PTTG1,TRIP13,TTK,UBE2C
GO:BP	regulation of mitotic sister chromatid segregation	GO:0033047	4.98162e-12	11.3026	0.0970149	13	BUB1,BUB1B,CCNB1,CDC20,CENPE,CENPF,DLGAP5,MAD2L1,NDC80,PTTG1,TRIP13,TTK,UBE2C
GO:BP	chromosome separation	GO:0051304	5.57029e-12	11.2541	0.104478	14	BUB1,BUB1B,CCNB1,CDC20,CENPE,CENPF,DLGAP5,MAD2L1,NDC80,PTTG1,TOP2A,TRIP13,TTK,UBE2C
GO:BP	regulation of cell cycle phase transition	GO:1901987	6.03013e-12	11.2197	0.186567	25	ANLN,AURKA,BUB1,BUB1B,CCNB1,CDC20,CDK1,CDKN2A,CENPE,CENPF,DLGAP5,DTL,E2F8,EZH2,FAM83D,HMMR,MAD2L1,NDC80,NEK2,PLCB1,PSMD4,TPX2,TRIP13,TTK,UBE2C
GO:BP	regulation of mitotic metaphase/anaphase transition	GO:0030071	8.91446e-12	11.0499	0.0895522	12	BUB1,BUB1B,CCNB1,CDC20,CENPE,CENPF,DLGAP5,MAD2L1,NDC80,TRIP13,TTK,UBE2C
GO:BP	regulation of mitotic cell cycle phase transition	GO:1901990	9.44305e-12	11.0249	0.179104	24	ANLN,AURKA,BUB1,BUB1B,CCNB1,CDC20,CDK1,CDKN2A,CENPE,CENPF,DLGAP5,DTL,E2F8,EZH2,HMMR,MAD2L1,NDC80,NEK2,PLCB1,PSMD4,TPX2,TRIP13,TTK,UBE2C
GO:BP	regulation of metaphase/anaphase transition of cell cycle	GO:1902099	1.38268e-11	10.8593	0.0895522	12	BUB1,BUB1B,CCNB1,CDC20,CENPE,CENPF,DLGAP5,MAD2L1,NDC80,TRIP13,TTK,UBE2C
GO:BP	metaphase/anaphase transition of mitotic cell cycle	GO:0007091	1.38268e-11	10.8593	0.0895522	12	BUB1,BUB1B,CCNB1,CDC20,CENPE,CENPF,DLGAP5,MAD2L1,NDC80,TRIP13,TTK,UBE2C
GO:BP	metaphase/anaphase transition of cell cycle	GO:0044784	2.1098e-11	10.6758	0.0895522	12	BUB1,BUB1B,CCNB1,CDC20,CENPE,CENPF,DLGAP5,MAD2L1,NDC80,TRIP13,TTK,UBE2C
GO:BP	cellular component organization	GO:0016043	2.44497e-11	10.6117	0.649254	87	ACSL4,ANLN,ASPM,ATAD2,AURKA,BIRC5,BUB1,BUB1B,CAP2,CCNA2,CCNB1,CCNB2,CCNE2,CD24,CDC20,CDK1,CDKN2A,CDKN3,CENPE,CENPF,CENPK,CENPL,CENPU,CENPW,CKAP2,CLGN,COCH,CTHRC1,DLG5,DLGAP5,ECT2,ENAH,EZH2,FANCD2,FEN1,GJC1,GPC3,HELLS,IQGAP3,KIF11,KIF18B,KIF20A,KIF23,KIF2C,KIF4A,LAMC1,MAD2L1,MCM3,MCM6,MCM8,MKI67,MMP12,MRPS23,MSH2,MTFR2,NCAPG,NDC80,NEK2,NRCAM,NUF2,NUSAP1,OIP5,PLCB1,PRC1,PRIM1,PSMD4,PTTG1,RACGAP1,RF…
GO:BP	microtubule cytoskeleton organization	GO:0000226	3.44619e-11	10.4627	0.19403	26	ASPM,AURKA,BIRC5,CCNB1,CDC20,CDK1,CENPE,CENPW,CKAP2,KIF11,KIF18B,KIF20A,KIF23,KIF2C,KIF4A,MAD2L1,NDC80,NEK2,NUF2,NUSAP1,PRC1,RACGAP1,SPC25,STIL,TPX2,TTK
GO:BP	mitotic cell cycle checkpoint	GO:0007093	7.33433e-11	10.1346	0.119403	16	AURKA,BUB1,BUB1B,CCNB1,CDC20,CDK1,CENPF,E2F8,FANCD2,MAD2L1,MSH2,NDC80,TOP2A,TRIP13,TTK,ZWINT
GO:BP	cellular component organization or biogenesis	GO:0071840	1.60805e-10	9.7937	0.649254	87	ACSL4,ANLN,ASPM,ATAD2,AURKA,BIRC5,BUB1,BUB1B,CAP2,CCNA2,CCNB1,CCNB2,CCNE2,CD24,CDC20,CDK1,CDKN2A,CDKN3,CENPE,CENPF,CENPK,CENPL,CENPU,CENPW,CKAP2,CLGN,COCH,CTHRC1,DLG5,DLGAP5,ECT2,ENAH,EZH2,FANCD2,FEN1,GJC1,GPC3,HELLS,IQGAP3,KIF11,KIF18B,KIF20A,KIF23,KIF2C,KIF4A,LAMC1,MAD2L1,MCM3,MCM6,MCM8,MKI67,MMP12,MRPS23,MSH2,MTFR2,NCAPG,NDC80,NEK2,NRCAM,NUF2,NUSAP1,OIP5,PLCB1,PRC1,PRIM1,PSMD4,PTTG1,RACGAP1,RF…
GO:BP	negative regulation of mitotic sister chromatid separation	GO:2000816	3.03798e-10	9.51741	0.0746269	10	BUB1,BUB1B,CCNB1,CDC20,CENPF,MAD2L1,NDC80,PTTG1,TRIP13,TTK
GO:BP	cell cycle checkpoint	GO:0000075	3.31241e-10	9.47986	0.126866	17	AURKA,BUB1,BUB1B,CCNB1,CDC20,CDK1,CENPF,DTL,E2F8,FANCD2,MAD2L1,MSH2,NDC80,TOP2A,TRIP13,TTK,ZWINT
GO:BP	negative regulation of cell cycle	GO:0045786	3.58196e-10	9.44588	0.19403	26	AURKA,BUB1,BUB1B,CCNB1,CDC20,CDK1,CDKN2A,CDKN3,CENPF,DTL,E2F8,EZH2,FANCD2,FOXM1,MAD2L1,MSH2,NDC80,NEK2,PRR11,PSMD4,PTTG1,RRM2,TOP2A,TRIP13,TTK,ZWINT
GO:BP	negative regulation of mitotic cell cycle	GO:0045930	3.94998e-10	9.40341	0.149254	20	AURKA,BUB1,BUB1B,CCNB1,CDC20,CDK1,CDKN2A,CENPF,E2F8,EZH2,FANCD2,MAD2L1,MSH2,NDC80,PSMD4,PTTG1,TOP2A,TRIP13,TTK,ZWINT
GO:BP	negative regulation of chromosome separation	GO:1905819	3.96426e-10	9.40184	0.0746269	10	BUB1,BUB1B,CCNB1,CDC20,CENPF,MAD2L1,NDC80,PTTG1,TRIP13,TTK
GO:BP	negative regulation of mitotic sister chromatid segregation	GO:0033048	6.60763e-10	9.17995	0.0746269	10	BUB1,BUB1B,CCNB1,CDC20,CENPF,MAD2L1,NDC80,PTTG1,TRIP13,TTK
GO:BP	microtubule-based process	GO:0007017	7.94855e-10	9.09971	0.208955	28	ASPM,AURKA,BIRC5,CCNB1,CDC20,CDK1,CENPE,CENPW,CKAP2,DLGAP5,HSPB1,KIF11,KIF18B,KIF20A,KIF23,KIF2C,KIF4A,MAD2L1,NDC80,NEK2,NUF2,NUSAP1,PRC1,RACGAP1,SPC25,STIL,TPX2,TTK
GO:BP	negative regulation of sister chromatid segregation	GO:0033046	1.073e-09	8.9694	0.0746269	10	BUB1,BUB1B,CCNB1,CDC20,CENPF,MAD2L1,NDC80,PTTG1,TRIP13,TTK
GO:BP	negative regulation of chromosome segregation	GO:0051985	1.35511e-09	8.86803	0.0746269	10	BUB1,BUB1B,CCNB1,CDC20,CENPF,MAD2L1,NDC80,PTTG1,TRIP13,TTK
GO:BP	meiotic nuclear division	GO:0140013	2.67727e-09	8.57231	0.11194	15	ASPM,AURKA,BUB1,BUB1B,CCNE2,CDC20,FANCD2,NUF2,PLCB1,PTTG1,SGO2,TDRKH,TOP2A,TRIP13,TTK
GO:BP	cell cycle G1/S phase transition	GO:0044843	4.99799e-09	8.3012	0.134328	18	AURKA,CCNA2,CCNB1,CCNE2,CDK1,CDKN2A,CDKN3,E2F8,EZH2,FAM83D,IQGAP3,MCM3,MCM6,MCM8,PLCB1,PRIM1,RRM2,TRIM71
GO:BP	mitotic spindle checkpoint	GO:0071174	5.33988e-09	8.27247	0.0671642	9	BUB1,BUB1B,CCNB1,CDC20,CENPF,MAD2L1,NDC80,TRIP13,TTK
GO:BP	spindle checkpoint	GO:0031577	5.33988e-09	8.27247	0.0671642	9	BUB1,BUB1B,CCNB1,CDC20,CENPF,MAD2L1,NDC80,TRIP13,TTK
GO:BP	spindle assembly checkpoint	GO:0071173	5.33988e-09	8.27247	0.0671642	9	BUB1,BUB1B,CCNB1,CDC20,CENPF,MAD2L1,NDC80,TRIP13,TTK
GO:BP	mitotic spindle assembly checkpoint	GO:0007094	5.33988e-09	8.27247	0.0671642	9	BUB1,BUB1B,CCNB1,CDC20,CENPF,MAD2L1,NDC80,TRIP13,TTK
GO:BP	negative regulation of mitotic nuclear division	GO:0045839	6.01319e-09	8.2209	0.0746269	10	BUB1,BUB1B,CCNB1,CDC20,CENPF,MAD2L1,NDC80,PTTG1,TRIP13,TTK
GO:BP	negative regulation of mitotic metaphase/anaphase transition	GO:0045841	8.99133e-09	8.04618	0.0671642	9	BUB1,BUB1B,CCNB1,CDC20,CENPF,MAD2L1,NDC80,TRIP13,TTK
GO:BP	meiotic cell cycle process	GO:1903046	9.41896e-09	8.026	0.11194	15	ASPM,AURKA,BUB1,BUB1B,CCNE2,CDC20,FANCD2,NUF2,PLCB1,PTTG1,SGO2,TDRKH,TOP2A,TRIP13,TTK
GO:BP	negative regulation of cell cycle process	GO:0010948	1.0683e-08	7.97131	0.141791	19	AURKA,BUB1,BUB1B,CCNB1,CDC20,CDK1,CDKN2A,CENPF,DTL,E2F8,EZH2,MAD2L1,NDC80,NEK2,PSMD4,PTTG1,RRM2,TRIP13,TTK
GO:BP	negative regulation of metaphase/anaphase transition of cell cycle	GO:1902100	1.15346e-08	7.938	0.0671642	9	BUB1,BUB1B,CCNB1,CDC20,CENPF,MAD2L1,NDC80,TRIP13,TTK
GO:BP	negative regulation of nuclear division	GO:0051784	3.04787e-08	7.516	0.0746269	10	BUB1,BUB1B,CCNB1,CDC20,CENPF,MAD2L1,NDC80,PTTG1,TRIP13,TTK
GO:BP	meiotic cell cycle	GO:0051321	3.60341e-08	7.44329	0.119403	16	ASPM,AURKA,BUB1,BUB1B,CCNE2,CDC20,FANCD2,NEK2,NUF2,PLCB1,PTTG1,SGO2,TDRKH,TOP2A,TRIP13,TTK
GO:BP	positive regulation of cell cycle process	GO:0090068	5.23442e-08	7.28113	0.126866	17	AURKA,CCNB1,CDK1,DLGAP5,DTL,E2F8,ECT2,EZH2,FAM83D,FEN1,KIF23,MAD2L1,NDC80,NUSAP1,PLCB1,RACGAP1,UBE2C
GO:BP	negative regulation of cell cycle phase transition	GO:1901988	1.13639e-07	6.94447	0.119403	16	AURKA,BUB1,BUB1B,CCNB1,CDC20,CDK1,CDKN2A,CENPF,DTL,E2F8,EZH2,MAD2L1,NDC80,PSMD4,TRIP13,TTK
GO:BP	attachment of spindle microtubules to kinetochore	GO:0008608	1.21722e-07	6.91463	0.0597015	8	CCNB1,CENPE,ECT2,KIF2C,NDC80,NEK2,NUF2,RACGAP1
GO:BP	regulation of chromosome organization	GO:0033044	1.41529e-07	6.84915	0.134328	18	ATAD2,BUB1,BUB1B,CCNB1,CDC20,CENPE,CENPF,DLGAP5,FEN1,MAD2L1,MKI67,NDC80,NEK2,PTTG1,TOP2A,TRIP13,TTK,UBE2C
GO:BP	G1/S transition of mitotic cell cycle	GO:0000082	1.5742e-07	6.80294	0.119403	16	AURKA,CCNB1,CCNE2,CDK1,CDKN2A,CDKN3,E2F8,EZH2,IQGAP3,MCM3,MCM6,MCM8,PLCB1,PRIM1,RRM2,TRIM71
GO:BP	DNA conformation change	GO:0071103	1.66585e-07	6.77837	0.126866	17	CCNB1,CDK1,CDKN2A,CENPK,CENPL,CENPU,CENPW,HELLS,MCM3,MCM6,MCM8,NCAPG,NUSAP1,OIP5,RFC4,SMYD3,TOP2A
GO:BP	spindle assembly	GO:0051225	4.05899e-07	6.39158	0.0820896	11	ASPM,AURKA,BIRC5,CDC20,CENPW,KIF11,KIF23,KIF4A,NEK2,RACGAP1,TPX2
GO:BP	DNA metabolic process	GO:0006259	4.16258e-07	6.38064	0.201493	27	CCNE2,CDK1,CDKN2A,CENPF,DTL,EZH2,FANCD2,FANCI,FEN1,FOXM1,GINS1,HELLS,KPNA2,MCM3,MCM6,MCM8,MSH2,NEK2,PRIM1,PTTG1,RAD51AP1,RFC4,TDRKH,TOP2A,TRIP13,UBE2T,UHRF1
GO:BP	negative regulation of mitotic cell cycle phase transition	GO:1901991	4.18705e-07	6.37809	0.11194	15	AURKA,BUB1,BUB1B,CCNB1,CDC20,CDK1,CDKN2A,CENPF,E2F8,EZH2,MAD2L1,NDC80,PSMD4,TRIP13,TTK
GO:BP	G2/M transition of mitotic cell cycle	GO:0000086	5.81492e-07	6.23546	0.11194	15	AURKA,CCNA2,CCNB1,CCNB2,CDK1,CDKN2A,CENPF,DTL,FOXM1,HMMR,MELK,NEK2,PLCB1,PSMD4,TPX2
GO:BP	negative regulation of chromosome organization	GO:2001251	8.64839e-07	6.06306	0.0895522	12	ATAD2,BUB1,BUB1B,CCNB1,CDC20,CENPF,MAD2L1,NDC80,PTTG1,TOP2A,TRIP13,TTK
GO:BP	meiotic chromosome segregation	GO:0045132	1.45301e-06	5.83773	0.0746269	10	BUB1,BUB1B,CCNE2,FANCD2,NUF2,PTTG1,SGO2,TOP2A,TRIP13,TTK
GO:BP	cell cycle G2/M phase transition	GO:0044839	1.48167e-06	5.82925	0.11194	15	AURKA,CCNA2,CCNB1,CCNB2,CDK1,CDKN2A,CENPF,DTL,FOXM1,HMMR,MELK,NEK2,PLCB1,PSMD4,TPX2
GO:BP	positive regulation of cell cycle	GO:0045787	3.38291e-06	5.47071	0.126866	17	AURKA,CCNB1,CDK1,DLGAP5,DTL,E2F8,ECT2,EZH2,FAM83D,FEN1,KIF23,MAD2L1,NDC80,NUSAP1,PLCB1,RACGAP1,UBE2C
GO:BP	DNA packaging	GO:0006323	3.94659e-06	5.40378	0.0970149	13	CCNB1,CDK1,CDKN2A,CENPK,CENPL,CENPU,CENPW,HELLS,NCAPG,NUSAP1,OIP5,SMYD3,TOP2A
GO:BP	cytoskeleton organization	GO:0007010	4.95765e-06	5.30472	0.231343	31	ANLN,ASPM,AURKA,BIRC5,CAP2,CCNB1,CDC20,CDK1,CENPE,CENPW,CKAP2,ECT2,ENAH,KIF11,KIF18B,KIF20A,KIF23,KIF2C,KIF4A,MAD2L1,NDC80,NEK2,NUF2,NUSAP1,PRC1,RACGAP1,SPC25,STIL,THY1,TPX2,TTK
GO:BP	centromere complex assembly	GO:0034508	7.23082e-06	5.14081	0.0597015	8	CENPE,CENPF,CENPK,CENPL,CENPU,CENPW,HELLS,OIP5
GO:BP	anaphase-promoting complex-dependent catabolic process	GO:0031145	1.08064e-05	4.96632	0.0671642	9	AURKA,BUB1B,CCNB1,CDC20,CDK1,MAD2L1,PSMD4,PTTG1,UBE2C
GO:BP	mitotic spindle assembly	GO:0090307	1.1188e-05	4.95125	0.0597015	8	BIRC5,CDC20,KIF11,KIF23,KIF4A,NEK2,RACGAP1,TPX2
GO:BP	kinetochore organization	GO:0051383	1.23208e-05	4.90936	0.0447761	6	CENPE,CENPF,CENPK,CENPW,NDC80,NUF2
GO:BP	cytokinesis	GO:0000910	5.37998e-05	4.26922	0.0820896	11	ANLN,AURKA,CKAP2,E2F8,ECT2,KIF20A,KIF23,KIF4A,NUSAP1,PRC1,RACGAP1
GO:BP	actomyosin contractile ring assembly	GO:0000915	6.02075e-05	4.22035	0.0298507	4	ANLN,ECT2,KIF23,RACGAP1
GO:BP	assembly of actomyosin apparatus involved in cytokinesis	GO:0000912	6.02075e-05	4.22035	0.0298507	4	ANLN,ECT2,KIF23,RACGAP1
GO:BP	mitotic cytokinesis	GO:0000281	7.19546e-05	4.14294	0.0597015	8	ANLN,CKAP2,ECT2,KIF20A,KIF23,KIF4A,NUSAP1,RACGAP1
GO:BP	DNA replication	GO:0006260	0.000120724	3.91821	0.0970149	13	CCNA2,CCNE2,CDK1,DTL,E2F8,FEN1,GINS1,MCM3,MCM6,MCM8,PRIM1,RFC4,RRM2
GO:BP	establishment of chromosome localization	GO:0051303	0.000121941	3.91385	0.0597015	8	CCNB1,CENPE,CENPF,DLGAP5,FAM83D,KIF2C,NDC80,NUF2
GO:BP	chromosome localization	GO:0050000	0.000134901	3.86999	0.0597015	8	CCNB1,CENPE,CENPF,DLGAP5,FAM83D,KIF2C,NDC80,NUF2
GO:BP	actomyosin contractile ring organization	GO:0044837	0.000139731	3.85471	0.0298507	4	ANLN,ECT2,KIF23,RACGAP1
GO:BP	regulation of organelle organization	GO:0033043	0.00014708	3.83245	0.208955	28	ANLN,ATAD2,AURKA,BUB1,BUB1B,CCNB1,CDC20,CENPE,CENPF,CKAP2,DLGAP5,ECT2,FEN1,KIF11,MAD2L1,MKI67,NDC80,NEK2,NUSAP1,PLCB1,PTTG1,STIL,STXBP6,TOP2A,TPX2,TRIP13,TTK,UBE2C
GO:BP	negative regulation of organelle organization	GO:0010639	0.000333021	3.47753	0.11194	15	ATAD2,BUB1,BUB1B,CCNB1,CDC20,CENPF,CKAP2,MAD2L1,NDC80,NEK2,PTTG1,TOP2A,TPX2,TRIP13,TTK
GO:BP	metaphase plate congression	GO:0051310	0.000339741	3.46885	0.0522388	7	CCNB1,CENPE,CENPF,FAM83D,KIF2C,NDC80,NUF2
GO:BP	regulation of cell division	GO:0051302	0.000435438	3.36107	0.0746269	10	ASPM,AURKA,E2F8,ECT2,KIF18B,KIF20A,KIF23,PRC1,RACGAP1,THBS4
GO:BP	positive regulation of mitotic cell cycle	GO:0045931	0.000460491	3.33678	0.0746269	10	AURKA,CCNB1,CDK1,DLGAP5,DTL,MAD2L1,NDC80,NUSAP1,PLCB1,UBE2C
GO:BP	mitotic spindle elongation	GO:0000022	0.000497655	3.30307	0.0298507	4	KIF23,KIF4A,PRC1,RACGAP1
GO:BP	cell cycle DNA replication	GO:0044786	0.000534111	3.27237	0.0522388	7	E2F8,FEN1,GINS1,MCM3,MCM6,PRIM1,RFC4
GO:BP	spindle elongation	GO:0051231	0.000824981	3.08356	0.0298507	4	KIF23,KIF4A,PRC1,RACGAP1
GO:BP	cytoskeleton-dependent cytokinesis	GO:0061640	0.000920513	3.03597	0.0597015	8	ANLN,CKAP2,ECT2,KIF20A,KIF23,KIF4A,NUSAP1,RACGAP1
GO:BP	cellular response to DNA damage stimulus	GO:0006974	0.00103349	2.98569	0.156716	21	AURKA,CCNB1,CDK1,DTL,E2F8,FANCD2,FANCI,FEN1,FOXM1,MCM3,MCM6,MCM8,MSH2,PTTG1,RAD51AP1,RBM24,RFC4,TOP2A,TRIP13,UBE2T,UHRF1
GO:BP	cell population proliferation	GO:0008283	0.00130277	2.88513	0.253731	34	AKR1C3,ASPM,BIRC5,BUB1,CCNA2,CCNB1,CD24,CDC20,CDK1,CDKN2A,CDKN3,CTHRC1,DLG5,E2F8,ESM1,EZH2,FAM83D,FOXM1,GINS1,GPC3,HELLS,IQGAP3,LAMC1,MELK,MKI67,MMP12,PRC1,RACGAP1,ROBO1,SQLE,THBS4,TRIM71,TTK,UHRF1
GO:BP	chromatin remodeling at centromere	GO:0031055	0.00135043	2.86953	0.0447761	6	CENPK,CENPL,CENPU,CENPW,HELLS,OIP5
GO:BP	positive regulation of cell cycle phase transition	GO:1901989	0.00177182	2.75158	0.0597015	8	CCNB1,CDK1,DLGAP5,DTL,EZH2,FAM83D,PLCB1,UBE2C
GO:BP	DNA-dependent DNA replication	GO:0006261	0.00206682	2.6847	0.0671642	9	CCNE2,E2F8,FEN1,GINS1,MCM3,MCM6,MCM8,PRIM1,RFC4
GO:BP	regulation of G2/M transition of mitotic cell cycle	GO:0010389	0.0025281	2.5972	0.0746269	10	AURKA,CCNB1,CDK1,CDKN2A,CENPF,DTL,HMMR,NEK2,PSMD4,TPX2
GO:BP	cellular response to stress	GO:0033554	0.00274234	2.56188	0.253731	34	AKR1C3,AURKA,CCNA2,CCNB1,CDK1,CDKN2A,CLGN,DTL,E2F8,ECT2,EZH2,FANCD2,FANCI,FEN1,FOXM1,HSPB1,MCM3,MCM6,MCM8,MELK,MSH2,PBK,PLCB1,PSMD4,PTTG1,RAD51AP1,RBM24,RFC4,THBS4,THY1,TOP2A,TRIP13,UBE2T,UHRF1
GO:BP	regulation of transferase activity	GO:0051338	0.00316014	2.50029	0.164179	22	CCNA2,CCNB1,CCNB2,CCNE2,CD24,CDC20,CDK1,CDKN2A,CDKN3,CENPE,ECT2,EZH2,HSPB1,IQGAP3,MAD2L1,NEK2,RFC4,ROBO1,SMYD3,THY1,TPX2,UBE2C
GO:BP	DNA repair	GO:0006281	0.00321753	2.49248	0.119403	16	CDK1,DTL,FANCD2,FANCI,FEN1,FOXM1,MCM3,MCM6,MCM8,MSH2,PTTG1,RAD51AP1,RFC4,TRIP13,UBE2T,UHRF1
GO:BP	protein-DNA complex assembly	GO:0065004	0.00322384	2.49163	0.0820896	11	CENPE,CENPF,CENPK,CENPL,CENPU,CENPW,HELLS,MCM3,MCM6,OIP5,SMYD3
GO:BP	attachment of mitotic spindle microtubules to kinetochore	GO:0051315	0.00384885	2.41467	0.0298507	4	CENPE,KIF2C,NDC80,NUF2
GO:BP	regulation of attachment of spindle microtubules to kinetochore	GO:0051988	0.00384885	2.41467	0.0298507	4	CCNB1,ECT2,NEK2,RACGAP1
GO:BP	regulation of cytokinesis	GO:0032465	0.00440487	2.35607	0.0522388	7	AURKA,E2F8,ECT2,KIF20A,KIF23,PRC1,RACGAP1
GO:BP	regulation of cell cycle G2/M phase transition	GO:1902749	0.00525244	2.27964	0.0746269	10	AURKA,CCNB1,CDK1,CDKN2A,CENPF,DTL,HMMR,NEK2,PSMD4,TPX2
GO:BP	meiotic sister chromatid cohesion, centromeric	GO:0051754	0.00594233	2.22604	0.0223881	3	BUB1,BUB1B,SGO2
GO:BP	nuclear DNA replication	GO:0033260	0.00603619	2.21924	0.0447761	6	FEN1,GINS1,MCM3,MCM6,PRIM1,RFC4
GO:BP	kinetochore assembly	GO:0051382	0.00900496	2.04552	0.0298507	4	CENPE,CENPF,CENPK,CENPW
GO:BP	organelle assembly	GO:0070925	0.0105474	1.97686	0.141791	19	ANLN,ASPM,AURKA,BIRC5,CDC20,CDK1,CDKN3,CENPE,CENPF,CENPK,CENPW,KIF11,KIF23,KIF4A,NEK2,RACGAP1,SQLE,STIL,TPX2
GO:BP	cytokinetic process	GO:0032506	0.0129681	1.88712	0.0373134	5	ANLN,ECT2,KIF20A,KIF23,RACGAP1
GO:BP	establishment of localization in cell	GO:0051649	0.0133077	1.8759	0.11194	15	BIRC5,CCNB1,CENPE,CENPF,DLGAP5,FAM83D,KIF23,KIF2C,MAD2L1,NDC80,NUF2,NUSAP1,PLCB1,THY1,ZWINT
GO:BP	chromosome organization involved in meiotic cell cycle	GO:0070192	0.013937	1.85583	0.0447761	6	BUB1,BUB1B,CCNE2,FANCD2,SGO2,TRIP13
GO:BP	protein-DNA complex subunit organization	GO:0071824	0.014662	1.83381	0.0820896	11	CENPE,CENPF,CENPK,CENPL,CENPU,CENPW,HELLS,MCM3,MCM6,OIP5,SMYD3
GO:BP	reproductive process	GO:0022414	0.016537	1.78154	0.19403	26	ACSL4,AKR1C3,ASPM,AURKA,BUB1,BUB1B,CCNB1,CCNE2,CDC20,CDK1,CLGN,E2F8,FANCD2,MCM8,MSH2,NEK2,NUF2,PEG10,PLCB1,PTTG1,RACGAP1,SGO2,TDRKH,TOP2A,TRIP13,TTK
GO:BP	reproduction	GO:0000003	0.0171402	1.76598	0.19403	26	ACSL4,AKR1C3,ASPM,AURKA,BUB1,BUB1B,CCNB1,CCNE2,CDC20,CDK1,CLGN,E2F8,FANCD2,MCM8,MSH2,NEK2,NUF2,PEG10,PLCB1,PTTG1,RACGAP1,SGO2,TDRKH,TOP2A,TRIP13,TTK
GO:BP	mitotic DNA integrity checkpoint	GO:0044774	0.0186432	1.72948	0.0522388	7	AURKA,CCNB1,CDK1,E2F8,FANCD2,MSH2,TOP2A
GO:BP	DNA replication initiation	GO:0006270	0.0188446	1.72481	0.0373134	5	CCNE2,MCM3,MCM6,MCM8,PRIM1
GO:BP	mitotic spindle midzone assembly	GO:0051256	0.020588	1.68639	0.0223881	3	KIF23,KIF4A,RACGAP1
GO:BP	CENP-A containing chromatin organization	GO:0061641	0.0212066	1.67353	0.0373134	5	CENPK,CENPL,CENPU,CENPW,OIP5
GO:BP	CENP-A containing nucleosome assembly	GO:0034080	0.0212066	1.67353	0.0373134	5	CENPK,CENPL,CENPU,CENPW,OIP5
GO:BP	regulation of cellular component organization	GO:0051128	0.025541	1.59276	0.268657	36	ANLN,ATAD2,AURKA,BUB1,BUB1B,CCNB1,CDC20,CDKN2A,CENPE,CENPF,CKAP2,COCH,DLG5,DLGAP5,ECT2,EZH2,FEN1,GPC3,KIF11,MAD2L1,MKI67,NDC80,NEK2,NRCAM,NUSAP1,PLCB1,PTTG1,ROBO1,STIL,STXBP6,THY1,TOP2A,TPX2,TRIP13,TTK,UBE2C
GO:BP	chromosome condensation	GO:0030261	0.02662	1.57479	0.0373134	5	CCNB1,CDK1,NCAPG,NUSAP1,TOP2A
GO:BP	DNA integrity checkpoint	GO:0031570	0.0289167	1.53885	0.0597015	8	AURKA,CCNB1,CDK1,DTL,E2F8,FANCD2,MSH2,TOP2A
GO:BP	mitotic metaphase plate congression	GO:0007080	0.0297016	1.52722	0.0373134	5	CCNB1,CENPE,KIF2C,NDC80,NUF2
GO:BP	cellular component assembly	GO:0022607	0.030257	1.51917	0.298507	40	ANLN,ASPM,AURKA,BIRC5,CCNB1,CDC20,CDK1,CDKN2A,CDKN3,CENPE,CENPF,CENPK,CENPL,CENPU,CENPW,CLGN,DLG5,ECT2,GJC1,HELLS,KIF11,KIF23,KIF4A,LAMC1,MCM3,MCM6,NEK2,NRCAM,OIP5,PSMD4,RACGAP1,RRM2,SMYD3,SQLE,STIL,STXBP6,THY1,TPX2,TRIP13,UBE2C
GO:BP	chromatin assembly	GO:0031497	0.0316433	1.49972	0.0597015	8	CDKN2A,CENPK,CENPL,CENPU,CENPW,HELLS,OIP5,SMYD3
GO:BP	meiotic sister chromatid cohesion	GO:0051177	0.032774	1.48447	0.0223881	3	BUB1,BUB1B,SGO2
GO:BP	meiotic sister chromatid segregation	GO:0045144	0.032774	1.48447	0.0223881	3	BUB1,BUB1B,SGO2
GO:BP	regulation of ubiquitin protein ligase activity	GO:1904666	0.0387236	1.41202	0.0298507	4	CDC20,CDKN2A,MAD2L1,UBE2C
GO:BP	regulation of meiotic cell cycle	GO:0051445	0.0449055	1.3477	0.0373134	5	ASPM,CDC20,PLCB1,TRIP13,TTK
GO:CC	chromosomal region	GO:0098687	3.04748e-21	20.5161	0.216418	29	AURKA,BIRC5,BUB1,BUB1B,CCNB1,CDK1,CENPE,CENPF,CENPK,CENPL,CENPU,CENPW,EZH2,FEN1,HELLS,KIF2C,MAD2L1,MCM3,MCM6,MSH2,NCAPG,NDC80,NEK2,NUF2,OIP5,SGO2,SPC25,TTK,ZWINT
GO:CC	chromosome, centromeric region	GO:0000775	7.89393e-20	19.1027	0.171642	23	AURKA,BIRC5,BUB1,BUB1B,CCNB1,CENPE,CENPF,CENPK,CENPL,CENPU,CENPW,HELLS,KIF2C,MAD2L1,NCAPG,NDC80,NEK2,NUF2,OIP5,SGO2,SPC25,TTK,ZWINT
GO:CC	condensed chromosome, centromeric region	GO:0000779	1.12318e-18	17.9496	0.141791	19	AURKA,BIRC5,BUB1,BUB1B,CCNB1,CENPE,CENPF,CENPK,CENPU,CENPW,KIF2C,MAD2L1,NCAPG,NDC80,NEK2,NUF2,SGO2,SPC25,ZWINT
GO:CC	spindle	GO:0005819	1.6409e-18	17.7849	0.201493	27	ASPM,AURKA,BIRC5,BUB1B,CCNB1,CDC20,CDK1,CENPE,CENPF,CKAP2,DLGAP5,ECT2,FAM83D,HSPB1,KIF11,KIF18B,KIF20A,KIF23,KIF2C,KIF4A,MAD2L1,NEK2,NUSAP1,PRC1,RACGAP1,TPX2,TTK
GO:CC	condensed chromosome	GO:0000793	1.55247e-17	16.809	0.164179	22	AURKA,BIRC5,BUB1,BUB1B,CCNB1,CENPE,CENPF,CENPK,CENPU,CENPW,FANCD2,KIF2C,MAD2L1,MKI67,NCAPG,NDC80,NEK2,NUF2,SGO2,SPC25,TOP2A,ZWINT
GO:CC	condensed chromosome kinetochore	GO:0000777	1.24871e-16	15.9035	0.126866	17	BIRC5,BUB1,BUB1B,CCNB1,CENPE,CENPF,CENPK,CENPU,CENPW,KIF2C,MAD2L1,NDC80,NEK2,NUF2,SGO2,SPC25,ZWINT
GO:CC	kinetochore	GO:0000776	4.81556e-16	15.3174	0.134328	18	BIRC5,BUB1,BUB1B,CCNB1,CENPE,CENPF,CENPK,CENPU,CENPW,KIF2C,MAD2L1,NDC80,NEK2,NUF2,SGO2,SPC25,TTK,ZWINT
GO:CC	chromosome	GO:0005694	1.66366e-15	14.7789	0.350746	47	AURKA,BIRC5,BUB1,BUB1B,CCNB1,CDK1,CDKN2A,CENPE,CENPF,CENPK,CENPL,CENPU,CENPW,DTL,E2F8,EZH2,FANCD2,FEN1,FOXM1,GINS1,HELLS,ISX,KIF2C,KIF4A,MAD2L1,MCM3,MCM6,MCM8,MKI67,MSH2,NCAPG,NDC80,NEK2,NUF2,NUSAP1,OIP5,PLCB1,PRIM1,RAD51AP1,RFC4,SGO2,SPC25,TOP2A,TRIP13,TTK,UHRF1,ZWINT
GO:CC	microtubule cytoskeleton	GO:0015630	7.68454e-13	12.1144	0.276119	37	ASPM,AURKA,BIRC5,BUB1B,CCNB1,CCNB2,CCNE2,CDC20,CDK1,CENPE,CENPF,CENPU,CKAP2,DLG5,DLGAP5,DTL,ECT2,FAM83D,HMMR,HSPB1,KIF11,KIF18B,KIF20A,KIF23,KIF2C,KIF4A,MAD2L1,MCM3,NDC80,NEK2,NUSAP1,PRC1,RACGAP1,STIL,TOP2A,TPX2,TTK
GO:CC	intracellular non-membrane-bounded organelle	GO:0043232	1.40102e-12	11.8536	0.552239	74	ACSL4,ANLN,ASPM,AURKA,BIRC5,BUB1,BUB1B,CAP2,CCNB1,CCNB2,CCNE2,CDC20,CDK1,CDKN2A,CENPE,CENPF,CENPK,CENPL,CENPU,CENPW,CKAP2,DLG5,DLGAP5,DTL,E2F8,ECT2,ENAH,EZH2,FAM83D,FANCD2,FEN1,FOXM1,GINS1,HELLS,HMMR,HSPB1,ISX,KIF11,KIF18B,KIF20A,KIF23,KIF2C,KIF4A,MAD2L1,MCM3,MCM6,MCM8,MKI67,MRPS23,MSH2,NCAPG,NDC80,NEK2,NUF2,NUSAP1,OIP5,PLCB1,PRC1,PRIM1,RACGAP1,RAD51AP1,RFC4,SGO2,SPC25,STIL,TDRKH,TOP2A,TPX2,TRIM7…
GO:CC	non-membrane-bounded organelle	GO:0043228	1.57196e-12	11.8036	0.552239	74	ACSL4,ANLN,ASPM,AURKA,BIRC5,BUB1,BUB1B,CAP2,CCNB1,CCNB2,CCNE2,CDC20,CDK1,CDKN2A,CENPE,CENPF,CENPK,CENPL,CENPU,CENPW,CKAP2,DLG5,DLGAP5,DTL,E2F8,ECT2,ENAH,EZH2,FAM83D,FANCD2,FEN1,FOXM1,GINS1,HELLS,HMMR,HSPB1,ISX,KIF11,KIF18B,KIF20A,KIF23,KIF2C,KIF4A,MAD2L1,MCM3,MCM6,MCM8,MKI67,MRPS23,MSH2,NCAPG,NDC80,NEK2,NUF2,NUSAP1,OIP5,PLCB1,PRC1,PRIM1,RACGAP1,RAD51AP1,RFC4,SGO2,SPC25,STIL,TDRKH,TOP2A,TPX2,TRIM7…
GO:CC	mitotic spindle	GO:0072686	6.34111e-10	9.19783	0.0970149	13	ASPM,AURKA,CDK1,CENPE,ECT2,FAM83D,KIF11,KIF18B,KIF23,MAD2L1,NUSAP1,RACGAP1,TPX2
GO:CC	supramolecular complex	GO:0099080	6.83991e-10	9.16495	0.253731	34	ASPM,AURKA,BIRC5,BUB1,BUB1B,CCNB1,CDK1,CENPE,CENPF,CENPK,CENPU,CENPW,CKAP2,HSPB1,KIF11,KIF18B,KIF20A,KIF23,KIF2C,KIF4A,MAD2L1,NDC80,NEK2,NUF2,NUSAP1,PRC1,RACGAP1,SGO2,SPC25,TDRKH,TPX2,TRIM71,TTK,ZWINT
GO:CC	midbody	GO:0030496	5.82102e-09	8.235	0.104478	14	ANLN,ASPM,AURKA,BIRC5,CDK1,CENPE,CENPF,ECT2,KIF20A,KIF23,KIF4A,NEK2,PRC1,RACGAP1
GO:CC	nucleoplasm	GO:0005654	5.97693e-09	8.22352	0.447761	60	ANLN,ATAD2,AURKA,BIRC5,BUB1,CCNA2,CCNB1,CCNE2,CDC20,CDK1,CDKN2A,CENPE,CENPF,CENPK,CENPL,CENPU,CENPW,DTL,E2F8,ECT2,EZH2,FABP5,FANCD2,FANCI,FEN1,FOXM1,GINS1,KIF18B,KIF20A,KIF23,KIF4A,KPNA2,MAD2L1,MCM3,MCM6,MCM8,MKI67,MSH2,NDC80,NEK2,NUF2,OIP5,PEG10,PLCB1,PRC1,PRIM1,PSMD4,RACGAP1,RAD51AP1,RBM24,RFC4,SGO2,SMYD3,TOP2A,TPX2,UBE2C,UBE2T,UHRF1,ZIC2,ZWINT
GO:CC	nucleus	GO:0005634	2.34374e-08	7.63009	0.634328	85	AKR1C3,ANLN,ASPM,ATAD2,AURKA,BIRC5,BUB1,BUB1B,CCNA2,CCNB1,CCNB2,CCNE2,CDC20,CDK1,CDKN2A,CENPE,CENPF,CENPK,CENPL,CENPU,CENPW,CLGN,DEPDC1,DLGAP5,DTL,E2F8,ECT2,EZH2,FABP5,FANCD2,FANCI,FEN1,FOXM1,GINS1,HELLS,HSPB1,IGF2BP3,ISX,KIF11,KIF18B,KIF20A,KIF23,KIF2C,KIF4A,KPNA2,MAD2L1,MCM3,MCM6,MCM8,MELK,MKI67,MMP12,MRPS23,MSH2,NCAPG,NDC80,NEK2,NUF2,NUSAP1,OIP5,PBK,PEG10,PLCB1,PRC1,PRIM1,PRR11,PSMD4,PTTG1,RAC…
GO:CC	spindle pole	GO:0000922	2.38199e-08	7.62306	0.0970149	13	ASPM,AURKA,CCNB1,CDC20,CENPF,CKAP2,DLGAP5,FAM83D,KIF11,MAD2L1,NEK2,PRC1,TPX2
GO:CC	spindle microtubule	GO:0005876	6.50109e-08	7.18701	0.0671642	9	AURKA,BIRC5,CDK1,CENPE,KIF11,KIF18B,KIF4A,NUSAP1,PRC1
GO:CC	condensed nuclear chromosome, centromeric region	GO:0000780	1.60986e-07	6.79321	0.0522388	7	AURKA,BUB1,BUB1B,CCNB1,CENPK,NDC80,NUF2
GO:CC	condensed nuclear chromosome kinetochore	GO:0000778	2.84045e-07	6.54661	0.0447761	6	BUB1,BUB1B,CCNB1,CENPK,NDC80,NUF2
GO:CC	nuclear lumen	GO:0031981	3.30035e-07	6.48144	0.470149	63	ANLN,ATAD2,AURKA,BIRC5,BUB1,BUB1B,CCNA2,CCNB1,CCNE2,CDC20,CDK1,CDKN2A,CENPE,CENPF,CENPK,CENPL,CENPU,CENPW,DTL,E2F8,ECT2,EZH2,FABP5,FANCD2,FANCI,FEN1,FOXM1,GINS1,ISX,KIF18B,KIF20A,KIF23,KIF4A,KPNA2,MAD2L1,MCM3,MCM6,MCM8,MKI67,MSH2,NDC80,NEK2,NUF2,NUSAP1,OIP5,PEG10,PLCB1,PRC1,PRIM1,PSMD4,RACGAP1,RAD51AP1,RBM24,RFC4,SGO2,SMYD3,TOP2A,TPX2,UBE2C,UBE2T,UHRF1,ZIC2,ZWINT
GO:CC	cytoskeleton	GO:0005856	7.16002e-07	6.14509	0.298507	40	ANLN,ASPM,AURKA,BIRC5,BUB1B,CAP2,CCNB1,CCNB2,CCNE2,CDC20,CDK1,CENPE,CENPF,CENPU,CKAP2,DLG5,DLGAP5,DTL,ECT2,ENAH,FAM83D,HMMR,HSPB1,KIF11,KIF18B,KIF20A,KIF23,KIF2C,KIF4A,MAD2L1,MCM3,NDC80,NEK2,NUSAP1,PRC1,RACGAP1,STIL,TOP2A,TPX2,TTK
GO:CC	microtubule	GO:0005874	1.00772e-06	5.99666	0.126866	17	ASPM,AURKA,BIRC5,CDK1,CENPE,CKAP2,KIF11,KIF18B,KIF20A,KIF23,KIF2C,KIF4A,NEK2,NUSAP1,PRC1,RACGAP1,TPX2
GO:CC	microtubule organizing center	GO:0005815	1.90474e-06	5.72016	0.164179	22	ASPM,AURKA,BUB1B,CCNB1,CCNB2,CCNE2,CDC20,CDK1,CENPF,CENPU,CKAP2,DLG5,DLGAP5,DTL,HMMR,KIF23,KIF2C,MCM3,NDC80,NEK2,STIL,TOP2A
GO:CC	cytosol	GO:0005829	2.77656e-06	5.55649	0.477612	64	AKR1C3,AURKA,BIRC5,BUB1,BUB1B,CCNA2,CCNB1,CCNB2,CCNE2,CDC20,CDCA3,CDK1,CDKN2A,CDKN3,CENPE,CENPF,CENPK,CENPL,CENPU,CKAP2,DEPDC1B,DLGAP5,DTL,E2F8,ECT2,ENAH,FABP5,FAM83D,FANCD2,FANCI,HMMR,HSPB1,IGF2BP3,IQGAP3,KIF11,KIF18B,KIF23,KIF2C,KIF4A,KPNA2,MAD2L1,MCM8,NCAPG,NDC80,NEK2,NUF2,PEG10,PLCB1,PRC1,PSMD4,PTTG1,RACGAP1,RBM24,RRM2,SGO2,SMYD3,SPC25,STIL,SULT1C2,TBC1D16,THY1,TPX2,UBE2C,ZWINT
GO:CC	centrosome	GO:0005813	3.17679e-06	5.49801	0.141791	19	ASPM,AURKA,CCNB1,CCNB2,CCNE2,CDC20,CDK1,CENPF,CENPU,CKAP2,DLGAP5,DTL,HMMR,KIF23,KIF2C,MCM3,NDC80,NEK2,STIL
GO:CC	condensed chromosome outer kinetochore	GO:0000940	7.36453e-06	5.13285	0.0373134	5	BUB1,BUB1B,CCNB1,CENPF,NDC80
GO:CC	kinesin complex	GO:0005871	2.70784e-05	4.56738	0.0522388	7	CENPE,KIF11,KIF18B,KIF20A,KIF23,KIF2C,KIF4A
GO:CC	centralspindlin complex	GO:0097149	9.44191e-05	4.02494	0.0223881	3	ECT2,KIF23,RACGAP1
GO:CC	intracellular	GO:0005622	0.000105569	3.97646	0.873134	117	ACSL4,AKR1C3,ANLN,ASPM,ATAD2,AURKA,B3GNT5,BIRC5,BUB1,BUB1B,CAP2,CCNA2,CCNB1,CCNB2,CCNE2,CD24,CDC20,CDCA3,CDK1,CDKN2A,CDKN3,CENPE,CENPF,CENPK,CENPL,CENPU,CENPW,CKAP2,CLGN,CNIH4,CTHRC1,DEPDC1,DEPDC1B,DLG5,DLGAP5,DTL,DTNA,E2F8,ECT2,ENAH,EZH2,FABP5,FAM83D,FANCD2,FANCI,FEN1,FLVCR1,FOXM1,GINS1,GPC3,HELLS,HMMR,HSPB1,IGF2BP3,IQGAP3,ISX,KIF11,KIF18B,KIF20A,KIF23,KIF2C,KIF4A,KPNA2,LAMC1,MAD2L1,MCM3,MCM6,MC…
GO:CC	condensed nuclear chromosome	GO:0000794	0.00010635	3.97326	0.0597015	8	AURKA,BUB1,BUB1B,CCNB1,CENPK,NDC80,NEK2,NUF2
GO:CC	intracellular membrane-bounded organelle	GO:0043231	0.000155161	3.80922	0.738806	99	ACSL4,AKR1C3,ANLN,ASPM,ATAD2,AURKA,B3GNT5,BIRC5,BUB1,BUB1B,CCNA2,CCNB1,CCNB2,CCNE2,CD24,CDC20,CDK1,CDKN2A,CENPE,CENPF,CENPK,CENPL,CENPU,CENPW,CLGN,CNIH4,DEPDC1,DLGAP5,DTL,E2F8,ECT2,EZH2,FABP5,FANCD2,FANCI,FEN1,FLVCR1,FOXM1,GINS1,GPC3,HELLS,HSPB1,IGF2BP3,ISX,KIF11,KIF18B,KIF20A,KIF23,KIF2C,KIF4A,KPNA2,LAMC1,MAD2L1,MCM3,MCM6,MCM8,MELK,MKI67,MMP12,MRPS23,MSH2,MTFR2,NCAPG,NDC80,NEK2,NUF2,NUSAP1,OIP5,…
GO:CC	organelle lumen	GO:0043233	0.000259971	3.58508	0.485075	65	ANLN,ATAD2,AURKA,BIRC5,BUB1,BUB1B,CCNA2,CCNB1,CCNE2,CDC20,CDK1,CDKN2A,CENPE,CENPF,CENPK,CENPL,CENPU,CENPW,DTL,E2F8,ECT2,EZH2,FABP5,FANCD2,FANCI,FEN1,FOXM1,GINS1,GPC3,ISX,KIF18B,KIF20A,KIF23,KIF4A,KPNA2,LAMC1,MAD2L1,MCM3,MCM6,MCM8,MKI67,MSH2,NDC80,NEK2,NUF2,NUSAP1,OIP5,PEG10,PLCB1,PRC1,PRIM1,PSMD4,RACGAP1,RAD51AP1,RBM24,RFC4,SGO2,SMYD3,TOP2A,TPX2,UBE2C,UBE2T,UHRF1,ZIC2,ZWINT
GO:CC	membrane-enclosed lumen	GO:0031974	0.000259971	3.58508	0.485075	65	ANLN,ATAD2,AURKA,BIRC5,BUB1,BUB1B,CCNA2,CCNB1,CCNE2,CDC20,CDK1,CDKN2A,CENPE,CENPF,CENPK,CENPL,CENPU,CENPW,DTL,E2F8,ECT2,EZH2,FABP5,FANCD2,FANCI,FEN1,FOXM1,GINS1,GPC3,ISX,KIF18B,KIF20A,KIF23,KIF4A,KPNA2,LAMC1,MAD2L1,MCM3,MCM6,MCM8,MKI67,MSH2,NDC80,NEK2,NUF2,NUSAP1,OIP5,PEG10,PLCB1,PRC1,PRIM1,PSMD4,RACGAP1,RAD51AP1,RBM24,RFC4,SGO2,SMYD3,TOP2A,TPX2,UBE2C,UBE2T,UHRF1,ZIC2,ZWINT
GO:CC	intracellular organelle lumen	GO:0070013	0.000259971	3.58508	0.485075	65	ANLN,ATAD2,AURKA,BIRC5,BUB1,BUB1B,CCNA2,CCNB1,CCNE2,CDC20,CDK1,CDKN2A,CENPE,CENPF,CENPK,CENPL,CENPU,CENPW,DTL,E2F8,ECT2,EZH2,FABP5,FANCD2,FANCI,FEN1,FOXM1,GINS1,GPC3,ISX,KIF18B,KIF20A,KIF23,KIF4A,KPNA2,LAMC1,MAD2L1,MCM3,MCM6,MCM8,MKI67,MSH2,NDC80,NEK2,NUF2,NUSAP1,OIP5,PEG10,PLCB1,PRC1,PRIM1,PSMD4,RACGAP1,RAD51AP1,RBM24,RFC4,SGO2,SMYD3,TOP2A,TPX2,UBE2C,UBE2T,UHRF1,ZIC2,ZWINT
GO:CC	microtubule associated complex	GO:0005875	0.00026264	3.58064	0.0671642	9	AURKA,BIRC5,CENPE,KIF11,KIF18B,KIF20A,KIF23,KIF2C,KIF4A
GO:CC	intracellular organelle	GO:0043229	0.000270824	3.56731	0.80597	108	ACSL4,AKR1C3,ANLN,ASPM,ATAD2,AURKA,B3GNT5,BIRC5,BUB1,BUB1B,CAP2,CCNA2,CCNB1,CCNB2,CCNE2,CD24,CDC20,CDK1,CDKN2A,CENPE,CENPF,CENPK,CENPL,CENPU,CENPW,CKAP2,CLGN,CNIH4,DEPDC1,DLG5,DLGAP5,DTL,E2F8,ECT2,ENAH,EZH2,FABP5,FAM83D,FANCD2,FANCI,FEN1,FLVCR1,FOXM1,GINS1,GPC3,HELLS,HMMR,HSPB1,IGF2BP3,ISX,KIF11,KIF18B,KIF20A,KIF23,KIF2C,KIF4A,KPNA2,LAMC1,MAD2L1,MCM3,MCM6,MCM8,MELK,MKI67,MMP12,MRPS23,MSH2,MTFR2,N…
GO:CC	condensed nuclear chromosome outer kinetochore	GO:0000942	0.000375858	3.42498	0.0223881	3	BUB1,CCNB1,NDC80
GO:CC	Ndc80 complex	GO:0031262	0.000375858	3.42498	0.0223881	3	NDC80,NUF2,SPC25
GO:CC	NMS complex	GO:0031617	0.000375858	3.42498	0.0223881	3	NDC80,NUF2,SPC25
GO:CC	organelle	GO:0043226	0.000398651	3.39941	0.835821	112	ACSL4,AKR1C3,ANLN,ASPM,ATAD2,AURKA,B3GNT5,BIRC5,BUB1,BUB1B,CAP2,CCNA2,CCNB1,CCNB2,CCNE2,CD24,CDC20,CDK1,CDKN2A,CENPE,CENPF,CENPK,CENPL,CENPU,CENPW,CKAP2,CLGN,CNIH4,CPD,DEPDC1,DLG5,DLGAP5,DTL,E2F8,ECT2,EDIL3,ENAH,EZH2,FABP5,FAM83D,FANCD2,FANCI,FEN1,FLVCR1,FOXM1,GINS1,GJC1,GPC3,HELLS,HMMR,HSPB1,IGF2BP3,ISX,KIF11,KIF18B,KIF20A,KIF23,KIF2C,KIF4A,KPNA2,LAMC1,MAD2L1,MCM3,MCM6,MCM8,MELK,MKI67,MMP12,MRPS…
GO:CC	nuclear chromosome	GO:0000228	0.00107023	2.97052	0.179104	24	AURKA,BIRC5,BUB1,BUB1B,CCNB1,CDK1,CENPK,E2F8,EZH2,FEN1,FOXM1,GINS1,ISX,MCM3,MCM6,MSH2,NDC80,NEK2,NUF2,PLCB1,PRIM1,RAD51AP1,TOP2A,UHRF1
GO:CC	pronucleus	GO:0045120	0.00134973	2.86975	0.0298507	4	AURKA,CCNA2,CENPF,EZH2
GO:CC	cyclin-dependent protein kinase holoenzyme complex	GO:0000307	0.00270059	2.56854	0.0373134	5	CCNA2,CCNB1,CCNB2,CCNE2,CDK1
GO:CC	polymeric cytoskeletal fiber	GO:0099513	0.00350823	2.45491	0.126866	17	ASPM,AURKA,BIRC5,CDK1,CENPE,CKAP2,KIF11,KIF18B,KIF20A,KIF23,KIF2C,KIF4A,NEK2,NUSAP1,PRC1,RACGAP1,TPX2
GO:CC	cytoplasm	GO:0005737	0.00883867	2.05361	0.731343	98	ACSL4,AKR1C3,ANLN,ASPM,AURKA,B3GNT5,BIRC5,BUB1,BUB1B,CAP2,CCNA2,CCNB1,CCNB2,CCNE2,CDC20,CDCA3,CDK1,CDKN2A,CDKN3,CENPE,CENPF,CENPK,CENPL,CENPU,CKAP2,CLGN,CNIH4,CTHRC1,DEPDC1B,DLG5,DLGAP5,DTL,DTNA,E2F8,ECT2,ENAH,EZH2,FABP5,FAM83D,FANCD2,FANCI,FEN1,FLVCR1,GINS1,GPC3,HMMR,HSPB1,IGF2BP3,IQGAP3,KIF11,KIF18B,KIF20A,KIF23,KIF2C,KIF4A,KPNA2,LAMC1,MAD2L1,MCM3,MCM8,MELK,MMP12,MRPS23,MTFR2,NCAPG,NDC80,NEK2,N…
GO:CC	membrane-bounded organelle	GO:0043227	0.0117604	1.92958	0.768657	103	ACSL4,AKR1C3,ANLN,ASPM,ATAD2,AURKA,B3GNT5,BIRC5,BUB1,BUB1B,CCNA2,CCNB1,CCNB2,CCNE2,CD24,CDC20,CDK1,CDKN2A,CENPE,CENPF,CENPK,CENPL,CENPU,CENPW,CLGN,CNIH4,CPD,DEPDC1,DLGAP5,DTL,E2F8,ECT2,EDIL3,EZH2,FABP5,FANCD2,FANCI,FEN1,FLVCR1,FOXM1,GINS1,GJC1,GPC3,HELLS,HSPB1,IGF2BP3,ISX,KIF11,KIF18B,KIF20A,KIF23,KIF2C,KIF4A,KPNA2,LAMC1,MAD2L1,MCM3,MCM6,MCM8,MELK,MKI67,MMP12,MRPS23,MSH2,MTFR2,NCAPG,NDC80,NEK2,NU…
GO:CC	cyclin B1-CDK1 complex	GO:0097125	0.0145916	1.8359	0.0149254	2	CCNB1,CDK1
GO:CC	MCM complex	GO:0042555	0.0198904	1.70136	0.0223881	3	MCM3,MCM6,MCM8
GO:CC	spindle midzone	GO:0051233	0.0241217	1.61759	0.0298507	4	AURKA,CENPE,KIF18B,RACGAP1
GO:CC	supramolecular fiber	GO:0099512	0.0293638	1.53219	0.134328	18	ASPM,AURKA,BIRC5,CDK1,CENPE,CKAP2,HSPB1,KIF11,KIF18B,KIF20A,KIF23,KIF2C,KIF4A,NEK2,NUSAP1,PRC1,RACGAP1,TPX2
GO:CC	supramolecular polymer	GO:0099081	0.0325053	1.48805	0.134328	18	ASPM,AURKA,BIRC5,CDK1,CENPE,CKAP2,HSPB1,KIF11,KIF18B,KIF20A,KIF23,KIF2C,KIF4A,NEK2,NUSAP1,PRC1,RACGAP1,TPX2
GO:CC	intercellular bridge	GO:0045171	0.0379523	1.42076	0.0373134	5	FAM83D,KIF20A,KIF23,PRC1,TPX2
KEGG	Cell cycle	KEGG:04110	1.93986e-12	11.7122	0.104478	14	BUB1,BUB1B,CCNA2,CCNB1,CCNB2,CCNE2,CDC20,CDK1,CDKN2A,MAD2L1,MCM3,MCM6,PTTG1,TTK
KEGG	Oocyte meiosis	KEGG:04114	8.09352e-06	5.09186	0.0671642	9	AURKA,BUB1,CCNB1,CCNB2,CCNE2,CDC20,CDK1,MAD2L1,PTTG1
KEGG	Progesterone-mediated oocyte maturation	KEGG:04914	0.000229056	3.64006	0.0522388	7	AURKA,BUB1,CCNA2,CCNB1,CCNB2,CDK1,MAD2L1
KEGG	DNA replication	KEGG:03030	0.000246298	3.60854	0.0373134	5	FEN1,MCM3,MCM6,PRIM1,RFC4
KEGG	p53 signaling pathway	KEGG:04115	0.00050643	3.29548	0.0447761	6	CCNB1,CCNB2,CCNE2,CDK1,CDKN2A,RRM2
KEGG	Cellular senescence	KEGG:04218	0.00523491	2.28109	0.0522388	7	CCNA2,CCNB1,CCNB2,CCNE2,CDK1,CDKN2A,FOXM1
KEGG	Human T-cell leukemia virus 1 infection	KEGG:05166	0.00541627	2.2663	0.0597015	8	BUB1B,CCNA2,CCNB2,CCNE2,CDC20,CDKN2A,MAD2L1,PTTG1
TF	Factor: NF-YA; motif: CRGCCAATCAGNRN; match class: 0	TF:M02106_0	4.08889e-07	6.38839	0.268657	36	ATAD2,BUB1,CCNB2,CDK1,CDKN2A,CDKN3,CENPF,CENPU,CKAP2,DEPDC1,DEPDC1B,DLGAP5,DTL,E2F8,EZH2,FLVCR1,GPC3,KIF18B,KIF20A,KIF23,KPNA2,MCM3,MCM8,MELK,MTFR2,NEK2,PRR11,SGO2,SPC25,SQLE,STIL,THY1,TOP2A,UBE2C,UBE2T,UHRF1
TF	Factor: NF-YA; motif: CRGCCAATCAGNRN	TF:M02106	4.08889e-07	6.38839	0.268657	36	ATAD2,BUB1,CCNB2,CDK1,CDKN2A,CDKN3,CENPF,CENPU,CKAP2,DEPDC1,DEPDC1B,DLGAP5,DTL,E2F8,EZH2,FLVCR1,GPC3,KIF18B,KIF20A,KIF23,KPNA2,MCM3,MCM8,MELK,MTFR2,NEK2,PRR11,SGO2,SPC25,SQLE,STIL,THY1,TOP2A,UBE2C,UBE2T,UHRF1
TF	Factor: NF-YA; motif: NYRRCCAATCAGAR	TF:M10005	6.02964e-07	6.21971	0.30597	41	ASPM,ATAD2,AURKA,BUB1,CCNB2,CDCA3,CDK1,CDKN2A,CDKN3,CENPF,CKAP2,DTL,E2F8,EZH2,FLVCR1,GPC3,KIF18B,KIF20A,KIF23,KPNA2,MCM3,MCM8,MELK,MKI67,MSH2,MTFR2,NEK2,PRR11,PSMD4,RACGAP1,SPC25,SQLE,STIL,TBC1D16,TDRKH,THY1,TOP2A,TPX2,UBE2C,UBE2T,UHRF1
TF	Factor: NF-YA; motif: NYRRCCAATCAGAR; match class: 0	TF:M10005_0	6.02964e-07	6.21971	0.30597	41	ASPM,ATAD2,AURKA,BUB1,CCNB2,CDCA3,CDK1,CDKN2A,CDKN3,CENPF,CKAP2,DTL,E2F8,EZH2,FLVCR1,GPC3,KIF18B,KIF20A,KIF23,KPNA2,MCM3,MCM8,MELK,MKI67,MSH2,MTFR2,NEK2,PRR11,PSMD4,RACGAP1,SPC25,SQLE,STIL,TBC1D16,TDRKH,THY1,TOP2A,TPX2,UBE2C,UBE2T,UHRF1
TF	Factor: NF-YA; motif: YTCTSATTGGYYRN	TF:M04683	4.0874e-05	4.38855	0.238806	32	ASPM,ATAD2,AURKA,CCNB2,CDK1,CDKN3,CENPF,DEPDC1B,DLGAP5,DTL,E2F8,FLVCR1,GPC3,KIF18B,KIF20A,KIF23,KPNA2,MCM3,MELK,MTFR2,NEK2,PRR11,RACGAP1,SPC25,SQLE,STIL,TDRKH,THY1,TOP2A,TPX2,UBE2C,UHRF1
TF	Factor: NF-YA; motif: YTCTSATTGGYYRN; match class: 0	TF:M04683_0	4.0874e-05	4.38855	0.238806	32	ASPM,ATAD2,AURKA,CCNB2,CDK1,CDKN3,CENPF,DEPDC1B,DLGAP5,DTL,E2F8,FLVCR1,GPC3,KIF18B,KIF20A,KIF23,KPNA2,MCM3,MELK,MTFR2,NEK2,PRR11,RACGAP1,SPC25,SQLE,STIL,TDRKH,THY1,TOP2A,TPX2,UBE2C,UHRF1
TF	Factor: NF-Y; motif: RGCCAATCRGN; match class: 0	TF:M07302_0	4.72974e-05	4.32516	0.231343	31	ATAD2,AURKA,BUB1,CDK1,CDKN2A,CDKN3,CENPF,CKAP2,DTL,E2F8,FLVCR1,GPC3,KIF18B,KIF20A,KIF23,KPNA2,MELK,MSH2,MTFR2,PRR11,SGO2,SPC25,SQLE,STIL,TBC1D16,TCF19,THY1,TOP2A,TPX2,UBE2T,UHRF1
TF	Factor: NF-Y; motif: RGCCAATCRGN	TF:M07302	4.72974e-05	4.32516	0.231343	31	ATAD2,AURKA,BUB1,CDK1,CDKN2A,CDKN3,CENPF,CKAP2,DTL,E2F8,FLVCR1,GPC3,KIF18B,KIF20A,KIF23,KPNA2,MELK,MSH2,MTFR2,PRR11,SGO2,SPC25,SQLE,STIL,TBC1D16,TCF19,THY1,TOP2A,TPX2,UBE2T,UHRF1
TF	Factor: NF-YC; motif: NNRRCCAATCAGNR; match class: 0	TF:M10006_0	0.000226159	3.64559	0.291045	39	ASPM,ATAD2,AURKA,BUB1,CCNB2,CDK1,CDKN2A,CDKN3,CENPF,CKAP2,DEPDC1B,DLGAP5,DTL,E2F8,FLVCR1,GPC3,KIF18B,KIF20A,KIF23,KPNA2,MCM3,MCM8,MELK,MSH2,MTFR2,NEK2,PRR11,RACGAP1,SPC25,SQLE,STIL,TBC1D16,TDRKH,THY1,TOP2A,TPX2,UBE2C,UBE2T,UHRF1
TF	Factor: NF-YC; motif: NNRRCCAATCAGNR	TF:M10006	0.000226159	3.64559	0.291045	39	ASPM,ATAD2,AURKA,BUB1,CCNB2,CDK1,CDKN2A,CDKN3,CENPF,CKAP2,DEPDC1B,DLGAP5,DTL,E2F8,FLVCR1,GPC3,KIF18B,KIF20A,KIF23,KPNA2,MCM3,MCM8,MELK,MSH2,MTFR2,NEK2,PRR11,RACGAP1,SPC25,SQLE,STIL,TBC1D16,TDRKH,THY1,TOP2A,TPX2,UBE2C,UBE2T,UHRF1
TF	Factor: NFYA; motif: RRCCAATCAGN; match class: 0	TF:M09816_0	0.000674354	3.17111	0.246269	33	ATAD2,AURKA,BUB1,CDK1,CDKN2A,CDKN3,CENPF,DEPDC1B,DLGAP5,DTL,E2F8,ECT2,FLVCR1,GPC3,KIF18B,KIF20A,KIF23,MELK,MSH2,MTFR2,PLCB1,PRR11,RACGAP1,SPC25,STIL,TBC1D16,THY1,TOMM40L,TOP2A,TPX2,TTK,UBE2T,UHRF1
TF	Factor: NFYA; motif: RRCCAATCAGN	TF:M09816	0.000674354	3.17111	0.246269	33	ATAD2,AURKA,BUB1,CDK1,CDKN2A,CDKN3,CENPF,DEPDC1B,DLGAP5,DTL,E2F8,ECT2,FLVCR1,GPC3,KIF18B,KIF20A,KIF23,MELK,MSH2,MTFR2,PLCB1,PRR11,RACGAP1,SPC25,STIL,TBC1D16,THY1,TOMM40L,TOP2A,TPX2,TTK,UBE2T,UHRF1
TF	Factor: YB-1; motif: NNNNCCAATNN; match class: 1	TF:M03862_1	0.000977415	3.00992	0.320896	43	ASPM,AURKA,BUB1B,CCNB1,CCNB2,CDCA3,CDK1,CDKN3,CENPK,CENPU,CENPW,CKAP2,DLGAP5,DTL,E2F8,ECT2,EZH2,FAM83D,FOXM1,GPC3,KIF20A,KIF23,MCM3,MCM8,MELK,MKI67,MSH2,MTFR2,NEK2,PRR11,PTTG1,RBM24,SGO2,SQLE,STIL,TCF19,TDRKH,TOMM40L,TOP2A,TPX2,UBE2C,UHRF1,ZWINT
TF	Factor: NF-Y; motif: NNNRRCCAATSRGNNN; match class: 0	TF:M00287_0	0.00118511	2.92624	0.216418	29	ATAD2,CCNB2,CDK1,CDKN2A,CDKN3,CENPF,CKAP2,DTL,E2F8,FLVCR1,GPC3,KIF18B,KIF20A,KIF23,KPNA2,MCM3,MCM8,MTFR2,NEK2,PRR11,RACGAP1,SPC25,SQLE,STIL,THY1,TOP2A,TPX2,UBE2C,UHRF1
TF	Factor: NF-Y; motif: NNNRRCCAATSRGNNN	TF:M00287	0.00118511	2.92624	0.216418	29	ATAD2,CCNB2,CDK1,CDKN2A,CDKN3,CENPF,CKAP2,DTL,E2F8,FLVCR1,GPC3,KIF18B,KIF20A,KIF23,KPNA2,MCM3,MCM8,MTFR2,NEK2,PRR11,RACGAP1,SPC25,SQLE,STIL,THY1,TOP2A,TPX2,UBE2C,UHRF1
TF	Factor: ZF5; motif: GGSGCGCGS; match class: 1	TF:M10438_1	0.00126511	2.89787	0.858209	115	ACSL4,ANLN,ASPM,ATAD2,AURKA,B3GNT5,BIRC5,BUB1,BUB1B,CAP2,CCNA2,CCNB1,CCNB2,CCNE2,CD24,CDC20,CDCA3,CDK1,CDKN2A,CDKN3,CENPE,CENPF,CENPK,CENPL,CENPU,CENPW,CKAP2,CLGN,CNIH4,COCH,CPD,CTHRC1,DEPDC1,DEPDC1B,DLG5,DLGAP5,DTL,DTNA,E2F8,ECT2,EDIL3,ENAH,ESM1,EZH2,FABP5,FAM83D,FANCD2,FANCI,FEN1,FLVCR1,FOXM1,GINS1,GPC3,GPR158,HELLS,HMMR,HSPB1,IGF2BP3,IQGAP3,ISX,KIF11,KIF18B,KIF20A,KIF23,KIF2C,KIF4A,LAMC1,MAD2L…
TF	Factor: E2F; motif: TTTCGCGC	TF:M00425	0.00192538	2.71548	0.716418	96	ACSL4,ASPM,ATAD2,AURKA,B3GNT5,BUB1,BUB1B,CAP2,CCNA2,CCNB1,CCNE2,CD24,CDC20,CDCA3,CDK1,CDKN2A,CENPF,CENPK,CENPL,CENPU,CENPW,CKAP2,CLGN,CNIH4,COCH,CPD,CTHRC1,DEPDC1B,DLG5,DLGAP5,DTL,DTNA,E2F8,ECT2,EDIL3,ENAH,ESM1,EZH2,FABP5,FAM83D,FANCI,FEN1,FLVCR1,FOXM1,GINS1,GPC3,GPR158,HELLS,HMMR,IGF2BP3,IQGAP3,KIF11,KIF18B,KIF20A,KIF23,KIF4A,KPNA2,LAMC1,MAD2L1,MCM3,MCM6,MCM8,MELK,MKI67,NCAPG,NDC80,NEK2,NUF2,NUS…
TF	Factor: E2F; motif: TTTCGCGC; match class: 0	TF:M00425_0	0.00192538	2.71548	0.716418	96	ACSL4,ASPM,ATAD2,AURKA,B3GNT5,BUB1,BUB1B,CAP2,CCNA2,CCNB1,CCNE2,CD24,CDC20,CDCA3,CDK1,CDKN2A,CENPF,CENPK,CENPL,CENPU,CENPW,CKAP2,CLGN,CNIH4,COCH,CPD,CTHRC1,DEPDC1B,DLG5,DLGAP5,DTL,DTNA,E2F8,ECT2,EDIL3,ENAH,ESM1,EZH2,FABP5,FAM83D,FANCI,FEN1,FLVCR1,FOXM1,GINS1,GPC3,GPR158,HELLS,HMMR,IGF2BP3,IQGAP3,KIF11,KIF18B,KIF20A,KIF23,KIF4A,KPNA2,LAMC1,MAD2L1,MCM3,MCM6,MCM8,MELK,MKI67,NCAPG,NDC80,NEK2,NUF2,NUS…
TF	Factor: HOXC10; motif: NGTCGTAAAAN	TF:M10809	0.00231149	2.63611	0.0522388	7	B3GNT5,CENPK,ENAH,NCAPG,NUSAP1,OIP5,TPX2
TF	Factor: HOXC10; motif: NGTCGTAAAAN; match class: 0	TF:M10809_0	0.00231149	2.63611	0.0522388	7	B3GNT5,CENPK,ENAH,NCAPG,NUSAP1,OIP5,TPX2
TF	Factor: E2F; motif: TTTCGCGC; match class: 1	TF:M00425_1	0.00316614	2.49947	0.440299	59	AURKA,B3GNT5,BUB1B,CAP2,CCNA2,CCNB1,CCNE2,CD24,CDC20,CDK1,CENPL,CENPU,CKAP2,CNIH4,COCH,DLGAP5,DTL,DTNA,E2F8,ECT2,EDIL3,ENAH,EZH2,FANCI,FEN1,FLVCR1,FOXM1,GINS1,GPR158,HELLS,HMMR,KIF11,KIF18B,KIF20A,KPNA2,MAD2L1,MCM3,MCM6,MCM8,MELK,NCAPG,NDC80,PBK,PEG10,PLCB1,PRC1,PSMD4,RACGAP1,RRM2,SMYD3,SPC25,STXBP6,TBC1D16,TCF19,TRIM71,TTK,UHRF1,ZIC2,ZWINT
TF	Factor: NF-Y; motif: NNNNRRCCAATSR	TF:M00775	0.00433218	2.36329	0.19403	26	ATAD2,AURKA,BUB1,CDK1,CDKN3,CKAP2,E2F8,ECT2,FLVCR1,KIF18B,KIF20A,KIF23,MCM3,MCM8,MELK,NEK2,PRR11,RACGAP1,SGO2,SPC25,TBC1D16,THY1,TOP2A,UBE2C,UBE2T,UHRF1
TF	Factor: NF-Y; motif: NNNNRRCCAATSR; match class: 0	TF:M00775_0	0.00433218	2.36329	0.19403	26	ATAD2,AURKA,BUB1,CDK1,CDKN3,CKAP2,E2F8,ECT2,FLVCR1,KIF18B,KIF20A,KIF23,MCM3,MCM8,MELK,NEK2,PRR11,RACGAP1,SGO2,SPC25,TBC1D16,THY1,TOP2A,UBE2C,UBE2T,UHRF1
TF	Factor: E2F; motif: TTTSGCGS; match class: 1	TF:M00426_1	0.00439856	2.35669	0.462687	62	AURKA,B3GNT5,BUB1B,CCNA2,CCNE2,CD24,CDC20,CDK1,CENPL,CENPU,CKAP2,CNIH4,COCH,DLG5,DLGAP5,DTL,DTNA,E2F8,ECT2,EZH2,FABP5,FANCI,FEN1,FOXM1,GINS1,GPC3,GPR158,HELLS,IQGAP3,KIF11,KIF18B,KIF20A,KPNA2,LAMC1,MAD2L1,MCM3,MCM6,MCM8,MELK,MRPS23,MSH2,NDC80,NUF2,PBK,PEG10,PRC1,PRR11,PSMD4,PTTG1,RACGAP1,RBM24,SMYD3,STIL,STXBP6,TBC1D16,TCF19,TDRKH,TPX2,TRIM71,TTK,UHRF1,ZWINT
TF	Factor: E2F; motif: TTTSGCGSG; match class: 1	TF:M00939_1	0.00477252	2.32125	0.208955	28	AURKA,CCNA2,CDK1,CENPL,CENPU,CKAP2,COCH,DTL,DTNA,E2F8,EZH2,FANCI,FEN1,FOXM1,GINS1,GPR158,HELLS,KIF11,KIF18B,KPNA2,MCM3,MCM6,MELK,NDC80,PRC1,PSMD4,UHRF1,ZWINT
TF	Factor: E2F; motif: TTTSGCGS; match class: 0	TF:M00427_0	0.00486082	2.31329	0.641791	86	ATAD2,AURKA,B3GNT5,BUB1B,CCNA2,CCNB1,CCNE2,CD24,CDC20,CDK1,CDKN2A,CENPF,CENPK,CENPL,CENPU,CKAP2,CLGN,CNIH4,COCH,CPD,DEPDC1B,DLG5,DLGAP5,DTL,DTNA,E2F8,ECT2,EDIL3,ENAH,EZH2,FABP5,FAM83D,FANCD2,FANCI,FEN1,FLVCR1,FOXM1,GINS1,GPC3,GPR158,HELLS,HMMR,IQGAP3,KIF11,KIF18B,KIF20A,KIF23,KIF4A,KPNA2,LAMC1,MAD2L1,MCM3,MCM6,MCM8,MELK,MRPS23,MSH2,NDC80,NEK2,NRCAM,NUF2,NUSAP1,OIP5,PBK,PEG10,PLCB1,PRC1,PSMD4,RACG…
TF	Factor: E2F; motif: TTTSGCGS	TF:M00427	0.00486082	2.31329	0.641791	86	ATAD2,AURKA,B3GNT5,BUB1B,CCNA2,CCNB1,CCNE2,CD24,CDC20,CDK1,CDKN2A,CENPF,CENPK,CENPL,CENPU,CKAP2,CLGN,CNIH4,COCH,CPD,DEPDC1B,DLG5,DLGAP5,DTL,DTNA,E2F8,ECT2,EDIL3,ENAH,EZH2,FABP5,FAM83D,FANCD2,FANCI,FEN1,FLVCR1,FOXM1,GINS1,GPC3,GPR158,HELLS,HMMR,IQGAP3,KIF11,KIF18B,KIF20A,KIF23,KIF4A,KPNA2,LAMC1,MAD2L1,MCM3,MCM6,MCM8,MELK,MRPS23,MSH2,NDC80,NEK2,NRCAM,NUF2,NUSAP1,OIP5,PBK,PEG10,PLCB1,PRC1,PSMD4,RACG…
TF	Factor: NF-YB; motif: NNNYNRRCCAATCAG; match class: 0	TF:M07115_0	0.00640968	2.19316	0.11194	15	ATAD2,CDK1,CDKN3,CENPF,E2F8,KIF20A,KIF23,MTFR2,PRR11,SPC25,STIL,THY1,TOP2A,TPX2,UHRF1
TF	Factor: NF-YB; motif: NNNYNRRCCAATCAG	TF:M07115	0.00640968	2.19316	0.11194	15	ATAD2,CDK1,CDKN3,CENPF,E2F8,KIF20A,KIF23,MTFR2,PRR11,SPC25,STIL,THY1,TOP2A,TPX2,UHRF1
TF	Factor: E2F; motif: NKCGCGCSAAAN; match class: 1	TF:M00920_1	0.00692828	2.15937	0.179104	24	AURKA,CDK1,CENPL,CENPU,CKAP2,DTL,DTNA,E2F8,EZH2,GINS1,GPR158,HELLS,KIF11,KIF18B,MCM3,MCM6,MELK,NDC80,PLCB1,PRC1,PSMD4,RRM2,UHRF1,ZWINT
TF	Factor: E2F; motif: NNTTTCGCGCN; match class: 0	TF:M08875_0	0.0074694	2.12671	0.477612	64	ATAD2,AURKA,B3GNT5,CCNB1,CCNE2,CD24,CDCA3,CDK1,CDKN2A,CDKN3,CENPK,CENPL,CENPU,CLGN,CNIH4,COCH,CPD,DLGAP5,DTL,DTNA,E2F8,EZH2,FABP5,FAM83D,FANCD2,FANCI,FLVCR1,FOXM1,GINS1,HELLS,HMMR,KIF11,KIF18B,KIF20A,KIF2C,KPNA2,LAMC1,MAD2L1,MCM3,MCM6,MCM8,MELK,MRPS23,MSH2,NRCAM,NUF2,NUSAP1,OIP5,PBK,PEG10,PLCB1,PRIM1,PSMD4,RBM24,STIL,STXBP6,TCF19,TOMM40L,TPX2,TRIM71,TTK,UHRF1,ZIC2,ZWINT
TF	Factor: E2F; motif: NNTTTCGCGCN	TF:M08875	0.0074694	2.12671	0.477612	64	ATAD2,AURKA,B3GNT5,CCNB1,CCNE2,CD24,CDCA3,CDK1,CDKN2A,CDKN3,CENPK,CENPL,CENPU,CLGN,CNIH4,COCH,CPD,DLGAP5,DTL,DTNA,E2F8,EZH2,FABP5,FAM83D,FANCD2,FANCI,FLVCR1,FOXM1,GINS1,HELLS,HMMR,KIF11,KIF18B,KIF20A,KIF2C,KPNA2,LAMC1,MAD2L1,MCM3,MCM6,MCM8,MELK,MRPS23,MSH2,NRCAM,NUF2,NUSAP1,OIP5,PBK,PEG10,PLCB1,PRIM1,PSMD4,RBM24,STIL,STXBP6,TCF19,TOMM40L,TPX2,TRIM71,TTK,UHRF1,ZIC2,ZWINT
TF	Factor: E2F; motif: TTTSGCGS; match class: 0	TF:M00426_0	0.00876839	2.05708	0.738806	99	ACSL4,ANLN,ATAD2,AURKA,B3GNT5,BUB1B,CAP2,CCNA2,CCNB1,CCNE2,CD24,CDC20,CDK1,CDKN2A,CENPF,CENPK,CENPL,CENPU,CKAP2,CLGN,CNIH4,COCH,CPD,DLG5,DLGAP5,DTL,DTNA,E2F8,ECT2,EDIL3,ENAH,ESM1,EZH2,FABP5,FAM83D,FANCD2,FANCI,FEN1,FLVCR1,FOXM1,GINS1,GPC3,GPR158,HELLS,HMMR,HSPB1,IGF2BP3,IQGAP3,KIF11,KIF18B,KIF20A,KIF23,KIF2C,KIF4A,KPNA2,LAMC1,MAD2L1,MCM3,MCM6,MCM8,MELK,MKI67,MRPS23,MSH2,NDC80,NEK2,NRCAM,NUF2,NUSA…
TF	Factor: E2F; motif: TTTSGCGS	TF:M00426	0.00876839	2.05708	0.738806	99	ACSL4,ANLN,ATAD2,AURKA,B3GNT5,BUB1B,CAP2,CCNA2,CCNB1,CCNE2,CD24,CDC20,CDK1,CDKN2A,CENPF,CENPK,CENPL,CENPU,CKAP2,CLGN,CNIH4,COCH,CPD,DLG5,DLGAP5,DTL,DTNA,E2F8,ECT2,EDIL3,ENAH,ESM1,EZH2,FABP5,FAM83D,FANCD2,FANCI,FEN1,FLVCR1,FOXM1,GINS1,GPC3,GPR158,HELLS,HMMR,HSPB1,IGF2BP3,IQGAP3,KIF11,KIF18B,KIF20A,KIF23,KIF2C,KIF4A,KPNA2,LAMC1,MAD2L1,MCM3,MCM6,MCM8,MELK,MKI67,MRPS23,MSH2,NDC80,NEK2,NRCAM,NUF2,NUSA…
TF	Factor: E2F; motif: NCSCGCSAAAN; match class: 1	TF:M00919_1	0.0091133	2.04032	0.19403	26	AURKA,CCNA2,CDK1,CENPL,CENPU,CKAP2,DTL,DTNA,E2F8,EZH2,FANCI,FEN1,FOXM1,GINS1,GPR158,HELLS,KIF11,KIF18B,MCM3,MCM6,MELK,NDC80,PRC1,PSMD4,UHRF1,ZWINT
TF	Factor: E2F-1; motif: TTTSGCGS; match class: 0	TF:M00431_0	0.00922658	2.03496	0.529851	71	ATAD2,AURKA,B3GNT5,BUB1B,CCNA2,CCNB1,CCNE2,CD24,CDC20,CDK1,CDKN2A,CENPK,CENPL,CENPU,CKAP2,COCH,DEPDC1B,DLG5,DLGAP5,DTL,DTNA,E2F8,ECT2,EDIL3,EZH2,FABP5,FAM83D,FANCD2,FANCI,FEN1,FLVCR1,FOXM1,GINS1,GPR158,HELLS,IQGAP3,KIF11,KIF18B,KIF20A,KIF23,KPNA2,LAMC1,MAD2L1,MCM3,MCM6,MCM8,MELK,MRPS23,MSH2,NDC80,NRCAM,NUSAP1,OIP5,PBK,PEG10,PLCB1,PRC1,PSMD4,RACGAP1,RAD51AP1,RBM24,STXBP6,TBC1D16,TCF19,TOMM40L,TPX2…
TF	Factor: E2F-1; motif: TTTSGCGS	TF:M00431	0.00922658	2.03496	0.529851	71	ATAD2,AURKA,B3GNT5,BUB1B,CCNA2,CCNB1,CCNE2,CD24,CDC20,CDK1,CDKN2A,CENPK,CENPL,CENPU,CKAP2,COCH,DEPDC1B,DLG5,DLGAP5,DTL,DTNA,E2F8,ECT2,EDIL3,EZH2,FABP5,FAM83D,FANCD2,FANCI,FEN1,FLVCR1,FOXM1,GINS1,GPR158,HELLS,IQGAP3,KIF11,KIF18B,KIF20A,KIF23,KPNA2,LAMC1,MAD2L1,MCM3,MCM6,MCM8,MELK,MRPS23,MSH2,NDC80,NRCAM,NUSAP1,OIP5,PBK,PEG10,PLCB1,PRC1,PSMD4,RACGAP1,RAD51AP1,RBM24,STXBP6,TBC1D16,TCF19,TOMM40L,TPX2…
TF	Factor: E2F-4; motif: SNGGGCGGGAANN; match class: 0	TF:M09894_0	0.00988655	2.00496	0.88806	119	ACSL4,ANLN,ASPM,ATAD2,AURKA,B3GNT5,BIRC5,BUB1,BUB1B,CAP2,CCNA2,CCNB1,CCNE2,CD24,CDC20,CDCA3,CDK1,CDKN2A,CDKN3,CENPE,CENPF,CENPK,CENPL,CENPU,CENPW,CKAP2,CLGN,CNIH4,COCH,CPD,CTHRC1,DEPDC1,DEPDC1B,DLG5,DLGAP5,DTL,DTNA,E2F8,ECT2,EDIL3,ENAH,ESM1,EZH2,FABP5,FAM83D,FANCD2,FANCI,FEN1,FLVCR1,FOXM1,GINS1,GPC3,GPR158,HELLS,HMMR,HSPB1,IGF2BP3,IQGAP3,KIF11,KIF18B,KIF20A,KIF23,KIF2C,KIF4A,KPNA2,LAMC1,MAD2L1,MC…
TF	Factor: E2F-4; motif: SNGGGCGGGAANN	TF:M09894	0.00988655	2.00496	0.88806	119	ACSL4,ANLN,ASPM,ATAD2,AURKA,B3GNT5,BIRC5,BUB1,BUB1B,CAP2,CCNA2,CCNB1,CCNE2,CD24,CDC20,CDCA3,CDK1,CDKN2A,CDKN3,CENPE,CENPF,CENPK,CENPL,CENPU,CENPW,CKAP2,CLGN,CNIH4,COCH,CPD,CTHRC1,DEPDC1,DEPDC1B,DLG5,DLGAP5,DTL,DTNA,E2F8,ECT2,EDIL3,ENAH,ESM1,EZH2,FABP5,FAM83D,FANCD2,FANCI,FEN1,FLVCR1,FOXM1,GINS1,GPC3,GPR158,HELLS,HMMR,HSPB1,IGF2BP3,IQGAP3,KIF11,KIF18B,KIF20A,KIF23,KIF2C,KIF4A,KPNA2,LAMC1,MAD2L1,MC…
TF	Factor: Rb:E2F-1:DP-1; motif: TTTSGCGC; match class: 1	TF:M00740_1	0.0103627	1.98453	0.38806	52	ATAD2,AURKA,CCNA2,CCNB1,CCNE2,CDC20,CDK1,CENPL,CENPU,CKAP2,CLGN,COCH,DLG5,DLGAP5,DTL,DTNA,E2F8,EDIL3,ENAH,FABP5,FANCI,FEN1,FLVCR1,FOXM1,GINS1,GPR158,HELLS,HMMR,KIF11,KIF18B,KPNA2,MAD2L1,MCM3,MCM6,MCM8,MKI67,MSH2,NCAPG,NDC80,PEG10,PLCB1,PRC1,PSMD4,RACGAP1,RRM2,STIL,STXBP6,TBC1D16,TRIM71,TTK,UHRF1,ZWINT
TF	Factor: E2F-4; motif: SNGGGCGGGAANN; match class: 1	TF:M09894_1	0.0107835	1.96724	0.813433	109	ACSL4,ANLN,ASPM,ATAD2,AURKA,B3GNT5,BIRC5,BUB1,BUB1B,CAP2,CCNA2,CCNB1,CCNE2,CD24,CDC20,CDCA3,CDK1,CDKN2A,CDKN3,CENPE,CENPF,CENPL,CENPU,CENPW,CKAP2,CLGN,CNIH4,COCH,CPD,CTHRC1,DEPDC1,DEPDC1B,DLG5,DLGAP5,DTL,DTNA,E2F8,ECT2,EDIL3,ENAH,EZH2,FABP5,FAM83D,FANCI,FEN1,FLVCR1,FOXM1,GINS1,GPC3,GPR158,HELLS,HMMR,HSPB1,IGF2BP3,IQGAP3,KIF11,KIF18B,KIF20A,KIF23,KIF2C,KIF4A,KPNA2,LAMC1,MAD2L1,MCM3,MCM6,MCM8,MELK,…
TF	Factor: E2F-1; motif: NNNSSCGCSAANN	TF:M07250	0.0117213	1.93102	0.686567	92	ACSL4,ASPM,ATAD2,AURKA,B3GNT5,BUB1B,CAP2,CCNA2,CCNB1,CCNE2,CD24,CDC20,CDCA3,CDK1,CDKN3,CENPF,CENPK,CENPL,CENPU,CENPW,CKAP2,CLGN,COCH,CPD,DEPDC1B,DLG5,DTL,DTNA,E2F8,ECT2,EDIL3,ENAH,EZH2,FABP5,FAM83D,FANCI,FEN1,FLVCR1,FOXM1,GINS1,GPC3,GPR158,HELLS,HMMR,IGF2BP3,IQGAP3,KIF11,KIF18B,KIF20A,KIF23,KIF4A,KPNA2,LAMC1,MAD2L1,MCM3,MCM6,MCM8,MELK,NCAPG,NDC80,NEK2,NUF2,NUSAP1,OIP5,PBK,PEG10,PLCB1,PRC1,PRIM1,P…
TF	Factor: E2F-1; motif: NNNSSCGCSAANN; match class: 0	TF:M07250_0	0.0117213	1.93102	0.686567	92	ACSL4,ASPM,ATAD2,AURKA,B3GNT5,BUB1B,CAP2,CCNA2,CCNB1,CCNE2,CD24,CDC20,CDCA3,CDK1,CDKN3,CENPF,CENPK,CENPL,CENPU,CENPW,CKAP2,CLGN,COCH,CPD,DEPDC1B,DLG5,DTL,DTNA,E2F8,ECT2,EDIL3,ENAH,EZH2,FABP5,FAM83D,FANCI,FEN1,FLVCR1,FOXM1,GINS1,GPC3,GPR158,HELLS,HMMR,IGF2BP3,IQGAP3,KIF11,KIF18B,KIF20A,KIF23,KIF4A,KPNA2,LAMC1,MAD2L1,MCM3,MCM6,MCM8,MELK,NCAPG,NDC80,NEK2,NUF2,NUSAP1,OIP5,PBK,PEG10,PLCB1,PRC1,PRIM1,P…
TF	Factor: YB-1; motif: CCAMTCNGMR; match class: 1	TF:M03805_1	0.0142895	1.84498	0.335821	45	ASPM,ATAD2,AURKA,CCNB1,CCNB2,CDCA3,CDKN3,CENPF,CENPK,CKAP2,DEPDC1,DEPDC1B,DLGAP5,E2F8,ECT2,EZH2,FABP5,FAM83D,FOXM1,GPC3,HMMR,IQGAP3,ISX,KIF18B,KIF20A,KPNA2,MCM3,MKI67,MSH2,MTFR2,NCAPG,NDC80,PRR11,PSMD4,RACGAP1,RFC4,SQLE,STIL,TCF19,THBS4,THY1,TOMM40L,TOP2A,TPX2,UHRF1
TF	Factor: E2F-3:Prrxl1; motif: SGCGCTAATTNN; match class: 1	TF:M08206_1	0.0145487	1.83718	0.410448	55	ASPM,AURKA,CDC20,CDCA3,CDK1,CENPF,CENPL,CENPU,CENPW,CKAP2,CLGN,CNIH4,CPD,DEPDC1,DEPDC1B,DLG5,DLGAP5,E2F8,ECT2,FABP5,FANCI,FEN1,FLVCR1,FOXM1,GINS1,GPC3,HMMR,HSPB1,ISX,KIF18B,KIF20A,KIF23,KPNA2,LAMC1,MCM6,NCAPG,NDC80,NUF2,PBK,PEG10,PLCB1,PRIM1,PRR11,PSMD4,RAD51AP1,RRM2,STIL,STXBP6,SULT1C2,TCF19,TDRKH,TPX2,TTK,UHRF1,ZWINT
TF	Factor: YB-1; motif: NNNNCCAATNN; match class: 0	TF:M03862_0	0.015945	1.79738	0.619403	83	AKR1C3,ANLN,ASPM,ATAD2,AURKA,BUB1,BUB1B,CCNB1,CCNB2,CCNE2,CDC20,CDCA3,CDK1,CDKN2A,CDKN3,CENPF,CENPK,CENPL,CENPU,CENPW,CKAP2,CLGN,CPD,DEPDC1,DEPDC1B,DLGAP5,DTL,DTNA,E2F8,ECT2,EZH2,FABP5,FAM83D,FEN1,FLVCR1,FOXM1,GINS1,GPC3,GPR158,IGF2BP3,ISX,KIF18B,KIF20A,KIF23,KPNA2,LAMC1,MCM3,MCM6,MCM8,MELK,MKI67,MMP12,MSH2,MTFR2,NDC80,NEK2,NUSAP1,OIP5,PRC1,PRIM1,PRR11,PTTG1,RACGAP1,RBM24,SGO2,SMYD3,SPC25,SQLE,ST…
TF	Factor: YB-1; motif: NNNNCCAATNN	TF:M03862	0.015945	1.79738	0.619403	83	AKR1C3,ANLN,ASPM,ATAD2,AURKA,BUB1,BUB1B,CCNB1,CCNB2,CCNE2,CDC20,CDCA3,CDK1,CDKN2A,CDKN3,CENPF,CENPK,CENPL,CENPU,CENPW,CKAP2,CLGN,CPD,DEPDC1,DEPDC1B,DLGAP5,DTL,DTNA,E2F8,ECT2,EZH2,FABP5,FAM83D,FEN1,FLVCR1,FOXM1,GINS1,GPC3,GPR158,IGF2BP3,ISX,KIF18B,KIF20A,KIF23,KPNA2,LAMC1,MCM3,MCM6,MCM8,MELK,MKI67,MMP12,MSH2,MTFR2,NDC80,NEK2,NUSAP1,OIP5,PRC1,PRIM1,PRR11,PTTG1,RACGAP1,RBM24,SGO2,SMYD3,SPC25,SQLE,ST…
TF	Factor: NF-YC; motif: NRGCCAATYAGMGC; match class: 0	TF:M02107_0	0.0205913	1.68632	0.149254	20	ATAD2,CCNB2,CDCA3,CDK1,DEPDC1B,DLGAP5,DTL,E2F8,FLVCR1,GPC3,KIF18B,KIF23,MSH2,NEK2,PRR11,STIL,THY1,TPX2,UHRF1,ZWINT
TF	Factor: NF-YC; motif: NRGCCAATYAGMGC	TF:M02107	0.0205913	1.68632	0.149254	20	ATAD2,CCNB2,CDCA3,CDK1,DEPDC1B,DLGAP5,DTL,E2F8,FLVCR1,GPC3,KIF18B,KIF23,MSH2,NEK2,PRR11,STIL,THY1,TPX2,UHRF1,ZWINT
TF	Factor: E2F; motif: NKCGCGCSAAAN	TF:M00920	0.0216797	1.66395	0.440299	59	ATAD2,AURKA,CAP2,CCNA2,CCNB1,CDC20,CDK1,CENPK,CENPL,CENPU,CKAP2,CLGN,COCH,DLG5,DTL,DTNA,E2F8,ECT2,EZH2,FABP5,FANCI,FEN1,FLVCR1,FOXM1,GINS1,GPR158,HELLS,IQGAP3,KIF11,KIF18B,KPNA2,LAMC1,MAD2L1,MCM3,MCM6,MCM8,MELK,NCAPG,NDC80,NUSAP1,OIP5,PBK,PEG10,PLCB1,PRC1,PRIM1,PSMD4,RACGAP1,RBM24,RRM2,STIL,TBC1D16,TCF19,THBS4,TOMM40L,TRIM71,UHRF1,ZIC2,ZWINT
TF	Factor: E2F; motif: NKCGCGCSAAAN; match class: 0	TF:M00920_0	0.0216797	1.66395	0.440299	59	ATAD2,AURKA,CAP2,CCNA2,CCNB1,CDC20,CDK1,CENPK,CENPL,CENPU,CKAP2,CLGN,COCH,DLG5,DTL,DTNA,E2F8,ECT2,EZH2,FABP5,FANCI,FEN1,FLVCR1,FOXM1,GINS1,GPR158,HELLS,IQGAP3,KIF11,KIF18B,KPNA2,LAMC1,MAD2L1,MCM3,MCM6,MCM8,MELK,NCAPG,NDC80,NUSAP1,OIP5,PBK,PEG10,PLCB1,PRC1,PRIM1,PSMD4,RACGAP1,RBM24,RRM2,STIL,TBC1D16,TCF19,THBS4,TOMM40L,TRIM71,UHRF1,ZIC2,ZWINT
TF	Factor: HOXA11; motif: NGTCGTAAAAN; match class: 0	TF:M10819_0	0.0238035	1.62336	0.0447761	6	B3GNT5,CENPK,ENAH,NUSAP1,OIP5,TPX2
TF	Factor: HOXA11; motif: NGTCGTAAAAN	TF:M10819	0.0238035	1.62336	0.0447761	6	B3GNT5,CENPK,ENAH,NUSAP1,OIP5,TPX2
TF	Factor: E2F-4:DP-1; motif: TTTSGCGC	TF:M00738	0.0268125	1.57166	0.641791	86	ATAD2,AURKA,B3GNT5,CAP2,CCNA2,CCNB1,CCNE2,CD24,CDC20,CDCA3,CDK1,CDKN2A,CDKN3,CENPK,CENPL,CENPU,CENPW,CKAP2,CLGN,CNIH4,COCH,CPD,DEPDC1B,DLG5,DLGAP5,DTL,DTNA,E2F8,ECT2,EDIL3,ENAH,EZH2,FABP5,FAM83D,FANCD2,FANCI,FEN1,FLVCR1,FOXM1,GINS1,GPR158,HELLS,HMMR,IGF2BP3,IQGAP3,KIF11,KIF18B,KIF20A,KIF4A,KPNA2,LAMC1,MAD2L1,MCM3,MCM6,MCM8,MELK,MKI67,MRPS23,MSH2,NCAPG,NDC80,NRCAM,NUF2,NUSAP1,OIP5,PBK,PEG10,PLCB1,…
TF	Factor: E2F-4:DP-1; motif: TTTSGCGC; match class: 0	TF:M00738_0	0.0268125	1.57166	0.641791	86	ATAD2,AURKA,B3GNT5,CAP2,CCNA2,CCNB1,CCNE2,CD24,CDC20,CDCA3,CDK1,CDKN2A,CDKN3,CENPK,CENPL,CENPU,CENPW,CKAP2,CLGN,CNIH4,COCH,CPD,DEPDC1B,DLG5,DLGAP5,DTL,DTNA,E2F8,ECT2,EDIL3,ENAH,EZH2,FABP5,FAM83D,FANCD2,FANCI,FEN1,FLVCR1,FOXM1,GINS1,GPR158,HELLS,HMMR,IGF2BP3,IQGAP3,KIF11,KIF18B,KIF20A,KIF4A,KPNA2,LAMC1,MAD2L1,MCM3,MCM6,MCM8,MELK,MKI67,MRPS23,MSH2,NCAPG,NDC80,NRCAM,NUF2,NUSAP1,OIP5,PBK,PEG10,PLCB1,…
TF	Factor: HOXD10; motif: RGTCGTAAAAN	TF:M10793	0.0279392	1.55379	0.0447761	6	B3GNT5,ENAH,NCAPG,NUSAP1,OIP5,TPX2
TF	Factor: HOXD10; motif: RGTCGTAAAAN; match class: 0	TF:M10793_0	0.0279392	1.55379	0.0447761	6	B3GNT5,ENAH,NCAPG,NUSAP1,OIP5,TPX2
TF	Factor: E2F; motif: TTTSGCGSG; match class: 0	TF:M00939_0	0.0300283	1.52247	0.477612	64	ATAD2,AURKA,CAP2,CCNA2,CCNB1,CDC20,CDK1,CDKN2A,CENPK,CENPL,CENPU,CENPW,CKAP2,COCH,DLG5,DTL,DTNA,E2F8,ECT2,EDIL3,EZH2,FABP5,FANCI,FEN1,FLVCR1,FOXM1,GINS1,GPR158,HELLS,IQGAP3,KIF11,KIF18B,KPNA2,LAMC1,MAD2L1,MCM3,MCM6,MCM8,MELK,NCAPG,NDC80,NUSAP1,OIP5,PBK,PEG10,PLCB1,PRC1,PRIM1,PSMD4,RACGAP1,RBM24,RRM2,SPC25,STIL,STXBP6,TBC1D16,TCF19,THBS4,TOMM40L,TRIM71,TTK,UHRF1,ZIC2,ZWINT
TF	Factor: E2F; motif: TTTSGCGSG	TF:M00939	0.0300283	1.52247	0.477612	64	ATAD2,AURKA,CAP2,CCNA2,CCNB1,CDC20,CDK1,CDKN2A,CENPK,CENPL,CENPU,CENPW,CKAP2,COCH,DLG5,DTL,DTNA,E2F8,ECT2,EDIL3,EZH2,FABP5,FANCI,FEN1,FLVCR1,FOXM1,GINS1,GPR158,HELLS,IQGAP3,KIF11,KIF18B,KPNA2,LAMC1,MAD2L1,MCM3,MCM6,MCM8,MELK,NCAPG,NDC80,NUSAP1,OIP5,PBK,PEG10,PLCB1,PRC1,PRIM1,PSMD4,RACGAP1,RBM24,RRM2,SPC25,STIL,STXBP6,TBC1D16,TCF19,THBS4,TOMM40L,TRIM71,TTK,UHRF1,ZIC2,ZWINT
TF	Factor: E2F-1; motif: NTTTCGCGCS; match class: 0	TF:M00940_0	0.0337806	1.47133	0.544776	73	ANLN,ATAD2,AURKA,B3GNT5,CCNA2,CCNB1,CCNE2,CD24,CDC20,CDCA3,CDK1,CDKN2A,CDKN3,CENPK,CENPL,CENPU,CKAP2,CLGN,COCH,CPD,DLG5,DLGAP5,DTL,DTNA,E2F8,EZH2,FABP5,FAM83D,FANCD2,FANCI,FLVCR1,FOXM1,GINS1,GPC3,GPR158,HELLS,HMMR,KIF11,KIF18B,KIF20A,KIF23,KPNA2,LAMC1,MAD2L1,MCM3,MCM6,MCM8,MELK,MRPS23,MSH2,NRCAM,NUSAP1,OIP5,PBK,PEG10,PRIM1,PSMD4,RACGAP1,RBM24,RFC4,ROBO1,RRM2,SPC25,STIL,STXBP6,TCF19,TOMM40L,TPX2,T…
TF	Factor: E2F-1; motif: NTTTCGCGCS	TF:M00940	0.0337806	1.47133	0.544776	73	ANLN,ATAD2,AURKA,B3GNT5,CCNA2,CCNB1,CCNE2,CD24,CDC20,CDCA3,CDK1,CDKN2A,CDKN3,CENPK,CENPL,CENPU,CKAP2,CLGN,COCH,CPD,DLG5,DLGAP5,DTL,DTNA,E2F8,EZH2,FABP5,FAM83D,FANCD2,FANCI,FLVCR1,FOXM1,GINS1,GPC3,GPR158,HELLS,HMMR,KIF11,KIF18B,KIF20A,KIF23,KPNA2,LAMC1,MAD2L1,MCM3,MCM6,MCM8,MELK,MRPS23,MSH2,NRCAM,NUSAP1,OIP5,PBK,PEG10,PRIM1,PSMD4,RACGAP1,RBM24,RFC4,ROBO1,RRM2,SPC25,STIL,STXBP6,TCF19,TOMM40L,TPX2,T…
TF	Factor: E2F1; motif: NNNNNGCGSSAAAN; match class: 0	TF:M08874_0	0.0373419	1.4278	0.514925	69	ATAD2,AURKA,B3GNT5,CAP2,CCNA2,CCNB1,CCNE2,CDCA3,CDK1,CDKN2A,CDKN3,CENPK,CENPU,CKAP2,CLGN,COCH,DLG5,DLGAP5,DTL,DTNA,E2F8,EZH2,FABP5,FAM83D,FANCD2,FANCI,FEN1,FLVCR1,FOXM1,GINS1,GPC3,HELLS,HMMR,IQGAP3,KIF11,KIF20A,KPNA2,LAMC1,MAD2L1,MCM3,MCM6,MCM8,MELK,MRPS23,MSH2,NEK2,NRCAM,NUF2,NUSAP1,OIP5,PBK,PEG10,PRIM1,PRR11,PSMD4,ROBO1,RRM2,STIL,STXBP6,TBC1D16,TCF19,TOMM40L,TRIM71,TRIP13,TTK,UBE2C,UHRF1,ZIC2,Z…
TF	Factor: E2F1; motif: NNNNNGCGSSAAAN	TF:M08874	0.0373419	1.4278	0.514925	69	ATAD2,AURKA,B3GNT5,CAP2,CCNA2,CCNB1,CCNE2,CDCA3,CDK1,CDKN2A,CDKN3,CENPK,CENPU,CKAP2,CLGN,COCH,DLG5,DLGAP5,DTL,DTNA,E2F8,EZH2,FABP5,FAM83D,FANCD2,FANCI,FEN1,FLVCR1,FOXM1,GINS1,GPC3,HELLS,HMMR,IQGAP3,KIF11,KIF20A,KPNA2,LAMC1,MAD2L1,MCM3,MCM6,MCM8,MELK,MRPS23,MSH2,NEK2,NRCAM,NUF2,NUSAP1,OIP5,PBK,PEG10,PRIM1,PRR11,PSMD4,ROBO1,RRM2,STIL,STXBP6,TBC1D16,TCF19,TOMM40L,TRIM71,TRIP13,TTK,UBE2C,UHRF1,ZIC2,Z…
TF	Factor: E2F-3:HES-7; motif: NNNSGCGCSNNNNNCRCGYGNN; match class: 1	TF:M08526_1	0.0403837	1.39379	0.843284	113	ACSL4,ANLN,ASPM,ATAD2,AURKA,B3GNT5,BIRC5,BUB1,BUB1B,CAP2,CCNA2,CCNB1,CCNB2,CCNE2,CD24,CDC20,CDCA3,CDK1,CDKN2A,CDKN3,CENPE,CENPF,CENPK,CENPL,CENPU,CENPW,CKAP2,CLGN,CNIH4,COCH,CPD,CTHRC1,DEPDC1,DEPDC1B,DLG5,DLGAP5,DTL,DTNA,E2F8,EDIL3,ENAH,EZH2,FABP5,FAM83D,FANCD2,FANCI,FEN1,FLVCR1,FOXM1,GINS1,GPC3,GPR158,HELLS,HMMR,HSPB1,IGF2BP3,IQGAP3,KIF11,KIF18B,KIF20A,KIF23,KIF2C,KIF4A,KPNA2,LAMC1,MAD2L1,MCM3,M…
MIRNA	hsa-miR-193b-3p	MIRNA:hsa-miR-193b-3p	4.25187e-15	14.3714	0.276119	37	ASPM,ATAD2,BUB1,BUB1B,CCNA2,CDC20,CDK1,CENPU,ECT2,ENAH,EZH2,FANCD2,FANCI,FEN1,HELLS,KIF11,KPNA2,LAMC1,MCM3,MCM6,MCM8,MELK,MTFR2,NCAPG,NDC80,OIP5,PEG10,PRIM1,RACGAP1,RFC4,RRM2,SPC25,TOP2A,TPX2,TRIP13,UBE2C,ZWINT
MIRNA	hsa-miR-215-5p	MIRNA:hsa-miR-215-5p	6.22494e-15	14.2059	0.261194	35	ANLN,ASPM,ATAD2,B3GNT5,BUB1B,CDC20,CDKN2A,CDKN3,CENPE,CENPF,CENPK,COCH,DEPDC1,DLG5,DLGAP5,DTL,E2F8,ECT2,FAM83D,FEN1,HMMR,KIF20A,KIF23,MAD2L1,MCM3,MCM6,MKI67,NUF2,PRIM1,RACGAP1,RFC4,SGO2,STIL,TRIP13,TTK
MIRNA	hsa-miR-192-5p	MIRNA:hsa-miR-192-5p	6.16683e-13	12.2099	0.276119	37	ANLN,ASPM,ATAD2,B3GNT5,BUB1B,CDC20,CDKN2A,CDKN3,CENPE,CENPF,CENPK,COCH,DEPDC1,DLG5,DLGAP5,DTL,E2F8,ECT2,FAM83D,FANCI,FEN1,FLVCR1,HMMR,KIF20A,KIF23,MAD2L1,MCM3,MCM6,MKI67,NUF2,PRIM1,RACGAP1,RFC4,SGO2,STIL,TRIP13,TTK
MIRNA	hsa-miR-34a-5p	MIRNA:hsa-miR-34a-5p	0.00412981	2.38407	0.141791	19	ACSL4,BIRC5,CCNE2,CD24,CDC20,CDKN2A,FEN1,IGF2BP3,KIF11,KIF2C,KIF4A,MCM3,MCM6,MKI67,NCAPG,PEG10,PRIM1,RRM2,UHRF1
