# Supplementary material for: ASPM May be Related to the Malignant Progression of Hepatitis B and is Associated With a Poor Prognosis of Hepatocellular Carcinoma
Source: Front Bioinform. 2022 Mar 18;2:871027. doi: 10.3389/fbinf.2022.871027 (PMC9580902; doi:10.3389/fbinf.2022.871027)
Supplement: Supplementary file 1 [file DataSheet3.ZIP › Figure S2/Figure S2, GO of 295 down DEGs.xlsx]

## Sheet: Sheet1
source	term_name	adjusted_p_value	negative_log10_of_adjusted_p_value	Percentage	intersection_size	intersections
GO:MF	cofactor binding	3.82635e-15	14.4172	0.132203	39	AADAT,ACADL,ADH4,AGXT2,ALDH6A1,CTH,CYP1A2,CYP26A1,CYP2A6,CYP2A7,CYP2B6,CYP2C8,CYP2C9,CYP39A1,CYP3A4,CYP3A43,CYP4A11,CYP4F2,CYP4V2,CYP8B1,DBH,ETFDH,ETNPPL,GCDH,GNMT,GPD1,HAO1,HAO2,HPGD,IDO2,KLKB1,KMO,OGDHL,PTGS2,SDS,STEAP4,TAT,TDO2,XDH
GO:MF	oxidoreductase activity	4.98805e-15	14.3021	0.159322	47	ACADL,ADH1B,ADH1C,ADH4,AKR1D1,AKR7A3,ALDH6A1,ALDH8A1,BBOX1,BCO2,CYP1A2,CYP26A1,CYP2A6,CYP2A7,CYP2B6,CYP2C8,CYP2C9,CYP39A1,CYP3A4,CYP3A43,CYP4A11,CYP4F2,CYP4V2,CYP8B1,DBH,ETFDH,GCDH,GPD1,GSTZ1,HAO1,HAO2,HPD,HPGD,IDO2,KDM8,KLKB1,KMO,OGDHL,PTGS2,RDH16,SLC27A5,SRD5A2,STAB2,STEAP3,STEAP4,TDO2,XDH
GO:MF	monooxygenase activity	3.17287e-12	11.4985	0.0610169	18	AKR1D1,CYP1A2,CYP26A1,CYP2A6,CYP2A7,CYP2B6,CYP2C8,CYP2C9,CYP39A1,CYP3A4,CYP3A43,CYP4A11,CYP4F2,CYP4V2,CYP8B1,DBH,KLKB1,KMO
GO:MF	oxidoreductase activity, acting on paired donors, with incorporation or reduction of molecular oxygen	7.39495e-12	11.1311	0.0711864	21	AKR1D1,BBOX1,CYP1A2,CYP26A1,CYP2A6,CYP2A7,CYP2B6,CYP2C8,CYP2C9,CYP39A1,CYP3A4,CYP3A43,CYP4A11,CYP4F2,CYP4V2,CYP8B1,DBH,KDM8,KLKB1,KMO,PTGS2
GO:MF	heme binding	4.6519e-11	10.3324	0.0644068	19	CYP1A2,CYP26A1,CYP2A6,CYP2A7,CYP2B6,CYP2C8,CYP2C9,CYP39A1,CYP3A4,CYP3A43,CYP4A11,CYP4F2,CYP4V2,CYP8B1,IDO2,KLKB1,PTGS2,STEAP4,TDO2
GO:MF	tetrapyrrole binding	1.66403e-10	9.77884	0.0644068	19	CYP1A2,CYP26A1,CYP2A6,CYP2A7,CYP2B6,CYP2C8,CYP2C9,CYP39A1,CYP3A4,CYP3A43,CYP4A11,CYP4F2,CYP4V2,CYP8B1,IDO2,KLKB1,PTGS2,STEAP4,TDO2
GO:MF	oxidoreductase activity, acting on paired donors, with incorporation or reduction of molecular oxygen, reduced flavin or flavoprotein as one donor, and incorporation of one atom of oxygen	2.84518e-08	7.54589	0.0338983	10	CYP1A2,CYP2A6,CYP2A7,CYP2B6,CYP2C8,CYP2C9,CYP3A4,CYP3A43,CYP4A11,CYP4F2
GO:MF	iron ion binding	3.40775e-08	7.46753	0.0576271	17	BBOX1,CYP1A2,CYP26A1,CYP2A6,CYP2A7,CYP2B6,CYP2C8,CYP2C9,CYP39A1,CYP3A4,CYP3A43,CYP4A11,CYP4F2,CYP4V2,CYP8B1,KLKB1,XDH
GO:MF	steroid hydroxylase activity	3.81372e-08	7.41865	0.0338983	10	CYP1A2,CYP2A6,CYP2A7,CYP2B6,CYP2C8,CYP2C9,CYP39A1,CYP3A4,CYP3A43,CYP8B1
GO:MF	arachidonic acid epoxygenase activity	4.56897e-07	6.34018	0.0237288	7	CYP2A6,CYP2A7,CYP2B6,CYP2C8,CYP2C9,CYP4A11,CYP4F2
GO:MF	coenzyme binding	5.95636e-07	6.22502	0.0711864	21	AADAT,ACADL,ADH4,AGXT2,ALDH6A1,CTH,DBH,ETFDH,ETNPPL,GCDH,GNMT,GPD1,HAO1,HAO2,HPGD,KMO,OGDHL,SDS,STEAP4,TAT,XDH
GO:MF	arachidonic acid monooxygenase activity	7.67398e-07	6.11498	0.0237288	7	CYP2A6,CYP2A7,CYP2B6,CYP2C8,CYP2C9,CYP4A11,CYP4F2
GO:MF	aromatase activity	1.07688e-06	5.96783	0.0271186	8	CYP1A2,CYP2A7,CYP2C8,CYP2C9,CYP3A4,CYP3A43,CYP4A11,CYP4F2
GO:MF	transition metal ion binding	1.66693e-05	4.77808	0.135593	40	ACMSD,ADAMTS13,ADH1B,ADH1C,ADH4,AFM,ANG,BBOX1,BHMT,CDA,CYP1A2,CYP26A1,CYP2A6,CYP2A7,CYP2B6,CYP2C8,CYP2C9,CYP39A1,CYP3A4,CYP3A43,CYP4A11,CYP4F2,CYP4V2,CYP8B1,DBH,EGR1,ESR1,HHIP,KLKB1,MT1E,MT1F,MT1G,MT1H,MT1M,MT1X,MT2A,PCK1,PGLYRP2,RNF125,XDH
GO:MF	oxidoreductase activity, acting on CH or CH2 groups, quinone or similar compound as acceptor	1.67565e-05	4.77582	0.0135593	4	CYP1A2,CYP2C8,CYP2C9,CYP3A4
GO:MF	caffeine oxidase activity	1.67565e-05	4.77582	0.0135593	4	CYP1A2,CYP2C8,CYP2C9,CYP3A4
GO:MF	ion binding	1.98688e-05	4.70183	0.444068	131	AADAT,ABCA8,ABCB4,ACADL,ACMSD,ACSM5,ADAMTS13,ADCY1,ADH1B,ADH1C,ADH4,AFM,AGXT2,ALDH6A1,ANG,ANO1,ANXA10,APOA5,ASPA,ASS1,BBOX1,BCHE,BCO2,BHMT,C1R,CCBE1,CD69,CDA,CDH19,CDHR2,CETP,CFTR,CLEC4M,CNDP1,COLEC11,CTH,CYP1A2,CYP26A1,CYP2A6,CYP2A7,CYP2B6,CYP2C8,CYP2C9,CYP39A1,CYP3A4,CYP3A43,CYP4A11,CYP4F2,CYP4V2,CYP8B1,CYR61,DBH,DIRAS3,DNASE1L3,EGR1,EGR2,EHD3,ENO3,EPHA3,ESR1,ETFDH,ETNPPL,F11,F9,FBP1,FCN2,FCN3,…
GO:MF	oxidoreductase activity, acting on CH or CH2 groups	5.54091e-05	4.25642	0.0169492	5	CYP1A2,CYP2C8,CYP2C9,CYP3A4,XDH
GO:MF	cation binding	6.53749e-05	4.18459	0.332203	98	ACMSD,ACSM5,ADAMTS13,ADCY1,ADH1B,ADH1C,ADH4,AFM,ANG,ANO1,ANXA10,APOA5,ASPA,BBOX1,BCHE,BCO2,BHMT,C1R,CCBE1,CD69,CDA,CDH19,CDHR2,CETP,CLEC4M,CNDP1,COLEC11,CYP1A2,CYP26A1,CYP2A6,CYP2A7,CYP2B6,CYP2C8,CYP2C9,CYP39A1,CYP3A4,CYP3A43,CYP4A11,CYP4F2,CYP4V2,CYP8B1,DBH,DNASE1L3,EGR1,EGR2,EHD3,ENO3,ESR1,ETFDH,F9,FBP1,FCN2,FCN3,FGA,GNMT,HHIP,HPD,HPX,IDO2,IGFBP3,IGHM,ITGA9,JCHAIN,KCND3,KDM8,KLKB1,LHX2,MAN1C1,M…
GO:MF	glycosaminoglycan binding	0.000118578	3.92599	0.0542373	16	ANG,APOA5,BGN,CYR61,DCN,F11,GREM2,IGHM,JCHAIN,LPA,LYVE1,PGLYRP2,RSPO3,SFRP1,STAB2,TENM1
GO:MF	catalytic activity	0.000158989	3.79863	0.410169	121	AADAT,ABCA8,ABCB4,ACADL,ACMSD,ACSM5,ADAMTS13,ADAMTSL2,ADAMTSL3,ADCY1,ADH1B,ADH1C,ADH4,AGXT2,AKR1D1,AKR7A3,ALDH6A1,ALDH8A1,ALDOB,ANG,ART4,ASPA,ASS1,BBOX1,BCHE,BCO2,BHMT,C1R,C1RL,CCL5,CD5L,CDA,CFTR,CHST4,CNDP1,CTH,CYP1A2,CYP26A1,CYP2A6,CYP2A7,CYP2B6,CYP2C8,CYP2C9,CYP39A1,CYP3A4,CYP3A43,CYP4A11,CYP4F2,CYP4V2,CYP8B1,DBH,DIRAS3,DNASE1L3,EGR2,ENO3,EPHA3,ETFDH,ETNPPL,F11,F9,FBP1,FTCD,GBA3,GBP1,GCDH,GLS2…
GO:MF	serine-type endopeptidase activity	0.000279924	3.55296	0.0440678	13	C1R,C1RL,CD5L,F11,F9,HGF,HGFAC,KLKB1,LPA,MASP2,PAMR1,PLG,PROZ
GO:MF	vitamin binding	0.000359925	3.44379	0.040678	12	AADAT,ADH4,AFM,AGXT2,CTH,DBH,ETNPPL,FTCD,GNMT,OGDHL,SDS,TAT
GO:MF	oxidoreductase activity, acting on the CH-OH group of donors, NAD or NADP as acceptor	0.000695989	3.1574	0.0372881	11	ADH1B,ADH1C,ADH4,AKR1D1,AKR7A3,GPD1,HAO1,HAO2,HPGD,RDH16,SRD5A2
GO:MF	serine-type peptidase activity	0.00108109	2.96614	0.0440678	13	C1R,C1RL,CD5L,F11,F9,HGF,HGFAC,KLKB1,LPA,MASP2,PAMR1,PLG,PROZ
GO:MF	estrogen 16-alpha-hydroxylase activity	0.00112165	2.95014	0.0135593	4	CYP1A2,CYP2C8,CYP3A4,CYP3A43
GO:MF	oxidoreductase activity, acting on paired donors, with incorporation or reduction of molecular oxygen, NAD(P)H as one donor, and incorporation of one atom of oxygen	0.00127767	2.89358	0.0237288	7	AKR1D1,CYP26A1,CYP2C9,CYP3A4,CYP4A11,CYP4F2,KMO
GO:MF	metal ion binding	0.00134488	2.87132	0.311864	92	ACMSD,ACSM5,ADAMTS13,ADCY1,ADH1B,ADH1C,ADH4,AFM,ANG,ANO1,ANXA10,ASPA,BBOX1,BCO2,BHMT,C1R,CCBE1,CD69,CDA,CDH19,CDHR2,CLEC4M,CNDP1,COLEC11,CYP1A2,CYP26A1,CYP2A6,CYP2A7,CYP2B6,CYP2C8,CYP2C9,CYP39A1,CYP3A4,CYP3A43,CYP4A11,CYP4F2,CYP4V2,CYP8B1,DBH,DNASE1L3,EGR1,EGR2,EHD3,ENO3,ESR1,ETFDH,F9,FBP1,FCN2,FCN3,FGA,HHIP,HPD,HPX,IDO2,IGFBP3,ITGA9,KCND3,KDM8,KLKB1,LHX2,MAN1C1,MASP2,MCC,MT1E,MT1F,MT1G,MT1H,MT1H…
GO:MF	oxidoreductase activity, acting on CH-OH group of donors	0.00137985	2.86017	0.0372881	11	ADH1B,ADH1C,ADH4,AKR1D1,AKR7A3,GPD1,HAO1,HAO2,HPGD,RDH16,SRD5A2
GO:MF	hydrolase activity, acting on acid phosphorus-nitrogen bonds	0.00145048	2.83849	0.0440678	13	C1R,C1RL,CD5L,F11,F9,HGF,HGFAC,KLKB1,LPA,MASP2,PAMR1,PLG,PROZ
GO:MF	serine hydrolase activity	0.00145048	2.83849	0.0440678	13	C1R,C1RL,CD5L,F11,F9,HGF,HGFAC,KLKB1,LPA,MASP2,PAMR1,PLG,PROZ
GO:MF	amide binding	0.00211729	2.67422	0.0610169	18	ACADL,ALDH6A1,ANG,AVPR1A,BCHE,CD1D,CLEC4M,CRHBP,EDNRB,FCGR2B,FTCD,GCDH,GHR,GNMT,MARCO,PTH1R,SORL1,VIPR1
GO:MF	mannose binding	0.00393933	2.40458	0.0169492	5	CLEC4M,COLEC10,COLEC11,MBL2,MRC1
GO:MF	monosaccharide binding	0.00456009	2.34103	0.0271186	8	ALDOB,CLEC4M,COLEC10,COLEC11,DBH,FBP1,MBL2,MRC1
GO:MF	sulfur compound binding	0.00664217	2.17769	0.0474576	14	ACADL,ALDH6A1,ANG,APOA5,CYR61,F11,GCDH,GNMT,GREM2,LPA,OGDHL,RSPO3,SFRP1,TENM1
GO:MF	ammonia-lyase activity	0.0117531	1.92985	0.0101695	3	FTCD,HAL,SDS
GO:MF	estrogen 2-hydroxylase activity	0.0117531	1.92985	0.0101695	3	CYP1A2,CYP2B6,CYP3A4
GO:MF	oxidoreductase activity, acting on single donors with incorporation of molecular oxygen, incorporation of two atoms of oxygen	0.0145823	1.83617	0.0169492	5	BCO2,HPD,IDO2,PTGS2,TDO2
GO:MF	carbohydrate binding	0.0173798	1.75995	0.0474576	14	ALDOB,CD69,CLEC1B,CLEC4G,CLEC4M,COLEC10,COLEC11,DBH,FBP1,FCN2,FCN3,MBL2,MRC1,ZG16
GO:MF	oxidoreductase activity, acting on single donors with incorporation of molecular oxygen	0.0175488	1.75575	0.0169492	5	BCO2,HPD,IDO2,PTGS2,TDO2
GO:MF	lipid transporter activity	0.021104	1.67564	0.0338983	10	ABCA8,ABCB4,APOF,CETP,CFHR4,MFSD2A,PITPNM3,SLC10A1,SLC27A5,SLCO1B3
GO:MF	alcohol dehydrogenase activity, zinc-dependent	0.0402804	1.39491	0.0101695	3	ADH1B,ADH1C,ADH4
GO:MF	peptide hormone binding	0.0472266	1.32581	0.020339	6	AVPR1A,CRHBP,EDNRB,GHR,PTH1R,VIPR1
GO:BP	carboxylic acid metabolic process	3.88693e-22	21.4104	0.223729	66	AADAT,ACADL,ACMSD,ACSM5,ADH1B,ADH1C,ADH4,AGXT2,AKR1D1,ALDH6A1,ALDH8A1,ALDOB,APOA5,ART4,ASPA,ASS1,AVPR1A,BCO2,BGN,BHMT,CTH,CYP1A2,CYP26A1,CYP2A6,CYP2A7,CYP2B6,CYP2C8,CYP2C9,CYP39A1,CYP3A4,CYP4A11,CYP4F2,CYP4V2,CYP8B1,DCN,ENO3,ETFDH,FBP1,FTCD,GCDH,GLS2,GLYAT,GNMT,GPD1,GSTZ1,HAL,HAO1,HAO2,HGF,HPD,HPGD,IDO2,IGF1,ITIH4,KMO,LYVE1,NAAA,OGDHL,PCK1,PON1,PTGS2,SDS,SLC27A5,STAB2,TAT,TDO2
GO:BP	organic acid metabolic process	3.26355e-21	20.4863	0.230508	68	AADAT,ACADL,ACMSD,ACSM5,ADH1B,ADH1C,ADH4,AGXT2,AKR1D1,ALDH6A1,ALDH8A1,ALDOB,APOA5,ART4,ASPA,ASS1,AVPR1A,BCO2,BGN,BHMT,CHST4,CTH,CYP1A2,CYP26A1,CYP2A6,CYP2A7,CYP2B6,CYP2C8,CYP2C9,CYP39A1,CYP3A4,CYP4A11,CYP4F2,CYP4V2,CYP8B1,DCN,ENO3,ETFDH,FBP1,FTCD,GCDH,GHR,GLS2,GLYAT,GNMT,GPD1,GSTZ1,HAL,HAO1,HAO2,HGF,HPD,HPGD,IDO2,IGF1,ITIH4,KMO,LYVE1,NAAA,OGDHL,PCK1,PON1,PTGS2,SDS,SLC27A5,STAB2,TAT,TDO2
GO:BP	oxoacid metabolic process	6.87941e-21	20.1624	0.227119	67	AADAT,ACADL,ACMSD,ACSM5,ADH1B,ADH1C,ADH4,AGXT2,AKR1D1,ALDH6A1,ALDH8A1,ALDOB,APOA5,ART4,ASPA,ASS1,AVPR1A,BCO2,BGN,BHMT,CHST4,CTH,CYP1A2,CYP26A1,CYP2A6,CYP2A7,CYP2B6,CYP2C8,CYP2C9,CYP39A1,CYP3A4,CYP4A11,CYP4F2,CYP4V2,CYP8B1,DCN,ENO3,ETFDH,FBP1,FTCD,GCDH,GLS2,GLYAT,GNMT,GPD1,GSTZ1,HAL,HAO1,HAO2,HGF,HPD,HPGD,IDO2,IGF1,ITIH4,KMO,LYVE1,NAAA,OGDHL,PCK1,PON1,PTGS2,SDS,SLC27A5,STAB2,TAT,TDO2
GO:BP	small molecule metabolic process	7.91672e-19	18.1015	0.288136	85	AADAT,ACADL,ACMSD,ACSM5,ADCY1,ADH1B,ADH1C,ADH4,AGXT2,AKR1D1,ALDH6A1,ALDH8A1,ALDOB,APOA5,APOF,ART4,ASPA,ASS1,AVPR1A,BCO2,BGN,BHMT,CDA,CETP,CFTR,CHST4,CTH,CYP1A2,CYP26A1,CYP2A6,CYP2A7,CYP2B6,CYP2C8,CYP2C9,CYP39A1,CYP3A4,CYP4A11,CYP4F2,CYP4V2,CYP8B1,DBH,DCN,EGR1,ENO3,ETFDH,FBP1,FTCD,GCDH,GHR,GLS2,GLYAT,GNMT,GPD1,GSTZ1,HAL,HAO1,HAO2,HGF,HPD,HPGD,IDO2,IGF1,IGFBP3,ITIH4,KMO,LCAT,LYVE1,MOGAT2,NAAA,NPY1R…
GO:BP	monocarboxylic acid metabolic process	9.08698e-19	18.0416	0.166102	49	ACADL,ACMSD,ACSM5,ADH1B,ADH1C,ADH4,AGXT2,AKR1D1,ALDH8A1,ALDOB,APOA5,AVPR1A,BCO2,BGN,CYP1A2,CYP26A1,CYP2A6,CYP2A7,CYP2B6,CYP2C8,CYP2C9,CYP39A1,CYP3A4,CYP4A11,CYP4F2,CYP4V2,CYP8B1,DCN,ENO3,ETFDH,FBP1,FTCD,GCDH,GLYAT,GPD1,GSTZ1,HAL,HAO1,HAO2,HPGD,IGF1,KMO,NAAA,OGDHL,PCK1,PON1,PTGS2,SDS,SLC27A5
GO:BP	organic acid catabolic process	5.59465e-16	15.2522	0.105085	31	AADAT,ACADL,ACMSD,AGXT2,AKR1D1,ALDH6A1,ALDH8A1,ASPA,CTH,CYP26A1,CYP39A1,CYP4A11,CYP4F2,ETFDH,FTCD,GCDH,GLS2,GSTZ1,HAL,HAO1,HAO2,HPD,IDO2,KMO,LYVE1,PCK1,PON1,SDS,STAB2,TAT,TDO2
GO:BP	carboxylic acid catabolic process	5.59465e-16	15.2522	0.105085	31	AADAT,ACADL,ACMSD,AGXT2,AKR1D1,ALDH6A1,ALDH8A1,ASPA,CTH,CYP26A1,CYP39A1,CYP4A11,CYP4F2,ETFDH,FTCD,GCDH,GLS2,GSTZ1,HAL,HAO1,HAO2,HPD,IDO2,KMO,LYVE1,PCK1,PON1,SDS,STAB2,TAT,TDO2
GO:BP	small molecule catabolic process	2.54092e-13	12.595	0.118644	35	AADAT,ACADL,ACMSD,ADH4,AGXT2,AKR1D1,ALDH6A1,ALDH8A1,ALDOB,ASPA,CDA,CTH,CYP26A1,CYP39A1,CYP4A11,CYP4F2,ENO3,ETFDH,FTCD,GCDH,GLS2,GSTZ1,HAL,HAO1,HAO2,HPD,IDO2,KMO,LYVE1,PCK1,PON1,SDS,STAB2,TAT,TDO2
GO:BP	oxidation-reduction process	7.51851e-13	12.1239	0.176271	52	ACADL,ADH1B,ADH1C,ADH4,AKR1D1,AKR7A3,ALDH6A1,ALDH8A1,ALDOB,BBOX1,BCO2,CYP1A2,CYP26A1,CYP2A6,CYP2A7,CYP2B6,CYP2C8,CYP2C9,CYP39A1,CYP3A4,CYP3A43,CYP4A11,CYP4F2,CYP4V2,CYP8B1,DBH,ENO3,ETFDH,GCDH,GNMT,GPD1,GYS2,HAO1,HAO2,HPD,HPGD,IDO2,IGF1,KDM8,KLKB1,KMO,OGDHL,PPP1R3B,PTGS2,RDH16,SLC27A5,SRD5A2,STAB2,STEAP3,STEAP4,TDO2,XDH
GO:BP	small molecule biosynthetic process	1.52188e-12	11.8176	0.145763	43	ACADL,ACMSD,ACSM5,AGXT2,AKR1D1,ALDH8A1,ALDOB,APOA5,ASPA,ASS1,AVPR1A,BGN,BHMT,CDA,CFTR,CTH,CYP1A2,CYP26A1,CYP2C8,CYP2C9,CYP39A1,CYP3A4,CYP4A11,CYP8B1,DBH,DCN,EGR1,ENO3,FBP1,GLS2,GNMT,GPD1,HAO2,HPGD,KMO,PCK1,PDE7B,PTGS2,PTH1R,SDS,SLC27A5,SRD5A2,XDH
GO:BP	drug metabolic process	1.17506e-11	10.9299	0.128814	38	AADAT,ACMSD,ADH1B,ADH1C,ADH4,AGXT2,ALDH8A1,ASS1,BCHE,BGN,BHMT,CTH,CYP1A2,CYP2A6,CYP2A7,CYP2B6,CYP2C8,CYP2C9,CYP3A4,CYP4F2,DBH,DCN,EGR1,FTCD,GLYAT,GNMT,GSTZ1,HAL,HAO1,HAO2,HPD,IGF1,KMO,PCK1,PTGS2,SDS,SLC27A5,TAT
GO:BP	alpha-amino acid metabolic process	3.30895e-11	10.4803	0.0779661	23	AADAT,ACMSD,AGXT2,ALDH6A1,ALDH8A1,ART4,ASPA,ASS1,BHMT,CTH,FTCD,GCDH,GLS2,GLYAT,GNMT,GSTZ1,HAL,HPD,IDO2,KMO,SDS,TAT,TDO2
GO:BP	lipid metabolic process	1.18814e-10	9.92513	0.19661	58	ABCB4,ACADL,ACSM5,ADH1B,ADH1C,ADH4,AKR1D1,ALDH8A1,ANG,APOA5,APOF,AVPR1A,BCO2,CCL19,CETP,CFTR,CYP1A2,CYP26A1,CYP2A6,CYP2A7,CYP2B6,CYP2C8,CYP2C9,CYP39A1,CYP3A4,CYP3A43,CYP4A11,CYP4F2,CYP4V2,CYP8B1,CYR61,EGR1,ESR1,ETFDH,ETNPPL,GCDH,GPD1,GSTZ1,HAO1,HAO2,HPGD,LCAT,LPA,MFSD2A,MOGAT2,NAAA,PCK1,PDGFRA,PIK3C2G,PITPNM3,PLCXD3,PON1,PTGS2,RDH16,SLC27A5,SORL1,SRD5A2,THRSP
GO:BP	carboxylic acid biosynthetic process	1.68106e-10	9.77442	0.0949153	28	ACADL,ACMSD,ACSM5,AGXT2,AKR1D1,ALDH8A1,APOA5,ASPA,ASS1,AVPR1A,BGN,BHMT,CTH,CYP1A2,CYP2C8,CYP2C9,CYP39A1,CYP3A4,CYP4A11,CYP8B1,DCN,GLS2,HAO2,HPGD,KMO,PTGS2,SDS,SLC27A5
GO:BP	organic acid biosynthetic process	1.80587e-10	9.74331	0.0949153	28	ACADL,ACMSD,ACSM5,AGXT2,AKR1D1,ALDH8A1,APOA5,ASPA,ASS1,AVPR1A,BGN,BHMT,CTH,CYP1A2,CYP2C8,CYP2C9,CYP39A1,CYP3A4,CYP4A11,CYP8B1,DCN,GLS2,HAO2,HPGD,KMO,PTGS2,SDS,SLC27A5
GO:BP	alpha-amino acid catabolic process	3.33719e-10	9.47662	0.0576271	17	AADAT,ACMSD,AGXT2,ALDH6A1,ALDH8A1,ASPA,FTCD,GCDH,GLS2,GSTZ1,HAL,HPD,IDO2,KMO,SDS,TAT,TDO2
GO:BP	cellular amino acid catabolic process	5.45211e-10	9.26344	0.0610169	18	AADAT,ACMSD,AGXT2,ALDH6A1,ALDH8A1,ASPA,CTH,FTCD,GCDH,GLS2,GSTZ1,HAL,HPD,IDO2,KMO,SDS,TAT,TDO2
GO:BP	organic hydroxy compound metabolic process	4.41213e-09	8.35535	0.111864	33	ACADL,ADH1B,ADH1C,ADH4,AKR1D1,APOA5,APOF,CETP,CFTR,CYP1A2,CYP26A1,CYP2C8,CYP2C9,CYP39A1,CYP3A4,CYP4A11,CYP4F2,CYP4V2,CYP8B1,DBH,GPD1,HAO1,HAO2,IGF1,LCAT,MOGAT2,NAAA,PCK1,PON1,PTH1R,RDH16,SLC27A5,SRD5A2
GO:BP	aromatic amino acid family catabolic process	5.36446e-09	8.27047	0.0338983	10	AADAT,ACMSD,FTCD,GSTZ1,HAL,HPD,IDO2,KMO,TAT,TDO2
GO:BP	stress response to copper ion	7.75938e-09	8.11017	0.0271186	8	MT1E,MT1F,MT1G,MT1H,MT1HL1,MT1M,MT1X,MT2A
GO:BP	detoxification of copper ion	7.75938e-09	8.11017	0.0271186	8	MT1E,MT1F,MT1G,MT1H,MT1HL1,MT1M,MT1X,MT2A
GO:BP	aromatic amino acid family metabolic process	1.10978e-08	7.95476	0.0372881	11	AADAT,ACMSD,FTCD,GCDH,GSTZ1,HAL,HPD,IDO2,KMO,TAT,TDO2
GO:BP	cellular lipid metabolic process	1.63015e-08	7.78777	0.155932	46	ACADL,ACSM5,ADH1B,ADH1C,ADH4,ALDH8A1,ANG,APOA5,AVPR1A,BCO2,CCL19,CETP,CYP1A2,CYP26A1,CYP2A6,CYP2A7,CYP2B6,CYP2C8,CYP2C9,CYP3A4,CYP4A11,CYP4F2,CYP4V2,CYR61,ETFDH,ETNPPL,GCDH,GPD1,GSTZ1,HAO1,HAO2,HPGD,LCAT,MFSD2A,MOGAT2,NAAA,PCK1,PDGFRA,PIK3C2G,PITPNM3,PON1,PTGS2,RDH16,SLC27A5,SORL1,THRSP
GO:BP	steroid metabolic process	1.78925e-08	7.74733	0.0847458	25	ACADL,AKR1D1,APOA5,APOF,CETP,CFTR,CYP1A2,CYP26A1,CYP2A6,CYP2B6,CYP2C8,CYP2C9,CYP39A1,CYP3A4,CYP3A43,CYP4V2,CYP8B1,EGR1,ESR1,LCAT,PDGFRA,PON1,RDH16,SLC27A5,SRD5A2
GO:BP	monocarboxylic acid biosynthetic process	2.05474e-08	7.68724	0.0711864	21	ACADL,ACMSD,ACSM5,AKR1D1,ALDH8A1,APOA5,AVPR1A,BGN,CYP1A2,CYP2C8,CYP2C9,CYP39A1,CYP3A4,CYP4A11,CYP8B1,DCN,HPGD,KMO,PTGS2,SDS,SLC27A5
GO:BP	detoxification of inorganic compound	3.24572e-08	7.48869	0.0271186	8	MT1E,MT1F,MT1G,MT1H,MT1HL1,MT1M,MT1X,MT2A
GO:BP	stress response to metal ion	3.24572e-08	7.48869	0.0271186	8	MT1E,MT1F,MT1G,MT1H,MT1HL1,MT1M,MT1X,MT2A
GO:BP	alcohol metabolic process	4.28998e-08	7.36755	0.0881356	26	ACADL,ADH1B,ADH1C,ADH4,AKR1D1,APOA5,APOF,CETP,CFTR,CYP1A2,CYP26A1,CYP2C8,CYP2C9,CYP39A1,CYP3A4,DBH,GPD1,HAO1,IGF1,LCAT,MOGAT2,NAAA,PCK1,PON1,PTH1R,RDH16
GO:BP	fatty acid metabolic process	5.75982e-08	7.23959	0.0881356	26	ACADL,ACSM5,ADH4,APOA5,AVPR1A,CYP1A2,CYP2A6,CYP2A7,CYP2B6,CYP2C8,CYP2C9,CYP3A4,CYP4A11,CYP4F2,CYP4V2,ETFDH,GCDH,GSTZ1,HAO1,HAO2,HPGD,NAAA,PCK1,PON1,PTGS2,SLC27A5
GO:BP	cellular response to copper ion	6.33772e-08	7.19807	0.0305085	9	CYP1A2,MT1E,MT1F,MT1G,MT1H,MT1HL1,MT1M,MT1X,MT2A
GO:BP	cellular hormone metabolic process	8.41227e-08	7.07509	0.0542373	16	ADH1B,ADH1C,ADH4,AKR1D1,ALDH8A1,BCO2,CYP1A2,CYP26A1,CYP2C8,CYP2C9,CYP3A4,EGR1,ESR1,PDGFRA,RDH16,SRD5A2
GO:BP	cellular response to cadmium ion	1.27465e-07	6.89461	0.0338983	10	CYP1A2,FOS,MT1E,MT1F,MT1G,MT1H,MT1HL1,MT1M,MT1X,MT2A
GO:BP	response to biotic stimulus	1.33773e-07	6.87363	0.189831	56	ADAMTS13,ASS1,C1RL,C6,C7,C8A,C8B,C9,CCL19,CCL5,CD1D,CDHR2,CFP,CLEC4M,COLEC10,COLEC11,CXCL12,CXCL2,CYP1A2,DCN,EDNRB,EGR1,ESR1,FCGR2B,FCN2,FCN3,FGA,FOS,GBP1,GPM6A,HAMP,HPGD,HPX,IGHM,IL1RAP,IL33,JCHAIN,KMO,MARCO,MASP2,MBL2,MRC1,MT1M,MT2A,PCK1,PGLYRP2,PLAC8,PTGS2,RBMS3,RNF125,SERPINE1,SRPX,STAB2,TBXA2R,THRSP,ZFP36
GO:BP	epoxygenase P450 pathway	3.02641e-07	6.51907	0.0271186	8	CYP1A2,CYP2A6,CYP2A7,CYP2B6,CYP2C8,CYP2C9,CYP4A11,CYP4F2
GO:BP	response to external stimulus	5.79366e-07	6.23705	0.274576	81	ADAMTS13,ADRA1A,ANO1,ASS1,AVPR1A,BCHE,C1RL,C6,C7,C8A,C8B,C9,CCL19,CCL5,CD1D,CFP,CLEC4M,CNTN4,COLEC10,COLEC11,CXCL12,CXCL14,CXCL2,CYP1A2,CYP26A1,CYR61,DCN,DNASE1L3,EDNRB,EGR1,EGR2,EPHA3,ESR1,F11,FCGR2B,FCN2,FCN3,FGA,FOS,FOSB,GBP1,GHR,GPM6A,HAMP,HGF,HPGD,HPX,IGF1,IGHM,IL1RAP,IL33,ITGA9,JCHAIN,KLKB1,KMO,LHX2,MARCO,MASP2,MBL2,MRC1,MT1M,MT2A,PCK1,PDGFRA,PGLYRP2,PIK3C2G,PLAC8,PLG,PON1,PTGS2,RCAN1,RNF12…
GO:BP	cellular response to zinc ion	7.49836e-07	6.12503	0.0271186	8	MT1E,MT1F,MT1G,MT1H,MT1HL1,MT1M,MT1X,MT2A
GO:BP	regulation of biological quality	9.70692e-07	6.01292	0.345763	102	ABCB4,ACADL,ADAMTS13,ADCY1,ADH1B,ADH1C,ADH4,ADRA1A,AFM,AGXT2,AKR1D1,ALDH8A1,ANG,ANK3,ANO1,APOA5,ASS1,AVPR1A,BCHE,BCO2,BHMT,C7,CCL19,CCL5,CDHR2,CETP,CFTR,CLEC1B,CNTN4,CPEB3,CRHBP,CXCL12,CYP1A2,CYP26A1,CYP2C8,CYP2C9,CYP39A1,CYP3A4,CYP4A11,CYP4F2,DBH,DCN,EDNRB,EGR1,EGR2,EHD3,ESR1,F11,F9,FCGR2B,FGA,GABRP,GHR,GLYAT,GPM6A,HAMP,HPX,IGF1,IL1RAP,JCHAIN,KCND3,KCNN2,KDM8,KLKB1,KMO,LCAT,MT1E,MT1F,MT1G,MT1H,M…
GO:BP	complement activation	1.17061e-06	5.93159	0.0576271	17	C1R,C1RL,C6,C7,C8A,C8B,C9,CD5L,CFHR4,CFP,COLEC10,COLEC11,FCN2,FCN3,IGHM,MASP2,MBL2
GO:BP	defense response	1.46497e-06	5.83417	0.19661	58	ADAMTS13,ADCY1,ASS1,C1RL,C6,C7,C8A,C8B,C9,CCL19,CCL5,CD1D,CD5L,CFP,CHST4,CLEC1B,CLEC4M,COLEC10,COLEC11,CRHBP,CXCL12,CXCL2,DNASE1L3,ECM1,EDNRB,EGR1,ESR1,FCGR2B,FCN2,FCN3,FGA,FOS,GBP1,HAMP,HGF,HPX,IGF1,IGHM,IL1RAP,IL33,ITIH4,JCHAIN,KLKB1,MARCO,MASP2,MBL2,MRC1,MT2A,PGLYRP2,PLAC8,PTGS2,RBMS3,RNF125,SERPINE1,STAB2,TBXA2R,TSLP,ZFP36
GO:BP	cellular amino acid metabolic process	1.58552e-06	5.79983	0.0779661	23	AADAT,ACMSD,AGXT2,ALDH6A1,ALDH8A1,ART4,ASPA,ASS1,BHMT,CTH,FTCD,GCDH,GLS2,GLYAT,GNMT,GSTZ1,HAL,HPD,IDO2,KMO,SDS,TAT,TDO2
GO:BP	response to other organism	1.717e-06	5.76523	0.179661	53	ADAMTS13,ASS1,C1RL,C6,C7,C8A,C8B,C9,CCL19,CCL5,CD1D,CFP,CLEC4M,COLEC10,COLEC11,CXCL12,CXCL2,CYP1A2,DCN,EDNRB,EGR1,ESR1,FCGR2B,FCN2,FCN3,FGA,FOS,GBP1,GPM6A,HAMP,HPGD,HPX,IGHM,IL1RAP,IL33,JCHAIN,KMO,MARCO,MASP2,MBL2,MRC1,MT1M,MT2A,PCK1,PGLYRP2,PLAC8,PTGS2,RNF125,SERPINE1,STAB2,TBXA2R,THRSP,ZFP36
GO:BP	response to external biotic stimulus	1.79753e-06	5.74532	0.179661	53	ADAMTS13,ASS1,C1RL,C6,C7,C8A,C8B,C9,CCL19,CCL5,CD1D,CFP,CLEC4M,COLEC10,COLEC11,CXCL12,CXCL2,CYP1A2,DCN,EDNRB,EGR1,ESR1,FCGR2B,FCN2,FCN3,FGA,FOS,GBP1,GPM6A,HAMP,HPGD,HPX,IGHM,IL1RAP,IL33,JCHAIN,KMO,MARCO,MASP2,MBL2,MRC1,MT1M,MT2A,PCK1,PGLYRP2,PLAC8,PTGS2,RNF125,SERPINE1,STAB2,TBXA2R,THRSP,ZFP36
GO:BP	cellular response to xenobiotic stimulus	1.96001e-06	5.70774	0.0576271	17	AKR7A3,ASS1,BCHE,CRHBP,CYP1A2,CYP26A1,CYP2A6,CYP2A7,CYP2B6,CYP2C8,CYP2C9,CYP3A4,EGR1,GHR,GLYAT,NAT2,PCK1
GO:BP	response to xenobiotic stimulus	3.18041e-06	5.49752	0.0711864	21	ABCB4,AKR7A3,ASS1,BCHE,CRHBP,CYP1A2,CYP26A1,CYP2A6,CYP2A7,CYP2B6,CYP2C8,CYP2C9,CYP3A4,DBH,EGR1,FOSB,GHR,GLYAT,NAT2,PCK1,TDO2
GO:BP	drug catabolic process	3.37054e-06	5.4723	0.0508475	15	AADAT,CYP1A2,CYP2A6,CYP2A7,CYP2B6,CYP2C8,CYP2C9,CYP3A4,DBH,GSTZ1,HAO1,HPD,PCK1,SDS,TAT
GO:BP	humoral immune response	3.79143e-06	5.4212	0.0779661	23	C1R,C1RL,C6,C7,C8A,C8B,C9,CD5L,CFHR4,CFP,COLEC10,COLEC11,CXCL2,FCGR2B,FCN2,FCN3,FGA,HPX,IGHM,JCHAIN,MASP2,MBL2,PGLYRP2
GO:BP	response to zinc ion	4.8141e-06	5.31748	0.0338983	10	ASS1,HAMP,MT1E,MT1F,MT1G,MT1H,MT1HL1,MT1M,MT1X,MT2A
GO:BP	complement activation, lectin pathway	6.48715e-06	5.18795	0.020339	6	COLEC10,COLEC11,FCN2,FCN3,MASP2,MBL2
GO:BP	long-chain fatty acid metabolic process	6.93735e-06	5.15881	0.0440678	13	ACADL,CYP1A2,CYP2A6,CYP2A7,CYP2B6,CYP2C8,CYP2C9,CYP3A4,CYP4A11,CYP4F2,HPGD,PTGS2,SLC27A5
GO:BP	response to copper ion	7.06167e-06	5.15109	0.0305085	9	CYP1A2,MT1E,MT1F,MT1G,MT1H,MT1HL1,MT1M,MT1X,MT2A
GO:BP	tryptophan metabolic process	1.28222e-05	4.89204	0.020339	6	AADAT,ACMSD,GCDH,IDO2,KMO,TDO2
GO:BP	hormone metabolic process	2.28234e-05	4.64162	0.0610169	18	ADH1B,ADH1C,ADH4,AKR1D1,ALDH8A1,BCO2,CRHBP,CYP1A2,CYP26A1,CYP2C8,CYP2C9,CYP3A4,EGR1,ESR1,GHR,PDGFRA,RDH16,SRD5A2
GO:BP	cellular response to metal ion	2.54607e-05	4.59413	0.0542373	16	ADCY1,ANK3,CRHBP,CYP1A2,FBP1,FOS,FOSB,MT1E,MT1F,MT1G,MT1H,MT1HL1,MT1M,MT1X,MT2A,PTGS2
GO:BP	organic substance catabolic process	2.74148e-05	4.56202	0.216949	64	AADAT,ACADL,ACMSD,ADAMTS13,ADH4,AGXT2,AKR1D1,AKR7A3,ALDH6A1,ALDH8A1,ALDOB,APOA5,ASPA,BCO2,BGN,BHMT,CDA,CPEB3,CTH,CYP1A2,CYP26A1,CYP2A6,CYP39A1,CYP3A4,CYP4A11,CYP4F2,DBH,DCN,DNASE1L3,ENO3,ETFDH,FBP1,FTCD,GCDH,GLS2,GPD1,GSTZ1,HAL,HAO1,HAO2,HPD,IDO2,IGF1,IL33,KMO,LYVE1,NAAA,OGDHL,PCK1,PDE7B,PGLYRP2,PLCXD3,PLG,PON1,PPP1R3B,RNF125,SDS,SORL1,SPATA18,STAB2,TAT,TDO2,XDH,ZFP36
GO:BP	sterol metabolic process	2.86858e-05	4.54233	0.0508475	15	ACADL,AKR1D1,APOA5,APOF,CETP,CFTR,CYP1A2,CYP26A1,CYP2C9,CYP39A1,CYP3A4,CYP4V2,CYP8B1,LCAT,PON1
GO:BP	response to cadmium ion	3.97762e-05	4.40038	0.0338983	10	CYP1A2,FOS,MT1E,MT1F,MT1G,MT1H,MT1HL1,MT1M,MT1X,MT2A
GO:BP	lipid biosynthetic process	4.4791e-05	4.34881	0.105085	31	ACADL,ACSM5,AKR1D1,ALDH8A1,ANG,APOA5,AVPR1A,CFTR,CYP1A2,CYP26A1,CYP2C8,CYP2C9,CYP39A1,CYP3A4,CYP4A11,CYP8B1,CYR61,EGR1,ETNPPL,GPD1,HPGD,LCAT,MFSD2A,MOGAT2,PCK1,PIK3C2G,PITPNM3,PTGS2,SLC27A5,SRD5A2,THRSP
GO:BP	cellular zinc ion homeostasis	4.71469e-05	4.32655	0.0271186	8	MT1E,MT1F,MT1G,MT1H,MT1HL1,MT1M,MT1X,MT2A
GO:BP	cellular ketone metabolic process	5.10864e-05	4.29169	0.0610169	18	AADAT,ACADL,ACMSD,ADH4,ALDH8A1,APOA5,AVPR1A,BHMT,CYP2B6,CYP4F2,EGR1,GPD1,GSTZ1,IDO2,KMO,PTGS2,SRD5A2,TDO2
GO:BP	xenobiotic metabolic process	5.68401e-05	4.24535	0.0440678	13	AKR7A3,BCHE,CYP1A2,CYP26A1,CYP2A6,CYP2A7,CYP2B6,CYP2C8,CYP2C9,CYP3A4,GHR,GLYAT,NAT2
GO:BP	exogenous drug catabolic process	5.75514e-05	4.23994	0.0237288	7	CYP1A2,CYP2A6,CYP2A7,CYP2B6,CYP2C8,CYP2C9,CYP3A4
GO:BP	zinc ion homeostasis	7.54895e-05	4.12211	0.0271186	8	MT1E,MT1F,MT1G,MT1H,MT1HL1,MT1M,MT1X,MT2A
GO:BP	cellular response to chemical stimulus	8.20982e-05	4.08567	0.284746	84	ABCB4,ADAMTS13,ADAMTSL2,ADCY1,ADH4,AKR7A3,ANK3,ANO1,ASS1,AVPR1A,BCHE,BMPER,CCBE1,CCL19,CCL5,CD69,CFTR,CPEB3,CRHBP,CTH,CXCL12,CXCL14,CXCL2,CYP1A2,CYP26A1,CYP2A6,CYP2A7,CYP2B6,CYP2C8,CYP2C9,CYP3A4,CYR61,DCN,ECM1,EDNRB,EGR1,EGR2,EPHA3,ESR1,FBP1,FCGR2B,FOS,FOSB,GAS1,GBP1,GHR,GLYAT,GPD1,GREM2,GSTZ1,HAMP,HGF,HHIP,HPGD,HPX,IGF1,IL1RAP,IL33,ITGA9,KMO,LIFR,MRC1,MT1E,MT1F,MT1G,MT1H,MT1HL1,MT1M,MT1X,MT2A,NA…
GO:BP	catabolic process	9.56589e-05	4.01927	0.240678	71	AADAT,ACADL,ACMSD,ADAMTS13,ADH4,ADRA1A,AGXT2,AKR1D1,AKR7A3,ALDH6A1,ALDH8A1,ALDOB,APOA5,ASPA,BCO2,BGN,BHMT,CDA,CPEB3,CTH,CYP1A2,CYP26A1,CYP2A6,CYP2A7,CYP2B6,CYP2C8,CYP2C9,CYP39A1,CYP3A4,CYP4A11,CYP4F2,DBH,DCN,DNASE1L3,ENO3,ETFDH,FBP1,FTCD,GCDH,GLS2,GPD1,GSTZ1,HAL,HAO1,HAO2,HGF,HPD,IDO2,IGF1,IL33,KMO,LYVE1,NAAA,OGDHL,PCK1,PDE7B,PGLYRP2,PLCXD3,PLG,PON1,PPP1R3B,RNF125,SDS,SORL1,SPATA18,SRPX,STAB2,TAT…
GO:BP	cellular catabolic process	9.68104e-05	4.01408	0.216949	64	AADAT,ACADL,ACMSD,ADAMTS13,ADH4,ADRA1A,AGXT2,AKR1D1,AKR7A3,ALDH6A1,ALDH8A1,APOA5,ASPA,BCO2,BGN,BHMT,CDA,CPEB3,CTH,CYP1A2,CYP26A1,CYP2A6,CYP2A7,CYP2B6,CYP2C8,CYP2C9,CYP39A1,CYP3A4,CYP4A11,CYP4F2,DBH,DCN,DNASE1L3,ETFDH,FTCD,GCDH,GLS2,GPD1,GSTZ1,HAL,HAO1,HAO2,HGF,HPD,IDO2,IGF1,IL33,KMO,LYVE1,PCK1,PDE7B,PLG,PON1,PPP1R3B,RNF125,SDS,SORL1,SPATA18,SRPX,STAB2,TAT,TDO2,XDH,ZFP36
GO:BP	response to bacterium	9.83121e-05	4.00739	0.105085	31	ADAMTS13,ASS1,CCL5,CD1D,CFP,CXCL2,CYP1A2,DCN,EDNRB,FCGR2B,FCN2,FGA,FOS,GPM6A,HAMP,HPGD,IGHM,JCHAIN,KMO,MBL2,MRC1,MT1M,PCK1,PGLYRP2,PLAC8,PTGS2,SERPINE1,STAB2,TBXA2R,THRSP,ZFP36
GO:BP	response to stress	0.000102856	3.98777	0.325424	96	ADAMTS13,ADCY1,ANG,ANO1,APOA5,ASS1,AVPR1A,C1RL,C6,C7,C8A,C8B,C9,CCL19,CCL5,CD1D,CD5L,CFP,CFTR,CHST4,CLEC1B,CLEC4M,COLEC10,COLEC11,CRHBP,CTH,CXCL12,CXCL2,CYP1A2,CYP4F2,CYR61,DBH,DCN,DNASE1L3,ECM1,EDNRB,EGR1,EHD3,ENO3,ESR1,ETFDH,F11,F9,FCGR2B,FCN2,FCN3,FGA,FOS,GBP1,HAMP,HAO1,HGF,HPX,IGF1,IGHM,IL1RAP,IL33,ITGA9,ITIH4,JCHAIN,KLKB1,KMO,LYVE1,MARCO,MASP2,MBL2,MRC1,MT1E,MT1F,MT1G,MT1H,MT1HL1,MT1M,MT1X,M…
GO:BP	primary alcohol metabolic process	0.000107745	3.9676	0.0372881	11	ADH1B,ADH1C,ADH4,CYP1A2,CYP2C8,CYP3A4,GPD1,HAO1,IGF1,NAAA,RDH16
GO:BP	arachidonic acid metabolic process	0.000115761	3.93644	0.0305085	9	CYP1A2,CYP2A6,CYP2A7,CYP2B6,CYP2C8,CYP2C9,CYP4A11,CYP4F2,PTGS2
GO:BP	omega-hydroxylase P450 pathway	0.000130419	3.88466	0.0169492	5	CYP1A2,CYP2C8,CYP2C9,CYP4A11,CYP4F2
GO:BP	response to metal ion	0.000132785	3.87685	0.0711864	21	ADAMTS13,ADCY1,ANK3,ASS1,CRHBP,CYP1A2,FBP1,FGA,FOS,FOSB,HAMP,MT1E,MT1F,MT1G,MT1H,MT1HL1,MT1M,MT1X,MT2A,PTGS2,TAT
GO:BP	cellular biogenic amine metabolic process	0.000136732	3.86413	0.0305085	9	AADAT,ACMSD,BHMT,DBH,GCDH,IDO2,KMO,NAAA,TDO2
GO:BP	response to toxic substance	0.000138523	3.85848	0.0881356	26	ADAMTS13,ADH4,AKR7A3,ASS1,CCL5,CRHBP,DBH,EGR1,FOS,GLYAT,GSTZ1,HAMP,HGF,HPGD,INMT,MT1E,MT1F,MT1G,MT1H,MT1HL1,MT1M,MT1X,MT2A,PON1,PTGS2,TBXA2R
GO:BP	icosanoid metabolic process	0.00015862	3.79964	0.040678	12	AVPR1A,CYP1A2,CYP2A6,CYP2A7,CYP2B6,CYP2C8,CYP2C9,CYP4A11,CYP4F2,HPGD,PON1,PTGS2
GO:BP	indolalkylamine metabolic process	0.000161915	3.79071	0.020339	6	AADAT,ACMSD,GCDH,IDO2,KMO,TDO2
GO:BP	cellular response to inorganic substance	0.000174521	3.75815	0.0542373	16	ADCY1,ANK3,CRHBP,CYP1A2,FBP1,FOS,FOSB,MT1E,MT1F,MT1G,MT1H,MT1HL1,MT1M,MT1X,MT2A,PTGS2
GO:BP	terpenoid metabolic process	0.000232292	3.63397	0.040678	12	ADH1B,ADH1C,ADH4,ALDH8A1,BCO2,CYP1A2,CYP26A1,CYP2C8,CYP2C9,CYP3A4,CYP4V2,RDH16
GO:BP	fatty acid derivative metabolic process	0.000243702	3.61314	0.0474576	14	AVPR1A,CYP1A2,CYP2A6,CYP2A7,CYP2B6,CYP2C8,CYP2C9,CYP4A11,CYP4F2,GCDH,HPGD,PON1,PTGS2,SLC27A5
GO:BP	response to stimulus	0.000254397	3.59449	0.586441	173	A1BG,ABCB4,ADAMTS13,ADAMTSL2,ADCY1,ADH4,ADRA1A,AKR7A3,ANG,ANGPTL1,ANK3,ANO1,APOA5,ASS1,ATOH8,AVPR1A,BCHE,BMPER,C1R,C1RL,C6,C7,C8A,C8B,C9,CCBE1,CCL19,CCL5,CD1D,CD5L,CD69,CDA,CDHR2,CFHR4,CFP,CFTR,CHST4,CLEC1B,CLEC4G,CLEC4M,CNTN4,COLEC10,COLEC11,CPEB3,CRHBP,CTH,CXCL12,CXCL14,CXCL2,CYP1A2,CYP26A1,CYP2A6,CYP2A7,CYP2B6,CYP2C8,CYP2C9,CYP3A4,CYP4F2,CYP4V2,CYR61,DBH,DCN,DIRAS3,DNASE1L3,ECM1,EDNRB,EGR1,EGR…
GO:BP	indole-containing compound catabolic process	0.000257854	3.58863	0.0169492	5	AADAT,ACMSD,IDO2,KMO,TDO2
GO:BP	tryptophan catabolic process	0.000257854	3.58863	0.0169492	5	AADAT,ACMSD,IDO2,KMO,TDO2
GO:BP	indolalkylamine catabolic process	0.000257854	3.58863	0.0169492	5	AADAT,ACMSD,IDO2,KMO,TDO2
GO:BP	retinoid metabolic process	0.000440058	3.35649	0.0372881	11	ADH1B,ADH1C,ADH4,ALDH8A1,BCO2,CYP1A2,CYP26A1,CYP2C8,CYP3A4,CYP4V2,RDH16
GO:BP	retinoic acid metabolic process	0.000508604	3.29362	0.0237288	7	ADH1B,ADH1C,ALDH8A1,BCO2,CYP26A1,CYP2C8,CYP3A4
GO:BP	monocarboxylic acid catabolic process	0.000615831	3.21054	0.040678	12	ACADL,AGXT2,AKR1D1,CYP26A1,CYP39A1,CYP4A11,CYP4F2,ETFDH,GCDH,HAO1,HAO2,PCK1
GO:BP	cellular biogenic amine catabolic process	0.000677284	3.16923	0.020339	6	AADAT,ACMSD,BHMT,IDO2,KMO,TDO2
GO:BP	transition metal ion homeostasis	0.000727516	3.13816	0.040678	12	HAMP,HPX,MT1E,MT1F,MT1G,MT1H,MT1HL1,MT1M,MT1X,MT2A,STEAP3,STEAP4
GO:BP	diterpenoid metabolic process	0.000786265	3.10443	0.0372881	11	ADH1B,ADH1C,ADH4,ALDH8A1,BCO2,CYP1A2,CYP26A1,CYP2C8,CYP3A4,CYP4V2,RDH16
GO:BP	kynurenine metabolic process	0.000791973	3.10129	0.0169492	5	AADAT,ALDH8A1,IDO2,KMO,TDO2
GO:BP	chemical homeostasis	0.000938781	3.02744	0.135593	40	ABCB4,ADCY1,ADRA1A,ANK3,ANO1,APOA5,AVPR1A,C7,CCL19,CCL5,CETP,CFTR,CXCL12,CYP39A1,CYP4A11,CYP4F2,DBH,DCN,EDNRB,ESR1,HAMP,HPX,LCAT,MT1E,MT1F,MT1G,MT1H,MT1HL1,MT1M,MT1X,MT2A,OIT3,PCK1,PDGFRA,PKHD1,PTH1R,SLC4A4,STEAP3,STEAP4,TBXA2R
GO:BP	unsaturated fatty acid metabolic process	0.000946132	3.02405	0.0372881	11	AVPR1A,CYP1A2,CYP2A6,CYP2A7,CYP2B6,CYP2C8,CYP2C9,CYP4A11,CYP4F2,HPGD,PTGS2
GO:BP	secondary alcohol metabolic process	0.00107754	2.96756	0.0440678	13	ACADL,AKR1D1,APOA5,APOF,CETP,CFTR,CYP1A2,CYP26A1,CYP2C9,CYP39A1,CYP3A4,LCAT,PON1
GO:BP	detoxification	0.00117846	2.92868	0.040678	12	ADH4,AKR7A3,GSTZ1,MT1E,MT1F,MT1G,MT1H,MT1HL1,MT1M,MT1X,MT2A,PTGS2
GO:BP	response to inorganic substance	0.00120448	2.9192	0.0847458	25	ADAMTS13,ADCY1,ANK3,ASS1,AVPR1A,CCL19,CRHBP,CYP1A2,FBP1,FGA,FOS,FOSB,HAMP,HGF,MT1E,MT1F,MT1G,MT1H,MT1HL1,MT1M,MT1X,MT2A,PON1,PTGS2,TAT
GO:BP	amine catabolic process	0.00123065	2.90987	0.020339	6	AADAT,ACMSD,BHMT,IDO2,KMO,TDO2
GO:BP	isoprenoid metabolic process	0.0013763	2.86129	0.040678	12	ADH1B,ADH1C,ADH4,ALDH8A1,BCO2,CYP1A2,CYP26A1,CYP2C8,CYP2C9,CYP3A4,CYP4V2,RDH16
GO:BP	ion homeostasis	0.00156427	2.80569	0.105085	31	ADRA1A,ANK3,AVPR1A,C7,CCL19,CCL5,CETP,CFTR,CXCL12,CYP4A11,CYP4F2,DCN,EDNRB,ESR1,HAMP,HPX,MT1E,MT1F,MT1G,MT1H,MT1HL1,MT1M,MT1X,MT2A,PDGFRA,PKHD1,PTH1R,SLC4A4,STEAP3,STEAP4,TBXA2R
GO:BP	indole-containing compound metabolic process	0.00162168	2.79003	0.020339	6	AADAT,ACMSD,GCDH,IDO2,KMO,TDO2
GO:BP	cation homeostasis	0.0016677	2.77788	0.0983051	29	ADRA1A,ANK3,AVPR1A,C7,CCL19,CCL5,CFTR,CXCL12,CYP4A11,CYP4F2,EDNRB,ESR1,HAMP,HPX,MT1E,MT1F,MT1G,MT1H,MT1HL1,MT1M,MT1X,MT2A,PDGFRA,PKHD1,PTH1R,SLC4A4,STEAP3,STEAP4,TBXA2R
GO:BP	metal ion homeostasis	0.00187882	2.72611	0.0915254	27	ADRA1A,ANK3,AVPR1A,C7,CCL19,CCL5,CXCL12,CYP4A11,CYP4F2,EDNRB,ESR1,HAMP,HPX,MT1E,MT1F,MT1G,MT1H,MT1HL1,MT1M,MT1X,MT2A,PDGFRA,PKHD1,PTH1R,STEAP3,STEAP4,TBXA2R
GO:BP	complement activation, alternative pathway	0.00195644	2.70853	0.0169492	5	C7,C8A,C8B,C9,CFP
GO:BP	inorganic ion homeostasis	0.00229606	2.63902	0.0983051	29	ADRA1A,ANK3,AVPR1A,C7,CCL19,CCL5,CFTR,CXCL12,CYP4A11,CYP4F2,EDNRB,ESR1,HAMP,HPX,MT1E,MT1F,MT1G,MT1H,MT1HL1,MT1M,MT1X,MT2A,PDGFRA,PKHD1,PTH1R,SLC4A4,STEAP3,STEAP4,TBXA2R
GO:BP	lipid catabolic process	0.00287125	2.54193	0.0610169	18	ACADL,AKR1D1,APOA5,BCO2,CYP1A2,CYP26A1,CYP39A1,CYP3A4,CYP4A11,CYP4F2,ETFDH,GCDH,HAO1,HAO2,NAAA,PCK1,PLCXD3,SORL1
GO:BP	cholesterol metabolic process	0.00287767	2.54096	0.040678	12	ACADL,AKR1D1,APOA5,APOF,CETP,CFTR,CYP1A2,CYP2C9,CYP39A1,CYP3A4,LCAT,PON1
GO:BP	dicarboxylic acid metabolic process	0.00292303	2.53417	0.0338983	10	AADAT,ACMSD,ASPA,ASS1,FTCD,GLS2,HAL,KMO,PCK1,TAT
GO:BP	response to lipid	0.00333987	2.47627	0.111864	33	ABCB4,ADAMTS13,ADCY1,ASS1,AVPR1A,BCHE,CCL19,CCL5,CFTR,CRHBP,CXCL2,CYP1A2,CYP26A1,DCN,EDNRB,EPHA3,ESR1,FOS,FOSB,GHR,HAMP,HPGD,KMO,MRC1,PCK1,PON1,PTGS2,SERPINE1,SFRP1,TAT,TBXA2R,TCF21,ZFP36
GO:BP	long-chain fatty acid biosynthetic process	0.0034429	2.46308	0.020339	6	CYP1A2,CYP2C8,CYP2C9,CYP3A4,HPGD,PTGS2
GO:BP	humoral immune response mediated by circulating immunoglobulin	0.00407009	2.3904	0.040678	12	C1R,C1RL,C6,C7,C8A,C8B,C9,FCGR2B,HPX,IGHM,MASP2,MBL2
GO:BP	defense response to other organism	0.00513969	2.28906	0.128814	38	ADAMTS13,ASS1,C1RL,C6,C7,C8A,C8B,C9,CCL19,CCL5,CD1D,CFP,CLEC4M,COLEC10,COLEC11,EGR1,ESR1,FCGR2B,FCN2,FCN3,FGA,GBP1,HAMP,HPX,IGHM,IL1RAP,IL33,JCHAIN,MARCO,MASP2,MBL2,MRC1,MT2A,PGLYRP2,PLAC8,RNF125,SERPINE1,STAB2
GO:BP	regulation of hormone levels	0.00524793	2.28001	0.0779661	23	ADH1B,ADH1C,ADH4,AKR1D1,ALDH8A1,ANO1,BCO2,CCL5,CFTR,CRHBP,CYP1A2,CYP26A1,CYP2C8,CYP2C9,CYP3A4,EGR1,ESR1,FGA,GHR,PDGFRA,RDH16,SFRP1,SRD5A2
GO:BP	retinol metabolic process	0.00587099	2.23129	0.0237288	7	ADH1B,ADH1C,ADH4,CYP1A2,CYP2C8,CYP3A4,RDH16
GO:BP	cellular transition metal ion homeostasis	0.00700648	2.1545	0.0338983	10	HAMP,HPX,MT1E,MT1F,MT1G,MT1H,MT1HL1,MT1M,MT1X,MT2A
GO:BP	response to molecule of bacterial origin	0.00953057	2.02088	0.0610169	18	ADAMTS13,ASS1,CCL5,CXCL2,CYP1A2,DCN,EDNRB,FCGR2B,FOS,HAMP,HPGD,KMO,MRC1,PCK1,PTGS2,SERPINE1,TBXA2R,ZFP36
GO:BP	inflammatory response	0.0106218	1.9738	0.0949153	28	ADCY1,ASS1,CCL19,CCL5,CD5L,CHST4,CRHBP,CXCL2,DNASE1L3,ECM1,EDNRB,ESR1,FCGR2B,FOS,HAMP,HGF,IGF1,IL1RAP,IL33,ITIH4,KLKB1,MBL2,PGLYRP2,PTGS2,SERPINE1,TBXA2R,TSLP,ZFP36
GO:BP	oxidative demethylation	0.0107294	1.96942	0.0169492	5	CYP1A2,CYP2C8,CYP2C9,CYP3A4,CYP3A43
GO:BP	organic cyclic compound catabolic process	0.0108072	1.96629	0.0847458	25	AADAT,ACMSD,AKR1D1,AKR7A3,ALDH6A1,ALDH8A1,CDA,CPEB3,CYP1A2,CYP2A6,CYP39A1,CYP3A4,DBH,DNASE1L3,FTCD,GSTZ1,HAL,HPD,IDO2,KMO,PDE7B,TAT,TDO2,XDH,ZFP36
GO:BP	innate immune response	0.0108257	1.96554	0.111864	33	ADAMTS13,ASS1,C1RL,C6,C7,C8A,C8B,C9,CCL19,CCL5,CD1D,CFP,CLEC4M,COLEC10,COLEC11,EGR1,ESR1,FCGR2B,FCN2,FCN3,FGA,GBP1,HPX,IGHM,IL1RAP,JCHAIN,MARCO,MASP2,MBL2,MRC1,MT2A,PGLYRP2,RNF125
GO:BP	response to chemical	0.0122607	1.91149	0.342373	101	ABCB4,ADAMTS13,ADAMTSL2,ADCY1,ADH4,ADRA1A,AKR7A3,ANG,ANK3,ANO1,ASS1,AVPR1A,BCHE,BMPER,CCBE1,CCL19,CCL5,CD69,CFTR,CNTN4,COLEC10,CPEB3,CRHBP,CTH,CXCL12,CXCL14,CXCL2,CYP1A2,CYP26A1,CYP2A6,CYP2A7,CYP2B6,CYP2C8,CYP2C9,CYP3A4,CYR61,DBH,DCN,ECM1,EDNRB,EGR1,EGR2,ENO3,EPHA3,ESR1,FBP1,FCGR2B,FGA,FOS,FOSB,GAS1,GBP1,GHR,GLYAT,GPD1,GREM2,GSTZ1,GYS2,HAMP,HGF,HHIP,HPGD,HPX,IGF1,IL1RAP,IL33,INMT,ITGA9,ITIH4,KMO,…
GO:BP	aspartate family amino acid metabolic process	0.0139441	1.85561	0.0237288	7	AADAT,ASPA,ASS1,BHMT,GCDH,GNMT,SDS
GO:BP	positive regulation of vasoconstriction	0.0144082	1.84139	0.020339	6	ADRA1A,AVPR1A,DBH,FGA,PTGS2,TBXA2R
GO:BP	response to lipopolysaccharide	0.0178923	1.74733	0.0576271	17	ADAMTS13,ASS1,CCL5,CXCL2,CYP1A2,DCN,EDNRB,FOS,HAMP,HPGD,KMO,MRC1,PCK1,PTGS2,SERPINE1,TBXA2R,ZFP36
GO:BP	positive regulation of anion transport	0.0181279	1.74165	0.0237288	7	ABCB4,AVPR1A,CETP,CFTR,CYP4A11,CYP4F2,KMO
GO:BP	positive regulation of lipase activity	0.0188487	1.72472	0.0271186	8	ADRA1A,ANG,APOA5,AVPR1A,CCL5,CYR61,ESR1,PDGFRA
GO:BP	response to drug	0.0218968	1.65962	0.115254	34	ABCB4,ADCY1,ADRA1A,ASS1,BCHE,CCL19,CD69,CFTR,CRHBP,CXCL12,CYP1A2,CYP2A6,CYP2A7,CYP2B6,CYP2C8,CYP2C9,CYP3A4,DBH,EGR1,ENO3,FBP1,FOS,FOSB,GHR,HAMP,HGF,HPGD,MT2A,PCK1,PTGS2,SFRP1,SLC22A1,TBXA2R,TDO2
GO:BP	lipid transport	0.0219235	1.65909	0.0610169	18	ABCA8,ABCB4,APOA5,APOF,CETP,CFHR4,CFTR,CYP4A11,CYP4F2,LCAT,LPA,MFSD2A,PITPNM3,PON1,SLC10A1,SLC27A5,SLCO1B3,THRSP
GO:BP	positive regulation of fibrinolysis	0.0224478	1.64883	0.0101695	3	F11,KLKB1,PLG
GO:BP	zymogen activation	0.0233032	1.63258	0.0237288	7	C1RL,CD5L,F11,F9,FGA,KLKB1,SERPINE1
GO:BP	fatty acid biosynthetic process	0.0283953	1.54675	0.0372881	11	ACADL,ACSM5,APOA5,AVPR1A,CYP1A2,CYP2C8,CYP2C9,CYP3A4,CYP4A11,HPGD,PTGS2
GO:BP	regulation of humoral immune response	0.0291201	1.53581	0.0338983	10	C6,C7,C8A,C8B,C9,CD5L,CFHR4,CFP,FCGR2B,HPX
GO:BP	response to oxygen-containing compound	0.041614	1.38076	0.155932	46	ABCB4,ADAMTS13,ADCY1,ADH4,ANO1,ASS1,AVPR1A,BCHE,CCL19,CCL5,CFTR,CPEB3,CRHBP,CXCL12,CXCL2,CYP1A2,CYP26A1,DBH,DCN,EDNRB,EGR1,EGR2,EPHA3,ESR1,FCGR2B,FOS,FOSB,GHR,GPD1,GYS2,HAMP,HGF,HPGD,IGF1,KMO,MRC1,PCK1,PDGFRA,PON1,PTGS2,SERPINE1,SFRP1,SORL1,TBXA2R,TDO2,ZFP36
GO:BP	positive regulation of phospholipase activity	0.0417867	1.37896	0.0237288	7	ADRA1A,ANG,AVPR1A,CCL5,CYR61,ESR1,PDGFRA
GO:CC	extracellular region	1.00842e-15	14.9964	0.423729	125	A1BG,ABCB4,ADAMTS13,ADAMTSL2,ADAMTSL3,ADCY1,AFM,AKR7A3,ALDH8A1,ALDOB,ANG,ANGPTL1,ANGPTL6,ANO1,APOA5,APOF,ART4,ASS1,BBOX1,BCHE,BGN,BHMT,BMPER,C1RL,C6,C7,C8A,C8B,C9,CCBE1,CCL19,CCL5,CD1D,CD5L,CDA,CDHR2,CETP,CFHR4,CFP,CLEC4M,CLRN3,CNDP1,CNTN3,CNTN4,COLEC10,COLEC11,CRHBP,CTH,CXCL12,CXCL14,CXCL2,CYR61,DBH,DCN,DNASE1L3,DPT,ECM1,ENO3,EPHA3,F11,F9,FBP1,FCN2,FCN3,FETUB,FGA,FNDC5,FTCD,GBP1,GHR,GPD1,GPM6A,G…
GO:CC	extracellular space	5.55205e-13	12.2555	0.345763	102	A1BG,ABCB4,ADAMTS13,ADCY1,AFM,AKR7A3,ALDH8A1,ALDOB,ANG,ANGPTL1,ANGPTL6,ANO1,APOA5,APOF,ASS1,BBOX1,BCHE,BGN,BHMT,BMPER,C1RL,C6,C7,C8A,C8B,C9,CCBE1,CCL19,CCL5,CD1D,CD5L,CDHR2,CETP,CFP,CLRN3,COLEC10,COLEC11,CRHBP,CTH,CXCL12,CXCL14,CXCL2,DBH,DCN,DPT,ECM1,ENO3,F11,F9,FBP1,FCN2,FCN3,FETUB,FGA,FTCD,GHR,GPD1,GPM6A,GREM2,HAMP,HGF,HGFAC,HPD,HPGD,HPX,IGF1,IGFALS,IGFBP3,IGHM,IL33,ITIH4,JCHAIN,KLKB1,KMO,LCAT,…
GO:CC	blood microparticle	2.28418e-08	7.64127	0.0542373	16	A1BG,AFM,BCHE,C8A,C9,CD5L,FCN2,FCN3,FGA,HPX,IGHM,ITIH4,JCHAIN,PLG,PON1,PZP
GO:CC	extracellular exosome	5.92514e-08	7.2273	0.220339	65	A1BG,ABCB4,ADCY1,AFM,AKR7A3,ALDH8A1,ALDOB,ANGPTL1,ANGPTL6,ANO1,ASS1,BBOX1,BGN,BHMT,C1RL,C6,C7,C8A,C8B,C9,CDHR2,CETP,CLRN3,CTH,CXCL12,ECM1,ENO3,F11,F9,FBP1,FCN2,FETUB,FGA,FTCD,GPD1,GPM6A,HPD,HPGD,HPX,IGFALS,IGHM,ITIH4,JCHAIN,KLKB1,LCAT,LIFR,LYVE1,MAN1C1,MASP2,NAAA,PBLD,PCK1,PGLYRP2,PKHD1,PLG,PON1,PROZ,PZP,SERPINE1,SFRP1,SHBG,SLC4A4,SORL1,STEAP4,TACSTD2
GO:CC	extracellular vesicle	9.272e-08	7.03283	0.220339	65	A1BG,ABCB4,ADCY1,AFM,AKR7A3,ALDH8A1,ALDOB,ANGPTL1,ANGPTL6,ANO1,ASS1,BBOX1,BGN,BHMT,C1RL,C6,C7,C8A,C8B,C9,CDHR2,CETP,CLRN3,CTH,CXCL12,ECM1,ENO3,F11,F9,FBP1,FCN2,FETUB,FGA,FTCD,GPD1,GPM6A,HPD,HPGD,HPX,IGFALS,IGHM,ITIH4,JCHAIN,KLKB1,LCAT,LIFR,LYVE1,MAN1C1,MASP2,NAAA,PBLD,PCK1,PGLYRP2,PKHD1,PLG,PON1,PROZ,PZP,SERPINE1,SFRP1,SHBG,SLC4A4,SORL1,STEAP4,TACSTD2
GO:CC	extracellular organelle	1.02093e-07	6.991	0.220339	65	A1BG,ABCB4,ADCY1,AFM,AKR7A3,ALDH8A1,ALDOB,ANGPTL1,ANGPTL6,ANO1,ASS1,BBOX1,BGN,BHMT,C1RL,C6,C7,C8A,C8B,C9,CDHR2,CETP,CLRN3,CTH,CXCL12,ECM1,ENO3,F11,F9,FBP1,FCN2,FETUB,FGA,FTCD,GPD1,GPM6A,HPD,HPGD,HPX,IGFALS,IGHM,ITIH4,JCHAIN,KLKB1,LCAT,LIFR,LYVE1,MAN1C1,MASP2,NAAA,PBLD,PCK1,PGLYRP2,PKHD1,PLG,PON1,PROZ,PZP,SERPINE1,SFRP1,SHBG,SLC4A4,SORL1,STEAP4,TACSTD2
GO:CC	extracellular matrix	1.18108e-06	5.92772	0.0915254	27	A1BG,ADAMTS13,ADAMTSL2,ANG,ANGPTL6,BGN,CCBE1,CFP,CXCL12,CYR61,DCN,DPT,ECM1,F9,FGA,HPX,IGFALS,ITIH4,MARCO,MBL2,PLG,PZP,SERPINE1,SFRP1,SRPX,TFPI2,ZG16
GO:CC	membrane attack complex	2.44139e-06	5.61236	0.0169492	5	C6,C7,C8A,C8B,C9
GO:CC	collagen-containing extracellular matrix	1.0723e-05	4.96968	0.0745763	22	A1BG,ANG,ANGPTL6,BGN,CFP,CXCL12,CYR61,DCN,DPT,ECM1,F9,FGA,HPX,ITIH4,MARCO,MBL2,PLG,PZP,SERPINE1,SFRP1,SRPX,ZG16
GO:CC	vesicle	5.66437e-05	4.24685	0.298305	88	A1BG,ABCB4,ADCY1,AFM,AKR7A3,ALDH8A1,ALDOB,ANG,ANGPTL1,ANGPTL6,ANO1,APOA5,ASS1,AVPR1A,BBOX1,BGN,BHMT,C1RL,C6,C7,C8A,C8B,C9,CD1D,CDA,CDHR2,CETP,CFP,CFTR,CLRN3,CRHBP,CTH,CXCL12,DBH,ECM1,EHD3,ENO3,EPHA3,F11,F9,FBP1,FCN2,FETUB,FGA,FTCD,GBP1,GPD1,GPM6A,HGF,HPD,HPGD,HPX,IGF1,IGFALS,IGHM,IL33,ITIH4,JCHAIN,KLKB1,LCAT,LIFR,LYVE1,MAN1C1,MARCO,MASP2,MRC1,NAAA,PBLD,PCK1,PGLYRP2,PKHD1,PLAC8,PLG,PON1,PROZ,PZP,R…
GO:CC	intrinsic component of plasma membrane	7.92497e-05	4.101	0.166102	49	ABCB4,ADCY1,ADRA1A,ANO1,AVPR1A,C6,C7,C8A,C8B,C9,CD1D,CD69,CDHR2,CFTR,CLEC1B,CLEC4M,EDNRB,EPHA3,FCGR2B,GABRP,GAS1,GHR,GPM6A,HHIP,IL1RAP,ITGA9,KCND3,LIFR,LYVE1,MARCO,MFSD2A,MRC1,NPY1R,PCDH9,PDGFRA,PKHD1,PTH1R,SEMA6D,SLC10A1,SLC16A4,SLC22A1,SLC38A4,SLC4A4,SLCO1B3,SORL1,STAB2,TBXA2R,TENM1,VIPR1
GO:CC	integral component of plasma membrane	0.000129826	3.88664	0.159322	47	ABCB4,ADCY1,ADRA1A,ANO1,AVPR1A,C6,C7,C8A,C8B,C9,CD1D,CD69,CDHR2,CFTR,CLEC1B,CLEC4M,EDNRB,EPHA3,FCGR2B,GABRP,GHR,GPM6A,HHIP,IL1RAP,ITGA9,KCND3,LIFR,LYVE1,MARCO,MFSD2A,MRC1,NPY1R,PCDH9,PDGFRA,PTH1R,SEMA6D,SLC10A1,SLC16A4,SLC22A1,SLC38A4,SLC4A4,SLCO1B3,SORL1,STAB2,TBXA2R,TENM1,VIPR1
GO:CC	endoplasmic reticulum	0.00113844	2.94369	0.162712	48	ADAMTS13,ANK3,APOA5,ASS1,BCHE,CD1D,CFP,CFTR,CPED1,CYP1A2,CYP26A1,CYP2A6,CYP2A7,CYP2B6,CYP2C8,CYP2C9,CYP39A1,CYP3A4,CYP3A43,CYP4A11,CYP4F2,CYP4V2,CYP8B1,CYR61,DBH,DNASE1L3,F9,FGA,FNDC5,FOS,FTCD,HGFAC,HPD,IGFBP3,MAN1C1,MFSD2A,MOGAT2,P2RY13,PROZ,PTGS2,RDH16,RNF125,SLC27A5,SORL1,SRD5A2,SRPX,TENM1,XDH
GO:CC	plasma lipoprotein particle	0.00257757	2.58879	0.020339	6	APOA5,APOF,CETP,LCAT,LPA,PON1
GO:CC	lipoprotein particle	0.00257757	2.58879	0.020339	6	APOA5,APOF,CETP,LCAT,LPA,PON1
GO:CC	insulin-like growth factor ternary complex	0.00264495	2.57758	0.0101695	3	IGF1,IGFALS,IGFBP3
GO:CC	pore complex	0.00327623	2.48463	0.0169492	5	C6,C7,C8A,C8B,C9
GO:CC	protein-lipid complex	0.00353644	2.45143	0.020339	6	APOA5,APOF,CETP,LCAT,LPA,PON1
GO:CC	insulin-like growth factor binding protein complex	0.00654614	2.18401	0.0101695	3	IGF1,IGFALS,IGFBP3
GO:CC	growth factor complex	0.00654614	2.18401	0.0101695	3	IGF1,IGFALS,IGFBP3
GO:CC	high-density lipoprotein particle	0.00752035	2.12376	0.0169492	5	APOA5,APOF,CETP,LCAT,PON1
GO:CC	collagen trimer	0.0140265	1.85305	0.0271186	8	CCBE1,COLEC10,COLEC11,DCN,FCN2,FCN3,MARCO,MBL2
KEGG	Complement and coagulation cascades	2.04958e-08	7.68834	0.0508475	15	C1R,C6,C7,C8A,C8B,C9,CFHR4,F11,F9,FGA,KLKB1,MASP2,MBL2,PLG,SERPINE1
KEGG	Metabolic pathways	6.40979e-07	6.19316	0.213559	63	AADAT,ACADL,ACMSD,ACSM5,ADCY1,ADH1B,ADH1C,ADH4,AGXT2,AKR1D1,ALDH6A1,ALDH8A1,ALDOB,ASPA,ASS1,BBOX1,BHMT,CDA,CNDP1,CTH,CYP1A2,CYP26A1,CYP2A6,CYP2B6,CYP2C8,CYP2C9,CYP3A4,CYP4A11,CYP4F2,CYP8B1,DBH,ENO3,ETNPPL,FBP1,FTCD,GBA3,GCDH,GLS2,GLYAT,GNMT,GSTZ1,GYS2,HAL,HAO1,HAO2,HPD,IDO2,INMT,KMO,MAN1C1,NAT2,OGDHL,PCK1,PDE7B,PIK3C2G,PTGS2,RDH16,SDS,SLC27A5,ST6GAL2,TAT,TDO2,XDH
KEGG	Retinol metabolism	9.86115e-07	6.00607	0.040678	12	ADH1B,ADH1C,ADH4,CYP1A2,CYP26A1,CYP2A6,CYP2B6,CYP2C8,CYP2C9,CYP3A4,CYP4A11,RDH16
KEGG	Tryptophan metabolism	1.31137e-05	4.88227	0.0305085	9	AADAT,ACMSD,ALDH8A1,CYP1A2,GCDH,IDO2,INMT,KMO,TDO2
KEGG	Chemical carcinogenesis	7.99894e-05	4.09697	0.0372881	11	ADH1B,ADH1C,ADH4,CYP1A2,CYP2A6,CYP2C8,CYP2C9,CYP3A4,CYP3A43,NAT2,PTGS2
KEGG	Caffeine metabolism	9.00127e-05	4.0457	0.0135593	4	CYP1A2,CYP2A6,NAT2,XDH
KEGG	Bile secretion	0.000232933	3.63277	0.0338983	10	ABCB4,ADCY1,CFTR,CYP3A4,KCNN2,SLC10A1,SLC22A1,SLC27A5,SLC4A4,SLCO1B3
KEGG	Prion diseases	0.000658361	3.18154	0.0237288	7	C6,C7,C8A,C8B,C9,CCL5,EGR1
KEGG	Tyrosine metabolism	0.00080274	3.09543	0.0237288	7	ADH1B,ADH1C,ADH4,DBH,GSTZ1,HPD,TAT
KEGG	Drug metabolism - cytochrome P450	0.00127221	2.89544	0.0305085	9	ADH1B,ADH1C,ADH4,CYP1A2,CYP2A6,CYP2B6,CYP2C8,CYP2C9,CYP3A4
KEGG	Metabolism of xenobiotics by cytochrome P450	0.0020261	2.69334	0.0305085	9	ADH1B,ADH1C,ADH4,AKR7A3,CYP1A2,CYP2A6,CYP2B6,CYP2C9,CYP3A4
KEGG	Mineral absorption	0.00256009	2.59174	0.0271186	8	MT1E,MT1F,MT1G,MT1H,MT1HL1,MT1M,MT1X,MT2A
KEGG	Fatty acid degradation	0.0284095	1.54654	0.020339	6	ACADL,ADH1B,ADH1C,ADH4,CYP4A11,GCDH
KEGG	Primary bile acid biosynthesis	0.0350558	1.45524	0.0135593	4	AKR1D1,CYP39A1,CYP8B1,SLC27A5
TF	Factor: IRF-7; motif: AAGWGAA; match class: 1	1.39689e-05	4.85484	0.349153	103	A1BG,ABCA8,ADH1B,ADH1C,AFM,AGXT2,AKR7A3,ALDH6A1,ALDOB,ANG,ANGPTL1,ANKRD55,ART4,ASPA,BBOX1,BCHE,C1RL,C6,C7,CCL19,CD1D,CD5L,CD69,CHST4,CLEC1B,CLEC4G,CNTN3,COLEC10,CPED1,CYP2B6,CYP2C8,CYP2C9,CYP3A4,CYP3A43,CYP8B1,DCN,DNASE1L3,DPT,EPHA3,F9,FAM13A,FCGR2B,FCN3,FNDC5,FOS,GABRP,GBP1,GHR,GLYAT,GPM6A,GREM2,GYS2,HAO1,HAO2,HGF,IL33,JCHAIN,KBTBD11,KMO,LIFR,LPA,LYVE1,MARCO,MBL2,MFSD2A,MOGAT2,MRC1,MT1E,MT1F,MT1…
TF	Factor: MEIS1B:HOXA9; motif: TGACASTTTWAYRR; match class: 1	0.000521945	3.28238	0.162712	48	ABCA8,AFM,ALDOB,ANG,ANK3,BBOX1,BCO2,C1R,C6,C8A,C8B,C9,CDH19,CHST4,COLEC10,COLEC11,CYP39A1,CYP4A11,DPT,EPHA3,F9,FAM13A,FETUB,GHR,GREM2,HAL,HGF,HPGD,IDO2,IL33,ITIH4,KCND3,KMO,MARCO,MFAP3L,NAT2,OIT3,PLG,PTH1R,PZP,RND3,SEMA6D,SLC38A4,SLCO1B3,TAT,TCF21,TTC36,XDH
TF	Factor: Oct-4; motif: ATTGWSWTGCWAAWN; match class: 1	0.000889806	3.0507	0.169492	50	ABCA8,ADH1B,ADRA1A,AFM,ANKRD55,ANXA10,ART4,BBOX1,BHMT,C6,C8A,C8B,C9,CCL5,CDH19,CFHR4,CFTR,CLEC1B,CLEC4M,CLRN3,CNTN3,CPED1,CRHBP,CYP2C8,CYP3A4,CYP3A43,CYP4A11,DCN,EPHA3,ESR1,F11,FGA,GPM6A,GYS2,HGF,IDO2,ITGA9,KLKB1,OGDHL,P2RY13,PKHD1,RNF125,SLC4A4,SLCO1B3,SORL1,STAB2,TDO2,TENM1,TMEM45A,TTC36
TF	Factor: FOXM1; motif: NAGASTGATTA; match class: 1	0.00530036	2.27569	0.264407	78	AADAT,ABCA8,ACMSD,ACSM5,ADH1B,ADH1C,AFM,AKR1D1,ALDH8A1,ALDOB,ANGPTL1,ANK3,ANKRD55,ANXA10,ART4,BCHE,BCO2,BMPER,C6,CCL5,CD69,CFHR4,CNDP1,CNTN3,COLEC10,COLEC11,CPEB3,CPED1,CTH,CYP2C8,CYP39A1,CYP3A43,CYP4F2,CYR61,DPT,ECM1,EHD3,F11,F9,FAM13A,FCGR2B,FNDC5,GABRP,GYS2,HAL,HAMP,IGF1,IL33,ITIH4,KLKB1,KMO,MARCO,MBL2,MS4A6A,NPY1R,PCDH9,PCK1,PDGFRA,PIK3C2G,PKHD1,PLAC8,PLCXD3,PON1,PPP1R3B,PZP,RBMS3,RCAN1,SHBG,…
TF	Factor: CDX-2; motif: TTTATN; match class: 1	0.0106925	1.97092	0.342373	101	ABCA8,ACADL,ACMSD,ADH1B,ADH1C,ADH4,ADRA1A,AFM,AKR1D1,AKR7A3,ALDOB,ANG,ANGPTL1,ANGPTL6,ANK3,ANXA10,APOA5,ART4,ASPA,BCHE,BCO2,BHMT,C6,C7,CCL5,CD5L,CD69,CDH19,CFHR4,CLEC1B,CLEC4M,CLRN3,COLEC10,CPEB3,CPED1,CTH,CYP1A2,CYP2A6,CYP2A7,CYP2B6,CYP2C8,CYP2C9,CYP39A1,CYP3A4,CYP3A43,DCN,DPT,EDNRB,ESR1,F11,F9,FAM13A,FETUB,FGA,FOS,GBP1,GHR,GLS2,GYS2,HAL,HAMP,HAO1,IDO2,IGF1,IL33,JCHAIN,KDM8,KLKB1,KMO,LPA,LYVE1,M…
TF	Factor: HSF1; motif: AGAANRTTCN; match class: 1	0.0107734	1.96765	0.0949153	28	ADAMTSL2,ADH4,ADRA1A,AKR1D1,C6,C7,CCBE1,CD5L,CFHR4,CYP4A11,DBH,DPT,ECM1,EPHA3,FCGR2B,GHR,GPM6A,HPD,IGFALS,MARCO,MRC1,MT2A,PDGFRA,PLG,SLC16A4,SLC4A4,SRPX,TDO2
TF	Factor: HFH8; motif: NNNTGTTTATNTR; match class: 0	0.011608	1.93524	0.267797	79	ACADL,ACMSD,ADH1C,ADH4,ALDH8A1,ALDOB,ANKRD55,ANXA10,ART4,BCHE,BCO2,C11ORF96,C1R,C7,C8B,CCL5,CD69,CFHR4,CLEC1B,CLEC4M,CNTN3,COLEC10,CPED1,CXCL2,CYP1A2,CYP2A6,CYP2A7,CYP2C8,CYP2C9,CYP3A4,CYR61,DCN,DIRAS3,DPT,EDNRB,ESR1,F9,FAM13A,FBP1,FGA,FOS,GHR,GLYAT,GPM6A,GREM2,HAL,HGF,IDO2,IGFBP3,IL33,ITIH4,KCND3,KMO,LPA,LYVE1,MASP2,MCC,MOGAT2,MT1H,MT1HL1,NAT2,P2RY13,PCDH9,PDE7B,PDGFRA,PKHD1,PLCXD3,PLG,PTGS2,PTH…
TF	Factor: HFH8; motif: NNNTGTTTATNTR	0.011608	1.93524	0.267797	79	ACADL,ACMSD,ADH1C,ADH4,ALDH8A1,ALDOB,ANKRD55,ANXA10,ART4,BCHE,BCO2,C11ORF96,C1R,C7,C8B,CCL5,CD69,CFHR4,CLEC1B,CLEC4M,CNTN3,COLEC10,CPED1,CXCL2,CYP1A2,CYP2A6,CYP2A7,CYP2C8,CYP2C9,CYP3A4,CYR61,DCN,DIRAS3,DPT,EDNRB,ESR1,F9,FAM13A,FBP1,FGA,FOS,GHR,GLYAT,GPM6A,GREM2,HAL,HGF,IDO2,IGFBP3,IL33,ITIH4,KCND3,KMO,LPA,LYVE1,MASP2,MCC,MOGAT2,MT1H,MT1HL1,NAT2,P2RY13,PCDH9,PDE7B,PDGFRA,PKHD1,PLCXD3,PLG,PTGS2,PTH…
TF	Factor: BAF170; motif: NNCTTATCTNN; match class: 0	0.0117381	1.9304	0.233898	69	ABCA8,ADH1B,ADH1C,ALDH6A1,ALDH8A1,ALDOB,ANG,ANK3,ANO1,BCHE,BCO2,BHMT,C6,C7,C8A,C9,CCL5,CHST4,CLRN3,CNDP1,CNTN3,COLEC11,CRHBP,CXCL2,CYP2A6,CYP2C9,CYP3A4,CYP3A43,CYP8B1,ENO3,EPHA3,ETFDH,FETUB,GABRP,GAS1,GHR,GPD1,GREM2,HAMP,HPD,HPX,IGFBP3,IL33,ITGA9,ITIH4,JCHAIN,KDM8,LCAT,MFAP3L,MOGAT2,MRC1,MT2A,NPY1R,PCDH9,PIK3C2G,PKHD1,PROZ,PTGS2,PZP,RDH16,RND3,SHBG,SLC10A1,SLC38A4,SLCO1B3,STEAP4,TDO2,TFPI2,TSLP
TF	Factor: BAF170; motif: NNCTTATCTNN	0.0117381	1.9304	0.233898	69	ABCA8,ADH1B,ADH1C,ALDH6A1,ALDH8A1,ALDOB,ANG,ANK3,ANO1,BCHE,BCO2,BHMT,C6,C7,C8A,C9,CCL5,CHST4,CLRN3,CNDP1,CNTN3,COLEC11,CRHBP,CXCL2,CYP2A6,CYP2C9,CYP3A4,CYP3A43,CYP8B1,ENO3,EPHA3,ETFDH,FETUB,GABRP,GAS1,GHR,GPD1,GREM2,HAMP,HPD,HPX,IGFBP3,IL33,ITGA9,ITIH4,JCHAIN,KDM8,LCAT,MFAP3L,MOGAT2,MRC1,MT2A,NPY1R,PCDH9,PIK3C2G,PKHD1,PROZ,PTGS2,PZP,RDH16,RND3,SHBG,SLC10A1,SLC38A4,SLCO1B3,STEAP4,TDO2,TFPI2,TSLP
TF	Factor: C/EBPbeta; motif: RNRTKDNGMAAKNN	0.0271807	1.56574	0.244068	72	ABCA8,ADH1C,ADH4,ADRA1A,AFM,AKR1D1,ALDH8A1,ALDOB,ANXA10,ASPA,BBOX1,BCO2,BGN,C1R,C6,C7,CCL5,CDH19,CETP,CFHR4,CFP,CLDN10,CLRN3,CNDP1,CNTN3,COLEC10,CPEB3,CXCL14,CXCL2,CYP2C9,CYP4V2,CYP8B1,DCN,DIRAS3,DPT,EDNRB,EGR2,EPHA3,F9,FBP1,FETUB,FGA,FOSB,GBP1,GLS2,GLYAT,GNMT,GPM6A,HAO2,HPGD,HPX,IDO2,IL1RAP,KBTBD11,LYVE1,MS4A6A,OIT3,P2RY13,PAMR1,PCDH9,PIK3C2G,PLCXD3,RCAN1,SDS,SEMA6D,SLC22A1,SLC4A4,SLCO1B3,TAT,TH…
TF	Factor: C/EBPbeta; motif: RNRTKDNGMAAKNN; match class: 0	0.0271807	1.56574	0.244068	72	ABCA8,ADH1C,ADH4,ADRA1A,AFM,AKR1D1,ALDH8A1,ALDOB,ANXA10,ASPA,BBOX1,BCO2,BGN,C1R,C6,C7,CCL5,CDH19,CETP,CFHR4,CFP,CLDN10,CLRN3,CNDP1,CNTN3,COLEC10,CPEB3,CXCL14,CXCL2,CYP2C9,CYP4V2,CYP8B1,DCN,DIRAS3,DPT,EDNRB,EGR2,EPHA3,F9,FBP1,FETUB,FGA,FOSB,GBP1,GLS2,GLYAT,GNMT,GPM6A,HAO2,HPGD,HPX,IDO2,IL1RAP,KBTBD11,LYVE1,MS4A6A,OIT3,P2RY13,PAMR1,PCDH9,PIK3C2G,PLCXD3,RCAN1,SDS,SEMA6D,SLC22A1,SLC4A4,SLCO1B3,TAT,TH…
TF	Factor: C/EBPalpha; motif: NRTTGTGCAAYNN; match class: 1	0.0333773	1.47655	0.111864	33	ABCA8,ALDH8A1,ANXA10,ASPA,CCL5,CDH19,CETP,CFHR4,CLRN3,COLEC10,CPED1,CXCL2,CYP3A43,DCN,DIRAS3,EDNRB,EPHA3,FBP1,FETUB,HAL,HAO2,HPGD,IL1RAP,KBTBD11,KCNN2,MS4A6A,PAMR1,PCK1,PGLYRP2,PPP1R3B,RDH16,SERPINE1,SLC10A1
TF	Factor: GATA2; motif: NNNTTCTTATCTSN	0.0358681	1.44529	0.271186	80	ABCA8,ADH1B,ADH1C,AKR1D1,ALDH6A1,ALDH8A1,ALDOB,ANG,ANK3,ANKRD55,ANO1,ASPA,BCHE,BCO2,BHMT,C6,C7,C8A,C9,CCL5,CFP,CHST4,CLRN3,CNDP1,CNTN3,COLEC11,CRHBP,CXCL2,CYP2A6,CYP2C9,CYP3A4,CYP3A43,CYP8B1,DNASE1L3,DPT,ENO3,EPHA3,ETFDH,ETNPPL,FETUB,GABRP,GAS1,GHR,GPD1,GREM2,HAMP,HPD,HPX,IGFBP3,IL33,ITGA9,ITIH4,JCHAIN,KDM8,LCAT,MCC,MFAP3L,MOGAT2,MRC1,MT2A,NPY1R,PCDH9,PDGFRA,PIK3C2G,PKHD1,PROZ,PTGS2,RDH16,RND3,SA…
TF	Factor: GATA2; motif: NNNTTCTTATCTSN; match class: 0	0.0358681	1.44529	0.271186	80	ABCA8,ADH1B,ADH1C,AKR1D1,ALDH6A1,ALDH8A1,ALDOB,ANG,ANK3,ANKRD55,ANO1,ASPA,BCHE,BCO2,BHMT,C6,C7,C8A,C9,CCL5,CFP,CHST4,CLRN3,CNDP1,CNTN3,COLEC11,CRHBP,CXCL2,CYP2A6,CYP2C9,CYP3A4,CYP3A43,CYP8B1,DNASE1L3,DPT,ENO3,EPHA3,ETFDH,ETNPPL,FETUB,GABRP,GAS1,GHR,GPD1,GREM2,HAMP,HPD,HPX,IGFBP3,IL33,ITGA9,ITIH4,JCHAIN,KDM8,LCAT,MCC,MFAP3L,MOGAT2,MRC1,MT2A,NPY1R,PCDH9,PDGFRA,PIK3C2G,PKHD1,PROZ,PTGS2,RDH16,RND3,SA…
TF	Factor: FOXM1; motif: TRTTTATNN; match class: 1	0.037806	1.42244	0.162712	48	ACADL,ADRA1A,AKR1D1,ALDH8A1,ALDOB,ANKRD55,ANXA10,ASPA,BCHE,BCO2,C8B,CD69,CDH19,CLEC1B,CNTN3,COLEC10,CXCL2,CYP1A2,CYP2A7,CYP2C8,CYP39A1,CYP3A4,CYP3A43,DCN,EDNRB,F9,FAM13A,GREM2,HAL,IDO2,IL33,KCND3,KLKB1,KMO,LYVE1,MBL2,MS4A6A,MT1HL1,P2RY13,PCDH9,PLCXD3,SLC16A4,SLC22A1,SLC38A4,SPATA18,STAB2,TENM1,TTC36
