# Supplementary material for: ASPM May be Related to the Malignant Progression of Hepatitis B and is Associated With a Poor Prognosis of Hepatocellular Carcinoma
Source: Front Bioinform. 2022 Mar 18;2:871027. doi: 10.3389/fbinf.2022.871027 (PMC9580902; doi:10.3389/fbinf.2022.871027)
Supplement: Supplementary file 1 [file DataSheet3.ZIP › Figure S3/Figure S3, string interactions of 134+295 DEGs.tsv]

#node1	node2	node1_string_internal_id	node2_string_internal_id	node1_external_id	node2_external_id	neighborhood_on_chromosome	gene_fusion	phylogenetic_cooccurrence	homology	coexpression	experimentally_determined_interaction	database_annotated	automated_textmining	combined_score
MCM3	MCM6	4451546	4435383	9606.ENSP00000480987	9606.ENSP00000264156	0	0	0.239	0.729	0.997	0.998	0.900	0.920	0.999
CDC20	MAD2L1	4443940	4437296	9606.ENSP00000361540	9606.ENSP00000296509	0	0	0	0	0.978	0.999	0.900	0.874	0.999
CDC20	NDC80	4443940	4434910	9606.ENSP00000361540	9606.ENSP00000261597	0	0	0	0	0.975	0	0.900	0.687	0.999
CDK1	NDC80	4446389	4434910	9606.ENSP00000378699	9606.ENSP00000261597	0	0	0	0	0.982	0	0.900	0.541	0.999
NUF2	NDC80	4435979	4434910	9606.ENSP00000271452	9606.ENSP00000261597	0	0	0	0	0.957	0.997	0.900	0.950	0.999
CDK1	BUB1B	4446389	4436731	9606.ENSP00000378699	9606.ENSP00000287598	0	0	0	0	0.940	0.345	0.900	0.861	0.999
BUB1	NDC80	4437860	4434910	9606.ENSP00000302530	9606.ENSP00000261597	0	0	0	0	0.969	0.945	0.900	0.838	0.999
CDK1	AURKA	4446389	4432988	9606.ENSP00000378699	9606.ENSP00000216911	0	0	0.424	0.755	0.965	0.880	0.900	0.817	0.999
SPC25	NDC80	4436467	4434910	9606.ENSP00000282074	9606.ENSP00000261597	0	0	0	0	0.780	0.988	0.900	0.979	0.999
CDK1	BUB1	4446389	4437860	9606.ENSP00000378699	9606.ENSP00000302530	0	0	0	0	0.988	0.575	0.900	0.917	0.999
CCNB2	CCNB1	4436767	4434484	9606.ENSP00000288207	9606.ENSP00000256442	0	0	0	0.943	0.955	0.945	0.900	0.839	0.999
CDK1	NCAPG	4446389	4434176	9606.ENSP00000378699	9606.ENSP00000251496	0	0	0	0	0.992	0.326	0.900	0.385	0.999
MAD2L1	CCNA2	4437296	4436109	9606.ENSP00000296509	9606.ENSP00000274026	0	0	0	0	0.984	0.993	0.900	0.572	0.999
CDC20	CENPE	4443940	4435566	9606.ENSP00000361540	9606.ENSP00000265148	0	0	0	0	0.970	0.128	0.900	0.767	0.999
BUB1	NUF2	4437860	4435979	9606.ENSP00000302530	9606.ENSP00000271452	0	0	0	0	0.891	0.939	0.900	0.777	0.999
BUB1B	CCNA2	4436731	4436109	9606.ENSP00000287598	9606.ENSP00000274026	0	0	0	0	0.934	0.993	0.900	0.689	0.999
ZWINT	NDC80	4444294	4434910	9606.ENSP00000363055	9606.ENSP00000261597	0	0	0	0	0.771	0.929	0.900	0.670	0.999
MAD2L1	TRIP13	4437296	4432699	9606.ENSP00000296509	9606.ENSP00000166345	0	0	0	0	0.891	0.998	0	0.354	0.999
ZWINT	BUB1	4444294	4437860	9606.ENSP00000363055	9606.ENSP00000302530	0	0	0	0	0.728	0.929	0.900	0.669	0.999
BUB1B	CENPE	4436731	4435566	9606.ENSP00000287598	9606.ENSP00000265148	0	0	0	0	0.919	0.525	0.900	0.921	0.999
BUB1	BUB1B	4437860	4436731	9606.ENSP00000302530	9606.ENSP00000287598	0	0	0	0.582	0.918	0.929	0.900	0.896	0.999
NEK2	BUB1B	4442784	4436731	9606.ENSP00000355966	9606.ENSP00000287598	0	0	0	0	0.902	0.993	0.900	0.652	0.999
NEK2	MAD2L1	4442784	4437296	9606.ENSP00000355966	9606.ENSP00000296509	0	0	0	0	0.800	0.993	0.900	0.499	0.999
CDK1	CCNA2	4446389	4436109	9606.ENSP00000378699	9606.ENSP00000274026	0	0.007	0	0	0.986	0.770	0.900	0.937	0.999
CDK1	UBE2C	4446389	4441865	9606.ENSP00000378699	9606.ENSP00000348838	0	0	0	0	0.978	0.100	0.900	0.584	0.999
CDC20	CCNB2	4443940	4436767	9606.ENSP00000361540	9606.ENSP00000288207	0	0	0	0	0.989	0.710	0.900	0.829	0.999
RACGAP1	KIF23	4448310	4434773	9606.ENSP00000404190	9606.ENSP00000260363	0	0	0	0	0.949	0.958	0.900	0.951	0.999
CDC20	NEK2	4443940	4442784	9606.ENSP00000361540	9606.ENSP00000355966	0	0	0	0	0.948	0.993	0.900	0.810	0.999
ZWINT	BUB1B	4444294	4436731	9606.ENSP00000363055	9606.ENSP00000287598	0	0	0	0	0.806	0.929	0.900	0.669	0.999
CCNB2	AURKA	4436767	4432988	9606.ENSP00000288207	9606.ENSP00000216911	0	0	0	0	0.973	0.896	0	0.696	0.999
BUB1	CENPE	4437860	4435566	9606.ENSP00000302530	9606.ENSP00000265148	0	0	0	0	0.941	0.525	0.900	0.870	0.999
CDC20	CCNA2	4443940	4436109	9606.ENSP00000361540	9606.ENSP00000274026	0	0	0	0	0.984	0.994	0.900	0.847	0.999
CDK1	CCNB1	4446389	4434484	9606.ENSP00000378699	9606.ENSP00000256442	0	0	0	0	0.969	0.999	0.900	0.983	0.999
PTTG1	CDC20	4446209	4443940	9606.ENSP00000377536	9606.ENSP00000361540	0	0	0	0	0.931	0.993	0.900	0.886	0.999
BUB1B	NDC80	4436731	4434910	9606.ENSP00000287598	9606.ENSP00000261597	0	0	0	0	0.926	0.399	0.900	0.846	0.999
RFC4	PRIM1	4446025	4442054	9606.ENSP00000376272	9606.ENSP00000350491	0	0	0	0	0.976	0.080	0.900	0.678	0.999
TPX2	AURKA	4437665	4432988	9606.ENSP00000300403	9606.ENSP00000216911	0	0	0	0	0.952	0.982	0.900	0.886	0.999
CDK1	CDC20	4446389	4443940	9606.ENSP00000378699	9606.ENSP00000361540	0	0	0	0	0.982	0.820	0.900	0.933	0.999
RACGAP1	ECT2	4448310	4446064	9606.ENSP00000404190	9606.ENSP00000376457	0	0	0	0	0.868	0.610	0.900	0.900	0.999
CDC20	BUB1B	4443940	4436731	9606.ENSP00000361540	9606.ENSP00000287598	0	0	0	0	0.953	0.999	0.900	0.963	0.999
CENPF	CENPE	4442771	4435566	9606.ENSP00000355922	9606.ENSP00000265148	0	0	0	0	0.957	0.379	0.900	0.894	0.999
CDK1	KIF11	4446389	4434801	9606.ENSP00000378699	9606.ENSP00000260731	0	0	0	0	0.988	0.457	0	0.901	0.999
CENPE	NDC80	4435566	4434910	9606.ENSP00000265148	9606.ENSP00000261597	0	0	0	0	0.961	0.526	0.900	0.833	0.999
CDC20	BUB1	4443940	4437860	9606.ENSP00000361540	9606.ENSP00000302530	0	0	0	0	0.968	0.998	0.900	0.959	0.999
MAD2L1	NDC80	4437296	4434910	9606.ENSP00000296509	9606.ENSP00000261597	0	0	0	0	0.966	0.571	0.900	0.701	0.999
CDC20	CCNB1	4443940	4434484	9606.ENSP00000361540	9606.ENSP00000256442	0	0	0	0	0.972	0.997	0.900	0.878	0.999
CDC20	AURKA	4443940	4432988	9606.ENSP00000361540	9606.ENSP00000216911	0	0	0	0	0.977	0.379	0.900	0.743	0.999
FANCI	FANCD2	4438638	4436734	9606.ENSP00000310842	9606.ENSP00000287647	0	0	0	0	0.713	0.867	0.900	0.992	0.999
CDK1	CCNB2	4446389	4436767	9606.ENSP00000378699	9606.ENSP00000288207	0	0	0	0	0.993	0.966	0.900	0.853	0.999
DLGAP5	AURKA	4434015	4432988	9606.ENSP00000247191	9606.ENSP00000216911	0	0	0	0	0.946	0.387	0.900	0.736	0.999
RACGAP1	KIF20A	4448310	4446341	9606.ENSP00000404190	9606.ENSP00000378356	0	0	0	0	0.878	0.707	0.900	0.793	0.999
MAD2L1	BUB1B	4437296	4436731	9606.ENSP00000296509	9606.ENSP00000287598	0	0	0	0	0.849	0.999	0.900	0.909	0.999
CDC20	UBE2C	4443940	4441865	9606.ENSP00000361540	9606.ENSP00000348838	0	0	0	0	0.982	0.905	0.900	0.866	0.999
KIF20A	MAD2L1	4446341	4437296	9606.ENSP00000378356	9606.ENSP00000296509	0	0	0	0	0.821	0.994	0	0.357	0.999
BUB1	CCNB2	4437860	4436767	9606.ENSP00000302530	9606.ENSP00000288207	0	0	0	0	0.974	0.085	0.900	0.793	0.999
SPC25	NUF2	4436467	4435979	9606.ENSP00000282074	9606.ENSP00000271452	0	0	0	0	0.833	0.987	0.900	0.961	0.999
CDK1	MAD2L1	4446389	4437296	9606.ENSP00000378699	9606.ENSP00000296509	0	0	0	0	0.991	0.175	0.900	0.616	0.999
BUB1	MAD2L1	4437860	4437296	9606.ENSP00000302530	9606.ENSP00000296509	0	0	0	0	0.921	0.998	0.900	0.858	0.999
UBE2C	CCNA2	4441865	4436109	9606.ENSP00000348838	9606.ENSP00000274026	0	0	0	0	0.956	0.164	0.900	0.646	0.998
CCNB2	NDC80	4436767	4434910	9606.ENSP00000288207	9606.ENSP00000261597	0	0	0	0	0.961	0	0.900	0.578	0.998
BIRC5	AURKA	4437778	4432988	9606.ENSP00000301633	9606.ENSP00000216911	0	0	0	0	0.869	0.560	0.900	0.711	0.998
MAD2L1	CENPE	4437296	4435566	9606.ENSP00000296509	9606.ENSP00000265148	0	0	0	0	0.924	0.567	0.900	0.713	0.998
CENPF	BUB1	4442771	4437860	9606.ENSP00000355922	9606.ENSP00000302530	0	0	0	0	0.938	0	0.900	0.732	0.998
CCNA2	CCNB1	4436109	4434484	9606.ENSP00000274026	9606.ENSP00000256442	0	0	0	0.738	0.971	0.707	0.720	0.924	0.998
KIF11	KIF23	4434801	4434773	9606.ENSP00000260731	9606.ENSP00000260363	0	0	0	0.581	0.981	0	0.900	0.800	0.998
CENPE	KIF11	4435566	4434801	9606.ENSP00000265148	9606.ENSP00000260731	0	0	0	0.624	0.969	0.194	0.900	0.891	0.998
CDK1	CENPE	4446389	4435566	9606.ENSP00000378699	9606.ENSP00000265148	0	0	0	0	0.970	0.174	0.900	0.619	0.998
BUB1B	CCNB1	4436731	4434484	9606.ENSP00000287598	9606.ENSP00000256442	0	0	0	0	0.941	0.085	0.900	0.781	0.998
PLG	SERPINE1	4438461	4433266	9606.ENSP00000308938	9606.ENSP00000223095	0	0	0	0	0.063	0.435	0.900	0.978	0.998
MAD2L1	CCNB1	4437296	4434484	9606.ENSP00000296509	9606.ENSP00000256442	0	0	0	0	0.955	0.130	0.900	0.760	0.998
MCM3	GINS1	4451546	4435088	9606.ENSP00000480987	9606.ENSP00000262460	0	0	0	0	0.777	0.735	0.900	0.712	0.998
UBE2C	CCNB1	4441865	4434484	9606.ENSP00000348838	9606.ENSP00000256442	0	0	0	0	0.924	0.164	0.900	0.825	0.998
TTK	BUB1	4443396	4437860	9606.ENSP00000358813	9606.ENSP00000302530	0	0	0	0	0.974	0.731	0	0.834	0.998
UBE2C	AURKA	4441865	4432988	9606.ENSP00000348838	9606.ENSP00000216911	0	0	0	0	0.949	0.064	0.900	0.639	0.998
CDC20	BIRC5	4443940	4437778	9606.ENSP00000361540	9606.ENSP00000301633	0	0	0	0	0.965	0.064	0.900	0.610	0.998
IGFBP3	IGF1	4445494	4437883	9606.ENSP00000370473	9606.ENSP00000302665	0	0	0	0	0	0.379	0.900	0.971	0.998
ZWINT	NUF2	4444294	4435979	9606.ENSP00000363055	9606.ENSP00000271452	0	0	0	0	0.559	0.929	0.900	0.641	0.998
CDC20	KIF2C	4443940	4443901	9606.ENSP00000361540	9606.ENSP00000361298	0	0	0	0	0.958	0.078	0.900	0.579	0.998
KIF2C	BUB1	4443901	4437860	9606.ENSP00000361298	9606.ENSP00000302530	0	0	0	0	0.945	0.185	0.900	0.699	0.998
BIRC5	MAD2L1	4437778	4437296	9606.ENSP00000301633	9606.ENSP00000296509	0	0	0	0	0.958	0	0.900	0.578	0.998
NUF2	CENPE	4435979	4435566	9606.ENSP00000271452	9606.ENSP00000265148	0	0	0	0	0.825	0.450	0.900	0.831	0.998
MCM3	RFC4	4451546	4446025	9606.ENSP00000480987	9606.ENSP00000376272	0.058	0	0.293	0	0.967	0.819	0	0.603	0.998
CDK1	BIRC5	4446389	4437778	9606.ENSP00000378699	9606.ENSP00000301633	0	0	0	0	0.967	0.379	0.900	0.526	0.998
TTK	MAD2L1	4443396	4437296	9606.ENSP00000358813	9606.ENSP00000296509	0	0	0	0	0.963	0.799	0	0.834	0.998
ECT2	KIF23	4446064	4434773	9606.ENSP00000376457	9606.ENSP00000260363	0	0	0	0	0.869	0.357	0.900	0.839	0.998
MAD2L1	CCNB2	4437296	4436767	9606.ENSP00000296509	9606.ENSP00000288207	0	0	0	0	0.926	0.130	0.900	0.788	0.998
ZWINT	SPC25	4444294	4436467	9606.ENSP00000363055	9606.ENSP00000282074	0	0	0	0	0.559	0.929	0.900	0.168	0.997
HMMR	TPX2	4446202	4437665	9606.ENSP00000377492	9606.ENSP00000300403	0	0	0	0	0.837	0.379	0.900	0.751	0.997
UBE2C	BUB1B	4441865	4436731	9606.ENSP00000348838	9606.ENSP00000287598	0	0	0	0	0.903	0.328	0.900	0.625	0.997
CDK1	NUF2	4446389	4435979	9606.ENSP00000378699	9606.ENSP00000271452	0	0	0	0	0.969	0	0.900	0.394	0.997
KIF2C	BUB1B	4443901	4436731	9606.ENSP00000361298	9606.ENSP00000287598	0	0	0	0	0.923	0.185	0.900	0.672	0.997
KIF2C	NDC80	4443901	4434910	9606.ENSP00000361298	9606.ENSP00000261597	0	0	0	0	0.917	0.180	0.900	0.691	0.997
KIF20A	KIF11	4446341	4434801	9606.ENSP00000378356	9606.ENSP00000260731	0	0	0	0.580	0.966	0	0.900	0.715	0.997
BUB1	SPC25	4437860	4436467	9606.ENSP00000302530	9606.ENSP00000282074	0	0	0	0	0.662	0.929	0.900	0.149	0.997
CCNB2	BUB1B	4436767	4436731	9606.ENSP00000288207	9606.ENSP00000287598	0	0	0	0	0.930	0.085	0.900	0.699	0.997
PTTG1	AURKA	4446209	4432988	9606.ENSP00000377536	9606.ENSP00000216911	0	0	0	0	0.907	0.305	0.900	0.712	0.997
PBK	CDK1	4449452	4446389	9606.ENSP00000428489	9606.ENSP00000378699	0	0	0	0	0.990	0.412	0	0.660	0.997
MAD2L1	NUF2	4437296	4435979	9606.ENSP00000296509	9606.ENSP00000271452	0	0	0	0	0.930	0.084	0.900	0.652	0.997
BUB1	CCNB1	4437860	4434484	9606.ENSP00000302530	9606.ENSP00000256442	0	0	0	0	0.902	0.085	0.900	0.793	0.997
C8B	C8A	4443704	4442465	9606.ENSP00000360281	9606.ENSP00000354458	0	0	0	0.836	0.779	0.870	0.900	0.922	0.997
MCM3	PRIM1	4451546	4442054	9606.ENSP00000480987	9606.ENSP00000350491	0	0	0	0	0.947	0.080	0.900	0.464	0.997
CDK1	KIF2C	4446389	4443901	9606.ENSP00000378699	9606.ENSP00000361298	0	0	0	0	0.901	0.157	0.900	0.740	0.997
BUB1	KIF11	4437860	4434801	9606.ENSP00000302530	9606.ENSP00000260731	0	0	0	0	0.990	0.185	0	0.672	0.997
FOXM1	CCNB1	4441245	4434484	9606.ENSP00000342307	9606.ENSP00000256442	0	0	0	0	0.811	0.349	0.900	0.827	0.997
PTTG1	UBE2C	4446209	4441865	9606.ENSP00000377536	9606.ENSP00000348838	0	0	0	0	0.936	0	0.900	0.694	0.997
UBE2C	MAD2L1	4441865	4437296	9606.ENSP00000348838	9606.ENSP00000296509	0	0	0	0	0.919	0.509	0.900	0.449	0.997
CDK1	FOXM1	4446389	4441245	9606.ENSP00000378699	9606.ENSP00000342307	0	0	0	0	0.840	0.424	0.900	0.748	0.997
CDK1	TPX2	4446389	4437665	9606.ENSP00000378699	9606.ENSP00000300403	0	0	0	0	0.925	0	0.900	0.721	0.997
CDC20	TTK	4443940	4443396	9606.ENSP00000361540	9606.ENSP00000358813	0	0	0	0	0.982	0.586	0	0.737	0.997
TOP2A	TPX2	4448614	4437665	9606.ENSP00000411532	9606.ENSP00000300403	0	0	0	0	0.993	0	0	0.595	0.997
NUSAP1	CDK1	4450429	4446389	9606.ENSP00000453403	9606.ENSP00000378699	0	0	0	0	0.992	0	0	0.644	0.997
TOP2A	CDK1	4448614	4446389	9606.ENSP00000411532	9606.ENSP00000378699	0	0	0	0	0.986	0.386	0	0.597	0.996
BUB1B	NUF2	4436731	4435979	9606.ENSP00000287598	9606.ENSP00000271452	0	0	0	0	0.798	0.326	0.900	0.745	0.996
BIRC5	CCNB1	4437778	4434484	9606.ENSP00000301633	9606.ENSP00000256442	0	0	0	0	0.888	0.185	0.900	0.651	0.996
CENPF	NDC80	4442771	4434910	9606.ENSP00000355922	9606.ENSP00000261597	0	0	0	0	0.909	0	0.900	0.635	0.996
KIF2C	CCNB1	4443901	4434484	9606.ENSP00000361298	9606.ENSP00000256442	0	0	0	0	0.929	0.150	0.900	0.513	0.996
BUB1	BIRC5	4437860	4437778	9606.ENSP00000302530	9606.ENSP00000301633	0	0	0	0	0.901	0.185	0.900	0.592	0.996
FOS	EGR1	4438204	4433758	9606.ENSP00000306245	9606.ENSP00000239938	0	0	0	0	0.961	0.073	0	0.913	0.996
NDC80	CCNB1	4434910	4434484	9606.ENSP00000261597	9606.ENSP00000256442	0	0	0	0	0.912	0.387	0.900	0.506	0.996
KIF4A	KIF11	4444386	4434801	9606.ENSP00000363524	9606.ENSP00000260731	0	0	0	0.649	0.949	0	0.900	0.783	0.996
RFC4	FEN1	4446025	4438133	9606.ENSP00000376272	9606.ENSP00000305480	0	0	0	0	0.911	0.186	0.900	0.570	0.996
KIF2C	CCNB2	4443901	4436767	9606.ENSP00000361298	9606.ENSP00000288207	0	0	0	0	0.914	0.150	0.900	0.526	0.996
CENPF	BUB1B	4442771	4436731	9606.ENSP00000355922	9606.ENSP00000287598	0	0	0	0	0.896	0	0.900	0.683	0.996
FOXM1	CCNA2	4441245	4436109	9606.ENSP00000342307	9606.ENSP00000274026	0	0	0	0	0.863	0.082	0.900	0.751	0.996
CDK1	KIF23	4446389	4434773	9606.ENSP00000378699	9606.ENSP00000260363	0	0	0	0	0.982	0.157	0	0.774	0.996
CDK1	DLGAP5	4446389	4434015	9606.ENSP00000378699	9606.ENSP00000247191	0	0	0	0	0.991	0.320	0	0.489	0.996
TTK	NDC80	4443396	4434910	9606.ENSP00000358813	9606.ENSP00000261597	0	0	0	0	0.983	0.578	0	0.602	0.996
RACGAP1	KIF11	4448310	4434801	9606.ENSP00000404190	9606.ENSP00000260731	0	0	0	0	0.933	0.186	0.900	0.468	0.996
BIRC5	BUB1B	4437778	4436731	9606.ENSP00000301633	9606.ENSP00000287598	0	0	0	0	0.916	0.185	0.900	0.554	0.996
CDC20	NUF2	4443940	4435979	9606.ENSP00000361540	9606.ENSP00000271452	0	0	0	0	0.922	0	0.900	0.582	0.996
RACGAP1	KIF4A	4448310	4444386	9606.ENSP00000404190	9606.ENSP00000363524	0	0	0	0	0.909	0.186	0.900	0.617	0.996
CENPF	NUF2	4442771	4435979	9606.ENSP00000355922	9606.ENSP00000271452	0	0	0	0	0.892	0	0.900	0.601	0.995
CDC20	KIF11	4443940	4434801	9606.ENSP00000361540	9606.ENSP00000260731	0	0	0	0	0.981	0.260	0	0.656	0.995
PRIM1	MCM6	4442054	4435383	9606.ENSP00000350491	9606.ENSP00000264156	0	0	0	0	0.898	0.080	0.900	0.571	0.995
KIF20A	KIF4A	4446341	4444386	9606.ENSP00000378356	9606.ENSP00000363524	0	0	0	0.579	0.936	0.132	0.900	0.784	0.995
KIF4A	KIF23	4444386	4434773	9606.ENSP00000363524	9606.ENSP00000260363	0	0	0	0.583	0.932	0.132	0.900	0.871	0.995
CENPF	CCNB2	4442771	4436767	9606.ENSP00000355922	9606.ENSP00000288207	0	0	0	0	0.901	0	0.900	0.544	0.995
TTK	BUB1B	4443396	4436731	9606.ENSP00000358813	9606.ENSP00000287598	0	0	0	0	0.910	0.731	0	0.831	0.995
CCNB2	NCAPG	4436767	4434176	9606.ENSP00000288207	9606.ENSP00000251496	0	0	0	0	0.937	0	0.900	0.398	0.995
BIRC5	CCNB2	4437778	4436767	9606.ENSP00000301633	9606.ENSP00000288207	0	0	0	0	0.880	0.185	0.900	0.577	0.995
ASPM	KIF11	4442873	4434801	9606.ENSP00000356379	9606.ENSP00000260731	0	0	0	0	0.988	0.086	0	0.644	0.995
KIF2C	CENPF	4443901	4442771	9606.ENSP00000361298	9606.ENSP00000355922	0	0	0	0	0.884	0	0.900	0.630	0.995
NDC80	KIF11	4434910	4434801	9606.ENSP00000261597	9606.ENSP00000260731	0	0	0	0	0.976	0.180	0	0.754	0.994
KIF11	AURKA	4434801	4432988	9606.ENSP00000260731	9606.ENSP00000216911	0	0	0	0	0.940	0.482	0	0.831	0.994
BIRC5	NDC80	4437778	4434910	9606.ENSP00000301633	9606.ENSP00000261597	0	0	0	0	0.926	0	0.900	0.325	0.994
MAD2L1	KIF11	4437296	4434801	9606.ENSP00000296509	9606.ENSP00000260731	0	0	0	0	0.971	0.261	0	0.749	0.994
KIF20A	CENPE	4446341	4435566	9606.ENSP00000378356	9606.ENSP00000265148	0	0	0	0.572	0.923	0	0.900	0.610	0.994
BUB1	DLGAP5	4437860	4434015	9606.ENSP00000302530	9606.ENSP00000247191	0	0	0	0	0.972	0	0	0.793	0.994
MBL2	FCN2	4444298	4436933	9606.ENSP00000363079	9606.ENSP00000291744	0	0	0	0	0.113	0.396	0.900	0.912	0.994
TAT	HPD	4441813	4436793	9606.ENSP00000348234	9606.ENSP00000289004	0	0	0	0	0.681	0	0.900	0.837	0.994
KIF20A	PRC1	4446341	4446249	9606.ENSP00000378356	9606.ENSP00000377793	0	0	0	0	0.892	0.182	0.900	0.468	0.994
NEK2	NDC80	4442784	4434910	9606.ENSP00000355966	9606.ENSP00000261597	0	0	0	0	0.955	0.379	0	0.827	0.994
CDK1	ASPM	4446389	4442873	9606.ENSP00000378699	9606.ENSP00000356379	0	0	0	0	0.990	0.057	0	0.458	0.994
KIF11	DLGAP5	4434801	4434015	9606.ENSP00000260731	9606.ENSP00000247191	0	0	0	0	0.971	0.056	0	0.808	0.994
CENPK	CENPU	4446586	4436429	9606.ENSP00000379911	9606.ENSP00000281453	0	0	0	0	0.369	0.632	0.900	0.791	0.994
CENPK	CENPL	4446586	4441841	9606.ENSP00000379911	9606.ENSP00000348527	0	0	0	0	0.123	0	0.900	0.945	0.994
CDK1	PTTG1	4446389	4446209	9606.ENSP00000378699	9606.ENSP00000377536	0	0	0	0	0.942	0.379	0	0.848	0.994
HMMR	AURKA	4446202	4432988	9606.ENSP00000377492	9606.ENSP00000216911	0	0	0	0	0.827	0.342	0.900	0.552	0.994
KIF2C	KIF11	4443901	4434801	9606.ENSP00000361298	9606.ENSP00000260731	0	0	0	0.638	0.921	0	0.900	0.820	0.994
KIF18B	KIF2C	4450792	4443901	9606.ENSP00000465992	9606.ENSP00000361298	0	0	0	0.662	0.827	0.613	0.900	0.820	0.994
KIF20A	KIF2C	4446341	4443901	9606.ENSP00000378356	9606.ENSP00000361298	0	0	0	0.578	0.915	0	0.900	0.609	0.993
CENPU	NDC80	4436429	4434910	9606.ENSP00000281453	9606.ENSP00000261597	0	0	0	0	0.787	0	0.900	0.732	0.993
CDK1	ECT2	4446389	4446064	9606.ENSP00000378699	9606.ENSP00000376457	0	0	0	0	0.957	0.393	0	0.762	0.993
MCM6	GINS1	4435383	4435088	9606.ENSP00000264156	9606.ENSP00000262460	0	0	0	0	0.456	0.731	0.900	0.618	0.993
CDK1	TTK	4446389	4443396	9606.ENSP00000378699	9606.ENSP00000358813	0	0	0	0.650	0.989	0.314	0	0.632	0.993
ASPM	BUB1	4442873	4437860	9606.ENSP00000356379	9606.ENSP00000302530	0	0	0	0	0.984	0.353	0	0.446	0.993
CENPE	CCNB1	4435566	4434484	9606.ENSP00000265148	9606.ENSP00000256442	0	0	0	0	0.830	0.150	0.900	0.622	0.993
CCNB2	CENPE	4436767	4435566	9606.ENSP00000288207	9606.ENSP00000265148	0	0	0	0	0.870	0.150	0.900	0.499	0.993
ASPM	NCAPG	4442873	4434176	9606.ENSP00000356379	9606.ENSP00000251496	0	0	0	0	0.991	0	0	0.293	0.993
UBE2C	CCNB2	4441865	4436767	9606.ENSP00000348838	9606.ENSP00000288207	0	0	0	0	0.976	0.164	0	0.696	0.993
CDK1	NEK2	4446389	4442784	9606.ENSP00000378699	9606.ENSP00000355966	0	0	0.345	0.740	0.922	0	0.900	0.597	0.993
NEK2	TPX2	4442784	4437665	9606.ENSP00000355966	9606.ENSP00000300403	0	0	0	0	0.868	0	0.900	0.543	0.993
TPX2	KIF11	4437665	4434801	9606.ENSP00000300403	9606.ENSP00000260731	0	0	0	0	0.949	0	0	0.872	0.993
KIF4A	CENPE	4444386	4435566	9606.ENSP00000363524	9606.ENSP00000265148	0	0	0	0.631	0.917	0	0.900	0.745	0.993
BUB1	AURKA	4437860	4432988	9606.ENSP00000302530	9606.ENSP00000216911	0	0	0	0	0.962	0.246	0	0.783	0.993
TTK	KIF11	4443396	4434801	9606.ENSP00000358813	9606.ENSP00000260731	0	0	0	0	0.980	0.157	0	0.641	0.993
CENPF	CCNB1	4442771	4434484	9606.ENSP00000355922	9606.ENSP00000256442	0	0	0	0	0.849	0	0.900	0.586	0.993
CDK1	HMMR	4446389	4446202	9606.ENSP00000378699	9606.ENSP00000377492	0	0	0	0	0.926	0	0.900	0.230	0.993
NUSAP1	KIF11	4450429	4434801	9606.ENSP00000453403	9606.ENSP00000260731	0	0	0	0	0.986	0	0	0.510	0.992
CDC20	CENPF	4443940	4442771	9606.ENSP00000361540	9606.ENSP00000355922	0	0	0	0	0.839	0	0.900	0.596	0.992
ASPM	CENPE	4442873	4435566	9606.ENSP00000356379	9606.ENSP00000265148	0	0	0	0	0.985	0.086	0	0.472	0.992
KPNA2	TPX2	4449870	4437665	9606.ENSP00000438483	9606.ENSP00000300403	0	0	0	0	0.825	0.260	0.900	0.461	0.992
TTK	CENPE	4443396	4435566	9606.ENSP00000358813	9606.ENSP00000265148	0	0	0	0	0.983	0.079	0	0.568	0.992
CDK1	CENPF	4446389	4442771	9606.ENSP00000378699	9606.ENSP00000355922	0	0	0	0	0.859	0	0.900	0.524	0.992
KIF2C	BIRC5	4443901	4437778	9606.ENSP00000361298	9606.ENSP00000301633	0	0	0	0	0.872	0	0.900	0.447	0.992
KIF20A	BIRC5	4446341	4437778	9606.ENSP00000378356	9606.ENSP00000301633	0	0	0	0	0.875	0	0.900	0.443	0.992
CCNE2	CDK1	4449487	4446389	9606.ENSP00000429089	9606.ENSP00000378699	0	0	0	0	0.599	0.412	0.900	0.725	0.992
TTK	NCAPG	4443396	4434176	9606.ENSP00000358813	9606.ENSP00000251496	0	0	0	0	0.988	0	0	0.399	0.992
TPX2	DLGAP5	4437665	4434015	9606.ENSP00000300403	9606.ENSP00000247191	0	0	0	0	0.965	0	0	0.790	0.992
PRC1	KIF11	4446249	4434801	9606.ENSP00000377793	9606.ENSP00000260731	0	0	0	0	0.965	0.267	0	0.729	0.992
CDC20	TRIP13	4443940	4432699	9606.ENSP00000361540	9606.ENSP00000166345	0	0	0	0	0.898	0.853	0	0.485	0.991
TOP2A	UBE2C	4448614	4441865	9606.ENSP00000411532	9606.ENSP00000348838	0	0	0	0	0.982	0.050	0	0.545	0.991
PBK	TOP2A	4449452	4448614	9606.ENSP00000428489	9606.ENSP00000411532	0	0	0	0	0.982	0	0	0.531	0.991
UBE2T	FANCI	4442849	4438638	9606.ENSP00000356243	9606.ENSP00000310842	0	0	0	0	0.538	0	0.900	0.820	0.991
CCNB2	NUF2	4436767	4435979	9606.ENSP00000288207	9606.ENSP00000271452	0	0	0	0	0.872	0	0.900	0.409	0.991
CENPF	FOXM1	4442771	4441245	9606.ENSP00000355922	9606.ENSP00000342307	0	0	0	0	0.820	0	0.900	0.572	0.991
ZWINT	MAD2L1	4444294	4437296	9606.ENSP00000363055	9606.ENSP00000296509	0	0	0	0	0.813	0.305	0.900	0.429	0.991
UBE2T	FANCD2	4442849	4436734	9606.ENSP00000356243	9606.ENSP00000287647	0	0	0	0	0.227	0.379	0.900	0.847	0.991
KIF4A	KIF2C	4444386	4443901	9606.ENSP00000363524	9606.ENSP00000361298	0	0	0	0.666	0.889	0	0.900	0.750	0.991
CENPE	KIF23	4435566	4434773	9606.ENSP00000265148	9606.ENSP00000260363	0	0	0	0.595	0.884	0	0.900	0.763	0.991
CDK1	RRM2	4446389	4442396	9606.ENSP00000378699	9606.ENSP00000353770	0	0	0	0	0.972	0.379	0	0.536	0.991
KIF11	NCAPG	4434801	4434176	9606.ENSP00000260731	9606.ENSP00000251496	0	0	0	0	0.985	0.123	0	0.404	0.991
FEN1	MCM6	4438133	4435383	9606.ENSP00000305480	9606.ENSP00000264156	0	0	0.209	0	0.983	0.053	0	0.400	0.991
KIF2C	MAD2L1	4443901	4437296	9606.ENSP00000361298	9606.ENSP00000296509	0	0	0	0	0.794	0.261	0.900	0.493	0.991
CCNB1	AURKA	4434484	4432988	9606.ENSP00000256442	9606.ENSP00000216911	0	0	0	0	0.925	0.291	0	0.858	0.991
FOXM1	CCNB2	4441245	4436767	9606.ENSP00000342307	9606.ENSP00000288207	0	0	0	0	0.819	0.082	0.900	0.527	0.991
CDK1	SPC25	4446389	4436467	9606.ENSP00000378699	9606.ENSP00000282074	0	0	0	0	0.919	0	0.900	0	0.991
BUB1B	KIF11	4436731	4434801	9606.ENSP00000287598	9606.ENSP00000260731	0	0	0	0	0.963	0.185	0	0.727	0.991
NUSAP1	CDC20	4450429	4443940	9606.ENSP00000453403	9606.ENSP00000361540	0	0	0	0	0.981	0	0	0.552	0.991
CCNB2	KIF11	4436767	4434801	9606.ENSP00000288207	9606.ENSP00000260731	0	0	0	0	0.964	0.266	0	0.709	0.991
CDK1	KIF20A	4446389	4446341	9606.ENSP00000378699	9606.ENSP00000378356	0	0	0	0	0.963	0.157	0	0.734	0.991
CCNB1	NCAPG	4434484	4434176	9606.ENSP00000256442	9606.ENSP00000251496	0	0	0	0	0.867	0	0.900	0.374	0.990
KIF20A	KIF23	4446341	4434773	9606.ENSP00000378356	9606.ENSP00000260363	0	0	0	0.663	0.876	0	0.900	0.768	0.990
NUSAP1	DLGAP5	4450429	4434015	9606.ENSP00000453403	9606.ENSP00000247191	0	0	0	0	0.955	0	0	0.792	0.990
CDC20	DLGAP5	4443940	4434015	9606.ENSP00000361540	9606.ENSP00000247191	0	0	0	0	0.983	0	0	0.479	0.990
NEK2	AURKA	4442784	4432988	9606.ENSP00000355966	9606.ENSP00000216911	0	0	0.361	0.690	0.877	0	0.900	0.679	0.990
KIF2C	NUF2	4443901	4435979	9606.ENSP00000361298	9606.ENSP00000271452	0	0	0	0	0.749	0.151	0.900	0.596	0.990
FEN1	MSH2	4438133	4433580	9606.ENSP00000305480	9606.ENSP00000233146	0.056	0	0	0	0.418	0.925	0	0.789	0.990
NEK2	UBE2C	4442784	4441865	9606.ENSP00000355966	9606.ENSP00000348838	0	0	0	0	0.825	0	0.900	0.510	0.990
TDO2	IDO2	4450131	4450084	9606.ENSP00000444788	9606.ENSP00000443432	0	0	0	0	0.064	0	0.900	0.905	0.990
BUB1	CCNA2	4437860	4436109	9606.ENSP00000302530	9606.ENSP00000274026	0	0	0	0	0.970	0.079	0	0.698	0.990
KIF2C	CENPE	4443901	4435566	9606.ENSP00000361298	9606.ENSP00000265148	0	0	0	0.616	0.869	0	0.900	0.771	0.990
MASP2	MBL2	4447034	4444298	9606.ENSP00000383690	9606.ENSP00000363079	0	0	0	0	0.140	0.313	0.900	0.860	0.990
CENPF	BIRC5	4442771	4437778	9606.ENSP00000355922	9606.ENSP00000301633	0	0	0	0	0.809	0	0.900	0.548	0.990
TOP2A	BUB1	4448614	4437860	9606.ENSP00000411532	9606.ENSP00000302530	0	0	0	0	0.974	0.050	0	0.620	0.990
NUSAP1	NCAPG	4450429	4434176	9606.ENSP00000453403	9606.ENSP00000251496	0	0	0	0	0.981	0	0	0.472	0.989
RACGAP1	KIF2C	4448310	4443901	9606.ENSP00000404190	9606.ENSP00000361298	0	0	0	0	0.794	0.186	0.900	0.471	0.989
CCNA2	KIF11	4436109	4434801	9606.ENSP00000274026	9606.ENSP00000260731	0	0	0	0	0.977	0.150	0	0.478	0.989
MAD2L1	NCAPG	4437296	4434176	9606.ENSP00000296509	9606.ENSP00000251496	0	0	0	0	0.982	0	0	0.414	0.989
CCNA2	MCM6	4436109	4435383	9606.ENSP00000274026	9606.ENSP00000264156	0	0	0	0	0.718	0.306	0.900	0.548	0.989
CENPF	MAD2L1	4442771	4437296	9606.ENSP00000355922	9606.ENSP00000296509	0	0	0	0	0.802	0	0.900	0.529	0.989
SGOL2	BUB1	4442051	4437860	9606.ENSP00000350447	9606.ENSP00000302530	0	0	0	0	0.707	0	0.900	0.659	0.989
KIF20A	BUB1	4446341	4437860	9606.ENSP00000378356	9606.ENSP00000302530	0	0	0	0	0.975	0.185	0	0.528	0.989
SGOL2	CCNB1	4442051	4434484	9606.ENSP00000350447	9606.ENSP00000256442	0	0	0	0	0.863	0	0.900	0.269	0.989
BIRC5	NUF2	4437778	4435979	9606.ENSP00000301633	9606.ENSP00000271452	0	0	0	0	0.850	0	0.900	0.376	0.989
TTK	NUF2	4443396	4435979	9606.ENSP00000358813	9606.ENSP00000271452	0	0	0	0	0.927	0.483	0	0.741	0.989
MCM3	CCNA2	4451546	4436109	9606.ENSP00000480987	9606.ENSP00000274026	0	0	0	0	0.695	0.182	0.900	0.621	0.989
RACGAP1	CENPE	4448310	4435566	9606.ENSP00000404190	9606.ENSP00000265148	0	0	0	0	0.703	0.186	0.900	0.612	0.989
CDK1	CDKN3	4446389	4440665	9606.ENSP00000378699	9606.ENSP00000335357	0	0	0	0	0.913	0.458	0	0.766	0.988
ZWINT	CENPU	4444294	4436429	9606.ENSP00000363055	9606.ENSP00000281453	0	0	0	0	0.795	0	0.900	0.481	0.988
TOP2A	NCAPG	4448614	4434176	9606.ENSP00000411532	9606.ENSP00000251496	0	0	0	0	0.967	0.085	0	0.644	0.988
ANLN	KIF23	4435644	4434773	9606.ENSP00000265748	9606.ENSP00000260363	0	0	0	0	0.917	0.186	0	0.845	0.988
NUSAP1	CCNA2	4450429	4436109	9606.ENSP00000453403	9606.ENSP00000274026	0	0	0	0	0.981	0	0	0.409	0.988
ZWINT	CDC20	4444294	4443940	9606.ENSP00000363055	9606.ENSP00000361540	0	0	0	0	0.771	0	0.900	0.543	0.988
TTK	ASPM	4443396	4442873	9606.ENSP00000358813	9606.ENSP00000356379	0	0	0	0	0.986	0	0	0.229	0.988
CDK1	PRC1	4446389	4446249	9606.ENSP00000378699	9606.ENSP00000377793	0	0	0	0	0.967	0.470	0	0.411	0.988
TTK	DLGAP5	4443396	4434015	9606.ENSP00000358813	9606.ENSP00000247191	0	0	0	0	0.979	0	0	0.461	0.988
PRIM1	FEN1	4442054	4438133	9606.ENSP00000350491	9606.ENSP00000305480	0	0	0	0	0.824	0	0.900	0.374	0.988
PRC1	KIF4A	4446249	4444386	9606.ENSP00000377793	9606.ENSP00000363524	0	0	0	0	0.937	0.472	0	0.664	0.988
MAD2L1	SPC25	4437296	4436467	9606.ENSP00000296509	9606.ENSP00000282074	0	0	0	0	0.793	0	0.900	0.475	0.988
NDC80	AURKA	4434910	4432988	9606.ENSP00000261597	9606.ENSP00000216911	0	0	0	0	0.909	0.484	0	0.774	0.988
CDK1	ZWINT	4446389	4444294	9606.ENSP00000378699	9606.ENSP00000363055	0	0	0	0	0.843	0	0.900	0.348	0.988
BUB1B	CENPU	4436731	4436429	9606.ENSP00000287598	9606.ENSP00000281453	0	0	0	0	0.783	0	0.900	0.499	0.988
CENPU	OIP5	4436429	4433119	9606.ENSP00000281453	9606.ENSP00000220514	0	0	0	0	0.783	0	0.900	0.528	0.988
BUB1	CENPU	4437860	4436429	9606.ENSP00000302530	9606.ENSP00000281453	0	0	0	0	0.787	0	0.900	0.500	0.988
NUF2	CCNB1	4435979	4434484	9606.ENSP00000271452	9606.ENSP00000256442	0	0	0	0	0.814	0	0.900	0.447	0.988
MBL2	FCN3	4444298	4435966	9606.ENSP00000363079	9606.ENSP00000270879	0	0	0	0	0	0.157	0.900	0.870	0.988
AADAT	KMO	4449239	4442693	9606.ENSP00000423190	9606.ENSP00000355517	0	0	0	0	0.063	0	0.900	0.876	0.987
TTK	CCNA2	4443396	4436109	9606.ENSP00000358813	9606.ENSP00000274026	0	0	0	0	0.975	0.187	0	0.420	0.987
ZWINT	CCNB2	4444294	4436767	9606.ENSP00000363055	9606.ENSP00000288207	0	0	0	0	0.799	0	0.900	0.448	0.987
NRCAM	ANK3	4445150	4436396	9606.ENSP00000368314	9606.ENSP00000280772	0	0	0	0	0.097	0.297	0.900	0.819	0.987
CDC20	FOXM1	4443940	4441245	9606.ENSP00000361540	9606.ENSP00000342307	0	0	0	0	0.960	0.050	0	0.683	0.987
CCNB1	DLGAP5	4434484	4434015	9606.ENSP00000256442	9606.ENSP00000247191	0	0	0	0	0.976	0	0	0.506	0.987
BUB1	TPX2	4437860	4437665	9606.ENSP00000302530	9606.ENSP00000300403	0	0	0	0	0.974	0	0	0.518	0.987
ZWINT	KIF2C	4444294	4443901	9606.ENSP00000363055	9606.ENSP00000361298	0	0	0	0	0.767	0	0.900	0.511	0.987
NDC80	NCAPG	4434910	4434176	9606.ENSP00000261597	9606.ENSP00000251496	0	0	0	0	0.982	0	0	0.279	0.987
ASPM	KIF23	4442873	4434773	9606.ENSP00000356379	9606.ENSP00000260363	0	0	0	0	0.976	0.086	0	0.466	0.987
NUF2	KIF11	4435979	4434801	9606.ENSP00000271452	9606.ENSP00000260731	0	0	0	0	0.947	0.151	0	0.735	0.987
BUB1	KIF23	4437860	4434773	9606.ENSP00000302530	9606.ENSP00000260363	0	0	0	0	0.972	0.185	0	0.496	0.987
TOP2A	DLGAP5	4448614	4434015	9606.ENSP00000411532	9606.ENSP00000247191	0	0	0	0	0.979	0	0	0.425	0.987
CCNA2	AURKA	4436109	4432988	9606.ENSP00000274026	9606.ENSP00000216911	0	0	0	0	0.964	0.177	0	0.582	0.986
CCNB2	DLGAP5	4436767	4434015	9606.ENSP00000288207	9606.ENSP00000247191	0	0	0	0	0.976	0	0	0.437	0.986
RACGAP1	BIRC5	4448310	4437778	9606.ENSP00000404190	9606.ENSP00000301633	0	0	0	0	0.783	0	0.900	0.418	0.986
CDC20	KIF23	4443940	4434773	9606.ENSP00000361540	9606.ENSP00000260363	0	0	0	0	0.971	0.078	0	0.518	0.986
KIF11	CCNB1	4434801	4434484	9606.ENSP00000260731	9606.ENSP00000256442	0	0	0	0	0.939	0.266	0	0.725	0.986
ZWINT	BIRC5	4444294	4437778	9606.ENSP00000363055	9606.ENSP00000301633	0	0	0	0	0.780	0	0.900	0.419	0.986
TOP2A	CCNB2	4448614	4436767	9606.ENSP00000411532	9606.ENSP00000288207	0	0	0	0	0.965	0.057	0	0.623	0.986
ZWINT	CCNB1	4444294	4434484	9606.ENSP00000363055	9606.ENSP00000256442	0	0	0	0	0.796	0	0.900	0.399	0.986
CCNB2	SPC25	4436767	4436467	9606.ENSP00000288207	9606.ENSP00000282074	0	0	0	0	0.843	0	0.900	0.184	0.986
PBK	CCNB1	4449452	4434484	9606.ENSP00000428489	9606.ENSP00000256442	0	0	0	0	0.937	0.410	0	0.668	0.986
ZWINT	CENPE	4444294	4435566	9606.ENSP00000363055	9606.ENSP00000265148	0	0	0	0	0.677	0	0.900	0.617	0.986
CDK1	RFC4	4446389	4446025	9606.ENSP00000378699	9606.ENSP00000376272	0	0	0	0	0.982	0.050	0	0.268	0.986
TOP2A	CDC20	4448614	4443940	9606.ENSP00000411532	9606.ENSP00000361540	0	0	0	0	0.968	0	0	0.579	0.986
NCAPG	DLGAP5	4434176	4434015	9606.ENSP00000251496	9606.ENSP00000247191	0	0	0	0	0.975	0	0	0.445	0.986
TOP2A	CCNB1	4448614	4434484	9606.ENSP00000411532	9606.ENSP00000256442	0	0	0	0	0.964	0.057	0	0.622	0.986
SPC25	CCNB1	4436467	4434484	9606.ENSP00000282074	9606.ENSP00000256442	0	0	0	0	0.838	0	0.900	0.223	0.986
RACGAP1	CDK1	4448310	4446389	9606.ENSP00000404190	9606.ENSP00000378699	0	0	0	0	0.955	0.358	0	0.579	0.986
MAD2L1	CENPU	4437296	4436429	9606.ENSP00000296509	9606.ENSP00000281453	0	0	0	0	0.825	0	0.900	0.297	0.986
PBK	MAD2L1	4449452	4437296	9606.ENSP00000428489	9606.ENSP00000296509	0	0	0	0	0.980	0.111	0	0.296	0.986
CDK1	CENPU	4446389	4436429	9606.ENSP00000378699	9606.ENSP00000281453	0	0	0	0	0.821	0	0.900	0.330	0.986
RACGAP1	ANLN	4448310	4435644	9606.ENSP00000404190	9606.ENSP00000265748	0	0	0	0	0.843	0.190	0	0.891	0.985
ASPM	DLGAP5	4442873	4434015	9606.ENSP00000356379	9606.ENSP00000247191	0	0	0	0	0.982	0	0	0.186	0.985
AKR1C3	AKR1D1	4445414	4433819	9606.ENSP00000369927	9606.ENSP00000242375	0	0	0.449	0.958	0.079	0.845	0.900	0.491	0.985
NUSAP1	NDC80	4450429	4434910	9606.ENSP00000453403	9606.ENSP00000261597	0	0	0	0	0.981	0	0	0.245	0.985
TOP2A	KIF4A	4448614	4444386	9606.ENSP00000411532	9606.ENSP00000363524	0	0	0	0	0.973	0	0	0.468	0.985
TOP2A	KIF11	4448614	4434801	9606.ENSP00000411532	9606.ENSP00000260731	0	0	0	0	0.968	0	0	0.549	0.985
KIF18B	KIF20A	4450792	4446341	9606.ENSP00000465992	9606.ENSP00000378356	0	0	0	0.581	0.831	0	0.900	0.390	0.985
BIRC5	CENPE	4437778	4435566	9606.ENSP00000301633	9606.ENSP00000265148	0	0	0	0	0.768	0.050	0.900	0.406	0.985
PRC1	TPX2	4446249	4437665	9606.ENSP00000377793	9606.ENSP00000300403	0	0	0	0	0.966	0	0	0.577	0.985
PRC1	CDC20	4446249	4443940	9606.ENSP00000377793	9606.ENSP00000361540	0	0	0	0	0.967	0	0	0.560	0.985
BUB1	NCAPG	4437860	4434176	9606.ENSP00000302530	9606.ENSP00000251496	0	0	0	0	0.974	0	0	0.478	0.985
TOP2A	CCNA2	4448614	4436109	9606.ENSP00000411532	9606.ENSP00000274026	0	0	0	0	0.967	0.050	0	0.544	0.984
TOP2A	KIF20A	4448614	4446341	9606.ENSP00000411532	9606.ENSP00000378356	0	0	0	0	0.972	0	0	0.454	0.984
ZWINT	CENPF	4444294	4442771	9606.ENSP00000363055	9606.ENSP00000355922	0	0	0	0	0.678	0	0.900	0.557	0.984
MCM3	FEN1	4451546	4438133	9606.ENSP00000480987	9606.ENSP00000305480	0	0	0	0	0.969	0.053	0	0.512	0.984
NUSAP1	TOP2A	4450429	4448614	9606.ENSP00000453403	9606.ENSP00000411532	0	0	0	0	0.966	0	0	0.562	0.984
HMMR	NEK2	4446202	4442784	9606.ENSP00000377492	9606.ENSP00000355966	0	0	0	0	0.796	0	0.900	0.296	0.984
CENPE	DLGAP5	4435566	4434015	9606.ENSP00000265148	9606.ENSP00000247191	0	0	0	0	0.969	0.056	0	0.505	0.984
TOP2A	MKI67	4448614	4443142	9606.ENSP00000411532	9606.ENSP00000357643	0	0	0	0	0.966	0	0	0.564	0.984
KIF2C	KIF23	4443901	4434773	9606.ENSP00000361298	9606.ENSP00000260363	0	0	0	0.574	0.795	0	0.900	0.673	0.984
PTTG1	CCNB1	4446209	4434484	9606.ENSP00000377536	9606.ENSP00000256442	0	0	0	0	0.929	0	0	0.778	0.983
CDC20	ASPM	4443940	4442873	9606.ENSP00000361540	9606.ENSP00000356379	0	0	0	0	0.972	0.168	0	0.346	0.983
NDC80	DLGAP5	4434910	4434015	9606.ENSP00000261597	9606.ENSP00000247191	0	0	0	0	0.971	0	0	0.456	0.983
KIF4A	BUB1	4444386	4437860	9606.ENSP00000363524	9606.ENSP00000302530	0	0	0	0	0.959	0.185	0	0.537	0.983
FOS	FOSB	4438204	4433953	9606.ENSP00000306245	9606.ENSP00000245919	0	0	0	0.866	0.899	0.139	0.800	0.947	0.983
PPP1R3B	GYS2	4438400	4434833	9606.ENSP00000308318	9606.ENSP00000261195	0	0	0	0	0.086	0.889	0.600	0.630	0.983
CENPU	CENPE	4436429	4435566	9606.ENSP00000281453	9606.ENSP00000265148	0	0	0	0	0.691	0	0.900	0.522	0.983
TTK	CCNB2	4443396	4436767	9606.ENSP00000358813	9606.ENSP00000288207	0	0	0	0	0.939	0.358	0	0.612	0.983
TOP2A	BUB1B	4448614	4436731	9606.ENSP00000411532	9606.ENSP00000287598	0	0	0	0	0.963	0.050	0	0.556	0.983
RFC4	FANCI	4446025	4438638	9606.ENSP00000376272	9606.ENSP00000310842	0	0	0	0	0.782	0	0.900	0.286	0.983
TOP2A	CENPF	4448614	4442771	9606.ENSP00000411532	9606.ENSP00000355922	0	0	0	0	0.963	0	0	0.566	0.983
UBE2C	BIRC5	4441865	4437778	9606.ENSP00000348838	9606.ENSP00000301633	0	0	0	0	0.956	0.193	0	0.579	0.983
BIRC5	KIF23	4437778	4434773	9606.ENSP00000301633	9606.ENSP00000260363	0	0	0	0	0.728	0	0.900	0.451	0.983
RFC4	DTL	4446025	4442781	9606.ENSP00000376272	9606.ENSP00000355958	0	0	0	0	0.799	0.159	0.900	0.089	0.982
CCNB2	KIF23	4436767	4434773	9606.ENSP00000288207	9606.ENSP00000260363	0	0	0	0	0.944	0.150	0	0.649	0.982
PRC1	CENPE	4446249	4435566	9606.ENSP00000377793	9606.ENSP00000265148	0	0	0	0	0.887	0.470	0	0.723	0.982
CCNA2	CENPE	4436109	4435566	9606.ENSP00000274026	9606.ENSP00000265148	0	0	0	0	0.963	0.172	0	0.476	0.982
PLG	FGA	4438461	4438214	9606.ENSP00000308938	9606.ENSP00000306361	0	0	0	0	0.676	0.157	0.900	0.442	0.982
RACGAP1	PRC1	4448310	4446249	9606.ENSP00000404190	9606.ENSP00000377793	0	0	0	0	0.954	0.379	0	0.436	0.982
HMMR	BUB1	4446202	4437860	9606.ENSP00000377492	9606.ENSP00000302530	0	0	0	0	0.957	0	0	0.595	0.982
MCM3	CDK1	4451546	4446389	9606.ENSP00000480987	9606.ENSP00000378699	0	0	0	0	0.927	0.157	0	0.740	0.982
ESR1	FOS	4448358	4438204	9606.ENSP00000405330	9606.ENSP00000306245	0	0	0	0	0	0.475	0.900	0.688	0.982
MCM8	PRIM1	4445128	4442054	9606.ENSP00000368164	9606.ENSP00000350491	0	0	0	0	0.631	0.080	0.900	0.537	0.982
CDK1	MELK	4446389	4437455	9606.ENSP00000378699	9606.ENSP00000298048	0	0	0	0.711	0.978	0.124	0	0.387	0.982
KIF2C	SGOL2	4443901	4442051	9606.ENSP00000361298	9606.ENSP00000350447	0	0	0	0	0.321	0.328	0.900	0.669	0.982
CDK1	KIF4A	4446389	4444386	9606.ENSP00000378699	9606.ENSP00000363524	0	0	0	0	0.935	0.157	0	0.695	0.981
PRC1	NCAPG	4446249	4434176	9606.ENSP00000377793	9606.ENSP00000251496	0	0	0	0	0.969	0	0	0.403	0.981
CENPW	CENPU	4443084	4436429	9606.ENSP00000357308	9606.ENSP00000281453	0	0	0	0	0.357	0	0.900	0.741	0.981
CENPK	BUB1B	4446586	4436731	9606.ENSP00000379911	9606.ENSP00000287598	0	0	0	0	0.439	0.535	0.900	0.383	0.981
CENPK	BUB1	4446586	4437860	9606.ENSP00000379911	9606.ENSP00000302530	0	0	0	0	0.700	0	0.900	0.417	0.981
ASPM	CCNA2	4442873	4436109	9606.ENSP00000356379	9606.ENSP00000274026	0	0	0	0	0.976	0.063	0	0.228	0.981
CCL5	CXCL2	4451102	4449392	9606.ENSP00000474412	9606.ENSP00000427279	0	0	0	0	0.063	0.228	0.900	0.777	0.981
CCL5	CXCL12	4451102	4446453	9606.ENSP00000474412	9606.ENSP00000379140	0	0	0	0	0	0.201	0.900	0.791	0.981
KIF20A	CCNB1	4446341	4434484	9606.ENSP00000378356	9606.ENSP00000256442	0	0	0	0	0.956	0.150	0	0.542	0.981
MAD2L1	AURKA	4437296	4432988	9606.ENSP00000296509	9606.ENSP00000216911	0	0	0	0	0.923	0.169	0	0.724	0.981
NUSAP1	ASPM	4450429	4442873	9606.ENSP00000453403	9606.ENSP00000356379	0	0	0	0	0.975	0	0	0.220	0.980
BUB1B	SPC25	4436731	4436467	9606.ENSP00000287598	9606.ENSP00000282074	0	0	0	0	0.789	0	0.900	0.126	0.980
ASPM	CENPF	4442873	4442771	9606.ENSP00000356379	9606.ENSP00000355922	0	0	0	0	0.962	0	0	0.495	0.980
KIF18B	KIF11	4450792	4434801	9606.ENSP00000465992	9606.ENSP00000260731	0	0	0	0.661	0.725	0.169	0.900	0.649	0.980
KIF2C	AURKA	4443901	4432988	9606.ENSP00000361298	9606.ENSP00000216911	0	0	0	0	0.868	0.433	0	0.760	0.980
KIF4A	TPX2	4444386	4437665	9606.ENSP00000363524	9606.ENSP00000300403	0	0	0	0	0.960	0	0	0.530	0.980
UBE2C	DLGAP5	4441865	4434015	9606.ENSP00000348838	9606.ENSP00000247191	0	0	0	0	0.969	0.058	0	0.388	0.980
NUSAP1	MKI67	4450429	4443142	9606.ENSP00000453403	9606.ENSP00000357643	0	0	0	0	0.965	0	0	0.467	0.980
KIF20A	DLGAP5	4446341	4434015	9606.ENSP00000378356	9606.ENSP00000247191	0	0	0	0	0.963	0.056	0	0.493	0.980
CENPU	NUF2	4436429	4435979	9606.ENSP00000281453	9606.ENSP00000271452	0	0	0	0	0.722	0	0.900	0.355	0.980
CCNA2	DLGAP5	4436109	4434015	9606.ENSP00000274026	9606.ENSP00000247191	0	0	0	0	0.967	0	0	0.416	0.980
ASPM	NDC80	4442873	4434910	9606.ENSP00000356379	9606.ENSP00000261597	0	0	0	0	0.980	0	0	0.066	0.980
KIF20A	CDC20	4446341	4443940	9606.ENSP00000378356	9606.ENSP00000361540	0	0	0	0	0.958	0.078	0	0.520	0.979
NEK2	CCNB2	4442784	4436767	9606.ENSP00000355966	9606.ENSP00000288207	0	0	0	0	0.955	0	0	0.564	0.979
KIF20A	CCNB2	4446341	4436767	9606.ENSP00000378356	9606.ENSP00000288207	0	0	0	0	0.952	0.150	0	0.542	0.979
CENPL	CENPU	4441841	4436429	9606.ENSP00000348527	9606.ENSP00000281453	0	0	0	0	0.100	0.131	0.900	0.766	0.979
KIF18B	KIF4A	4450792	4444386	9606.ENSP00000465992	9606.ENSP00000363524	0	0	0	0.662	0.744	0	0.900	0.672	0.979
APOF	CETP	4446789	4432783	9606.ENSP00000381250	9606.ENSP00000200676	0	0	0	0	0	0	0.900	0.800	0.979
CDC20	MELK	4443940	4437455	9606.ENSP00000361540	9606.ENSP00000298048	0	0	0	0	0.963	0.056	0	0.445	0.979
CENPF	CENPU	4442771	4436429	9606.ENSP00000355922	9606.ENSP00000281453	0	0	0	0	0.683	0.114	0.900	0.361	0.979
CENPE	NCAPG	4435566	4434176	9606.ENSP00000265148	9606.ENSP00000251496	0	0	0	0	0.967	0.064	0	0.378	0.979
CENPK	CENPW	4446586	4443084	9606.ENSP00000379911	9606.ENSP00000357308	0	0	0	0	0.285	0	0.900	0.738	0.979
CCNB2	CENPU	4436767	4436429	9606.ENSP00000288207	9606.ENSP00000281453	0	0	0	0	0.758	0	0.900	0.211	0.979
KIF23	CCNB1	4434773	4434484	9606.ENSP00000260363	9606.ENSP00000256442	0	0	0	0	0.941	0.150	0	0.619	0.979
PRC1	KIF23	4446249	4434773	9606.ENSP00000377793	9606.ENSP00000260363	0	0	0	0	0.882	0.472	0	0.682	0.978
TOP2A	CENPE	4448614	4435566	9606.ENSP00000411532	9606.ENSP00000265148	0	0	0	0	0.961	0	0	0.455	0.978
CCNA2	NDC80	4436109	4434910	9606.ENSP00000274026	9606.ENSP00000261597	0	0	0	0	0.970	0	0	0.304	0.978
IGF1	HGF	4437883	4433227	9606.ENSP00000302665	9606.ENSP00000222390	0	0	0	0	0.061	0	0.900	0.785	0.978
ASPM	MAD2L1	4442873	4437296	9606.ENSP00000356379	9606.ENSP00000296509	0	0	0	0	0.960	0.261	0	0.328	0.978
CENPK	NUF2	4446586	4435979	9606.ENSP00000379911	9606.ENSP00000271452	0	0	0	0	0.645	0	0.900	0.445	0.978
NUSAP1	CCNB2	4450429	4436767	9606.ENSP00000453403	9606.ENSP00000288207	0	0	0	0	0.956	0	0	0.534	0.978
IGFALS	IGFBP3	4448841	4445494	9606.ENSP00000416683	9606.ENSP00000370473	0	0	0	0	0.061	0.379	0.900	0.679	0.978
UBE2T	UBE2C	4442849	4441865	9606.ENSP00000356243	9606.ENSP00000348838	0	0	0	0.815	0.733	0.168	0.900	0.629	0.978
HMMR	DLGAP5	4446202	4434015	9606.ENSP00000377492	9606.ENSP00000247191	0	0	0	0	0.956	0	0	0.522	0.978
PBK	MELK	4449452	4437455	9606.ENSP00000428489	9606.ENSP00000298048	0	0	0	0	0.951	0.135	0	0.536	0.978
KIF20A	TPX2	4446341	4437665	9606.ENSP00000378356	9606.ENSP00000300403	0	0	0	0	0.959	0	0	0.459	0.977
BUB1B	DLGAP5	4436731	4434015	9606.ENSP00000287598	9606.ENSP00000247191	0	0	0	0	0.945	0	0	0.597	0.977
KIF2C	CENPU	4443901	4436429	9606.ENSP00000361298	9606.ENSP00000281453	0	0	0	0	0.682	0	0.900	0.348	0.977
CCNB2	CCNA2	4436767	4436109	9606.ENSP00000288207	9606.ENSP00000274026	0	0	0	0.743	0.970	0.086	0	0.806	0.977
KIF2C	TPX2	4443901	4437665	9606.ENSP00000361298	9606.ENSP00000300403	0	0	0	0	0.942	0	0	0.632	0.977
TOP2A	RRM2	4448614	4442396	9606.ENSP00000411532	9606.ENSP00000353770	0	0	0	0	0.939	0	0	0.644	0.977
PRC1	CCNB1	4446249	4434484	9606.ENSP00000377793	9606.ENSP00000256442	0	0	0	0	0.941	0.384	0	0.418	0.977
NUSAP1	PRC1	4450429	4446249	9606.ENSP00000453403	9606.ENSP00000377793	0	0	0	0	0.962	0	0	0.433	0.977
CENPU	CCNB1	4436429	4434484	9606.ENSP00000281453	9606.ENSP00000256442	0	0	0	0	0.723	0	0.900	0.238	0.977
CDCA3	CDC20	4450021	4443940	9606.ENSP00000442068	9606.ENSP00000361540	0	0	0	0	0.942	0	0	0.620	0.977
NUSAP1	MAD2L1	4450429	4437296	9606.ENSP00000453403	9606.ENSP00000296509	0	0	0	0	0.962	0	0	0.413	0.976
MKI67	BUB1	4443142	4437860	9606.ENSP00000357643	9606.ENSP00000302530	0	0	0	0	0.942	0	0	0.617	0.976
PBK	CDC20	4449452	4443940	9606.ENSP00000428489	9606.ENSP00000361540	0	0	0	0	0.964	0.082	0	0.327	0.976
TOP2A	AURKA	4448614	4432988	9606.ENSP00000411532	9606.ENSP00000216911	0	0	0	0	0.920	0.261	0	0.634	0.976
MCM3	MCM8	4451546	4445128	9606.ENSP00000480987	9606.ENSP00000368164	0	0	0	0.640	0.559	0.321	0.900	0.787	0.976
UBE2C	TPX2	4441865	4437665	9606.ENSP00000348838	9606.ENSP00000300403	0	0	0	0	0.950	0	0	0.554	0.976
SGOL2	BUB1B	4442051	4436731	9606.ENSP00000350447	9606.ENSP00000287598	0	0	0	0	0.524	0	0.900	0.554	0.976
BUB1	MELK	4437860	4437455	9606.ENSP00000302530	9606.ENSP00000298048	0	0	0	0	0.950	0.056	0	0.535	0.976
PRC1	ASPM	4446249	4442873	9606.ENSP00000377793	9606.ENSP00000356379	0	0	0	0	0.965	0.071	0	0.323	0.976
CXCL12	CCL19	4446453	4438451	9606.ENSP00000379140	9606.ENSP00000308815	0	0	0	0	0.100	0	0.900	0.759	0.976
IGFALS	IGF1	4448841	4437883	9606.ENSP00000416683	9606.ENSP00000302665	0	0	0	0	0.087	0.379	0.900	0.641	0.976
PBK	DLGAP5	4449452	4434015	9606.ENSP00000428489	9606.ENSP00000247191	0	0	0	0	0.957	0.050	0	0.437	0.975
RFC4	KIAA0101	4446025	4437621	9606.ENSP00000376272	9606.ENSP00000300035	0	0	0	0	0.757	0	0.900	0.090	0.975
PTTG1	BUB1B	4446209	4436731	9606.ENSP00000377536	9606.ENSP00000287598	0	0	0	0	0.821	0.305	0	0.816	0.975
NEK2	BUB1	4442784	4437860	9606.ENSP00000355966	9606.ENSP00000302530	0	0	0	0	0.935	0	0	0.640	0.975
IGFBP3	PLG	4445494	4438461	9606.ENSP00000370473	9606.ENSP00000308938	0	0	0	0	0	0.379	0.900	0.640	0.975
CENPK	NDC80	4446586	4434910	9606.ENSP00000379911	9606.ENSP00000261597	0	0	0	0	0.596	0	0.900	0.441	0.975
CENPF	SGOL2	4442771	4442051	9606.ENSP00000355922	9606.ENSP00000350447	0	0	0	0	0.598	0	0.900	0.441	0.975
PBK	BIRC5	4449452	4437778	9606.ENSP00000428489	9606.ENSP00000301633	0	0	0	0	0.952	0.176	0	0.416	0.974
CENPK	CENPF	4446586	4442771	9606.ENSP00000379911	9606.ENSP00000355922	0	0	0	0	0.545	0	0.900	0.477	0.974
SERPINE1	HGF	4433266	4433227	9606.ENSP00000223095	9606.ENSP00000222390	0	0	0	0	0.062	0.129	0.900	0.719	0.974
PTTG1	CCNB2	4446209	4436767	9606.ENSP00000377536	9606.ENSP00000288207	0	0	0	0	0.936	0	0	0.613	0.974
BIRC5	SPC25	4437778	4436467	9606.ENSP00000301633	9606.ENSP00000282074	0	0	0	0	0.746	0	0.900	0.086	0.974
CENPK	CDK1	4446586	4446389	9606.ENSP00000379911	9606.ENSP00000378699	0	0	0	0	0.716	0	0.900	0.165	0.974
KIF20A	AURKA	4446341	4432988	9606.ENSP00000378356	9606.ENSP00000216911	0	0	0	0	0.940	0.125	0	0.546	0.974
KIF23	AURKA	4434773	4432988	9606.ENSP00000260363	9606.ENSP00000216911	0	0	0	0	0.919	0.125	0	0.665	0.974
TOP2A	TTK	4448614	4443396	9606.ENSP00000411532	9606.ENSP00000358813	0	0	0	0	0.954	0	0	0.457	0.974
CENPW	CENPL	4443084	4441841	9606.ENSP00000357308	9606.ENSP00000348527	0	0	0	0	0.093	0	0.900	0.744	0.974
SGOL2	CENPE	4442051	4435566	9606.ENSP00000350447	9606.ENSP00000265148	0	0	0	0	0.458	0	0.900	0.555	0.973
COLEC11	FCN3	4448620	4435966	9606.ENSP00000411770	9606.ENSP00000270879	0	0	0	0	0	0.157	0.900	0.710	0.973
TOP2A	ASPM	4448614	4442873	9606.ENSP00000411532	9606.ENSP00000356379	0	0	0	0	0.967	0	0	0.234	0.973
NUSAP1	CENPF	4450429	4442771	9606.ENSP00000453403	9606.ENSP00000355922	0	0	0	0	0.950	0	0	0.490	0.973
ADH1C	ADH1B	4449347	4438237	9606.ENSP00000426083	9606.ENSP00000306606	0	0	0.449	0.986	0.179	0.692	0.900	0.921	0.973
LCAT	CETP	4435353	4432783	9606.ENSP00000264005	9606.ENSP00000200676	0	0	0	0	0.061	0	0.720	0.902	0.972
MKI67	KIF11	4443142	4434801	9606.ENSP00000357643	9606.ENSP00000260731	0	0	0	0	0.959	0	0	0.351	0.972
TPX2	CCNB1	4437665	4434484	9606.ENSP00000300403	9606.ENSP00000256442	0	0	0	0	0.946	0	0	0.515	0.972
CENPK	MAD2L1	4446586	4437296	9606.ENSP00000379911	9606.ENSP00000296509	0	0	0	0	0.696	0	0.900	0.178	0.972
RFC4	UBE2T	4446025	4442849	9606.ENSP00000376272	9606.ENSP00000356243	0	0	0	0	0.707	0.084	0.900	0.094	0.972
STAB2	LYVE1	4445802	4434461	9606.ENSP00000373539	9606.ENSP00000256178	0	0	0	0	0.062	0	0.900	0.732	0.972
RFC4	MCM6	4446025	4435383	9606.ENSP00000376272	9606.ENSP00000264156	0.058	0	0	0	0.922	0.186	0	0.591	0.972
RFC4	RAD51AP1	4446025	4433433	9606.ENSP00000376272	9606.ENSP00000228843	0	0	0	0	0.699	0	0.900	0.165	0.972
CYP1A2	NAT2	4441211	4436677	9606.ENSP00000342007	9606.ENSP00000286479	0	0	0	0	0.077	0	0.900	0.727	0.972
NUF2	NCAPG	4435979	4434176	9606.ENSP00000271452	9606.ENSP00000251496	0	0	0	0	0.953	0	0	0.428	0.972
NUF2	DLGAP5	4435979	4434015	9606.ENSP00000271452	9606.ENSP00000247191	0	0	0	0	0.940	0	0	0.541	0.971
MCM3	BUB1	4451546	4437860	9606.ENSP00000480987	9606.ENSP00000302530	0	0	0	0	0.956	0.050	0	0.367	0.971
RRM2	BUB1B	4442396	4436731	9606.ENSP00000353770	9606.ENSP00000287598	0	0	0	0	0.948	0	0	0.470	0.971
NDC80	KIF23	4434910	4434773	9606.ENSP00000261597	9606.ENSP00000260363	0	0	0	0	0.962	0.180	0	0.151	0.971
FAM83D	HMMR	4451564	4446202	9606.ENSP00000481110	9606.ENSP00000377492	0	0	0	0	0.558	0.822	0	0.671	0.971
UBE2C	BUB1	4441865	4437860	9606.ENSP00000348838	9606.ENSP00000302530	0	0	0	0	0.938	0	0	0.552	0.971
PBK	TTK	4449452	4443396	9606.ENSP00000428489	9606.ENSP00000358813	0	0	0	0	0.947	0	0	0.482	0.971
KIF20A	BUB1B	4446341	4436731	9606.ENSP00000378356	9606.ENSP00000287598	0	0	0	0	0.935	0.185	0	0.495	0.971
CDC20	MKI67	4443940	4443142	9606.ENSP00000361540	9606.ENSP00000357643	0	0	0	0	0.940	0	0	0.543	0.971
CXCL2	CXCL12	4449392	4446453	9606.ENSP00000427279	9606.ENSP00000379140	0	0	0	0	0	0.224	0.900	0.668	0.971
CDCA3	CDK1	4450021	4446389	9606.ENSP00000442068	9606.ENSP00000378699	0	0	0	0	0.942	0	0	0.528	0.971
CDK1	MCM6	4446389	4435383	9606.ENSP00000378699	9606.ENSP00000264156	0	0	0	0	0.937	0.157	0	0.507	0.971
NUSAP1	UBE2C	4450429	4441865	9606.ENSP00000453403	9606.ENSP00000348838	0	0	0	0	0.935	0	0	0.557	0.970
ASPM	CCNB1	4442873	4434484	9606.ENSP00000356379	9606.ENSP00000256442	0	0	0	0	0.950	0.063	0	0.420	0.970
IGF1	SERPINE1	4437883	4433266	9606.ENSP00000302665	9606.ENSP00000223095	0	0	0	0	0	0	0.900	0.717	0.970
CDC20	SPC25	4443940	4436467	9606.ENSP00000361540	9606.ENSP00000282074	0	0	0	0	0.659	0	0.900	0.214	0.970
MKI67	DLGAP5	4443142	4434015	9606.ENSP00000357643	9606.ENSP00000247191	0	0	0	0	0.925	0	0	0.623	0.970
ESR1	IGF1	4448358	4437883	9606.ENSP00000405330	9606.ENSP00000302665	0	0	0	0	0.062	0	0.900	0.715	0.970
RRM2	KIF11	4442396	4434801	9606.ENSP00000353770	9606.ENSP00000260731	0	0	0	0	0.934	0	0	0.568	0.970
CYP3A4	CYP2C9	4440831	4434798	9606.ENSP00000337915	9606.ENSP00000260682	0	0	0.444	0.648	0.247	0.379	0.900	0.933	0.970
KIF4A	ASPM	4444386	4442873	9606.ENSP00000363524	9606.ENSP00000356379	0	0	0	0	0.945	0.086	0	0.458	0.970
ROBO1	ENAH	4449112	4442751	9606.ENSP00000420321	9606.ENSP00000355809	0	0	0	0	0.162	0.328	0.900	0.534	0.970
NUSAP1	KIF23	4450429	4434773	9606.ENSP00000453403	9606.ENSP00000260363	0	0	0	0	0.959	0	0	0.298	0.970
TOP2A	NDC80	4448614	4434910	9606.ENSP00000411532	9606.ENSP00000261597	0	0	0	0	0.965	0.098	0	0.120	0.970
LPA	LCAT	4439432	4435353	9606.ENSP00000321334	9606.ENSP00000264005	0	0	0	0	0.069	0	0.720	0.892	0.969
NUSAP1	CENPE	4450429	4435566	9606.ENSP00000453403	9606.ENSP00000265148	0	0	0	0	0.956	0	0	0.318	0.969
KIF2C	SPC25	4443901	4436467	9606.ENSP00000361298	9606.ENSP00000282074	0	0	0	0	0.606	0	0.900	0.281	0.969
CCNA2	NCAPG	4436109	4434176	9606.ENSP00000274026	9606.ENSP00000251496	0	0	0	0	0.958	0	0	0.293	0.969
PBK	BUB1B	4449452	4436731	9606.ENSP00000428489	9606.ENSP00000287598	0	0	0	0	0.942	0.064	0	0.473	0.969
CCNA2	KIF23	4436109	4434773	9606.ENSP00000274026	9606.ENSP00000260363	0	0	0	0	0.939	0.150	0	0.431	0.968
ASPM	TPX2	4442873	4437665	9606.ENSP00000356379	9606.ENSP00000300403	0	0	0	0	0.966	0	0	0.096	0.968
MELK	CCNB2	4437455	4436767	9606.ENSP00000298048	9606.ENSP00000288207	0	0	0	0	0.919	0.262	0	0.510	0.968
SGOL2	MAD2L1	4442051	4437296	9606.ENSP00000350447	9606.ENSP00000296509	0	0	0	0	0.456	0.429	0.900	0.116	0.968
ASPM	BUB1B	4442873	4436731	9606.ENSP00000356379	9606.ENSP00000287598	0	0	0	0	0.923	0.353	0	0.408	0.968
PBK	CCNB2	4449452	4436767	9606.ENSP00000428489	9606.ENSP00000288207	0	0	0	0	0.951	0.090	0	0.354	0.968
RACGAP1	BUB1	4448310	4437860	9606.ENSP00000404190	9606.ENSP00000302530	0	0	0	0	0.956	0	0	0.297	0.968
NUSAP1	TPX2	4450429	4437665	9606.ENSP00000453403	9606.ENSP00000300403	0	0	0	0	0.913	0	0	0.647	0.968
PBK	BUB1	4449452	4437860	9606.ENSP00000428489	9606.ENSP00000302530	0	0	0	0	0.945	0.064	0	0.440	0.968
CDC20	RRM2	4443940	4442396	9606.ENSP00000361540	9606.ENSP00000353770	0	0	0	0	0.927	0.080	0	0.571	0.968
KIF20A	CCNA2	4446341	4436109	9606.ENSP00000378356	9606.ENSP00000274026	0	0	0	0	0.938	0.150	0	0.445	0.968
CDKN2A	FOXM1	4448997	4441245	9606.ENSP00000418915	9606.ENSP00000342307	0	0	0	0	0	0.085	0.900	0.685	0.968
FBP1	ALDOB	4448472	4444463	9606.ENSP00000408025	9606.ENSP00000363988	0	0	0	0	0.181	0	0.900	0.634	0.967
BUB1B	AURKA	4436731	4432988	9606.ENSP00000287598	9606.ENSP00000216911	0	0	0	0	0.844	0.246	0	0.747	0.967
KIF18B	CENPE	4450792	4435566	9606.ENSP00000465992	9606.ENSP00000265148	0	0	0	0.630	0.459	0.263	0.900	0.687	0.967
KIF23	DLGAP5	4434773	4434015	9606.ENSP00000260363	9606.ENSP00000247191	0	0	0	0	0.951	0.056	0	0.359	0.967
SRD5A2	AKR1C3	4451219	4445414	9606.ENSP00000477587	9606.ENSP00000369927	0	0	0	0	0.051	0	0.900	0.685	0.967
KIF4A	BUB1B	4444386	4436731	9606.ENSP00000363524	9606.ENSP00000287598	0	0	0	0	0.932	0.185	0	0.460	0.967
KPNA2	CDK1	4449870	4446389	9606.ENSP00000438483	9606.ENSP00000378699	0	0	0	0	0.949	0.262	0	0.206	0.967
CDK1	TRIP13	4446389	4432699	9606.ENSP00000378699	9606.ENSP00000166345	0	0	0	0	0.959	0.082	0	0.190	0.967
COLEC10	FCN2	4440388	4436933	9606.ENSP00000332723	9606.ENSP00000291744	0	0	0	0	0.062	0.157	0.900	0.640	0.967
KIF18B	KIF23	4450792	4434773	9606.ENSP00000465992	9606.ENSP00000260363	0	0	0	0.609	0.594	0	0.900	0.562	0.966
CDC20	CENPU	4443940	4436429	9606.ENSP00000361540	9606.ENSP00000281453	0	0	0	0	0.551	0	0.900	0.312	0.966
KIF20A	NCAPG	4446341	4434176	9606.ENSP00000378356	9606.ENSP00000251496	0	0	0	0	0.948	0.064	0	0.370	0.966
NUSAP1	BUB1	4450429	4437860	9606.ENSP00000453403	9606.ENSP00000302530	0	0	0	0	0.930	0	0	0.539	0.966
TOP2A	KIF23	4448614	4434773	9606.ENSP00000411532	9606.ENSP00000260363	0	0	0	0	0.940	0	0	0.451	0.966
MELK	DLGAP5	4437455	4434015	9606.ENSP00000298048	9606.ENSP00000247191	0	0	0	0	0.943	0	0	0.440	0.966
BIRC5	KIF11	4437778	4434801	9606.ENSP00000301633	9606.ENSP00000260731	0	0	0	0	0.940	0.052	0	0.451	0.966
IGLL5	IGJ	4449581	4434385	9606.ENSP00000431254	9606.ENSP00000254801	0	0	0	0	0.364	0	0.900	0.510	0.966
F11	F9	4447185	4433043	9606.ENSP00000384957	9606.ENSP00000218099	0	0	0.392	0.699	0.522	0	0.900	0.792	0.966
CDC20	SGOL2	4443940	4442051	9606.ENSP00000361540	9606.ENSP00000350447	0	0	0	0	0.441	0	0.900	0.427	0.965
CENPF	KIF11	4442771	4434801	9606.ENSP00000355922	9606.ENSP00000260731	0	0	0	0	0.926	0	0	0.548	0.965
SGOL2	NUF2	4442051	4435979	9606.ENSP00000350447	9606.ENSP00000271452	0	0	0	0	0.596	0	0.900	0.213	0.965
KIF20A	UBE2C	4446341	4441865	9606.ENSP00000378356	9606.ENSP00000348838	0	0	0	0	0.937	0.084	0	0.453	0.965
CDC20	NCAPG	4443940	4434176	9606.ENSP00000361540	9606.ENSP00000251496	0	0	0	0	0.940	0.050	0	0.438	0.965
NUSAP1	KIF20A	4450429	4446341	9606.ENSP00000453403	9606.ENSP00000378356	0	0	0	0	0.940	0	0	0.448	0.965
MKI67	CENPE	4443142	4435566	9606.ENSP00000357643	9606.ENSP00000265148	0	0	0	0	0.955	0	0	0.262	0.965
NEK2	CCNA2	4442784	4436109	9606.ENSP00000355966	9606.ENSP00000274026	0	0	0	0	0.919	0	0	0.587	0.965
TPX2	MELK	4437665	4437455	9606.ENSP00000300403	9606.ENSP00000298048	0	0	0	0	0.943	0	0	0.422	0.965
NEK2	KIF11	4442784	4434801	9606.ENSP00000355966	9606.ENSP00000260731	0	0	0	0	0.921	0	0	0.584	0.965
KIF4A	CCNB2	4444386	4436767	9606.ENSP00000363524	9606.ENSP00000288207	0	0	0	0	0.924	0.150	0	0.504	0.965
RACGAP1	CCNB1	4448310	4434484	9606.ENSP00000404190	9606.ENSP00000256442	0	0	0	0	0.937	0.085	0	0.441	0.965
CENPK	CENPE	4446586	4435566	9606.ENSP00000379911	9606.ENSP00000265148	0	0	0	0	0.372	0	0.900	0.499	0.965
BIRC5	CCNA2	4437778	4436109	9606.ENSP00000301633	9606.ENSP00000274026	0	0	0	0	0.921	0.157	0	0.522	0.965
CDKN3	CCNA2	4440665	4436109	9606.ENSP00000335357	9606.ENSP00000274026	0	0	0	0	0.887	0.112	0	0.672	0.964
KIF2C	CCNA2	4443901	4436109	9606.ENSP00000361298	9606.ENSP00000274026	0	0	0	0	0.932	0.150	0	0.430	0.964
BIRC5	CENPU	4437778	4436429	9606.ENSP00000301633	9606.ENSP00000281453	0	0	0	0	0.609	0	0.900	0.165	0.964
KIF4A	DLGAP5	4444386	4434015	9606.ENSP00000363524	9606.ENSP00000247191	0	0	0	0	0.939	0.056	0	0.427	0.964
MELK	CCNB1	4437455	4434484	9606.ENSP00000298048	9606.ENSP00000256442	0	0	0	0	0.920	0.262	0	0.450	0.964
PBK	KIF11	4449452	4434801	9606.ENSP00000428489	9606.ENSP00000260731	0	0	0	0	0.939	0.126	0	0.386	0.964
TTK	CCNB1	4443396	4434484	9606.ENSP00000358813	9606.ENSP00000256442	0	0	0	0	0.874	0.358	0	0.597	0.964
TOP2A	MELK	4448614	4437455	9606.ENSP00000411532	9606.ENSP00000298048	0	0	0	0	0.935	0	0	0.474	0.964
CENPE	AURKA	4435566	4432988	9606.ENSP00000265148	9606.ENSP00000216911	0	0	0	0	0.887	0.189	0	0.640	0.964
CENPF	DLGAP5	4442771	4434015	9606.ENSP00000355922	9606.ENSP00000247191	0	0	0	0	0.932	0	0	0.477	0.963
KIF4A	CDC20	4444386	4443940	9606.ENSP00000363524	9606.ENSP00000361540	0	0	0	0	0.937	0.078	0	0.417	0.963
NUSAP1	AURKA	4450429	4432988	9606.ENSP00000453403	9606.ENSP00000216911	0	0	0	0	0.940	0	0	0.403	0.963
NUSAP1	PBK	4450429	4449452	9606.ENSP00000453403	9606.ENSP00000428489	0	0	0	0	0.937	0	0	0.441	0.963
PBK	CCNA2	4449452	4436109	9606.ENSP00000428489	9606.ENSP00000274026	0	0	0	0	0.946	0.090	0	0.312	0.963
SPC25	CENPE	4436467	4435566	9606.ENSP00000282074	9606.ENSP00000265148	0	0	0	0	0.567	0	0.900	0.219	0.963
NEK2	CENPF	4442784	4442771	9606.ENSP00000355966	9606.ENSP00000355922	0	0	0	0	0.893	0	0	0.675	0.963
RFC4	FANCD2	4446025	4436734	9606.ENSP00000376272	9606.ENSP00000287647	0	0	0	0	0.359	0.267	0.900	0.320	0.963
NUSAP1	TTK	4450429	4443396	9606.ENSP00000453403	9606.ENSP00000358813	0	0	0	0	0.939	0	0	0.420	0.963
TPX2	NCAPG	4437665	4434176	9606.ENSP00000300403	9606.ENSP00000251496	0	0	0	0	0.942	0	0	0.389	0.963
KPNA2	CCNB1	4449870	4434484	9606.ENSP00000438483	9606.ENSP00000256442	0	0	0	0	0.927	0.283	0	0.363	0.963
CENPW	OIP5	4443084	4433119	9606.ENSP00000357308	9606.ENSP00000220514	0	0	0	0	0.397	0	0.900	0.441	0.963
PRC1	BUB1	4446249	4437860	9606.ENSP00000377793	9606.ENSP00000302530	0	0	0	0	0.922	0.192	0	0.458	0.963
PRC1	BUB1B	4446249	4436731	9606.ENSP00000377793	9606.ENSP00000287598	0	0	0	0	0.928	0.192	0	0.398	0.962
BIRC5	TPX2	4437778	4437665	9606.ENSP00000301633	9606.ENSP00000300403	0	0	0	0	0.932	0	0	0.470	0.962
C7	CFP	4439494	4434012	9606.ENSP00000322061	9606.ENSP00000247153	0	0	0	0	0	0	0.900	0.641	0.962
KIF18B	RACGAP1	4450792	4448310	9606.ENSP00000465992	9606.ENSP00000404190	0	0	0	0	0.426	0.186	0.900	0.293	0.962
TOP2A	KIF2C	4448614	4443901	9606.ENSP00000411532	9606.ENSP00000361298	0	0	0	0	0.940	0	0	0.385	0.962
NUSAP1	RRM2	4450429	4442396	9606.ENSP00000453403	9606.ENSP00000353770	0	0	0	0	0.924	0	0	0.530	0.962
TTK	CENPF	4443396	4442771	9606.ENSP00000358813	9606.ENSP00000355922	0	0	0	0	0.932	0	0	0.474	0.962
PRC1	MAD2L1	4446249	4437296	9606.ENSP00000377793	9606.ENSP00000296509	0	0	0	0	0.893	0.280	0	0.552	0.962
MKI67	CENPF	4443142	4442771	9606.ENSP00000357643	9606.ENSP00000355922	0	0	0	0	0.931	0	0	0.473	0.962
KIF4A	AURKA	4444386	4432988	9606.ENSP00000363524	9606.ENSP00000216911	0	0	0	0	0.921	0.125	0	0.498	0.962
FOXM1	MELK	4441245	4437455	9606.ENSP00000342307	9606.ENSP00000298048	0	0	0	0	0.816	0.112	0	0.789	0.962
CCNE2	CCNA2	4449487	4436109	9606.ENSP00000429089	9606.ENSP00000274026	0	0	0	0.640	0.431	0.168	0.900	0.771	0.962
COLEC10	FCN3	4440388	4435966	9606.ENSP00000332723	9606.ENSP00000270879	0	0	0	0	0.061	0.157	0.900	0.581	0.962
PTTG1	CCNA2	4446209	4436109	9606.ENSP00000377536	9606.ENSP00000274026	0	0	0	0	0.896	0	0	0.641	0.961
CKAP2	NDC80	4444991	4434910	9606.ENSP00000367276	9606.ENSP00000261597	0	0	0	0	0.956	0	0	0.138	0.961
SGOL2	NDC80	4442051	4434910	9606.ENSP00000350447	9606.ENSP00000261597	0	0	0	0	0.519	0	0.900	0.267	0.961
CDC20	MCM6	4443940	4435383	9606.ENSP00000361540	9606.ENSP00000264156	0	0	0	0	0.907	0.127	0	0.568	0.961
NUSAP1	BUB1B	4450429	4436731	9606.ENSP00000453403	9606.ENSP00000287598	0	0	0	0	0.924	0	0	0.510	0.961
NUSAP1	OIP5	4450429	4433119	9606.ENSP00000453403	9606.ENSP00000220514	0	0	0	0	0.871	0	0	0.708	0.961
TPX2	CCNB2	4437665	4436767	9606.ENSP00000300403	9606.ENSP00000288207	0	0	0	0	0.935	0	0	0.426	0.961
CTH	BHMT	4443637	4436127	9606.ENSP00000359976	9606.ENSP00000274353	0.184	0	0	0	0.080	0	0.800	0.771	0.961
PBK	KIF20A	4449452	4446341	9606.ENSP00000428489	9606.ENSP00000378356	0	0	0	0	0.937	0.126	0	0.356	0.961
CENPK	ZWINT	4446586	4444294	9606.ENSP00000379911	9606.ENSP00000363055	0	0	0	0	0.280	0.164	0.900	0.441	0.961
CDCA3	CCNB2	4450021	4436767	9606.ENSP00000442068	9606.ENSP00000288207	0	0	0	0	0.926	0	0	0.494	0.961
MKI67	FOXM1	4443142	4441245	9606.ENSP00000357643	9606.ENSP00000342307	0	0	0	0	0.937	0	0	0.406	0.961
RRM2	CCNA2	4442396	4436109	9606.ENSP00000353770	9606.ENSP00000274026	0	0	0	0	0.927	0	0	0.490	0.961
TOP2A	KIAA0101	4448614	4437621	9606.ENSP00000411532	9606.ENSP00000300035	0	0	0	0	0.949	0	0	0.263	0.961
NUSAP1	NUF2	4450429	4435979	9606.ENSP00000453403	9606.ENSP00000271452	0	0	0	0	0.940	0	0	0.378	0.961
CDK1	SGOL2	4446389	4442051	9606.ENSP00000378699	9606.ENSP00000350447	0	0	0	0	0.420	0	0.900	0.378	0.960
KIF20A	CENPF	4446341	4442771	9606.ENSP00000378356	9606.ENSP00000355922	0	0	0	0	0.927	0	0	0.477	0.960
LPA	CETP	4439432	4432783	9606.ENSP00000321334	9606.ENSP00000200676	0	0	0	0	0.083	0	0.720	0.860	0.960
CDCA3	PBK	4450021	4449452	9606.ENSP00000442068	9606.ENSP00000428489	0	0	0	0	0.938	0	0	0.388	0.960
ECT2	CENPE	4446064	4435566	9606.ENSP00000376457	9606.ENSP00000265148	0	0	0	0	0.937	0.054	0	0.389	0.960
MELK	CCNA2	4437455	4436109	9606.ENSP00000298048	9606.ENSP00000274026	0	0	0	0	0.930	0.186	0	0.360	0.960
C8A	C9	4442465	4435259	9606.ENSP00000354458	9606.ENSP00000263408	0	0	0	0.781	0.341	0.379	0.900	0.576	0.960
APOA5	FGA	4450143	4438214	9606.ENSP00000445002	9606.ENSP00000306361	0	0	0	0	0.551	0	0.900	0.187	0.960
TPX2	CENPE	4437665	4435566	9606.ENSP00000300403	9606.ENSP00000265148	0	0	0	0	0.883	0	0	0.675	0.960
RRM2	MELK	4442396	4437455	9606.ENSP00000353770	9606.ENSP00000298048	0	0	0	0	0.925	0.131	0	0.438	0.960
PBK	NDC80	4449452	4434910	9606.ENSP00000428489	9606.ENSP00000261597	0	0	0	0	0.956	0	0	0.122	0.960
PTTG1	DLGAP5	4446209	4434015	9606.ENSP00000377536	9606.ENSP00000247191	0	0	0	0	0.923	0	0	0.499	0.959
PBK	NCAPG	4449452	4434176	9606.ENSP00000428489	9606.ENSP00000251496	0	0	0	0	0.937	0	0	0.378	0.959
PBK	UBE2C	4449452	4441865	9606.ENSP00000428489	9606.ENSP00000348838	0	0	0	0	0.938	0.183	0	0.258	0.959
PRC1	CCNB2	4446249	4436767	9606.ENSP00000377793	9606.ENSP00000288207	0	0	0	0	0.900	0.191	0	0.542	0.959
CDCA3	TOP2A	4450021	4448614	9606.ENSP00000442068	9606.ENSP00000411532	0	0	0	0	0.943	0	0	0.310	0.959
SRD5A2	AKR1D1	4451219	4433819	9606.ENSP00000477587	9606.ENSP00000242375	0	0	0	0	0.057	0	0.900	0.606	0.959
UBE2C	KIF11	4441865	4434801	9606.ENSP00000348838	9606.ENSP00000260731	0	0	0	0	0.936	0.084	0	0.356	0.959
KIF20A	NDC80	4446341	4434910	9606.ENSP00000378356	9606.ENSP00000261597	0	0	0	0	0.934	0.180	0	0.315	0.959
CKAP2	CCNA2	4444991	4436109	9606.ENSP00000367276	9606.ENSP00000274026	0	0	0	0	0.952	0	0	0.195	0.959
NEK2	DLGAP5	4442784	4434015	9606.ENSP00000355966	9606.ENSP00000247191	0	0	0	0	0.934	0	0	0.400	0.959
KIF20A	NEK2	4446341	4442784	9606.ENSP00000378356	9606.ENSP00000355966	0	0	0	0	0.923	0	0	0.484	0.959
MELK	KIF23	4437455	4434773	9606.ENSP00000298048	9606.ENSP00000260363	0	0	0	0	0.943	0	0	0.319	0.959
RRM2	CCNB2	4442396	4436767	9606.ENSP00000353770	9606.ENSP00000288207	0	0	0	0	0.909	0	0	0.559	0.958
RACGAP1	CCNB2	4448310	4436767	9606.ENSP00000404190	9606.ENSP00000288207	0	0	0	0	0.934	0.085	0	0.369	0.958
CKAP2	KIF11	4444991	4434801	9606.ENSP00000367276	9606.ENSP00000260731	0	0	0	0	0.957	0	0	0.075	0.958
ECT2	ASPM	4446064	4442873	9606.ENSP00000376457	9606.ENSP00000356379	0	0	0	0	0.942	0.084	0	0.287	0.958
PRC1	TTK	4446249	4443396	9606.ENSP00000377793	9606.ENSP00000358813	0	0	0	0	0.947	0.062	0	0.221	0.958
ASPM	AURKA	4442873	4432988	9606.ENSP00000356379	9606.ENSP00000216911	0	0	0	0	0.898	0.272	0	0.484	0.958
CDCA3	UBE2C	4450021	4441865	9606.ENSP00000442068	9606.ENSP00000348838	0	0	0	0	0.929	0	0	0.430	0.957
KIF4A	CCNA2	4444386	4436109	9606.ENSP00000363524	9606.ENSP00000274026	0	0	0	0	0.924	0.150	0	0.389	0.957
PTTG1	BUB1	4446209	4437860	9606.ENSP00000377536	9606.ENSP00000302530	0	0	0	0	0.850	0	0	0.724	0.957
PSMD4	UBE2C	4443212	4441865	9606.ENSP00000357879	9606.ENSP00000348838	0	0	0	0	0.084	0.441	0.900	0.258	0.957
CDC20	TPX2	4443940	4437665	9606.ENSP00000361540	9606.ENSP00000300403	0	0	0	0	0.922	0	0	0.473	0.957
ECT2	CDC20	4446064	4443940	9606.ENSP00000376457	9606.ENSP00000361540	0	0	0	0	0.938	0	0	0.348	0.957
ESR1	HSPB1	4448358	4434059	9606.ENSP00000405330	9606.ENSP00000248553	0	0	0	0	0	0.336	0.900	0.414	0.957
PRC1	ECT2	4446249	4446064	9606.ENSP00000377793	9606.ENSP00000376457	0	0	0	0	0.916	0	0	0.505	0.957
CKAP2	TTK	4444991	4443396	9606.ENSP00000367276	9606.ENSP00000358813	0	0	0	0	0.957	0	0	0.054	0.957
RRM2	UBE2C	4442396	4441865	9606.ENSP00000353770	9606.ENSP00000348838	0	0	0	0	0.920	0.064	0	0.474	0.957
CDK1	MKI67	4446389	4443142	9606.ENSP00000378699	9606.ENSP00000357643	0	0	0	0	0.841	0.379	0	0.599	0.957
CKAP2	ASPM	4444991	4442873	9606.ENSP00000367276	9606.ENSP00000356379	0	0	0	0	0.947	0	0	0.227	0.957
CENPK	BIRC5	4446586	4437778	9606.ENSP00000379911	9606.ENSP00000301633	0	0	0	0	0.521	0	0.900	0.193	0.957
C8A	C6	4442465	4435261	9606.ENSP00000354458	9606.ENSP00000263413	0	0	0	0.812	0.570	0	0.900	0.281	0.957
CDK1	EZH2	4446389	4439336	9606.ENSP00000378699	9606.ENSP00000320147	0	0	0	0	0.682	0.390	0	0.790	0.956
PLG	IGF1	4438461	4437883	9606.ENSP00000308938	9606.ENSP00000302665	0	0	0	0	0.109	0	0.900	0.547	0.956
C8B	C9	4443704	4435259	9606.ENSP00000360281	9606.ENSP00000263408	0	0	0	0.739	0.530	0	0.900	0.483	0.956
TPX2	NDC80	4437665	4434910	9606.ENSP00000300403	9606.ENSP00000261597	0	0	0	0	0.927	0	0	0.429	0.956
KIF2C	DLGAP5	4443901	4434015	9606.ENSP00000361298	9606.ENSP00000247191	0	0	0	0	0.903	0.082	0	0.545	0.956
KIAA0101	CCNA2	4437621	4436109	9606.ENSP00000300035	9606.ENSP00000274026	0	0	0	0	0.949	0	0	0.166	0.956
CDK1	CKAP2	4446389	4444991	9606.ENSP00000378699	9606.ENSP00000367276	0	0	0	0	0.948	0	0	0.179	0.956
RACGAP1	BUB1B	4448310	4436731	9606.ENSP00000404190	9606.ENSP00000287598	0	0	0	0	0.925	0	0	0.443	0.956
MAD2L1	DLGAP5	4437296	4434015	9606.ENSP00000296509	9606.ENSP00000247191	0	0	0	0	0.931	0	0	0.400	0.956
TPX2	CCNA2	4437665	4436109	9606.ENSP00000300403	9606.ENSP00000274026	0	0	0	0	0.927	0	0	0.417	0.956
MKI67	CCNA2	4443142	4436109	9606.ENSP00000357643	9606.ENSP00000274026	0	0	0	0	0.922	0	0	0.444	0.955
NEK2	CCNB1	4442784	4434484	9606.ENSP00000355966	9606.ENSP00000256442	0	0	0	0	0.899	0	0	0.571	0.955
ANLN	KIF11	4435644	4434801	9606.ENSP00000265748	9606.ENSP00000260731	0	0	0	0	0.910	0.080	0	0.499	0.955
TOP2A	NEK2	4448614	4442784	9606.ENSP00000411532	9606.ENSP00000355966	0	0	0	0	0.923	0	0	0.450	0.955
KIF2C	UBE2C	4443901	4441865	9606.ENSP00000361298	9606.ENSP00000348838	0	0	0	0	0.919	0.084	0	0.443	0.955
FOXM1	AURKA	4441245	4432988	9606.ENSP00000342307	9606.ENSP00000216911	0	0	0	0	0.818	0	0	0.764	0.955
KIF20A	TTK	4446341	4443396	9606.ENSP00000378356	9606.ENSP00000358813	0	0	0	0	0.922	0.079	0	0.427	0.955
CYP8B1	AKR1D1	4439232	4433819	9606.ENSP00000318867	9606.ENSP00000242375	0	0	0	0	0.087	0	0.900	0.547	0.955
CYP2A6	NAT2	4437722	4436677	9606.ENSP00000301141	9606.ENSP00000286479	0	0	0	0	0.063	0	0.900	0.560	0.955
CENPF	NCAPG	4442771	4434176	9606.ENSP00000355922	9606.ENSP00000251496	0	0	0	0	0.922	0	0	0.446	0.955
PRC1	AURKA	4446249	4432988	9606.ENSP00000377793	9606.ENSP00000216911	0	0	0	0	0.927	0.055	0	0.402	0.955
CDC20	KIAA0101	4443940	4437621	9606.ENSP00000361540	9606.ENSP00000300035	0	0	0	0	0.941	0	0	0.272	0.955
ESR1	ATAD2	4448358	4436722	9606.ENSP00000405330	9606.ENSP00000287394	0	0	0	0	0	0.387	0.900	0.313	0.954
KIF20A	ECT2	4446341	4446064	9606.ENSP00000378356	9606.ENSP00000376457	0	0	0	0	0.866	0.083	0	0.655	0.954
PBK	RRM2	4449452	4442396	9606.ENSP00000428489	9606.ENSP00000353770	0	0	0	0	0.936	0	0	0.311	0.954
CDKN3	CCNB1	4440665	4434484	9606.ENSP00000335357	9606.ENSP00000256442	0	0	0	0	0.868	0.185	0	0.607	0.954
CENPL	NUF2	4441841	4435979	9606.ENSP00000348527	9606.ENSP00000271452	0	0	0	0	0.171	0	0.900	0.492	0.954
HMMR	LYVE1	4446202	4434461	9606.ENSP00000377492	9606.ENSP00000256178	0	0	0	0	0	0	0.900	0.563	0.954
PRC1	CCNA2	4446249	4436109	9606.ENSP00000377793	9606.ENSP00000274026	0	0	0	0	0.928	0.341	0	0.122	0.954
NUSAP1	BIRC5	4450429	4437778	9606.ENSP00000453403	9606.ENSP00000301633	0	0	0	0	0.910	0	0	0.517	0.954
RRM2	CCNB1	4442396	4434484	9606.ENSP00000353770	9606.ENSP00000256442	0	0	0	0	0.899	0	0	0.567	0.954
MCM8	MCM6	4445128	4435383	9606.ENSP00000368164	9606.ENSP00000264156	0	0	0	0.666	0.177	0.305	0.900	0.779	0.953
RDH16	CYP26A1	4446780	4433297	9606.ENSP00000381206	9606.ENSP00000224356	0	0	0	0	0.053	0.082	0.900	0.524	0.953
STIL	ASPM	4443830	4442873	9606.ENSP00000360944	9606.ENSP00000356379	0	0	0	0	0.778	0	0	0.799	0.953
MKI67	RRM2	4443142	4442396	9606.ENSP00000357643	9606.ENSP00000353770	0	0	0	0	0.923	0	0	0.426	0.953
CXCL2	CCL19	4449392	4438451	9606.ENSP00000427279	9606.ENSP00000308815	0	0	0	0	0.061	0	0.900	0.545	0.953
MELK	NCAPG	4437455	4434176	9606.ENSP00000298048	9606.ENSP00000251496	0	0	0	0	0.925	0	0	0.400	0.953
HGFAC	HGF	4449187	4433227	9606.ENSP00000421801	9606.ENSP00000222390	0	0	0	0.627	0.061	0.379	0.900	0.676	0.952
CYP1A2	CYP3A4	4441211	4440831	9606.ENSP00000342007	9606.ENSP00000337915	0	0	0.442	0.604	0.139	0	0.900	0.935	0.952
PBK	TPX2	4449452	4437665	9606.ENSP00000428489	9606.ENSP00000300403	0	0	0	0	0.927	0.063	0	0.354	0.952
CKAP2	DLGAP5	4444991	4434015	9606.ENSP00000367276	9606.ENSP00000247191	0	0	0	0	0.941	0	0	0.216	0.952
ECT2	CCNA2	4446064	4436109	9606.ENSP00000376457	9606.ENSP00000274026	0	0	0	0	0.936	0.104	0	0.243	0.952
NUSAP1	KIF2C	4450429	4443901	9606.ENSP00000453403	9606.ENSP00000361298	0	0	0	0	0.905	0	0	0.516	0.952
CDK1	KIAA0101	4446389	4437621	9606.ENSP00000378699	9606.ENSP00000300035	0	0	0	0	0.942	0	0	0.207	0.952
MMP12	PLG	4450601	4438461	9606.ENSP00000458585	9606.ENSP00000308938	0	0	0	0	0.063	0	0.900	0.536	0.952
TTK	MKI67	4443396	4443142	9606.ENSP00000358813	9606.ENSP00000357643	0	0	0	0	0.937	0	0	0.259	0.951
CENPF	SPC25	4442771	4436467	9606.ENSP00000355922	9606.ENSP00000282074	0	0	0	0	0.427	0	0.900	0.225	0.951
TTK	AURKA	4443396	4432988	9606.ENSP00000358813	9606.ENSP00000216911	0	0	0	0.626	0.914	0.265	0	0.706	0.951
NUSAP1	CKAP2	4450429	4444991	9606.ENSP00000453403	9606.ENSP00000367276	0	0	0	0	0.929	0	0	0.344	0.951
MKI67	BUB1B	4443142	4436731	9606.ENSP00000357643	9606.ENSP00000287598	0	0	0	0	0.920	0	0	0.406	0.951
KIF2C	TTK	4443901	4443396	9606.ENSP00000361298	9606.ENSP00000358813	0	0	0	0	0.911	0.079	0	0.452	0.951
MASP2	FCN2	4447034	4436933	9606.ENSP00000383690	9606.ENSP00000291744	0	0	0	0	0.061	0.454	0	0.913	0.951
KIF20A	ASPM	4446341	4442873	9606.ENSP00000378356	9606.ENSP00000356379	0	0	0	0	0.914	0.086	0	0.430	0.951
PBK	CENPF	4449452	4442771	9606.ENSP00000428489	9606.ENSP00000355922	0	0	0	0	0.917	0	0	0.420	0.950
TTK	BIRC5	4443396	4437778	9606.ENSP00000358813	9606.ENSP00000301633	0	0	0	0	0.918	0	0	0.416	0.950
HMMR	ASPM	4446202	4442873	9606.ENSP00000377492	9606.ENSP00000356379	0	0	0	0	0.931	0	0	0.297	0.950
CYP2C9	CYP4F2	4434798	4433177	9606.ENSP00000260682	9606.ENSP00000221700	0	0	0.446	0.590	0.107	0	0.900	0.865	0.950
TOP2A	BIRC5	4448614	4437778	9606.ENSP00000411532	9606.ENSP00000301633	0	0	0	0	0.883	0	0	0.589	0.950
KIF4A	MELK	4444386	4437455	9606.ENSP00000363524	9606.ENSP00000298048	0	0	0	0	0.926	0	0	0.356	0.950
MCM3	CDC20	4451546	4443940	9606.ENSP00000480987	9606.ENSP00000361540	0	0	0	0	0.886	0.127	0	0.540	0.950
NCAPG	AURKA	4434176	4432988	9606.ENSP00000251496	9606.ENSP00000216911	0	0	0	0	0.898	0.263	0	0.372	0.949
MCM8	CCNA2	4445128	4436109	9606.ENSP00000368164	9606.ENSP00000274026	0	0	0	0	0.267	0.182	0.900	0.252	0.949
BIRC5	DLGAP5	4437778	4434015	9606.ENSP00000301633	9606.ENSP00000247191	0	0	0	0	0.913	0	0	0.440	0.949
RRM2	DLGAP5	4442396	4434015	9606.ENSP00000353770	9606.ENSP00000247191	0	0	0	0	0.913	0	0	0.441	0.949
CYP3A4	CYP2A6	4440831	4437722	9606.ENSP00000337915	9606.ENSP00000301141	0	0	0.440	0.633	0.140	0	0.900	0.904	0.949
CENPF	CCNA2	4442771	4436109	9606.ENSP00000355922	9606.ENSP00000274026	0	0	0	0	0.908	0	0	0.473	0.949
TDO2	KMO	4450131	4442693	9606.ENSP00000444788	9606.ENSP00000355517	0.180	0	0	0	0.115	0	0	0.935	0.949
PBK	NUF2	4449452	4435979	9606.ENSP00000428489	9606.ENSP00000271452	0	0	0	0	0.919	0	0	0.401	0.949
CDK1	MCM8	4446389	4445128	9606.ENSP00000378699	9606.ENSP00000368164	0	0	0	0	0.202	0.157	0.900	0.342	0.949
TPX2	NUF2	4437665	4435979	9606.ENSP00000300403	9606.ENSP00000271452	0	0	0	0	0.899	0	0	0.511	0.949
ASPM	MELK	4442873	4437455	9606.ENSP00000356379	9606.ENSP00000298048	0	0	0	0	0.923	0.064	0	0.346	0.949
CENPL	CENPE	4441841	4435566	9606.ENSP00000348527	9606.ENSP00000265148	0	0	0	0	0.125	0	0.900	0.471	0.949
TPX2	BUB1B	4437665	4436731	9606.ENSP00000300403	9606.ENSP00000287598	0	0	0	0	0.902	0	0	0.500	0.949
KIF20A	PTTG1	4446341	4446209	9606.ENSP00000378356	9606.ENSP00000377536	0	0	0	0	0.917	0	0	0.404	0.948
EZH2	EGR1	4439336	4433758	9606.ENSP00000320147	9606.ENSP00000239938	0	0	0	0	0.051	0.233	0.900	0.377	0.948
CENPF	RRM2	4442771	4442396	9606.ENSP00000355922	9606.ENSP00000353770	0	0	0	0	0.915	0	0	0.423	0.948
CYR61	IGFBP3	4448043	4445494	9606.ENSP00000398736	9606.ENSP00000370473	0	0	0	0	0.213	0	0.900	0.397	0.948
KIF20A	RRM2	4446341	4442396	9606.ENSP00000378356	9606.ENSP00000353770	0	0	0	0	0.927	0	0	0.317	0.948
KIF4A	BIRC5	4444386	4437778	9606.ENSP00000363524	9606.ENSP00000301633	0	0	0	0	0.907	0	0	0.471	0.948
MAD2L1	KIF23	4437296	4434773	9606.ENSP00000296509	9606.ENSP00000260363	0	0	0	0	0.894	0.261	0	0.391	0.948
CKAP2	CENPE	4444991	4435566	9606.ENSP00000367276	9606.ENSP00000265148	0	0	0	0	0.937	0	0	0.211	0.948
CYP2C8	CYP3A4	4443714	4440831	9606.ENSP00000360317	9606.ENSP00000337915	0	0	0.444	0.643	0.138	0	0.900	0.925	0.948
ECT2	KIF11	4446064	4434801	9606.ENSP00000376457	9606.ENSP00000260731	0	0	0	0	0.921	0.054	0	0.356	0.948
UBE2C	FOXM1	4441865	4441245	9606.ENSP00000348838	9606.ENSP00000342307	0	0	0	0	0.830	0.085	0	0.697	0.948
CDCA3	ASPM	4450021	4442873	9606.ENSP00000442068	9606.ENSP00000356379	0	0	0	0	0.930	0	0	0.292	0.948
CYP3A4	CYP2B6	4440831	4439703	9606.ENSP00000337915	9606.ENSP00000324648	0	0	0.445	0.637	0.117	0	0.900	0.927	0.948
RRM2	BUB1	4442396	4437860	9606.ENSP00000353770	9606.ENSP00000302530	0	0	0	0	0.913	0	0	0.424	0.948
CDC20	MSH2	4443940	4433580	9606.ENSP00000361540	9606.ENSP00000233146	0	0	0	0	0.231	0.929	0	0.108	0.947
PBK	ASPM	4449452	4442873	9606.ENSP00000428489	9606.ENSP00000356379	0	0	0	0	0.925	0.064	0	0.312	0.947
RFC4	MAD2L1	4446025	4437296	9606.ENSP00000376272	9606.ENSP00000296509	0	0	0	0	0.919	0.086	0	0.350	0.947
DEPDC1	TOP2A	4448643	4448614	9606.ENSP00000412292	9606.ENSP00000411532	0	0	0	0	0.940	0	0	0.158	0.947
DEPDC1	DLGAP5	4448643	4434015	9606.ENSP00000412292	9606.ENSP00000247191	0	0	0	0	0.923	0	0	0.338	0.947
KIF20A	FOXM1	4446341	4441245	9606.ENSP00000378356	9606.ENSP00000342307	0	0	0	0	0.844	0.050	0	0.673	0.947
MELK	BUB1B	4437455	4436731	9606.ENSP00000298048	9606.ENSP00000287598	0	0	0	0	0.907	0.056	0	0.446	0.947
KIF2C	NEK2	4443901	4442784	9606.ENSP00000361298	9606.ENSP00000355966	0	0	0	0	0.896	0	0	0.510	0.947
PTTG1	TPX2	4446209	4437665	9606.ENSP00000377536	9606.ENSP00000300403	0	0	0	0	0.913	0	0	0.410	0.946
CENPK	CCNB1	4446586	4434484	9606.ENSP00000379911	9606.ENSP00000256442	0	0	0	0	0.482	0	0.900	0.058	0.946
ASPM	CCNB2	4442873	4436767	9606.ENSP00000356379	9606.ENSP00000288207	0	0	0	0	0.909	0.063	0	0.423	0.946
CENPF	CENPL	4442771	4441841	9606.ENSP00000355922	9606.ENSP00000348527	0	0	0	0	0.155	0	0.900	0.422	0.946
CENPK	CDC20	4446586	4443940	9606.ENSP00000379911	9606.ENSP00000361540	0	0	0	0	0.377	0	0.900	0.203	0.946
PTTG1	BIRC5	4446209	4437778	9606.ENSP00000377536	9606.ENSP00000301633	0	0	0	0	0.902	0	0	0.476	0.946
ECT2	MELK	4446064	4437455	9606.ENSP00000376457	9606.ENSP00000298048	0	0	0	0	0.924	0.064	0	0.301	0.946
RRM2	NCAPG	4442396	4434176	9606.ENSP00000353770	9606.ENSP00000251496	0	0	0	0	0.925	0	0	0.293	0.945
CDKN3	AURKA	4440665	4432988	9606.ENSP00000335357	9606.ENSP00000216911	0	0	0	0	0.901	0.194	0	0.360	0.945
CENPK	CCNB2	4446586	4436767	9606.ENSP00000379911	9606.ENSP00000288207	0	0	0	0	0.402	0	0.900	0.161	0.945
ACSL4	ACADL	4440986	4433600	9606.ENSP00000339787	9606.ENSP00000233710	0.051	0	0	0	0.137	0.087	0.900	0.381	0.945
KIF4A	NCAPG	4444386	4434176	9606.ENSP00000363524	9606.ENSP00000251496	0	0	0	0	0.890	0.064	0	0.510	0.945
HMMR	STAB2	4446202	4445802	9606.ENSP00000377492	9606.ENSP00000373539	0	0	0	0	0	0	0.900	0.474	0.945
SGOL2	SPC25	4442051	4436467	9606.ENSP00000350447	9606.ENSP00000282074	0	0	0	0	0.336	0	0.900	0.243	0.945
UBE2C	KIAA0101	4441865	4437621	9606.ENSP00000348838	9606.ENSP00000300035	0	0	0	0	0.937	0	0	0.172	0.945
DEPDC1	KIF11	4448643	4434801	9606.ENSP00000412292	9606.ENSP00000260731	0	0	0	0	0.939	0	0	0.124	0.945
CKAP2	CDC20	4444991	4443940	9606.ENSP00000367276	9606.ENSP00000361540	0	0	0	0	0.934	0	0	0.185	0.944
KIF4A	CCNB1	4444386	4434484	9606.ENSP00000363524	9606.ENSP00000256442	0	0	0	0	0.888	0.150	0	0.463	0.944
TTK	TPX2	4443396	4437665	9606.ENSP00000358813	9606.ENSP00000300403	0	0	0	0	0.908	0	0	0.413	0.944
CYP2C8	CYP4A11	4443714	4438655	9606.ENSP00000360317	9606.ENSP00000311095	0	0	0.444	0.586	0.113	0	0.900	0.682	0.944
PRC1	NDC80	4446249	4434910	9606.ENSP00000377793	9606.ENSP00000261597	0	0	0	0	0.934	0	0	0.190	0.944
BIRC5	NCAPG	4437778	4434176	9606.ENSP00000301633	9606.ENSP00000251496	0	0	0	0	0.891	0.262	0	0.358	0.944
TOP2A	FOXM1	4448614	4441245	9606.ENSP00000411532	9606.ENSP00000342307	0	0	0	0	0.844	0.379	0	0.471	0.944
NUSAP1	NEK2	4450429	4442784	9606.ENSP00000453403	9606.ENSP00000355966	0	0	0	0	0.922	0	0	0.322	0.944
CTH	SDS	4443637	4434551	9606.ENSP00000359976	9606.ENSP00000257549	0.165	0	0	0	0.081	0	0.800	0.680	0.944
DEPDC1	CENPF	4448643	4442771	9606.ENSP00000412292	9606.ENSP00000355922	0	0	0	0	0.919	0	0	0.342	0.944
E2F8	CCNA2	4451562	4436109	9606.ENSP00000481103	9606.ENSP00000274026	0	0	0	0	0.820	0.169	0	0.656	0.944
CYP4A11	CYP2A6	4438655	4437722	9606.ENSP00000311095	9606.ENSP00000301141	0	0	0.442	0.573	0.135	0	0.900	0.605	0.944
ESR1	CXCL12	4448358	4446453	9606.ENSP00000405330	9606.ENSP00000379140	0	0	0	0	0	0	0.900	0.472	0.944
CENPF	TPX2	4442771	4437665	9606.ENSP00000355922	9606.ENSP00000300403	0	0	0	0	0.891	0	0	0.510	0.944
GPC3	DCN	4446259	4432629	9606.ENSP00000377836	9606.ENSP00000052754	0	0	0	0	0.061	0.064	0.900	0.429	0.943
KIAA0101	KIF11	4437621	4434801	9606.ENSP00000300035	9606.ENSP00000260731	0	0	0	0	0.935	0	0	0.163	0.943
KIF20A	ANLN	4446341	4435644	9606.ENSP00000378356	9606.ENSP00000265748	0	0	0	0	0.847	0.157	0	0.599	0.943
CYP2B6	CYP4A11	4439703	4438655	9606.ENSP00000324648	9606.ENSP00000311095	0	0	0.440	0.577	0.080	0	0.900	0.682	0.943
KIAA0101	CCNB2	4437621	4436767	9606.ENSP00000300035	9606.ENSP00000288207	0	0	0	0	0.936	0	0	0.136	0.943
CYP2A7	CYP2A6	4437723	4437722	9606.ENSP00000301146	9606.ENSP00000301141	0	0	0.449	0.986	0.824	0.685	0	0.708	0.943
TOP2A	MAD2L1	4448614	4437296	9606.ENSP00000411532	9606.ENSP00000296509	0	0	0	0	0.891	0	0	0.498	0.943
CYP4A11	CYP2C9	4438655	4434798	9606.ENSP00000311095	9606.ENSP00000260682	0	0	0.445	0.591	0.115	0	0.900	0.660	0.943
NEK2	CENPE	4442784	4435566	9606.ENSP00000355966	9606.ENSP00000265148	0	0	0	0	0.881	0	0	0.532	0.942
CENPK	KIF2C	4446586	4443901	9606.ENSP00000379911	9606.ENSP00000361298	0	0	0	0	0.321	0	0.900	0.220	0.942
KIF4A	NDC80	4444386	4434910	9606.ENSP00000363524	9606.ENSP00000261597	0	0	0	0	0.895	0.180	0	0.381	0.942
KIF2C	ASPM	4443901	4442873	9606.ENSP00000361298	9606.ENSP00000356379	0	0	0	0	0.915	0.086	0	0.321	0.942
MCM8	CCNB1	4445128	4434484	9606.ENSP00000368164	9606.ENSP00000256442	0	0	0	0	0.183	0.182	0.900	0.244	0.942
NEK2	BIRC5	4442784	4437778	9606.ENSP00000355966	9606.ENSP00000301633	0	0	0	0	0.893	0	0	0.479	0.942
TOP2A	PRC1	4448614	4446249	9606.ENSP00000411532	9606.ENSP00000377793	0	0	0	0	0.915	0.186	0	0.229	0.942
CDCA3	KIF20A	4450021	4446341	9606.ENSP00000442068	9606.ENSP00000378356	0	0	0	0	0.896	0	0	0.473	0.942
KIF4A	UBE2C	4444386	4441865	9606.ENSP00000363524	9606.ENSP00000348838	0	0	0	0	0.905	0.084	0	0.380	0.941
CENPL	NDC80	4441841	4434910	9606.ENSP00000348527	9606.ENSP00000261597	0	0	0	0	0.147	0	0.900	0.366	0.941
MCM3	KIF11	4451546	4434801	9606.ENSP00000480987	9606.ENSP00000260731	0	0	0	0	0.927	0	0	0.226	0.941
IGF1	DCN	4437883	4432629	9606.ENSP00000302665	9606.ENSP00000052754	0	0	0	0	0.124	0	0.800	0.695	0.941
KPNA2	CCNB2	4449870	4436767	9606.ENSP00000438483	9606.ENSP00000288207	0	0	0	0	0.902	0.283	0	0.231	0.941
MCM3	KIF23	4451546	4434773	9606.ENSP00000480987	9606.ENSP00000260363	0	0	0	0	0.930	0	0	0.192	0.941
MKI67	ASPM	4443142	4442873	9606.ENSP00000357643	9606.ENSP00000356379	0	0	0	0	0.927	0	0	0.225	0.941
RRM2	TPX2	4442396	4437665	9606.ENSP00000353770	9606.ENSP00000300403	0	0	0	0	0.923	0	0	0.265	0.941
PBK	KIF2C	4449452	4443901	9606.ENSP00000428489	9606.ENSP00000361298	0	0	0	0	0.913	0.126	0	0.270	0.940
FOSB	EGR1	4433953	4433758	9606.ENSP00000245919	9606.ENSP00000239938	0	0	0	0	0.754	0.073	0	0.758	0.940
GPC3	BGN	4446259	4439914	9606.ENSP00000377836	9606.ENSP00000327336	0	0	0	0	0.065	0.064	0.900	0.400	0.940
SGOL2	CCNB2	4442051	4436767	9606.ENSP00000350447	9606.ENSP00000288207	0	0	0	0	0.328	0	0.900	0.186	0.940
TOP2A	CKAP2	4448614	4444991	9606.ENSP00000411532	9606.ENSP00000367276	0	0	0	0	0.933	0	0	0.133	0.940
BUB1B	KIF23	4436731	4434773	9606.ENSP00000287598	9606.ENSP00000260363	0	0	0	0	0.891	0.185	0	0.375	0.940
MELK	KIF11	4437455	4434801	9606.ENSP00000298048	9606.ENSP00000260731	0	0	0	0	0.907	0	0	0.378	0.940
ENO3	PCK1	4439661	4439313	9606.ENSP00000324105	9606.ENSP00000319814	0	0	0	0	0	0	0.900	0.428	0.940
CYP3A4	CYP4A11	4440831	4438655	9606.ENSP00000337915	9606.ENSP00000311095	0	0	0.447	0.685	0.116	0	0.900	0.765	0.939
ZWINT	SGOL2	4444294	4442051	9606.ENSP00000363055	9606.ENSP00000350447	0	0	0	0	0.187	0	0.900	0.315	0.939
BIRC5	MELK	4437778	4437455	9606.ENSP00000301633	9606.ENSP00000298048	0	0	0	0	0.896	0.085	0	0.413	0.939
CDCA3	KIAA0101	4450021	4437621	9606.ENSP00000442068	9606.ENSP00000300035	0	0	0	0	0.868	0	0	0.561	0.939
CYP1A2	CYP4A11	4441211	4438655	9606.ENSP00000342007	9606.ENSP00000311095	0	0	0.438	0.575	0.077	0	0.900	0.583	0.939
CENPK	SPC25	4446586	4436467	9606.ENSP00000379911	9606.ENSP00000282074	0	0	0	0	0.416	0	0.900	0	0.939
PTTG1	CENPF	4446209	4442771	9606.ENSP00000377536	9606.ENSP00000355922	0	0	0	0	0.856	0	0	0.592	0.939
BUB1	ANLN	4437860	4435644	9606.ENSP00000302530	9606.ENSP00000265748	0	0	0	0	0.913	0	0	0.328	0.939
MELK	NDC80	4437455	4434910	9606.ENSP00000298048	9606.ENSP00000261597	0	0	0	0	0.937	0	0	0.070	0.939
COLEC11	FCN2	4448620	4436933	9606.ENSP00000411770	9606.ENSP00000291744	0	0	0	0.586	0.062	0.157	0.900	0.735	0.939
SGOL2	CENPL	4442051	4441841	9606.ENSP00000350447	9606.ENSP00000348527	0	0	0	0	0.117	0	0.900	0.373	0.939
FGA	C9	4438214	4435259	9606.ENSP00000306361	9606.ENSP00000263408	0	0	0	0	0.922	0	0	0.243	0.938
RRM2	BIRC5	4442396	4437778	9606.ENSP00000353770	9606.ENSP00000301633	0	0	0	0	0.884	0	0	0.491	0.938
CDCA3	BIRC5	4450021	4437778	9606.ENSP00000442068	9606.ENSP00000301633	0	0	0	0	0.902	0	0	0.397	0.938
TTK	RRM2	4443396	4442396	9606.ENSP00000358813	9606.ENSP00000353770	0	0	0	0	0.917	0	0	0.287	0.938
CCNE2	AURKA	4449487	4432988	9606.ENSP00000429089	9606.ENSP00000216911	0	0	0	0	0.275	0.879	0	0.354	0.938
FOXM1	BUB1B	4441245	4436731	9606.ENSP00000342307	9606.ENSP00000287598	0	0	0	0	0.816	0.085	0	0.665	0.938
SGOL2	BIRC5	4442051	4437778	9606.ENSP00000350447	9606.ENSP00000301633	0	0	0	0	0.352	0	0.900	0.116	0.937
RACGAP1	AURKA	4448310	4432988	9606.ENSP00000404190	9606.ENSP00000216911	0	0	0	0	0.874	0	0	0.523	0.937
ALDH6A1	AGXT2	4450308	4433532	9606.ENSP00000450436	9606.ENSP00000231420	0	0.037	0	0	0.070	0	0.900	0.385	0.937
CYP2C8	CYP4F2	4443714	4433177	9606.ENSP00000360317	9606.ENSP00000221700	0	0	0.445	0.581	0.085	0	0.900	0.518	0.937
UBE2C	MELK	4441865	4437455	9606.ENSP00000348838	9606.ENSP00000298048	0	0	0	0	0.890	0.079	0	0.428	0.937
MELK	MAD2L1	4437455	4437296	9606.ENSP00000298048	9606.ENSP00000296509	0	0	0	0	0.901	0	0	0.377	0.936
PTTG1	NCAPG	4446209	4434176	9606.ENSP00000377536	9606.ENSP00000251496	0	0	0	0	0.902	0	0	0.375	0.936
RRM2	KIAA0101	4442396	4437621	9606.ENSP00000353770	9606.ENSP00000300035	0	0	0	0	0.918	0	0	0.249	0.936
CENPL	BUB1B	4441841	4436731	9606.ENSP00000348527	9606.ENSP00000287598	0	0	0	0	0.175	0	0.900	0.290	0.936
PTGS2	CYP2B6	4442894	4439703	9606.ENSP00000356438	9606.ENSP00000324648	0	0	0	0	0.055	0	0.900	0.384	0.936
MCM3	RRM2	4451546	4442396	9606.ENSP00000480987	9606.ENSP00000353770	0	0	0	0	0.908	0	0	0.332	0.936
IGLL5	FCGR2B	4449581	4442151	9606.ENSP00000431254	9606.ENSP00000351497	0	0	0	0	0.210	0	0.900	0.258	0.936
NUSAP1	MELK	4450429	4437455	9606.ENSP00000453403	9606.ENSP00000298048	0	0	0	0	0.873	0	0	0.520	0.936
ASPM	CDKN3	4442873	4440665	9606.ENSP00000356379	9606.ENSP00000335357	0	0	0	0	0.897	0.094	0	0.369	0.936
PSMD4	CCNA2	4443212	4436109	9606.ENSP00000357879	9606.ENSP00000274026	0	0	0	0	0	0.349	0.900	0.100	0.936
PTGS2	CYP2C9	4442894	4434798	9606.ENSP00000356438	9606.ENSP00000260682	0	0	0	0	0.055	0	0.900	0.377	0.936
HMMR	NCAPG	4446202	4434176	9606.ENSP00000377492	9606.ENSP00000251496	0	0	0	0	0.929	0	0	0.136	0.936
CENPK	SGOL2	4446586	4442051	9606.ENSP00000379911	9606.ENSP00000350447	0	0	0	0	0.369	0	0.900	0.076	0.936
KIAA0101	BUB1B	4437621	4436731	9606.ENSP00000300035	9606.ENSP00000287598	0	0	0	0	0.927	0	0	0.164	0.936
PTTG1	MAD2L1	4446209	4437296	9606.ENSP00000377536	9606.ENSP00000296509	0	0	0	0	0.832	0	0	0.636	0.936
RRM2	MAD2L1	4442396	4437296	9606.ENSP00000353770	9606.ENSP00000296509	0	0	0	0	0.888	0	0	0.456	0.936
PBK	HMMR	4449452	4446202	9606.ENSP00000428489	9606.ENSP00000377492	0	0	0	0	0.911	0	0	0.311	0.936
CYP2B6	CYP4F2	4439703	4433177	9606.ENSP00000324648	9606.ENSP00000221700	0	0	0.443	0.597	0.079	0	0.900	0.515	0.936
C8B	C6	4443704	4435261	9606.ENSP00000360281	9606.ENSP00000263413	0	0	0	0.785	0.321	0	0.900	0.430	0.935
FOXM1	TPX2	4441245	4437665	9606.ENSP00000342307	9606.ENSP00000300403	0	0	0	0	0.903	0	0	0.359	0.935
PBK	PTTG1	4449452	4446209	9606.ENSP00000428489	9606.ENSP00000377536	0	0	0	0	0.908	0	0	0.318	0.935
LCAT	PON1	4435353	4433224	9606.ENSP00000264005	9606.ENSP00000222381	0	0	0	0	0.065	0	0.720	0.772	0.935
KIF2C	RRM2	4443901	4442396	9606.ENSP00000361298	9606.ENSP00000353770	0	0	0	0	0.915	0	0	0.256	0.934
MAD2L1	MCM6	4437296	4435383	9606.ENSP00000296509	9606.ENSP00000264156	0	0	0	0	0.863	0.125	0	0.493	0.934
DEPDC1	BUB1B	4448643	4436731	9606.ENSP00000412292	9606.ENSP00000287598	0	0	0	0	0.916	0	0	0.246	0.934
CDK1	FEN1	4446389	4438133	9606.ENSP00000378699	9606.ENSP00000305480	0	0	0	0	0.849	0.362	0	0.374	0.934
IL33	TSLP	4445550	4440990	9606.ENSP00000370842	9606.ENSP00000339804	0	0	0	0	0	0	0	0.934	0.934
KIF20A	KIAA0101	4446341	4437621	9606.ENSP00000378356	9606.ENSP00000300035	0	0	0	0	0.919	0	0	0.217	0.934
TPX2	KIF23	4437665	4434773	9606.ENSP00000300403	9606.ENSP00000260363	0	0	0	0	0.870	0	0	0.514	0.934
ECT2	ANLN	4446064	4435644	9606.ENSP00000376457	9606.ENSP00000265748	0	0	0	0	0.643	0	0	0.824	0.934
E2F8	RRM2	4451562	4442396	9606.ENSP00000481103	9606.ENSP00000353770	0	0	0	0	0.904	0	0	0.339	0.934
CYP2B6	CYP26A1	4439703	4433297	9606.ENSP00000324648	9606.ENSP00000224356	0	0	0.429	0.568	0	0	0.900	0.492	0.934
BGN	DCN	4439914	4432629	9606.ENSP00000327336	9606.ENSP00000052754	0	0	0.431	0.951	0.314	0	0.900	0.955	0.933
KIAA0101	DLGAP5	4437621	4434015	9606.ENSP00000300035	9606.ENSP00000247191	0	0	0	0	0.893	0	0	0.400	0.933
CENPK	OIP5	4446586	4433119	9606.ENSP00000379911	9606.ENSP00000220514	0	0	0	0	0.364	0	0.900	0	0.933
DTL	NCAPG	4442781	4434176	9606.ENSP00000355958	9606.ENSP00000251496	0	0	0	0	0.930	0	0	0.081	0.933
SGOL2	CENPU	4442051	4436429	9606.ENSP00000350447	9606.ENSP00000281453	0	0	0	0	0.283	0	0.900	0.143	0.933
TTK	KIF23	4443396	4434773	9606.ENSP00000358813	9606.ENSP00000260363	0	0	0	0	0.893	0.079	0	0.376	0.933
NUSAP1	CCNB1	4450429	4434484	9606.ENSP00000453403	9606.ENSP00000256442	0	0	0	0	0.883	0	0	0.455	0.933
E2F8	BUB1B	4451562	4436731	9606.ENSP00000481103	9606.ENSP00000287598	0	0	0	0	0.914	0	0	0.255	0.933
ZWINT	CENPL	4444294	4441841	9606.ENSP00000363055	9606.ENSP00000348527	0	0	0	0	0.089	0	0.900	0.320	0.932
RACGAP1	DLGAP5	4448310	4434015	9606.ENSP00000404190	9606.ENSP00000247191	0	0	0	0	0.887	0.080	0	0.399	0.932
NUSAP1	KIAA0101	4450429	4437621	9606.ENSP00000453403	9606.ENSP00000300035	0	0	0	0	0.891	0	0	0.408	0.932
CYP1A2	CYP2A6	4441211	4437722	9606.ENSP00000342007	9606.ENSP00000301141	0	0	0.435	0.776	0.108	0	0.900	0.912	0.932
KIF2C	CENPL	4443901	4441841	9606.ENSP00000361298	9606.ENSP00000348527	0	0	0	0	0.108	0	0.900	0.304	0.932
PBK	KIF4A	4449452	4444386	9606.ENSP00000428489	9606.ENSP00000363524	0	0	0	0	0.896	0.126	0	0.318	0.932
MKI67	BIRC5	4443142	4437778	9606.ENSP00000357643	9606.ENSP00000301633	0	0	0	0	0.841	0	0	0.589	0.932
CYP3A4	CYP26A1	4440831	4433297	9606.ENSP00000337915	9606.ENSP00000224356	0	0	0.433	0.599	0	0	0.900	0.502	0.932
NUSAP1	KIF4A	4450429	4444386	9606.ENSP00000453403	9606.ENSP00000363524	0	0	0	0	0.861	0	0	0.535	0.932
ADH4	CYP26A1	4435613	4433297	9606.ENSP00000265512	9606.ENSP00000224356	0.043	0	0	0	0.097	0	0.900	0.311	0.932
KIF4A	NEK2	4444386	4442784	9606.ENSP00000363524	9606.ENSP00000355966	0	0	0	0	0.900	0	0	0.348	0.932
HAO2	HAO1	4451782	4445115	9606.ENSP00000483507	9606.ENSP00000368066	0	0	0.449	0.939	0.299	0	0.900	0.936	0.932
KIF2C	FOXM1	4443901	4441245	9606.ENSP00000361298	9606.ENSP00000342307	0	0	0	0	0.895	0.050	0	0.372	0.932
CYP1A2	CYP2C9	4441211	4434798	9606.ENSP00000342007	9606.ENSP00000260682	0	0	0.444	0.772	0.077	0	0.900	0.923	0.931
CCNE2	CCNB2	4449487	4436767	9606.ENSP00000429089	9606.ENSP00000288207	0	0	0	0.635	0.354	0.860	0	0.765	0.931
CKAP2	BUB1	4444991	4437860	9606.ENSP00000367276	9606.ENSP00000302530	0	0	0	0	0.928	0	0	0.076	0.931
RFC4	RRM2	4446025	4442396	9606.ENSP00000376272	9606.ENSP00000353770	0	0	0	0	0.873	0.057	0	0.467	0.931
CKAP2	CENPF	4444991	4442771	9606.ENSP00000367276	9606.ENSP00000355922	0	0	0	0	0.918	0	0	0.190	0.931
CDK1	ANLN	4446389	4435644	9606.ENSP00000378699	9606.ENSP00000265748	0	0	0	0	0.864	0	0	0.515	0.931
MCM3	TOP2A	4451546	4448614	9606.ENSP00000480987	9606.ENSP00000411532	0	0	0	0	0.855	0.050	0	0.539	0.931
CKAP2	MKI67	4444991	4443142	9606.ENSP00000367276	9606.ENSP00000357643	0	0	0	0	0.926	0	0	0.097	0.931
LPA	PON1	4439432	4433224	9606.ENSP00000321334	9606.ENSP00000222381	0	0	0	0	0.171	0	0.720	0.725	0.930
ECT2	AURKA	4446064	4432988	9606.ENSP00000376457	9606.ENSP00000216911	0	0	0	0	0.872	0.090	0	0.451	0.930
RRM2	MCM6	4442396	4435383	9606.ENSP00000353770	9606.ENSP00000264156	0	0	0	0	0.890	0	0	0.390	0.930
CYP2C8	PTGS2	4443714	4442894	9606.ENSP00000360317	9606.ENSP00000356438	0	0	0	0	0.055	0	0.900	0.324	0.930
CDCA3	KIF2C	4450021	4443901	9606.ENSP00000442068	9606.ENSP00000361298	0	0	0	0	0.900	0	0	0.329	0.930
CYP1A2	CYP2B6	4441211	4439703	9606.ENSP00000342007	9606.ENSP00000324648	0	0	0.439	0.767	0.068	0	0.900	0.920	0.930
TTK	MELK	4443396	4437455	9606.ENSP00000358813	9606.ENSP00000298048	0	0	0	0.571	0.914	0.050	0	0.445	0.930
ANLN	DLGAP5	4435644	4434015	9606.ENSP00000265748	9606.ENSP00000247191	0	0	0	0	0.909	0	0	0.266	0.930
CDC20	FEN1	4443940	4438133	9606.ENSP00000361540	9606.ENSP00000305480	0	0	0	0	0.868	0.187	0	0.392	0.929
CDCA3	DLGAP5	4450021	4434015	9606.ENSP00000442068	9606.ENSP00000247191	0	0	0	0	0.892	0	0	0.374	0.929
KIF20A	MKI67	4446341	4443142	9606.ENSP00000378356	9606.ENSP00000357643	0	0	0	0	0.910	0	0	0.249	0.929
BUB1	KIAA0101	4437860	4437621	9606.ENSP00000302530	9606.ENSP00000300035	0	0	0	0	0.923	0	0	0.118	0.929
EZH2	EGR2	4439336	4433822	9606.ENSP00000320147	9606.ENSP00000242480	0	0	0	0	0.051	0.164	0.900	0.213	0.929
KIF20A	MELK	4446341	4437455	9606.ENSP00000378356	9606.ENSP00000298048	0	0	0	0	0.909	0	0	0.256	0.929
FGA	A1BG	4438214	4435199	9606.ENSP00000306361	9606.ENSP00000263100	0	0	0	0	0.063	0	0.900	0.311	0.929
RACGAP1	MELK	4448310	4437455	9606.ENSP00000404190	9606.ENSP00000298048	0	0	0	0	0.880	0	0	0.431	0.929
C6	C9	4435261	4435259	9606.ENSP00000263413	9606.ENSP00000263408	0	0	0	0.733	0.171	0	0.900	0.655	0.928
PTGS2	CYP4F2	4442894	4433177	9606.ENSP00000356438	9606.ENSP00000221700	0	0	0	0	0.050	0	0.900	0.305	0.928
ESR1	FOSB	4448358	4433953	9606.ENSP00000405330	9606.ENSP00000245919	0	0	0	0	0	0.098	0.900	0.267	0.928
CXCL12	NPY1R	4446453	4442512	9606.ENSP00000379140	9606.ENSP00000354652	0	0	0	0	0.077	0.162	0.900	0.188	0.928
CYP1A2	CYP26A1	4441211	4433297	9606.ENSP00000342007	9606.ENSP00000224356	0	0	0.436	0.554	0	0	0.900	0.313	0.928
ASPM	UBE2C	4442873	4441865	9606.ENSP00000356379	9606.ENSP00000348838	0	0	0	0	0.898	0.081	0	0.296	0.928
CENPL	BUB1	4441841	4437860	9606.ENSP00000348527	9606.ENSP00000302530	0	0	0	0	0.159	0	0.900	0.215	0.928
ADAMTS13	ADAMTSL2	4443840	4441626	9606.ENSP00000360997	9606.ENSP00000346478	0	0	0	0.566	0.061	0	0.900	0.641	0.928
MELK	AURKA	4437455	4432988	9606.ENSP00000298048	9606.ENSP00000216911	0	0	0	0.738	0.917	0	0	0.540	0.928
CYP2C8	CYP1A2	4443714	4441211	9606.ENSP00000360317	9606.ENSP00000342007	0	0	0.444	0.763	0	0	0.900	0.891	0.928
E2F8	DLGAP5	4451562	4434015	9606.ENSP00000481103	9606.ENSP00000247191	0	0	0	0	0.915	0	0	0.186	0.928
CYP4A11	CYP26A1	4438655	4433297	9606.ENSP00000311095	9606.ENSP00000224356	0	0	0.431	0.622	0.049	0	0.900	0.421	0.928
PTTG1	KIF2C	4446209	4443901	9606.ENSP00000377536	9606.ENSP00000361298	0	0	0	0	0.872	0	0	0.463	0.928
CDKN3	BUB1	4440665	4437860	9606.ENSP00000335357	9606.ENSP00000302530	0	0	0	0	0.903	0.058	0	0.278	0.928
KIF2C	MKI67	4443901	4443142	9606.ENSP00000361298	9606.ENSP00000357643	0	0	0	0	0.904	0	0	0.284	0.928
CYP2A6	CYP26A1	4437722	4433297	9606.ENSP00000301141	9606.ENSP00000224356	0	0	0.407	0.574	0.055	0	0.900	0.340	0.928
CDKN3	MAD2L1	4440665	4437296	9606.ENSP00000335357	9606.ENSP00000296509	0	0	0	0	0.847	0.311	0	0.370	0.928
PTTG1	CDKN3	4446209	4440665	9606.ENSP00000377536	9606.ENSP00000335357	0	0	0	0	0.907	0	0	0.262	0.928
TBXA2R	AVPR1A	4447795	4437545	9606.ENSP00000393333	9606.ENSP00000299178	0	0	0	0	0	0	0.900	0.302	0.927
E2F8	TOP2A	4451562	4448614	9606.ENSP00000481103	9606.ENSP00000411532	0	0	0	0	0.910	0	0	0.231	0.927
ROBO1	CXCL12	4449112	4446453	9606.ENSP00000420321	9606.ENSP00000379140	0	0	0	0	0.065	0	0.900	0.291	0.927
ASPA	FOLH1	4435190	4434525	9606.ENSP00000263080	9606.ENSP00000256999	0	0	0	0	0.088	0	0.900	0.265	0.927
NUSAP1	DEPDC1	4450429	4448643	9606.ENSP00000453403	9606.ENSP00000412292	0	0	0	0	0.884	0	0	0.397	0.927
CDCA3	CCNA2	4450021	4436109	9606.ENSP00000442068	9606.ENSP00000274026	0	0	0	0	0.881	0	0	0.412	0.927
RACGAP1	MAD2L1	4448310	4437296	9606.ENSP00000404190	9606.ENSP00000296509	0	0	0	0	0.902	0	0	0.291	0.927
EDNRB	AVPR1A	4444853	4437545	9606.ENSP00000366416	9606.ENSP00000299178	0	0	0	0.571	0	0	0.900	0.639	0.926
SPC25	CENPU	4436467	4436429	9606.ENSP00000282074	9606.ENSP00000281453	0	0	0	0	0.293	0	0.900	0	0.926
HMMR	CENPF	4446202	4442771	9606.ENSP00000377492	9606.ENSP00000355922	0	0	0	0	0.880	0	0	0.409	0.926
IL33	IL1RAP	4445550	4438954	9606.ENSP00000370842	9606.ENSP00000314807	0	0	0	0	0.061	0.731	0	0.732	0.926
NUSAP1	CDCA3	4450429	4450021	9606.ENSP00000453403	9606.ENSP00000442068	0	0	0	0	0.884	0	0	0.389	0.926
KIF23	NCAPG	4434773	4434176	9606.ENSP00000260363	9606.ENSP00000251496	0	0	0	0	0.891	0.064	0	0.334	0.926
FGA	SERPINE1	4438214	4433266	9606.ENSP00000306361	9606.ENSP00000223095	0	0	0	0	0.076	0	0.900	0.266	0.926
DEPDC1	ASPM	4448643	4442873	9606.ENSP00000412292	9606.ENSP00000356379	0	0	0	0	0.900	0	0	0.292	0.926
CCNA2	TRIP13	4436109	4432699	9606.ENSP00000274026	9606.ENSP00000166345	0	0	0	0	0.905	0.165	0	0.132	0.925
IDO2	INMT	4450084	4432594	9606.ENSP00000443432	9606.ENSP00000013222	0	0	0	0	0.086	0	0.900	0.251	0.925
BUB1B	NCAPG	4436731	4434176	9606.ENSP00000287598	9606.ENSP00000251496	0	0	0	0	0.899	0	0	0.286	0.925
AKR1C3	CYP3A4	4445414	4440831	9606.ENSP00000369927	9606.ENSP00000337915	0	0	0	0	0.062	0	0.900	0.268	0.925
CKAP2	BUB1B	4444991	4436731	9606.ENSP00000367276	9606.ENSP00000287598	0	0	0	0	0.919	0	0	0.120	0.925
KIF20A	NUF2	4446341	4435979	9606.ENSP00000378356	9606.ENSP00000271452	0	0	0	0	0.825	0.151	0	0.539	0.925
TOP2A	PTTG1	4448614	4446209	9606.ENSP00000411532	9606.ENSP00000377536	0	0	0	0	0.854	0	0	0.507	0.925
RFC4	MSH2	4446025	4433580	9606.ENSP00000376272	9606.ENSP00000233146	0.049	0	0	0	0.761	0.123	0	0.666	0.924
CENPF	MELK	4442771	4437455	9606.ENSP00000355922	9606.ENSP00000298048	0	0	0	0	0.874	0	0	0.427	0.924
MCM3	MSH2	4451546	4433580	9606.ENSP00000480987	9606.ENSP00000233146	0	0	0	0	0.899	0.052	0	0.275	0.924
CDCA3	KIF11	4450021	4434801	9606.ENSP00000442068	9606.ENSP00000260731	0	0	0	0	0.879	0	0	0.399	0.924
DTL	RRM2	4442781	4442396	9606.ENSP00000355958	9606.ENSP00000353770	0	0	0	0	0.855	0.264	0	0.343	0.924
C7	C6	4439494	4435261	9606.ENSP00000322061	9606.ENSP00000263413	0	0	0	0.811	0.173	0	0.900	0.645	0.924
ADH1C	CYP26A1	4449347	4433297	9606.ENSP00000426083	9606.ENSP00000224356	0.043	0	0	0	0.059	0	0.900	0.262	0.924
TOP2A	RACGAP1	4448614	4448310	9606.ENSP00000411532	9606.ENSP00000404190	0	0	0	0	0.887	0	0	0.359	0.924
TPX2	OIP5	4437665	4433119	9606.ENSP00000300403	9606.ENSP00000220514	0	0	0	0	0.839	0	0	0.549	0.924
CDCA3	BUB1	4450021	4437860	9606.ENSP00000442068	9606.ENSP00000302530	0	0	0	0	0.890	0	0	0.343	0.924
APOA5	CETP	4450143	4432783	9606.ENSP00000445002	9606.ENSP00000200676	0	0	0	0	0.061	0	0.720	0.735	0.924
KIF2C	NCAPG	4443901	4434176	9606.ENSP00000361298	9606.ENSP00000251496	0	0	0	0	0.884	0.064	0	0.348	0.923
CENPF	UBE2C	4442771	4441865	9606.ENSP00000355922	9606.ENSP00000348838	0	0	0	0	0.850	0	0	0.510	0.923
NUSAP1	HMMR	4450429	4446202	9606.ENSP00000453403	9606.ENSP00000377492	0	0	0	0	0.834	0	0	0.554	0.923
PTTG1	HMMR	4446209	4446202	9606.ENSP00000377536	9606.ENSP00000377492	0	0	0	0	0.900	0	0	0.266	0.923
A1BG	HGF	4435199	4433227	9606.ENSP00000263100	9606.ENSP00000222390	0	0	0	0	0	0	0.900	0.269	0.923
ADAMTSL2	ADAMTSL3	4441626	4436694	9606.ENSP00000346478	9606.ENSP00000286744	0	0	0	0.602	0.049	0	0.900	0.602	0.923
NUSAP1	PTTG1	4450429	4446209	9606.ENSP00000453403	9606.ENSP00000377536	0	0	0	0	0.859	0	0	0.477	0.923
NEK2	RRM2	4442784	4442396	9606.ENSP00000355966	9606.ENSP00000353770	0	0	0	0	0.882	0	0	0.375	0.923
ASPM	NEK2	4442873	4442784	9606.ENSP00000356379	9606.ENSP00000355966	0	0	0	0	0.910	0.064	0	0.149	0.922
TOP2A	SPC25	4448614	4436467	9606.ENSP00000411532	9606.ENSP00000282074	0	0	0	0	0.913	0	0	0.145	0.922
UHRF1	TOP2A	4451406	4448614	9606.ENSP00000479617	9606.ENSP00000411532	0.045	0	0	0	0.773	0.457	0	0.420	0.922
ROBO1	LHX2	4449112	4444226	9606.ENSP00000420321	9606.ENSP00000362717	0	0	0	0	0	0	0.900	0.255	0.922
PBK	KIF23	4449452	4434773	9606.ENSP00000428489	9606.ENSP00000260363	0	0	0	0	0.902	0.126	0	0.166	0.922
CDCA3	BUB1B	4450021	4436731	9606.ENSP00000442068	9606.ENSP00000287598	0	0	0	0	0.877	0	0	0.392	0.922
RFC4	NDC80	4446025	4434910	9606.ENSP00000376272	9606.ENSP00000261597	0	0	0	0	0.883	0	0	0.362	0.922
C6	CFP	4435261	4434012	9606.ENSP00000263413	9606.ENSP00000247153	0	0	0	0	0	0	0.900	0.251	0.921
CDC20	PSMD4	4443940	4443212	9606.ENSP00000361540	9606.ENSP00000357879	0	0	0	0	0.085	0.079	0.900	0.177	0.921
UHRF1	CDC20	4451406	4443940	9606.ENSP00000479617	9606.ENSP00000361540	0	0	0	0	0.894	0	0	0.284	0.921
ECT2	CKAP2	4446064	4444991	9606.ENSP00000376457	9606.ENSP00000367276	0	0	0	0	0.911	0	0	0.150	0.921
CYR61	LAMC1	4448043	4434618	9606.ENSP00000398736	9606.ENSP00000258341	0	0	0	0	0.221	0.058	0.900	0	0.920
FEN1	CCNA2	4438133	4436109	9606.ENSP00000305480	9606.ENSP00000274026	0	0	0	0	0.817	0.402	0	0.333	0.920
CDCA3	CENPE	4450021	4435566	9606.ENSP00000442068	9606.ENSP00000265148	0	0	0	0	0.894	0	0	0.274	0.920
ADRA1A	EDNRB	4445417	4444853	9606.ENSP00000369960	9606.ENSP00000366416	0	0	0	0.570	0.064	0	0.900	0.451	0.920
ASPM	DTL	4442873	4442781	9606.ENSP00000356379	9606.ENSP00000355958	0	0	0	0	0.920	0	0	0	0.920
ASPM	NUF2	4442873	4435979	9606.ENSP00000356379	9606.ENSP00000271452	0	0	0	0	0.897	0	0	0.257	0.920
RACGAP1	CDC20	4448310	4443940	9606.ENSP00000404190	9606.ENSP00000361540	0	0	0	0	0.882	0	0	0.348	0.920
UBE2C	NDC80	4441865	4434910	9606.ENSP00000348838	9606.ENSP00000261597	0	0	0	0	0.885	0.067	0	0.317	0.920
TPX2	MAD2L1	4437665	4437296	9606.ENSP00000300403	9606.ENSP00000296509	0	0	0	0	0.841	0	0	0.517	0.920
ADAMTS13	ADAMTSL3	4443840	4436694	9606.ENSP00000360997	9606.ENSP00000286744	0	0	0	0.578	0	0	0.900	0.497	0.920
PBK	CDKN3	4449452	4440665	9606.ENSP00000428489	9606.ENSP00000335357	0	0	0	0	0.904	0.131	0	0.113	0.920
MKI67	CCNB2	4443142	4436767	9606.ENSP00000357643	9606.ENSP00000288207	0	0	0	0	0.859	0	0	0.455	0.920
COLEC11	MBL2	4448620	4444298	9606.ENSP00000411770	9606.ENSP00000363079	0	0	0	0.743	0.064	0	0.900	0.736	0.920
DEPDC1	KIF20A	4448643	4446341	9606.ENSP00000412292	9606.ENSP00000378356	0	0	0	0	0.854	0	0	0.474	0.920
ECT2	NDC80	4446064	4434910	9606.ENSP00000376457	9606.ENSP00000261597	0	0	0	0	0.902	0	0	0.216	0.920
RRM2	NDC80	4442396	4434910	9606.ENSP00000353770	9606.ENSP00000261597	0	0	0	0	0.904	0	0	0.199	0.919
TAT	BHMT	4441813	4436127	9606.ENSP00000348234	9606.ENSP00000274353	0	0	0	0	0.102	0	0.900	0.180	0.919
CDKN3	DLGAP5	4440665	4434015	9606.ENSP00000335357	9606.ENSP00000247191	0	0	0	0	0.913	0.058	0	0.086	0.919
BUB1B	TRIP13	4436731	4432699	9606.ENSP00000287598	9606.ENSP00000166345	0	0	0	0	0.805	0.336	0	0.429	0.919
CCL5	CCL19	4451102	4438451	9606.ENSP00000474412	9606.ENSP00000308815	0	0	0	0.821	0.120	0	0.900	0.679	0.919
VIPR1	ADCY1	4439908	4437392	9606.ENSP00000327246	9606.ENSP00000297323	0	0	0	0	0	0.092	0.900	0.188	0.919
IGF1	A1BG	4437883	4435199	9606.ENSP00000302665	9606.ENSP00000263100	0	0	0	0	0.061	0	0.900	0.211	0.919
PRC1	UBE2C	4446249	4441865	9606.ENSP00000377793	9606.ENSP00000348838	0	0	0	0	0.899	0	0	0.235	0.919
CDKN3	CCNB2	4440665	4436767	9606.ENSP00000335357	9606.ENSP00000288207	0	0	0	0	0.857	0.185	0	0.363	0.919
CDCA3	KIF4A	4450021	4444386	9606.ENSP00000442068	9606.ENSP00000363524	0	0	0	0	0.881	0	0	0.350	0.919
CDKN3	MELK	4440665	4437455	9606.ENSP00000335357	9606.ENSP00000298048	0	0	0	0	0.900	0.182	0	0.097	0.919
NPY1R	ADCY1	4442512	4437392	9606.ENSP00000354652	9606.ENSP00000297323	0	0	0	0	0.108	0.060	0.900	0.152	0.919
LY6E	THY1	4449457	4436571	9606.ENSP00000428572	9606.ENSP00000284240	0	0	0	0	0	0	0.900	0.222	0.918
CCNA2	NUF2	4436109	4435979	9606.ENSP00000274026	9606.ENSP00000271452	0	0	0	0	0.879	0	0	0.352	0.918
NUSAP1	ECT2	4450429	4446064	9606.ENSP00000453403	9606.ENSP00000376457	0	0	0	0	0.891	0	0	0.278	0.918
CENPL	MAD2L1	4441841	4437296	9606.ENSP00000348527	9606.ENSP00000296509	0	0	0	0	0.199	0	0.900	0.065	0.918
CTH	AGXT2	4443637	4433532	9606.ENSP00000359976	9606.ENSP00000231420	0	0	0	0	0.080	0	0.900	0.186	0.918
CENPL	CCNB1	4441841	4434484	9606.ENSP00000348527	9606.ENSP00000256442	0	0	0	0	0.191	0	0.900	0.077	0.918
PRIM1	MSH2	4442054	4433580	9606.ENSP00000350491	9606.ENSP00000233146	0	0	0	0	0.877	0.052	0	0.351	0.918
NUSAP1	FOXM1	4450429	4441245	9606.ENSP00000453403	9606.ENSP00000342307	0	0	0	0	0.888	0	0	0.298	0.918
TOP2A	NUF2	4448614	4435979	9606.ENSP00000411532	9606.ENSP00000271452	0	0	0	0	0.852	0.050	0	0.464	0.918
ASPM	RRM2	4442873	4442396	9606.ENSP00000356379	9606.ENSP00000353770	0	0	0	0	0.913	0.064	0	0.077	0.918
KIAA0101	NDC80	4437621	4434910	9606.ENSP00000300035	9606.ENSP00000261597	0	0	0	0	0.918	0	0	0	0.918
ADH1B	CYP26A1	4438237	4433297	9606.ENSP00000306606	9606.ENSP00000224356	0.043	0	0	0	0.059	0	0.900	0.205	0.918
MBL2	COLEC10	4444298	4440388	9606.ENSP00000363079	9606.ENSP00000332723	0	0	0	0.749	0.109	0	0.900	0.525	0.918
GBP1	MT2A	4443543	4433922	9606.ENSP00000359504	9606.ENSP00000245185	0	0	0	0	0.077	0	0.900	0.187	0.918
TRIM71	CDC20	4445772	4443940	9606.ENSP00000373272	9606.ENSP00000361540	0	0	0	0	0.096	0	0.900	0.155	0.917
CDCA3	TTK	4450021	4443396	9606.ENSP00000442068	9606.ENSP00000358813	0	0	0	0	0.888	0	0	0.293	0.917
E2F8	KIF11	4451562	4434801	9606.ENSP00000481103	9606.ENSP00000260731	0	0	0	0	0.903	0	0	0.178	0.917
GPC3	FGA	4446259	4438214	9606.ENSP00000377836	9606.ENSP00000306361	0	0	0	0	0.212	0	0.900	0	0.917
PSMD4	BUB1B	4443212	4436731	9606.ENSP00000357879	9606.ENSP00000287598	0	0	0	0	0	0.055	0.900	0.197	0.917
APOA5	LPA	4450143	4439432	9606.ENSP00000445002	9606.ENSP00000321334	0	0	0	0	0.222	0	0.720	0.651	0.917
KIF20A	CKAP2	4446341	4444991	9606.ENSP00000378356	9606.ENSP00000367276	0	0	0	0	0.895	0	0	0.246	0.917
TBXA2R	EDNRB	4447795	4444853	9606.ENSP00000393333	9606.ENSP00000366416	0	0	0	0	0	0	0.900	0.213	0.917
TOP2A	ECT2	4448614	4446064	9606.ENSP00000411532	9606.ENSP00000376457	0	0	0	0	0.884	0	0	0.314	0.917
TOP2A	HMMR	4448614	4446202	9606.ENSP00000411532	9606.ENSP00000377492	0	0	0	0	0.849	0	0	0.471	0.917
PBK	AURKA	4449452	4432988	9606.ENSP00000428489	9606.ENSP00000216911	0	0	0	0	0.877	0.065	0	0.337	0.917
PTH1R	ADCY1	4439492	4437392	9606.ENSP00000321999	9606.ENSP00000297323	0	0	0	0	0.077	0.092	0.900	0.119	0.916
GPC3	IGFBP3	4446259	4445494	9606.ENSP00000377836	9606.ENSP00000370473	0	0	0	0	0.096	0	0.900	0.155	0.916
CCL5	NPY1R	4451102	4442512	9606.ENSP00000474412	9606.ENSP00000354652	0	0	0	0	0	0.050	0.900	0.189	0.916
KIF18B	CDC20	4450792	4443940	9606.ENSP00000465992	9606.ENSP00000361540	0	0	0	0	0.895	0.185	0	0.099	0.916
CDC20	CENPL	4443940	4441841	9606.ENSP00000361540	9606.ENSP00000348527	0	0	0	0	0.168	0	0.900	0.073	0.916
ADAMTS13	CFP	4443840	4434012	9606.ENSP00000360997	9606.ENSP00000247153	0	0	0	0.558	0.061	0	0.900	0.360	0.916
PLG	A1BG	4438461	4435199	9606.ENSP00000308938	9606.ENSP00000263100	0	0	0	0	0.085	0	0.900	0.162	0.916
PBK	RACGAP1	4449452	4448310	9606.ENSP00000428489	9606.ENSP00000404190	0	0	0	0	0.898	0.064	0	0.188	0.916
PLCB1	AVPR1A	4440851	4437545	9606.ENSP00000338185	9606.ENSP00000299178	0	0	0	0	0	0.062	0.900	0.185	0.916
ASPM	BIRC5	4442873	4437778	9606.ENSP00000356379	9606.ENSP00000301633	0	0	0	0	0.892	0	0	0.253	0.916
FOS	MSH2	4438204	4433580	9606.ENSP00000306245	9606.ENSP00000233146	0	0	0	0	0	0	0.900	0.185	0.915
CNDP1	HAL	4442175	4434837	9606.ENSP00000351682	9606.ENSP00000261208	0.150	0	0	0	0.062	0	0.900	0.068	0.915
KPNA2	ESR1	4449870	4448358	9606.ENSP00000438483	9606.ENSP00000405330	0	0	0	0	0	0.085	0.900	0.149	0.915
C7	C9	4439494	4435259	9606.ENSP00000322061	9606.ENSP00000263408	0	0	0	0.723	0	0	0.900	0.594	0.915
KPNA2	AURKA	4449870	4432988	9606.ENSP00000438483	9606.ENSP00000216911	0	0	0	0	0.881	0	0	0.316	0.915
KMO	ACMSD	4442693	4441832	9606.ENSP00000355517	9606.ENSP00000348459	0.185	0	0.296	0	0.150	0	0	0.847	0.915
RACGAP1	CCNA2	4448310	4436109	9606.ENSP00000404190	9606.ENSP00000274026	0	0	0	0	0.878	0.085	0	0.296	0.914
FGA	HGF	4438214	4433227	9606.ENSP00000306361	9606.ENSP00000222390	0	0	0	0	0.061	0.157	0.900	0.048	0.914
FAM83D	TPX2	4451564	4437665	9606.ENSP00000481110	9606.ENSP00000300403	0	0	0	0	0.773	0	0	0.638	0.914
IGFALS	PLG	4448841	4438461	9606.ENSP00000416683	9606.ENSP00000308938	0	0	0	0	0.114	0.099	0.900	0.056	0.914
UHRF1	CCNA2	4451406	4436109	9606.ENSP00000479617	9606.ENSP00000274026	0	0	0	0	0.877	0	0	0.330	0.914
MELK	NUF2	4437455	4435979	9606.ENSP00000298048	9606.ENSP00000271452	0	0	0	0	0.868	0.077	0	0.354	0.914
FOXM1	BUB1	4441245	4437860	9606.ENSP00000342307	9606.ENSP00000302530	0	0	0	0	0.840	0.085	0	0.458	0.914
APOA5	GPC3	4450143	4446259	9606.ENSP00000445002	9606.ENSP00000377836	0	0	0	0	0.109	0	0.900	0.114	0.914
CDK1	PSMD4	4446389	4443212	9606.ENSP00000378699	9606.ENSP00000357879	0	0	0	0	0	0.052	0.900	0.156	0.913
CENPF	AURKA	4442771	4432988	9606.ENSP00000355922	9606.ENSP00000216911	0	0	0	0	0.846	0	0	0.460	0.913
AKR1C3	CYP1A2	4445414	4441211	9606.ENSP00000369927	9606.ENSP00000342007	0	0	0	0	0.061	0	0.900	0.150	0.913
FGA	IGF1	4438214	4437883	9606.ENSP00000306361	9606.ENSP00000302665	0	0	0	0	0.115	0	0.900	0.104	0.913
PBK	NEK2	4449452	4442784	9606.ENSP00000428489	9606.ENSP00000355966	0	0	0	0.575	0.886	0.084	0	0.487	0.913
C8A	C7	4442465	4439494	9606.ENSP00000354458	9606.ENSP00000322061	0	0	0	0.775	0.064	0	0.900	0.506	0.913
CENPL	BIRC5	4441841	4437778	9606.ENSP00000348527	9606.ENSP00000301633	0	0	0	0	0.143	0	0.900	0.076	0.913
PON1	CETP	4433224	4432783	9606.ENSP00000222381	9606.ENSP00000200676	0	0	0	0	0	0	0.720	0.703	0.913
ECT2	NCAPG	4446064	4434176	9606.ENSP00000376457	9606.ENSP00000251496	0	0	0	0	0.883	0	0	0.287	0.913
BUB1	OIP5	4437860	4433119	9606.ENSP00000302530	9606.ENSP00000220514	0	0	0	0	0.900	0	0	0.170	0.913
ADRA1A	PLCB1	4445417	4440851	9606.ENSP00000369960	9606.ENSP00000338185	0	0	0	0	0	0.062	0.900	0.147	0.913
CDK1	CENPL	4446389	4441841	9606.ENSP00000378699	9606.ENSP00000348527	0	0	0	0	0.137	0	0.900	0.078	0.913
PRC1	OIP5	4446249	4433119	9606.ENSP00000377793	9606.ENSP00000220514	0	0	0	0	0.833	0	0	0.502	0.913
CYP2A6	CYP2C9	4437722	4434798	9606.ENSP00000301141	9606.ENSP00000260682	0	0	0.445	0.945	0.108	0	0.900	0.893	0.913
IGFBP3	FGA	4445494	4438214	9606.ENSP00000370473	9606.ENSP00000306361	0	0	0	0	0.098	0	0.900	0.114	0.913
DEPDC1	TTK	4448643	4443396	9606.ENSP00000412292	9606.ENSP00000358813	0	0	0	0	0.854	0	0	0.430	0.913
MT1G	MT1H	4447689	4440195	9606.ENSP00000391397	9606.ENSP00000330587	0	0	0	0.973	0.912	0	0	0.647	0.913
CYP2B6	CYP2C9	4439703	4434798	9606.ENSP00000324648	9606.ENSP00000260682	0	0	0.446	0.945	0.090	0	0.900	0.920	0.912
KIF4A	ANLN	4444386	4435644	9606.ENSP00000363524	9606.ENSP00000265748	0	0	0	0	0.797	0.080	0	0.569	0.912
RFC4	GINS1	4446025	4435088	9606.ENSP00000376272	9606.ENSP00000262460	0	0	0	0	0.899	0.129	0	0.080	0.912
MKI67	CCNB1	4443142	4434484	9606.ENSP00000357643	9606.ENSP00000256442	0	0	0	0	0.791	0	0	0.596	0.912
PTGS2	CYP4A11	4442894	4438655	9606.ENSP00000356438	9606.ENSP00000311095	0	0	0	0	0.050	0	0.900	0.149	0.912
ADAMTSL2	CFP	4441626	4434012	9606.ENSP00000346478	9606.ENSP00000247153	0	0	0	0	0	0	0.900	0.164	0.912
TRIM71	UBE2C	4445772	4441865	9606.ENSP00000373272	9606.ENSP00000348838	0	0	0	0	0.077	0.084	0.900	0.084	0.912
MKI67	UBE2C	4443142	4441865	9606.ENSP00000357643	9606.ENSP00000348838	0	0	0	0	0.846	0	0	0.454	0.912
IGFBP3	LAMC1	4445494	4434618	9606.ENSP00000370473	9606.ENSP00000258341	0	0	0	0	0.152	0	0.900	0.050	0.912
PLG	HGF	4438461	4433227	9606.ENSP00000308938	9606.ENSP00000222390	0	0	0	0.864	0.059	0	0.900	0.813	0.912
THY1	CNTN3	4436571	4435291	9606.ENSP00000284240	9606.ENSP00000263665	0	0	0	0	0.158	0	0.900	0	0.912
ADRA1A	AVPR1A	4445417	4437545	9606.ENSP00000369960	9606.ENSP00000299178	0	0	0	0.578	0.049	0	0.900	0.308	0.912
F11	KLKB1	4447185	4435478	9606.ENSP00000384957	9606.ENSP00000264690	0	0	0.436	0.963	0.115	0	0.900	0.734	0.911
KIAA0101	CCNB1	4437621	4434484	9606.ENSP00000300035	9606.ENSP00000256442	0	0	0	0	0.892	0	0	0.213	0.911
PTTG1	PSMD4	4446209	4443212	9606.ENSP00000377536	9606.ENSP00000357879	0	0	0	0	0.065	0	0.900	0.127	0.911
BIRC5	KIAA0101	4437778	4437621	9606.ENSP00000301633	9606.ENSP00000300035	0	0	0	0	0.893	0	0	0.203	0.911
FCN2	FCN3	4436933	4435966	9606.ENSP00000291744	9606.ENSP00000270879	0	0	0	0.934	0.099	0	0.900	0.917	0.911
ASS1	ASPA	4443929	4435190	9606.ENSP00000361471	9606.ENSP00000263080	0	0	0	0	0.061	0	0.900	0.135	0.911
GNMT	AGXT2	4444029	4433532	9606.ENSP00000361894	9606.ENSP00000231420	0	0	0	0	0.086	0	0.900	0.108	0.911
FOXM1	BIRC5	4441245	4437778	9606.ENSP00000342307	9606.ENSP00000301633	0	0	0	0	0.809	0	0	0.556	0.911
ANO1	CFTR	4441722	4432552	9606.ENSP00000347454	9606.ENSP00000003084	0	0	0	0	0.061	0.379	0.540	0.709	0.911
CYR61	GPC3	4448043	4446259	9606.ENSP00000398736	9606.ENSP00000377836	0	0	0	0	0.070	0	0.900	0.124	0.911
RFC4	AURKA	4446025	4432988	9606.ENSP00000376272	9606.ENSP00000216911	0	0	0	0	0.874	0	0	0.329	0.911
KIF2C	MELK	4443901	4437455	9606.ENSP00000361298	9606.ENSP00000298048	0	0	0	0	0.848	0	0	0.440	0.911
EDNRB	PLCB1	4444853	4440851	9606.ENSP00000366416	9606.ENSP00000338185	0	0	0	0	0.061	0.062	0.900	0.116	0.911
CYP2B6	CYP2A6	4439703	4437722	9606.ENSP00000324648	9606.ENSP00000301141	0	0	0.445	0.952	0.089	0	0.900	0.920	0.911
COLEC11	COLEC10	4448620	4440388	9606.ENSP00000411770	9606.ENSP00000332723	0	0	0.439	0.937	0.064	0	0.900	0.931	0.910
CENPF	KIF23	4442771	4434773	9606.ENSP00000355922	9606.ENSP00000260363	0	0	0	0	0.835	0	0	0.480	0.910
CYP4A11	CYP4F2	4438655	4433177	9606.ENSP00000311095	9606.ENSP00000221700	0	0	0.448	0.913	0	0	0.900	0.813	0.910
RACGAP1	TPX2	4448310	4437665	9606.ENSP00000404190	9606.ENSP00000300403	0	0	0	0	0.867	0	0	0.354	0.910
CDK1	DTL	4446389	4442781	9606.ENSP00000378699	9606.ENSP00000355958	0	0	0	0	0.855	0	0	0.409	0.910
IDO2	CYP1A2	4450084	4441211	9606.ENSP00000443432	9606.ENSP00000342007	0	0	0	0	0.107	0	0.900	0.083	0.910
CENPL	CCNB2	4441841	4436767	9606.ENSP00000348527	9606.ENSP00000288207	0	0	0	0	0.127	0	0.900	0.058	0.910
ECT2	CCNB2	4446064	4436767	9606.ENSP00000376457	9606.ENSP00000288207	0	0	0	0	0.860	0.143	0	0.314	0.910
TBXA2R	PLCB1	4447795	4440851	9606.ENSP00000393333	9606.ENSP00000338185	0	0	0	0	0	0.062	0.900	0.122	0.910
CCNB1	OIP5	4434484	4433119	9606.ENSP00000256442	9606.ENSP00000220514	0	0	0	0	0.902	0	0	0.118	0.910
PRC1	CDKN3	4446249	4440665	9606.ENSP00000377793	9606.ENSP00000335357	0	0	0	0	0.819	0.267	0	0.376	0.910
CNTN4	CNTN3	4446687	4435291	9606.ENSP00000380602	9606.ENSP00000263665	0	0	0	0.972	0.118	0	0.900	0.608	0.909
PTTG1	RRM2	4446209	4442396	9606.ENSP00000377536	9606.ENSP00000353770	0	0	0	0	0.833	0	0	0.474	0.909
GPC3	LAMC1	4446259	4434618	9606.ENSP00000377836	9606.ENSP00000258341	0	0	0	0	0.076	0	0.900	0.104	0.909
XDH	NAT2	4445208	4436677	9606.ENSP00000368727	9606.ENSP00000286479	0	0	0	0	0.102	0	0.900	0.072	0.909
PBK	OIP5	4449452	4433119	9606.ENSP00000428489	9606.ENSP00000220514	0	0	0	0	0.891	0	0	0.199	0.909
CDCA3	CCNB1	4450021	4434484	9606.ENSP00000442068	9606.ENSP00000256442	0	0	0	0	0.843	0	0	0.447	0.909
DPT	DCN	4442962	4432629	9606.ENSP00000356791	9606.ENSP00000052754	0	0	0	0	0.531	0.379	0	0.711	0.908
ECT2	RFC4	4446064	4446025	9606.ENSP00000376457	9606.ENSP00000376272	0	0	0	0	0.617	0	0	0.770	0.908
CCL5	P2RY13	4451102	4439360	9606.ENSP00000474412	9606.ENSP00000320376	0	0	0	0	0.097	0	0.900	0.069	0.908
MELK	OIP5	4437455	4433119	9606.ENSP00000298048	9606.ENSP00000220514	0	0	0	0	0.894	0	0	0.163	0.908
CYP2C8	CYP2B6	4443714	4439703	9606.ENSP00000360317	9606.ENSP00000324648	0	0	0.446	0.947	0.056	0	0.900	0.860	0.908
PTTG1	TTK	4446209	4443396	9606.ENSP00000377536	9606.ENSP00000358813	0	0	0	0	0.833	0	0	0.475	0.908
CDC20	CDKN3	4443940	4440665	9606.ENSP00000361540	9606.ENSP00000335357	0	0	0	0	0.825	0.161	0	0.427	0.908
CENPL	SPC25	4441841	4436467	9606.ENSP00000348527	9606.ENSP00000282074	0	0	0	0	0.123	0	0.900	0	0.908
TPX2	ANLN	4437665	4435644	9606.ENSP00000300403	9606.ENSP00000265748	0	0	0	0	0.839	0	0	0.455	0.908
MASP2	FCN3	4447034	4435966	9606.ENSP00000383690	9606.ENSP00000270879	0	0	0	0	0	0.157	0	0.896	0.908
TBXA2R	ADRA1A	4447795	4445417	9606.ENSP00000393333	9606.ENSP00000369960	0	0	0	0.581	0	0	0.900	0.237	0.908
MCM3	CCNB1	4451546	4434484	9606.ENSP00000480987	9606.ENSP00000256442	0	0	0	0	0.776	0.182	0	0.541	0.908
XDH	CYP1A2	4445208	4441211	9606.ENSP00000368727	9606.ENSP00000342007	0	0	0	0	0.061	0	0.900	0.096	0.907
C8B	C7	4443704	4439494	9606.ENSP00000360281	9606.ENSP00000322061	0	0	0	0.740	0.061	0	0.900	0.237	0.907
CDKN3	NCAPG	4440665	4434176	9606.ENSP00000335357	9606.ENSP00000251496	0	0	0	0	0.904	0.053	0	0.058	0.907
PRC1	ANLN	4446249	4435644	9606.ENSP00000377793	9606.ENSP00000265748	0	0	0	0	0.854	0	0	0.391	0.907
CDCA3	AURKA	4450021	4432988	9606.ENSP00000442068	9606.ENSP00000216911	0	0	0	0	0.870	0	0	0.316	0.907
CENPL	OIP5	4441841	4433119	9606.ENSP00000348527	9606.ENSP00000220514	0	0	0	0	0.113	0	0.900	0	0.907
ECM1	ITIH4	4443247	4435679	9606.ENSP00000358045	9606.ENSP00000266041	0	0	0	0	0.061	0	0.900	0.091	0.907
CENPW	CCNB2	4443084	4436767	9606.ENSP00000357308	9606.ENSP00000288207	0	0	0	0	0.887	0	0	0.211	0.907
BUB1	MCM6	4437860	4435383	9606.ENSP00000302530	9606.ENSP00000264156	0	0	0	0	0.844	0.056	0	0.419	0.907
ROBO1	CAP2	4449112	4433486	9606.ENSP00000420321	9606.ENSP00000229922	0	0	0	0	0.098	0	0.900	0.054	0.907
ESR1	MSH2	4448358	4433580	9606.ENSP00000405330	9606.ENSP00000233146	0	0	0	0	0	0.296	0	0.872	0.906
ASPM	KIAA0101	4442873	4437621	9606.ENSP00000356379	9606.ENSP00000300035	0	0	0	0	0.903	0	0	0.068	0.906
PSMD4	CFTR	4443212	4432552	9606.ENSP00000357879	9606.ENSP00000003084	0	0	0	0	0	0.051	0.900	0.087	0.905
ADAMTSL3	CFP	4436694	4434012	9606.ENSP00000286744	9606.ENSP00000247153	0	0	0	0	0	0	0.900	0.095	0.905
TTK	UBE2C	4443396	4441865	9606.ENSP00000358813	9606.ENSP00000348838	0	0	0	0	0.871	0	0	0.295	0.905
MCM3	CCNB2	4451546	4436767	9606.ENSP00000480987	9606.ENSP00000288207	0	0	0	0	0.768	0.182	0	0.541	0.905
CNTN4	THY1	4446687	4436571	9606.ENSP00000380602	9606.ENSP00000284240	0	0	0	0	0.089	0	0.900	0	0.905
MCM3	RACGAP1	4451546	4448310	9606.ENSP00000480987	9606.ENSP00000404190	0	0	0	0	0.897	0	0	0.117	0.905
PBK	ANLN	4449452	4435644	9606.ENSP00000428489	9606.ENSP00000265748	0	0	0	0	0.865	0	0	0.325	0.905
PTTG1	NDC80	4446209	4434910	9606.ENSP00000377536	9606.ENSP00000261597	0	0	0	0	0.813	0	0	0.507	0.904
KPNA2	PBK	4449870	4449452	9606.ENSP00000438483	9606.ENSP00000428489	0	0	0	0	0.900	0.081	0	0	0.904
UBE2C	CENPE	4441865	4435566	9606.ENSP00000348838	9606.ENSP00000265148	0	0	0	0	0.821	0.084	0	0.461	0.904
VIPR1	PTH1R	4439908	4439492	9606.ENSP00000327246	9606.ENSP00000321999	0	0	0	0.871	0	0	0.900	0.377	0.904
APOA5	IGFBP3	4450143	4445494	9606.ENSP00000445002	9606.ENSP00000370473	0	0	0	0	0.069	0	0.900	0.061	0.904
TTK	KIAA0101	4443396	4437621	9606.ENSP00000358813	9606.ENSP00000300035	0	0	0	0	0.890	0	0	0.164	0.904
RRM2	AURKA	4442396	4432988	9606.ENSP00000353770	9606.ENSP00000216911	0	0	0	0	0.825	0	0	0.476	0.904
CDA	CFP	4444499	4434012	9606.ENSP00000364212	9606.ENSP00000247153	0	0	0	0	0.085	0	0.900	0	0.904
OGDHL	GCDH	4444320	4433208	9606.ENSP00000363216	9606.ENSP00000222214	0.060	0	0	0	0.061	0	0.900	0.050	0.904
P2RY13	CCL19	4439360	4438451	9606.ENSP00000320376	9606.ENSP00000308815	0	0	0	0	0.076	0	0.900	0	0.903
AADAT	OGDHL	4449239	4444320	9606.ENSP00000423190	9606.ENSP00000363216	0	0	0	0	0.061	0	0.900	0.050	0.903
CDCA3	MAD2L1	4450021	4437296	9606.ENSP00000442068	9606.ENSP00000296509	0	0	0	0	0.866	0	0	0.302	0.903
MKI67	NDC80	4443142	4434910	9606.ENSP00000357643	9606.ENSP00000261597	0	0	0	0	0.883	0	0	0.206	0.903
FOXM1	KIF11	4441245	4434801	9606.ENSP00000342307	9606.ENSP00000260731	0	0	0	0	0.868	0.051	0	0.285	0.903
A1BG	SERPINE1	4435199	4433266	9606.ENSP00000263100	9606.ENSP00000223095	0	0	0	0	0	0	0.900	0.062	0.902
NPY1R	P2RY13	4442512	4439360	9606.ENSP00000354652	9606.ENSP00000320376	0	0	0	0	0	0	0.900	0.063	0.902
CDCA3	TPX2	4450021	4437665	9606.ENSP00000442068	9606.ENSP00000300403	0	0	0	0	0.877	0	0	0.241	0.902
KIF18B	BUB1B	4450792	4436731	9606.ENSP00000465992	9606.ENSP00000287598	0	0	0	0	0.825	0.298	0	0.266	0.902
UBE2C	NCAPG	4441865	4434176	9606.ENSP00000348838	9606.ENSP00000251496	0	0	0	0	0.864	0	0	0.312	0.902
KIF4A	TTK	4444386	4443396	9606.ENSP00000363524	9606.ENSP00000358813	0	0	0	0	0.866	0.079	0	0.274	0.902
CXCL12	ADCY1	4446453	4437392	9606.ENSP00000379140	9606.ENSP00000297323	0	0	0	0	0	0	0.900	0.065	0.902
PRC1	KIF2C	4446249	4443901	9606.ENSP00000377793	9606.ENSP00000361298	0	0	0	0	0.839	0.182	0	0.318	0.902
PSMD4	MAD2L1	4443212	4437296	9606.ENSP00000357879	9606.ENSP00000296509	0	0	0	0	0.067	0	0.900	0	0.902
PLAC8	FABP5	4448082	4437379	9606.ENSP00000399700	9606.ENSP00000297258	0	0	0	0	0.063	0	0.900	0	0.902
KIF4A	CENPF	4444386	4442771	9606.ENSP00000363524	9606.ENSP00000355922	0	0	0	0	0.837	0	0	0.423	0.902
DEPDC1	NEK2	4448643	4442784	9606.ENSP00000412292	9606.ENSP00000355966	0	0	0	0	0.876	0	0	0.237	0.902
PSMD4	AURKA	4443212	4432988	9606.ENSP00000357879	9606.ENSP00000216911	0	0	0	0	0.052	0	0.900	0.058	0.902
PTTG1	NUF2	4446209	4435979	9606.ENSP00000377536	9606.ENSP00000271452	0	0	0	0	0.808	0	0	0.505	0.901
APOA5	LAMC1	4450143	4434618	9606.ENSP00000445002	9606.ENSP00000258341	0	0	0	0	0	0	0.900	0.056	0.901
CXCL12	CFTR	4446453	4432552	9606.ENSP00000379140	9606.ENSP00000003084	0	0	0	0	0	0	0.900	0.055	0.901
CXCL2	NPY1R	4449392	4442512	9606.ENSP00000427279	9606.ENSP00000354652	0	0	0	0	0	0	0.900	0.058	0.901
CCNE2	PSMD4	4449487	4443212	9606.ENSP00000429089	9606.ENSP00000357879	0	0	0	0	0	0.060	0.900	0	0.901
PRC1	DLGAP5	4446249	4434015	9606.ENSP00000377793	9606.ENSP00000247191	0	0	0	0	0.899	0	0	0.064	0.901
DLGAP5	OIP5	4434015	4433119	9606.ENSP00000247191	9606.ENSP00000220514	0	0	0	0	0.894	0	0	0.101	0.901
CXCL2	P2RY13	4449392	4439360	9606.ENSP00000427279	9606.ENSP00000320376	0	0	0	0	0.060	0	0.900	0	0.901
CDCA3	RRM2	4450021	4442396	9606.ENSP00000442068	9606.ENSP00000353770	0	0	0	0	0.867	0	0	0.287	0.901
CCNA2	OIP5	4436109	4433119	9606.ENSP00000274026	9606.ENSP00000220514	0	0	0	0	0.872	0	0	0.255	0.901
CCL19	ADCY1	4438451	4437392	9606.ENSP00000308815	9606.ENSP00000297323	0	0	0	0	0	0	0.900	0	0.900
APOA5	CYR61	4450143	4448043	9606.ENSP00000445002	9606.ENSP00000398736	0	0	0	0	0	0	0.900	0	0.900
CNTN3	ART4	4435291	4433440	9606.ENSP00000263665	9606.ENSP00000228936	0	0	0	0	0	0	0.900	0	0.900
CCL5	ADCY1	4451102	4437392	9606.ENSP00000474412	9606.ENSP00000297323	0	0	0	0	0	0	0.900	0.041	0.900
CXCL12	P2RY13	4446453	4439360	9606.ENSP00000379140	9606.ENSP00000320376	0	0	0	0	0	0	0.900	0.050	0.900
CXCL2	ADCY1	4449392	4437392	9606.ENSP00000427279	9606.ENSP00000297323	0	0	0	0	0	0	0.900	0	0.900
CYR61	FGA	4448043	4438214	9606.ENSP00000398736	9606.ENSP00000306361	0	0	0	0	0	0	0.900	0.042	0.900
LAMC1	HGF	4434618	4433227	9606.ENSP00000258341	9606.ENSP00000222390	0	0	0	0	0	0	0.900	0.046	0.900
C1R	IGLL5	4449877	4449581	9606.ENSP00000438615	9606.ENSP00000431254	0	0	0	0	0	0	0.900	0	0.900
DTL	CCNA2	4442781	4436109	9606.ENSP00000355958	9606.ENSP00000274026	0	0	0	0	0.826	0	0	0.453	0.900
LY6E	ART4	4449457	4433440	9606.ENSP00000428572	9606.ENSP00000228936	0	0	0	0	0	0	0.900	0	0.900
LY6E	CNTN3	4449457	4435291	9606.ENSP00000428572	9606.ENSP00000263665	0	0	0	0	0	0	0.900	0	0.900
FGA	LAMC1	4438214	4434618	9606.ENSP00000306361	9606.ENSP00000258341	0	0	0	0	0	0	0.900	0	0.900
NPY1R	CCL19	4442512	4438451	9606.ENSP00000354652	9606.ENSP00000308815	0	0	0	0	0	0	0.900	0	0.900
CNTN4	ART4	4446687	4433440	9606.ENSP00000380602	9606.ENSP00000228936	0	0	0	0	0	0	0.900	0	0.900
P2RY13	ADCY1	4439360	4437392	9606.ENSP00000320376	9606.ENSP00000297323	0	0	0	0	0	0	0.900	0	0.900
CXCL12	PLCB1	4446453	4440851	9606.ENSP00000379140	9606.ENSP00000338185	0	0	0	0	0	0	0.900	0.048	0.900
LY6E	CNTN4	4449457	4446687	9606.ENSP00000428572	9606.ENSP00000380602	0	0	0	0	0	0	0.900	0	0.900
THY1	ART4	4436571	4433440	9606.ENSP00000284240	9606.ENSP00000228936	0	0	0	0	0	0	0.900	0	0.900
ECT2	BUB1	4446064	4437860	9606.ENSP00000376457	9606.ENSP00000302530	0	0	0	0	0.847	0	0	0.369	0.899
KIF4A	NUF2	4444386	4435979	9606.ENSP00000363524	9606.ENSP00000271452	0	0	0	0	0.816	0.151	0	0.406	0.899
KIF11	TRIP13	4434801	4432699	9606.ENSP00000260731	9606.ENSP00000166345	0	0	0	0	0.874	0	0	0.230	0.899
FOXM1	DLGAP5	4441245	4434015	9606.ENSP00000342307	9606.ENSP00000247191	0	0	0	0	0.864	0	0	0.291	0.899
TOP2A	CDKN3	4448614	4440665	9606.ENSP00000411532	9606.ENSP00000335357	0	0	0	0	0.874	0	0	0.231	0.899
PRC1	CKAP2	4446249	4444991	9606.ENSP00000377793	9606.ENSP00000367276	0	0	0	0	0.893	0	0	0.095	0.899
CDCA3	KIF23	4450021	4434773	9606.ENSP00000442068	9606.ENSP00000260363	0	0	0	0	0.851	0	0	0.355	0.899
CKAP2	TPX2	4444991	4437665	9606.ENSP00000367276	9606.ENSP00000300403	0	0	0	0	0.889	0	0	0.128	0.899
NEK2	FOXM1	4442784	4441245	9606.ENSP00000355966	9606.ENSP00000342307	0	0	0	0	0.679	0	0	0.696	0.898
E2F8	MKI67	4451562	4443142	9606.ENSP00000481103	9606.ENSP00000357643	0	0	0	0	0.870	0	0	0.250	0.898
NUF2	AURKA	4435979	4432988	9606.ENSP00000271452	9606.ENSP00000216911	0	0	0	0	0.739	0.328	0	0.467	0.898
TTK	NEK2	4443396	4442784	9606.ENSP00000358813	9606.ENSP00000355966	0	0	0	0.597	0.870	0	0	0.560	0.898
NCAPG	OIP5	4434176	4433119	9606.ENSP00000251496	9606.ENSP00000220514	0	0	0	0	0.898	0	0	0	0.898
MCM3	KIF4A	4451546	4444386	9606.ENSP00000480987	9606.ENSP00000363524	0	0	0	0	0.874	0	0	0.222	0.898
NEK2	KIF23	4442784	4434773	9606.ENSP00000355966	9606.ENSP00000260363	0	0	0	0	0.846	0	0	0.367	0.898
PTTG1	MELK	4446209	4437455	9606.ENSP00000377536	9606.ENSP00000298048	0	0	0	0	0.858	0	0	0.312	0.898
TCF19	CCNB2	4444699	4436767	9606.ENSP00000365433	9606.ENSP00000288207	0	0	0	0	0.870	0	0	0.246	0.898
KIAA0101	MELK	4437621	4437455	9606.ENSP00000300035	9606.ENSP00000298048	0	0	0	0	0.869	0	0	0.248	0.897
CDCA3	NEK2	4450021	4442784	9606.ENSP00000442068	9606.ENSP00000355966	0	0	0	0	0.869	0	0	0.244	0.897
KPNA2	CDC20	4449870	4443940	9606.ENSP00000438483	9606.ENSP00000361540	0	0	0	0	0.836	0	0	0.402	0.897
KIF4A	MKI67	4444386	4443142	9606.ENSP00000363524	9606.ENSP00000357643	0	0	0	0	0.867	0	0	0.262	0.897
TCF19	CDC20	4444699	4443940	9606.ENSP00000365433	9606.ENSP00000361540	0	0	0	0	0.885	0	0	0.147	0.897
PTTG1	KIF11	4446209	4434801	9606.ENSP00000377536	9606.ENSP00000260731	0	0	0	0	0.801	0	0	0.505	0.897
CENPF	ANLN	4442771	4435644	9606.ENSP00000355922	9606.ENSP00000265748	0	0	0	0	0.806	0	0	0.492	0.897
PBK	MKI67	4449452	4443142	9606.ENSP00000428489	9606.ENSP00000357643	0	0	0	0	0.869	0	0	0.247	0.897
TTK	CDKN3	4443396	4440665	9606.ENSP00000358813	9606.ENSP00000335357	0	0	0	0	0.873	0.186	0	0.069	0.896
DEPDC1	CENPE	4448643	4435566	9606.ENSP00000412292	9606.ENSP00000265148	0	0	0	0	0.868	0	0	0.244	0.896
MKI67	TPX2	4443142	4437665	9606.ENSP00000357643	9606.ENSP00000300403	0	0	0	0	0.852	0	0	0.330	0.896
CDCA3	PTTG1	4450021	4446209	9606.ENSP00000442068	9606.ENSP00000377536	0	0	0	0	0.839	0	0	0.384	0.896
RACGAP1	ASPM	4448310	4442873	9606.ENSP00000404190	9606.ENSP00000356379	0	0	0	0	0.881	0	0	0.167	0.896
MKI67	NCAPG	4443142	4434176	9606.ENSP00000357643	9606.ENSP00000251496	0	0	0	0	0.887	0	0	0.116	0.896
KIF20A	IQGAP3	4446341	4442463	9606.ENSP00000378356	9606.ENSP00000354451	0	0	0	0	0.885	0	0	0.131	0.895
DEPDC1	CKAP2	4448643	4444991	9606.ENSP00000412292	9606.ENSP00000367276	0	0	0	0	0.880	0	0	0.163	0.895
CDCA3	CKAP2	4450021	4444991	9606.ENSP00000442068	9606.ENSP00000367276	0	0	0	0	0.861	0	0	0.272	0.895
HMMR	UBE2C	4446202	4441865	9606.ENSP00000377492	9606.ENSP00000348838	0	0	0	0	0.830	0	0	0.404	0.894
KIF2C	KIAA0101	4443901	4437621	9606.ENSP00000361298	9606.ENSP00000300035	0	0	0	0	0.876	0.114	0	0.114	0.894
TOP2A	RFC4	4448614	4446025	9606.ENSP00000411532	9606.ENSP00000376272	0.093	0	0	0	0.785	0.179	0	0.413	0.893
MKI67	AURKA	4443142	4432988	9606.ENSP00000357643	9606.ENSP00000216911	0	0	0	0	0.777	0	0	0.541	0.893
E2F8	ASPM	4451562	4442873	9606.ENSP00000481103	9606.ENSP00000356379	0	0	0	0	0.863	0	0	0.250	0.893
ECT2	CCNB1	4446064	4434484	9606.ENSP00000376457	9606.ENSP00000256442	0	0	0	0	0.802	0.143	0	0.424	0.893
ASPM	ANLN	4442873	4435644	9606.ENSP00000356379	9606.ENSP00000265748	0	0	0	0	0.869	0.082	0	0.173	0.892
HAO1	AGXT2	4445115	4433532	9606.ENSP00000368066	9606.ENSP00000231420	0	0	0	0	0.265	0	0.800	0.329	0.892
NUSAP1	RACGAP1	4450429	4448310	9606.ENSP00000453403	9606.ENSP00000404190	0	0	0	0	0.842	0	0	0.348	0.892
CENPU	NCAPG	4436429	4434176	9606.ENSP00000281453	9606.ENSP00000251496	0	0	0	0	0.837	0	0	0.364	0.892
RRM2	FEN1	4442396	4438133	9606.ENSP00000353770	9606.ENSP00000305480	0.052	0	0	0	0.847	0	0	0.317	0.892
KIF2C	ANLN	4443901	4435644	9606.ENSP00000361298	9606.ENSP00000265748	0	0	0	0	0.786	0.080	0	0.496	0.892
HAO2	AGXT2	4451782	4433532	9606.ENSP00000483507	9606.ENSP00000231420	0	0	0	0	0.424	0	0.800	0.131	0.891
ECT2	TTK	4446064	4443396	9606.ENSP00000376457	9606.ENSP00000358813	0	0	0	0	0.853	0	0	0.291	0.891
FAM83D	KIF4A	4451564	4444386	9606.ENSP00000481110	9606.ENSP00000363524	0	0	0	0	0.660	0	0	0.694	0.891
E2F8	KIF2C	4451562	4443901	9606.ENSP00000481103	9606.ENSP00000361298	0	0	0	0	0.872	0	0	0.179	0.891
HMMR	CCNB1	4446202	4434484	9606.ENSP00000377492	9606.ENSP00000256442	0	0	0	0	0.825	0	0	0.403	0.891
ANLN	CCNB1	4435644	4434484	9606.ENSP00000265748	9606.ENSP00000256442	0	0	0	0	0.823	0	0	0.414	0.891
PBK	CENPE	4449452	4435566	9606.ENSP00000428489	9606.ENSP00000265148	0	0	0	0	0.854	0.126	0	0.210	0.891
KIF18B	MKI67	4450792	4443142	9606.ENSP00000465992	9606.ENSP00000357643	0	0	0	0	0.890	0	0	0.042	0.890
MCM6	AURKA	4435383	4432988	9606.ENSP00000264156	9606.ENSP00000216911	0	0	0	0	0.834	0	0	0.365	0.890
CDCA3	FOXM1	4450021	4441245	9606.ENSP00000442068	9606.ENSP00000342307	0	0	0	0	0.848	0	0	0.310	0.890
CYR61	ZWINT	4448043	4444294	9606.ENSP00000398736	9606.ENSP00000363055	0	0	0	0	0	0.890	0	0	0.890
HMMR	ANLN	4446202	4435644	9606.ENSP00000377492	9606.ENSP00000265748	0	0	0	0	0.843	0	0	0.328	0.890
PRC1	BIRC5	4446249	4437778	9606.ENSP00000377793	9606.ENSP00000301633	0	0	0	0	0.843	0	0	0.324	0.889
PTTG1	ASPM	4446209	4442873	9606.ENSP00000377536	9606.ENSP00000356379	0	0	0	0	0.844	0	0	0.316	0.889
KIF4A	MAD2L1	4444386	4437296	9606.ENSP00000363524	9606.ENSP00000296509	0	0	0	0	0.800	0.261	0	0.313	0.889
PTTG1	KIF4A	4446209	4444386	9606.ENSP00000377536	9606.ENSP00000363524	0	0	0	0	0.790	0	0	0.495	0.889
TOP2A	FEN1	4448614	4438133	9606.ENSP00000411532	9606.ENSP00000305480	0.046	0	0	0	0.788	0.050	0	0.485	0.888
RACGAP1	NCAPG	4448310	4434176	9606.ENSP00000404190	9606.ENSP00000251496	0	0	0	0	0.852	0	0	0.270	0.888
PBK	ECT2	4449452	4446064	9606.ENSP00000428489	9606.ENSP00000376457	0	0	0	0	0.866	0.077	0	0.170	0.888
ECT2	BUB1B	4446064	4436731	9606.ENSP00000376457	9606.ENSP00000287598	0	0	0	0	0.829	0	0	0.373	0.888
NUSAP1	ZWINT	4450429	4444294	9606.ENSP00000453403	9606.ENSP00000363055	0	0	0	0	0.781	0	0	0.511	0.888
KIF20A	HMMR	4446341	4446202	9606.ENSP00000378356	9606.ENSP00000377492	0	0	0	0	0.845	0	0	0.302	0.887
PRC1	MELK	4446249	4437455	9606.ENSP00000377793	9606.ENSP00000298048	0	0	0	0	0.858	0.178	0	0.109	0.887
ZFP36	FOS	4450924	4438204	9606.ENSP00000469647	9606.ENSP00000306245	0	0	0	0	0.793	0	0	0.477	0.887
CDCA3	NDC80	4450021	4434910	9606.ENSP00000442068	9606.ENSP00000261597	0	0	0	0	0.881	0	0	0.084	0.887
MCM3	BUB1B	4451546	4436731	9606.ENSP00000480987	9606.ENSP00000287598	0	0	0	0	0.851	0.050	0	0.269	0.887
CENPW	CCNB1	4443084	4434484	9606.ENSP00000357308	9606.ENSP00000256442	0	0	0	0	0.872	0	0	0.142	0.886
CDK1	OIP5	4446389	4433119	9606.ENSP00000378699	9606.ENSP00000220514	0	0	0	0	0.861	0	0	0.213	0.886
PTTG1	NEK2	4446209	4442784	9606.ENSP00000377536	9606.ENSP00000355966	0	0	0	0	0.743	0	0	0.577	0.886
NUF2	KIF23	4435979	4434773	9606.ENSP00000271452	9606.ENSP00000260363	0	0	0	0	0.802	0.151	0	0.377	0.886
MCM3	MAD2L1	4451546	4437296	9606.ENSP00000480987	9606.ENSP00000296509	0	0	0	0	0.737	0.188	0	0.507	0.885
PBK	PRC1	4449452	4446249	9606.ENSP00000428489	9606.ENSP00000377793	0	0	0	0	0.873	0	0	0.130	0.885
CCNB2	TRIP13	4436767	4432699	9606.ENSP00000288207	9606.ENSP00000166345	0	0	0	0	0.835	0.165	0	0.232	0.885
MCM3	UHRF1	4451546	4451406	9606.ENSP00000480987	9606.ENSP00000479617	0	0	0	0	0.805	0.365	0	0.144	0.885
HMMR	CENPE	4446202	4435566	9606.ENSP00000377492	9606.ENSP00000265148	0	0	0	0	0.843	0	0	0.288	0.884
PRC1	HMMR	4446249	4446202	9606.ENSP00000377793	9606.ENSP00000377492	0	0	0	0	0.826	0	0	0.364	0.884
PBK	KIAA0101	4449452	4437621	9606.ENSP00000428489	9606.ENSP00000300035	0	0	0	0	0.864	0	0	0.186	0.884
HMMR	CCNB2	4446202	4436767	9606.ENSP00000377492	9606.ENSP00000288207	0	0	0	0	0.830	0	0	0.346	0.884
KPNA2	MAD2L1	4449870	4437296	9606.ENSP00000438483	9606.ENSP00000296509	0	0	0	0	0.833	0	0	0.332	0.884
RFC4	NCAPG	4446025	4434176	9606.ENSP00000376272	9606.ENSP00000251496	0	0	0	0	0.873	0	0	0.123	0.884
RACGAP1	HMMR	4448310	4446202	9606.ENSP00000404190	9606.ENSP00000377492	0	0	0	0	0.804	0	0	0.432	0.884
UBE2C	KIF23	4441865	4434773	9606.ENSP00000348838	9606.ENSP00000260363	0	0	0	0	0.819	0.084	0	0.353	0.883
PRC1	PTTG1	4446249	4446209	9606.ENSP00000377793	9606.ENSP00000377536	0	0	0	0	0.824	0	0	0.363	0.883
ANLN	CENPE	4435644	4435566	9606.ENSP00000265748	9606.ENSP00000265148	0	0	0	0	0.800	0.080	0	0.415	0.883
TOP2A	ANLN	4448614	4435644	9606.ENSP00000411532	9606.ENSP00000265748	0	0	0	0	0.834	0	0	0.326	0.883
UBE2C	SPC25	4441865	4436467	9606.ENSP00000348838	9606.ENSP00000282074	0	0	0	0	0.837	0.067	0	0.293	0.883
CCNA2	ANLN	4436109	4435644	9606.ENSP00000274026	9606.ENSP00000265748	0	0	0	0	0.833	0	0	0.330	0.883
HMMR	CDC20	4446202	4443940	9606.ENSP00000377492	9606.ENSP00000361540	0	0	0	0	0.824	0	0	0.359	0.882
HMMR	MELK	4446202	4437455	9606.ENSP00000377492	9606.ENSP00000298048	0	0	0	0	0.845	0	0	0.271	0.882
CKAP2	UBE2C	4444991	4441865	9606.ENSP00000367276	9606.ENSP00000348838	0	0	0	0	0.798	0.379	0	0.136	0.882
PRIM1	GINS1	4442054	4435088	9606.ENSP00000350491	9606.ENSP00000262460	0	0	0	0	0.844	0	0	0.270	0.881
HMMR	KIF11	4446202	4434801	9606.ENSP00000377492	9606.ENSP00000260731	0	0	0	0	0.838	0	0	0.296	0.881
PTTG1	CENPE	4446209	4435566	9606.ENSP00000377536	9606.ENSP00000265148	0	0	0	0	0.701	0	0	0.614	0.880
MCM6	KIF23	4435383	4434773	9606.ENSP00000264156	9606.ENSP00000260363	0	0	0	0	0.846	0	0	0.250	0.880
HMMR	CCNA2	4446202	4436109	9606.ENSP00000377492	9606.ENSP00000274026	0	0	0	0	0.837	0	0	0.295	0.880
CCNB1	TRIP13	4434484	4432699	9606.ENSP00000256442	9606.ENSP00000166345	0	0	0	0	0.831	0.165	0	0.217	0.880
CDKN3	OIP5	4440665	4433119	9606.ENSP00000335357	9606.ENSP00000220514	0	0	0	0	0.880	0	0	0	0.880
MCM6	CCNB1	4435383	4434484	9606.ENSP00000264156	9606.ENSP00000256442	0	0	0	0	0.740	0.188	0	0.477	0.880
APOA5	LCAT	4450143	4435353	9606.ENSP00000445002	9606.ENSP00000264005	0	0	0	0	0.084	0	0.720	0.571	0.880
MKI67	MELK	4443142	4437455	9606.ENSP00000357643	9606.ENSP00000298048	0	0	0	0	0.813	0	0	0.386	0.880
CDK1	RAD51AP1	4446389	4433433	9606.ENSP00000378699	9606.ENSP00000228843	0	0	0	0	0.849	0	0	0.243	0.880
AURKA	TRIP13	4432988	4432699	9606.ENSP00000216911	9606.ENSP00000166345	0	0	0	0	0.859	0	0	0.186	0.880
TDO2	TAT	4450131	4441813	9606.ENSP00000444788	9606.ENSP00000348234	0.045	0	0	0	0.195	0	0	0.856	0.879
TOP2A	ATAD2	4448614	4436722	9606.ENSP00000411532	9606.ENSP00000287394	0.051	0	0	0	0.788	0.264	0	0.278	0.879
NCAPG	RAD51AP1	4434176	4433433	9606.ENSP00000251496	9606.ENSP00000228843	0	0	0	0	0.823	0	0	0.348	0.879
CKAP2	NEK2	4444991	4442784	9606.ENSP00000367276	9606.ENSP00000355966	0	0	0	0	0.867	0	0	0.132	0.879
RACGAP1	ZWINT	4448310	4444294	9606.ENSP00000404190	9606.ENSP00000363055	0	0	0	0	0.814	0	0	0.374	0.879
MELK	ANLN	4437455	4435644	9606.ENSP00000298048	9606.ENSP00000265748	0	0	0	0	0.831	0	0	0.314	0.879
ASPM	FOXM1	4442873	4441245	9606.ENSP00000356379	9606.ENSP00000342307	0	0	0	0	0.871	0	0	0.100	0.879
FANCI	NCAPG	4438638	4434176	9606.ENSP00000310842	9606.ENSP00000251496	0	0	0	0	0.866	0	0	0.135	0.879
FOXM1	NDC80	4441245	4434910	9606.ENSP00000342307	9606.ENSP00000261597	0	0	0	0	0.864	0.064	0	0.120	0.878
SPC25	NCAPG	4436467	4434176	9606.ENSP00000282074	9606.ENSP00000251496	0	0	0	0	0.858	0	0	0.173	0.878
PRIM1	MAD2L1	4442054	4437296	9606.ENSP00000350491	9606.ENSP00000296509	0	0	0	0	0.845	0	0	0.249	0.878
RRM2	PRIM1	4442396	4442054	9606.ENSP00000353770	9606.ENSP00000350491	0	0	0	0	0.794	0	0	0.434	0.878
DTL	CCNB1	4442781	4434484	9606.ENSP00000355958	9606.ENSP00000256442	0	0	0	0	0.819	0	0	0.351	0.878
TPX2	KIAA0101	4437665	4437621	9606.ENSP00000300403	9606.ENSP00000300035	0	0	0	0	0.843	0	0	0.254	0.878
ENO3	FABP5	4439661	4437379	9606.ENSP00000324105	9606.ENSP00000297258	0	0	0	0	0.084	0.869	0	0.057	0.877
PTTG1	UBE2T	4446209	4442849	9606.ENSP00000377536	9606.ENSP00000356243	0	0	0	0	0.840	0	0	0.268	0.877
CDC20	PRR11	4443940	4435048	9606.ENSP00000361540	9606.ENSP00000262293	0	0	0	0	0.876	0	0	0.050	0.877
DEPDC1	CCNA2	4448643	4436109	9606.ENSP00000412292	9606.ENSP00000274026	0	0	0	0	0.874	0	0	0.059	0.877
TOP2A	CENPW	4448614	4443084	9606.ENSP00000411532	9606.ENSP00000357308	0	0	0	0	0.868	0	0	0.105	0.877
MELK	CENPE	4437455	4435566	9606.ENSP00000298048	9606.ENSP00000265148	0	0	0	0	0.845	0	0	0.234	0.876
MCM3	NDC80	4451546	4434910	9606.ENSP00000480987	9606.ENSP00000261597	0	0	0	0	0.869	0.085	0	0.048	0.876
FOXM1	KIF23	4441245	4434773	9606.ENSP00000342307	9606.ENSP00000260363	0	0	0	0	0.840	0.050	0	0.251	0.876
DEPDC1	CDK1	4448643	4446389	9606.ENSP00000412292	9606.ENSP00000378699	0	0	0	0	0.852	0	0	0.194	0.876
FEN1	AURKA	4438133	4432988	9606.ENSP00000305480	9606.ENSP00000216911	0	0	0	0	0.854	0	0	0.180	0.876
MCM3	PRC1	4451546	4446249	9606.ENSP00000480987	9606.ENSP00000377793	0	0	0	0	0.870	0	0	0.082	0.876
KIF18B	BUB1	4450792	4437860	9606.ENSP00000465992	9606.ENSP00000302530	0	0	0	0	0.765	0.298	0	0.305	0.875
ASPM	FANCI	4442873	4438638	9606.ENSP00000356379	9606.ENSP00000310842	0	0	0	0	0.845	0	0	0.228	0.875
CCNB2	MCM6	4436767	4435383	9606.ENSP00000288207	9606.ENSP00000264156	0	0	0	0	0.713	0.188	0	0.507	0.875
RFC4	MELK	4446025	4437455	9606.ENSP00000376272	9606.ENSP00000298048	0	0	0	0	0.797	0.095	0	0.377	0.875
ZWINT	OIP5	4444294	4433119	9606.ENSP00000363055	9606.ENSP00000220514	0	0	0	0	0.813	0	0	0.352	0.874
ZWINT	UBE2C	4444294	4441865	9606.ENSP00000363055	9606.ENSP00000348838	0	0	0	0	0.803	0	0	0.388	0.874
HMMR	BIRC5	4446202	4437778	9606.ENSP00000377492	9606.ENSP00000301633	0	0	0	0	0.807	0	0	0.376	0.874
PRC1	SPC25	4446249	4436467	9606.ENSP00000377793	9606.ENSP00000282074	0	0	0	0	0.874	0	0	0	0.874
KIF20A	ZWINT	4446341	4444294	9606.ENSP00000378356	9606.ENSP00000363055	0	0	0	0	0.785	0	0	0.437	0.874
PBK	FOXM1	4449452	4441245	9606.ENSP00000428489	9606.ENSP00000342307	0	0	0	0	0.808	0.099	0	0.330	0.874
RRM2	FOXM1	4442396	4441245	9606.ENSP00000353770	9606.ENSP00000342307	0	0	0	0	0.815	0	0	0.342	0.873
CDKN3	KIF11	4440665	4434801	9606.ENSP00000335357	9606.ENSP00000260731	0	0	0	0	0.822	0.185	0	0.192	0.873
HMMR	KIF4A	4446202	4444386	9606.ENSP00000377492	9606.ENSP00000363524	0	0	0	0	0.836	0	0	0.258	0.873
NUSAP1	KPNA2	4450429	4449870	9606.ENSP00000453403	9606.ENSP00000438483	0	0	0	0	0.843	0	0	0.224	0.873
ASS1	FTCD	4443929	4436927	9606.ENSP00000361471	9606.ENSP00000291670	0	0	0	0	0.086	0	0.800	0.365	0.873
MKI67	NEK2	4443142	4442784	9606.ENSP00000357643	9606.ENSP00000355966	0	0	0	0	0.813	0	0	0.348	0.873
PLG	KLKB1	4438461	4435478	9606.ENSP00000308938	9606.ENSP00000264690	0	0	0	0.641	0.189	0	0.800	0.696	0.872
HMMR	TTK	4446202	4443396	9606.ENSP00000377492	9606.ENSP00000358813	0	0	0	0	0.844	0	0	0.214	0.872
MCM3	HELLS	4451546	4446220	9606.ENSP00000480987	9606.ENSP00000377601	0	0	0	0	0.648	0.157	0	0.605	0.872
RACGAP1	RRM2	4448310	4442396	9606.ENSP00000404190	9606.ENSP00000353770	0	0	0	0	0.812	0	0	0.347	0.872
TTK	RAD51AP1	4443396	4433433	9606.ENSP00000358813	9606.ENSP00000228843	0	0	0	0	0.833	0	0	0.267	0.872
BHMT	SDS	4436127	4434551	9606.ENSP00000274353	9606.ENSP00000257549	0.068	0	0	0	0.083	0	0.800	0.344	0.872
ZWINT	TPX2	4444294	4437665	9606.ENSP00000363055	9606.ENSP00000300403	0	0	0	0	0.811	0	0	0.355	0.872
TTK	FOXM1	4443396	4441245	9606.ENSP00000358813	9606.ENSP00000342307	0	0	0	0	0.822	0	0	0.311	0.872
MAD2L1	ANLN	4437296	4435644	9606.ENSP00000296509	9606.ENSP00000265748	0	0	0	0	0.824	0	0	0.301	0.871
ZWINT	KIF11	4444294	4434801	9606.ENSP00000363055	9606.ENSP00000260731	0	0	0	0	0.796	0	0	0.398	0.871
KIF2C	OIP5	4443901	4433119	9606.ENSP00000361298	9606.ENSP00000220514	0	0	0	0	0.832	0	0	0.267	0.871
CDK1	GINS1	4446389	4435088	9606.ENSP00000378699	9606.ENSP00000262460	0	0	0	0	0.838	0	0	0.236	0.871
PBK	DEPDC1	4449452	4448643	9606.ENSP00000428489	9606.ENSP00000412292	0	0	0	0	0.816	0	0	0.329	0.871
HMMR	OIP5	4446202	4433119	9606.ENSP00000377492	9606.ENSP00000220514	0	0	0	0	0.829	0	0	0.277	0.871
CDK1	FANCI	4446389	4438638	9606.ENSP00000378699	9606.ENSP00000310842	0	0	0	0	0.840	0	0	0.226	0.871
SPC25	CCNA2	4436467	4436109	9606.ENSP00000282074	9606.ENSP00000274026	0	0	0	0	0.861	0	0	0.111	0.871
DEPDC1	BUB1	4448643	4437860	9606.ENSP00000412292	9606.ENSP00000302530	0	0	0	0	0.856	0	0	0.145	0.871
CDKN3	BUB1B	4440665	4436731	9606.ENSP00000335357	9606.ENSP00000287598	0	0	0	0	0.825	0.058	0	0.280	0.871
CCNB2	ANLN	4436767	4435644	9606.ENSP00000288207	9606.ENSP00000265748	0	0	0	0	0.821	0	0	0.309	0.871
DTL	CENPF	4442781	4442771	9606.ENSP00000355958	9606.ENSP00000355922	0	0	0	0	0.835	0	0	0.252	0.871
TOP2A	RAD51AP1	4448614	4433433	9606.ENSP00000411532	9606.ENSP00000228843	0	0	0	0	0.824	0	0	0.297	0.871
ECT2	MAD2L1	4446064	4437296	9606.ENSP00000376457	9606.ENSP00000296509	0	0	0	0	0.823	0	0	0.297	0.870
RACGAP1	NDC80	4448310	4434910	9606.ENSP00000404190	9606.ENSP00000261597	0	0	0	0	0.830	0	0	0.265	0.870
CDK1	TCF19	4446389	4444699	9606.ENSP00000378699	9606.ENSP00000365433	0	0	0	0	0.858	0	0	0.122	0.870
MELK	CENPU	4437455	4436429	9606.ENSP00000298048	9606.ENSP00000281453	0	0	0	0	0.826	0	0	0.283	0.870
UBE2C	NUF2	4441865	4435979	9606.ENSP00000348838	9606.ENSP00000271452	0	0	0	0	0.816	0	0	0.325	0.870
CDC20	CENPW	4443940	4443084	9606.ENSP00000361540	9606.ENSP00000357308	0	0	0	0	0.851	0	0	0.155	0.869
PTTG1	KIAA0101	4446209	4437621	9606.ENSP00000377536	9606.ENSP00000300035	0	0	0	0	0.840	0	0	0.214	0.869
ZWINT	RAD51AP1	4444294	4433433	9606.ENSP00000363055	9606.ENSP00000228843	0	0	0	0	0.784	0	0	0.420	0.869
HMMR	MAD2L1	4446202	4437296	9606.ENSP00000377492	9606.ENSP00000296509	0	0	0	0	0.848	0	0	0.170	0.869
PTTG1	ZWINT	4446209	4444294	9606.ENSP00000377536	9606.ENSP00000363055	0	0	0	0	0.784	0	0	0.420	0.869
NUSAP1	FANCI	4450429	4438638	9606.ENSP00000453403	9606.ENSP00000310842	0	0	0	0	0.834	0	0	0.244	0.869
ZWINT	DLGAP5	4444294	4434015	9606.ENSP00000363055	9606.ENSP00000247191	0	0	0	0	0.807	0	0	0.354	0.869
TOP2A	ZWINT	4448614	4444294	9606.ENSP00000411532	9606.ENSP00000363055	0	0	0	0	0.802	0	0	0.360	0.868
MCM3	NCAPG	4451546	4434176	9606.ENSP00000480987	9606.ENSP00000251496	0	0	0	0	0.860	0	0	0.096	0.868
CCNA2	RAD51AP1	4436109	4433433	9606.ENSP00000274026	9606.ENSP00000228843	0	0	0	0	0.827	0	0	0.269	0.868
UBE2T	MAD2L1	4442849	4437296	9606.ENSP00000356243	9606.ENSP00000296509	0	0	0	0	0.844	0.133	0	0.105	0.868
MCM3	TTK	4451546	4443396	9606.ENSP00000480987	9606.ENSP00000358813	0	0	0	0	0.852	0	0	0.143	0.868
BUB1	TRIP13	4437860	4432699	9606.ENSP00000302530	9606.ENSP00000166345	0	0	0	0	0.824	0	0	0.279	0.868
FOXM1	NCAPG	4441245	4434176	9606.ENSP00000342307	9606.ENSP00000251496	0	0	0	0	0.838	0	0	0.217	0.868
E2F8	BUB1	4451562	4437860	9606.ENSP00000481103	9606.ENSP00000302530	0	0	0	0	0.823	0	0	0.282	0.867
BUB1	RAD51AP1	4437860	4433433	9606.ENSP00000302530	9606.ENSP00000228843	0	0	0	0	0.816	0	0	0.310	0.867
RRM2	KIF23	4442396	4434773	9606.ENSP00000353770	9606.ENSP00000260363	0	0	0	0	0.842	0	0	0.189	0.867
PRC1	CENPU	4446249	4436429	9606.ENSP00000377793	9606.ENSP00000281453	0	0	0	0	0.776	0	0	0.433	0.867
DEPDC1	NDC80	4448643	4434910	9606.ENSP00000412292	9606.ENSP00000261597	0	0	0	0	0.848	0	0	0.162	0.867
CDCA3	TCF19	4450021	4444699	9606.ENSP00000442068	9606.ENSP00000365433	0	0	0	0	0.845	0	0	0.177	0.867
PRC1	NEK2	4446249	4442784	9606.ENSP00000377793	9606.ENSP00000355966	0	0	0	0	0.803	0	0	0.352	0.867
TTK	OIP5	4443396	4433119	9606.ENSP00000358813	9606.ENSP00000220514	0	0	0	0	0.841	0	0	0.190	0.866
KIF11	MSH2	4434801	4433580	9606.ENSP00000260731	9606.ENSP00000233146	0	0	0	0	0.863	0	0	0.063	0.866
FANCI	KIF11	4438638	4434801	9606.ENSP00000310842	9606.ENSP00000260731	0	0	0	0	0.824	0	0	0.267	0.866
UBE2C	TRIP13	4441865	4432699	9606.ENSP00000348838	9606.ENSP00000166345	0	0	0	0	0.801	0.141	0	0.281	0.866
FEN1	NCAPG	4438133	4434176	9606.ENSP00000305480	9606.ENSP00000251496	0	0	0	0	0.808	0.320	0	0.055	0.866
BUB1B	OIP5	4436731	4433119	9606.ENSP00000287598	9606.ENSP00000220514	0	0	0	0	0.835	0	0	0.217	0.865
DTL	CCNB2	4442781	4436767	9606.ENSP00000355958	9606.ENSP00000288207	0	0	0	0	0.820	0	0	0.279	0.865
PRC1	CENPF	4446249	4442771	9606.ENSP00000377793	9606.ENSP00000355922	0	0	0	0	0.818	0	0	0.288	0.865
UBE2C	CDKN3	4441865	4440665	9606.ENSP00000348838	9606.ENSP00000335357	0	0	0	0	0.846	0	0	0.157	0.865
ZWINT	RRM2	4444294	4442396	9606.ENSP00000363055	9606.ENSP00000353770	0	0	0	0	0.822	0	0	0.276	0.865
RACGAP1	TTK	4448310	4443396	9606.ENSP00000404190	9606.ENSP00000358813	0	0	0	0	0.815	0	0	0.301	0.865
ZWINT	MELK	4444294	4437455	9606.ENSP00000363055	9606.ENSP00000298048	0	0	0	0	0.827	0	0	0.250	0.865
CDKN3	KIAA0101	4440665	4437621	9606.ENSP00000335357	9606.ENSP00000300035	0	0	0	0	0.837	0	0	0.203	0.864
RACGAP1	PTTG1	4448310	4446209	9606.ENSP00000404190	9606.ENSP00000377536	0	0	0	0	0.798	0	0	0.354	0.864
RACGAP1	UBE2C	4448310	4441865	9606.ENSP00000404190	9606.ENSP00000348838	0	0	0	0	0.810	0	0	0.316	0.864
TOP2A	MCM6	4448614	4435383	9606.ENSP00000411532	9606.ENSP00000264156	0	0	0	0	0.716	0.050	0	0.535	0.864
RRM2	CDKN3	4442396	4440665	9606.ENSP00000353770	9606.ENSP00000335357	0	0	0	0	0.838	0	0	0.198	0.864
KPNA2	BIRC5	4449870	4437778	9606.ENSP00000438483	9606.ENSP00000301633	0	0	0	0	0.767	0	0	0.436	0.863
HAO1	C9	4445115	4435259	9606.ENSP00000368066	9606.ENSP00000263408	0	0	0	0	0.863	0	0	0	0.863
ECT2	KIF4A	4446064	4444386	9606.ENSP00000376457	9606.ENSP00000363524	0	0	0	0	0.774	0.054	0	0.412	0.863
SPC25	KIF11	4436467	4434801	9606.ENSP00000282074	9606.ENSP00000260731	0	0	0	0	0.831	0	0	0.226	0.863
NEK2	MELK	4442784	4437455	9606.ENSP00000355966	9606.ENSP00000298048	0	0	0	0.621	0.836	0.050	0	0.443	0.863
NUSAP1	RAD51AP1	4450429	4433433	9606.ENSP00000453403	9606.ENSP00000228843	0	0	0	0	0.796	0	0	0.354	0.863
PRC1	RRM2	4446249	4442396	9606.ENSP00000377793	9606.ENSP00000353770	0	0	0	0	0.839	0	0	0.181	0.863
RFC4	TRIP13	4446025	4432699	9606.ENSP00000376272	9606.ENSP00000166345	0	0	0	0	0.851	0	0	0.117	0.863
RFC4	CCNB2	4446025	4436767	9606.ENSP00000376272	9606.ENSP00000288207	0	0	0	0	0.776	0.064	0	0.399	0.863
DTL	KIF11	4442781	4434801	9606.ENSP00000355958	9606.ENSP00000260731	0	0	0	0	0.846	0	0	0.149	0.863
TTK	ANLN	4443396	4435644	9606.ENSP00000358813	9606.ENSP00000265748	0	0	0	0	0.833	0	0	0.209	0.862
CCNB2	OIP5	4436767	4433119	9606.ENSP00000288207	9606.ENSP00000220514	0	0	0	0	0.843	0	0	0.156	0.862
CDKN3	TPX2	4440665	4437665	9606.ENSP00000335357	9606.ENSP00000300403	0	0	0	0	0.843	0	0	0.154	0.862
MELK	TRIP13	4437455	4432699	9606.ENSP00000298048	9606.ENSP00000166345	0	0	0	0	0.842	0	0	0.162	0.862
UBE2T	NUF2	4442849	4435979	9606.ENSP00000356243	9606.ENSP00000271452	0	0	0	0	0.801	0	0	0.330	0.861
NCAPG	TRIP13	4434176	4432699	9606.ENSP00000251496	9606.ENSP00000166345	0	0	0	0	0.830	0	0	0.216	0.861
TTK	SPC25	4443396	4436467	9606.ENSP00000358813	9606.ENSP00000282074	0	0	0	0	0.758	0.325	0	0.220	0.861
FANCI	BUB1B	4438638	4436731	9606.ENSP00000310842	9606.ENSP00000287598	0	0	0	0	0.822	0	0	0.250	0.861
NUSAP1	ANLN	4450429	4435644	9606.ENSP00000453403	9606.ENSP00000265748	0	0	0	0	0.811	0	0	0.297	0.861
KIF20A	CDKN3	4446341	4440665	9606.ENSP00000378356	9606.ENSP00000335357	0	0	0	0	0.832	0.124	0	0.132	0.861
TPX2	RAD51AP1	4437665	4433433	9606.ENSP00000300403	9606.ENSP00000228843	0	0	0	0	0.801	0	0	0.329	0.861
RFC4	CCNA2	4446025	4436109	9606.ENSP00000376272	9606.ENSP00000274026	0	0	0	0	0.796	0.064	0	0.328	0.860
CDC20	ANLN	4443940	4435644	9606.ENSP00000361540	9606.ENSP00000265748	0	0	0	0	0.792	0	0	0.358	0.860
APOA5	PON1	4450143	4433224	9606.ENSP00000445002	9606.ENSP00000222381	0	0	0	0	0.173	0	0.720	0.446	0.860
RFC4	CCNB1	4446025	4434484	9606.ENSP00000376272	9606.ENSP00000256442	0	0	0	0	0.776	0.064	0	0.386	0.860
HMMR	BUB1B	4446202	4436731	9606.ENSP00000377492	9606.ENSP00000287598	0	0	0	0	0.816	0	0	0.272	0.860
PRC1	NUF2	4446249	4435979	9606.ENSP00000377793	9606.ENSP00000271452	0	0	0	0	0.835	0	0	0.187	0.860
TOP2A	TCF19	4448614	4444699	9606.ENSP00000411532	9606.ENSP00000365433	0	0	0	0	0.837	0	0	0.172	0.860
ANLN	AURKA	4435644	4432988	9606.ENSP00000265748	9606.ENSP00000216911	0	0	0	0	0.801	0	0	0.327	0.860
MAD2L1	OIP5	4437296	4433119	9606.ENSP00000296509	9606.ENSP00000220514	0	0	0	0	0.838	0	0	0.167	0.859
CDKN3	BIRC5	4440665	4437778	9606.ENSP00000335357	9606.ENSP00000301633	0	0	0	0	0.822	0.064	0	0.221	0.859
ZWINT	KIAA0101	4444294	4437621	9606.ENSP00000363055	9606.ENSP00000300035	0	0	0	0	0.834	0	0	0.189	0.859
KIF18B	UBE2C	4450792	4441865	9606.ENSP00000465992	9606.ENSP00000348838	0	0	0	0	0.817	0.084	0	0.226	0.859
KIF20A	TRIP13	4446341	4432699	9606.ENSP00000378356	9606.ENSP00000166345	0	0	0	0	0.824	0	0	0.231	0.859
KIAA0101	NCAPG	4437621	4434176	9606.ENSP00000300035	9606.ENSP00000251496	0	0	0	0	0.855	0	0	0.067	0.859
CCNB2	RAD51AP1	4436767	4433433	9606.ENSP00000288207	9606.ENSP00000228843	0	0	0	0	0.797	0	0	0.335	0.859
UBE2C	ANLN	4441865	4435644	9606.ENSP00000348838	9606.ENSP00000265748	0	0	0	0	0.793	0	0	0.348	0.859
KIF20A	TCF19	4446341	4444699	9606.ENSP00000378356	9606.ENSP00000365433	0	0	0	0	0.858	0	0	0.044	0.858
NUSAP1	DTL	4450429	4442781	9606.ENSP00000453403	9606.ENSP00000355958	0	0	0	0	0.830	0	0	0.197	0.858
NEK2	NUF2	4442784	4435979	9606.ENSP00000355966	9606.ENSP00000271452	0	0	0	0	0.751	0	0	0.456	0.858
MAD2L1	RAD51AP1	4437296	4433433	9606.ENSP00000296509	9606.ENSP00000228843	0	0	0	0	0.832	0	0	0.189	0.858
FEN1	MAD2L1	4438133	4437296	9606.ENSP00000305480	9606.ENSP00000296509	0	0	0	0	0.836	0	0	0.170	0.858
HMMR	CENPU	4446202	4436429	9606.ENSP00000377492	9606.ENSP00000281453	0	0	0	0	0.788	0	0	0.357	0.858
KIF18B	TOP2A	4450792	4448614	9606.ENSP00000465992	9606.ENSP00000411532	0	0	0	0	0.837	0	0	0.161	0.858
HAO1	FGA	4445115	4438214	9606.ENSP00000368066	9606.ENSP00000306361	0	0	0	0	0.858	0	0	0	0.858
NEK2	NCAPG	4442784	4434176	9606.ENSP00000355966	9606.ENSP00000251496	0	0	0	0	0.815	0	0	0.266	0.858
KPNA2	NCAPG	4449870	4434176	9606.ENSP00000438483	9606.ENSP00000251496	0	0	0	0	0.825	0	0	0.224	0.858
KIF2C	CENPW	4443901	4443084	9606.ENSP00000361298	9606.ENSP00000357308	0	0	0	0	0.814	0	0	0.266	0.857
NEK2	OIP5	4442784	4433119	9606.ENSP00000355966	9606.ENSP00000220514	0	0	0	0	0.787	0	0	0.359	0.857
SLCO1B3	SLC10A1	4434834	4432972	9606.ENSP00000261196	9606.ENSP00000216540	0	0	0	0	0.141	0	0	0.840	0.857
TDO2	ACMSD	4450131	4441832	9606.ENSP00000444788	9606.ENSP00000348459	0.177	0	0	0	0.062	0	0	0.829	0.857
ECT2	NEK2	4446064	4442784	9606.ENSP00000376457	9606.ENSP00000355966	0	0	0	0	0.800	0	0	0.310	0.856
PTTG1	FOXM1	4446209	4441245	9606.ENSP00000377536	9606.ENSP00000342307	0	0	0	0	0.687	0	0	0.561	0.856
PBK	DTL	4449452	4442781	9606.ENSP00000428489	9606.ENSP00000355958	0	0	0	0	0.831	0	0	0.186	0.856
CENPF	CDKN3	4442771	4440665	9606.ENSP00000355922	9606.ENSP00000335357	0	0	0	0	0.822	0	0	0.223	0.856
RACGAP1	RFC4	4448310	4446025	9606.ENSP00000404190	9606.ENSP00000376272	0	0	0	0	0.750	0	0	0.449	0.856
HMMR	RRM2	4446202	4442396	9606.ENSP00000377492	9606.ENSP00000353770	0	0	0	0	0.811	0	0	0.267	0.856
TOP2A	FANCI	4448614	4438638	9606.ENSP00000411532	9606.ENSP00000310842	0	0	0	0	0.812	0	0	0.268	0.856
KIF11	OIP5	4434801	4433119	9606.ENSP00000260731	9606.ENSP00000220514	0	0	0	0	0.821	0	0	0.228	0.856
CDCA3	NUF2	4450021	4435979	9606.ENSP00000442068	9606.ENSP00000271452	0	0	0	0	0.745	0	0	0.459	0.856
CENPF	OIP5	4442771	4433119	9606.ENSP00000355922	9606.ENSP00000220514	0	0	0	0	0.816	0	0	0.248	0.856
BUB1B	ANLN	4436731	4435644	9606.ENSP00000287598	9606.ENSP00000265748	0	0	0	0	0.809	0	0	0.273	0.855
DTL	DLGAP5	4442781	4434015	9606.ENSP00000355958	9606.ENSP00000247191	0	0	0	0	0.848	0	0	0.088	0.855
TTK	TRIP13	4443396	4432699	9606.ENSP00000358813	9606.ENSP00000166345	0	0	0	0	0.826	0	0	0.202	0.855
HMMR	NDC80	4446202	4434910	9606.ENSP00000377492	9606.ENSP00000261597	0	0	0	0	0.844	0	0	0.107	0.855
RACGAP1	OIP5	4448310	4433119	9606.ENSP00000404190	9606.ENSP00000220514	0	0	0	0	0.784	0	0	0.355	0.855
NUSAP1	CENPU	4450429	4436429	9606.ENSP00000453403	9606.ENSP00000281453	0	0	0	0	0.784	0	0	0.358	0.855
MELK	RAD51AP1	4437455	4433433	9606.ENSP00000298048	9606.ENSP00000228843	0	0	0	0	0.824	0	0	0.210	0.855
RACGAP1	NEK2	4448310	4442784	9606.ENSP00000404190	9606.ENSP00000355966	0	0	0	0	0.767	0	0	0.399	0.854
NEK2	KIAA0101	4442784	4437621	9606.ENSP00000355966	9606.ENSP00000300035	0	0	0	0	0.854	0	0	0.041	0.854
UHRF1	ASPM	4451406	4442873	9606.ENSP00000479617	9606.ENSP00000356379	0	0	0	0	0.830	0	0	0.180	0.854
HMMR	FANCI	4446202	4438638	9606.ENSP00000377492	9606.ENSP00000310842	0	0	0	0	0.801	0	0	0.294	0.854
PBK	TRIP13	4449452	4432699	9606.ENSP00000428489	9606.ENSP00000166345	0	0	0	0	0.821	0.102	0	0.167	0.854
FOXM1	EZH2	4441245	4439336	9606.ENSP00000342307	9606.ENSP00000320147	0	0	0	0	0.342	0.408	0	0.654	0.853
OIP5	TRIP13	4433119	4432699	9606.ENSP00000220514	9606.ENSP00000166345	0	0	0	0	0.789	0	0	0.333	0.853
KIF4A	RRM2	4444386	4442396	9606.ENSP00000363524	9606.ENSP00000353770	0	0	0	0	0.812	0	0	0.251	0.853
TOP2A	DTL	4448614	4442781	9606.ENSP00000411532	9606.ENSP00000355958	0	0	0	0	0.826	0	0	0.189	0.853
ZWINT	KIF23	4444294	4434773	9606.ENSP00000363055	9606.ENSP00000260363	0	0	0	0	0.782	0	0	0.354	0.853
HMMR	CDKN3	4446202	4440665	9606.ENSP00000377492	9606.ENSP00000335357	0	0	0	0	0.830	0	0	0.167	0.852
ANLN	NCAPG	4435644	4434176	9606.ENSP00000265748	9606.ENSP00000251496	0	0	0	0	0.820	0	0	0.210	0.852
RFC4	BUB1	4446025	4437860	9606.ENSP00000376272	9606.ENSP00000302530	0	0	0	0	0.765	0.050	0	0.390	0.852
ECT2	TPX2	4446064	4437665	9606.ENSP00000376457	9606.ENSP00000300403	0	0	0	0	0.814	0	0	0.235	0.852
PRC1	FOXM1	4446249	4441245	9606.ENSP00000377793	9606.ENSP00000342307	0	0	0	0	0.813	0.151	0	0.147	0.852
SMYD3	EZH2	4449019	4439336	9606.ENSP00000419184	9606.ENSP00000320147	0	0	0	0	0.062	0.313	0	0.787	0.851
DTL	FANCI	4442781	4438638	9606.ENSP00000355958	9606.ENSP00000310842	0	0	0	0	0.826	0	0	0.178	0.851
ZWINT	TTK	4444294	4443396	9606.ENSP00000363055	9606.ENSP00000358813	0	0	0	0	0.781	0	0	0.348	0.851
PBK	CKAP2	4449452	4444991	9606.ENSP00000428489	9606.ENSP00000367276	0	0	0	0	0.843	0	0	0.091	0.851
E2F8	CDK1	4451562	4446389	9606.ENSP00000481103	9606.ENSP00000378699	0	0	0	0	0.645	0.162	0	0.540	0.851
HELLS	KIF11	4446220	4434801	9606.ENSP00000377601	9606.ENSP00000260731	0	0	0	0	0.831	0.056	0	0.144	0.851
TPX2	TRIP13	4437665	4432699	9606.ENSP00000300403	9606.ENSP00000166345	0	0	0	0	0.824	0	0	0.182	0.850
FOXM1	CDKN3	4441245	4440665	9606.ENSP00000342307	9606.ENSP00000335357	0	0	0	0	0.782	0.127	0	0.275	0.850
FANCI	MELK	4438638	4437455	9606.ENSP00000310842	9606.ENSP00000298048	0	0	0	0	0.819	0	0	0.203	0.850
KIF4A	FOXM1	4444386	4441245	9606.ENSP00000363524	9606.ENSP00000342307	0	0	0	0	0.819	0.050	0	0.198	0.850
CKAP2	CCNB1	4444991	4434484	9606.ENSP00000367276	9606.ENSP00000256442	0	0	0	0	0.809	0	0	0.243	0.849
KIF18B	DLGAP5	4450792	4434015	9606.ENSP00000465992	9606.ENSP00000247191	0	0	0	0	0.803	0.056	0	0.254	0.849
CENPF	KIAA0101	4442771	4437621	9606.ENSP00000355922	9606.ENSP00000300035	0	0	0	0	0.817	0	0	0.210	0.849
FANCI	CCNA2	4438638	4436109	9606.ENSP00000310842	9606.ENSP00000274026	0	0	0	0	0.814	0	0	0.221	0.849
GHR	IGF1	4451768	4437883	9606.ENSP00000483403	9606.ENSP00000302665	0	0	0	0	0.089	0	0	0.841	0.849
ALDOB	ENO3	4444463	4439661	9606.ENSP00000363988	9606.ENSP00000324105	0	0	0	0	0.228	0.053	0.600	0.544	0.848
FANCI	BUB1	4438638	4437860	9606.ENSP00000310842	9606.ENSP00000302530	0	0	0	0	0.801	0	0	0.266	0.848
ASPM	CENPU	4442873	4436429	9606.ENSP00000356379	9606.ENSP00000281453	0	0	0	0	0.805	0	0	0.254	0.848
TTK	DTL	4443396	4442781	9606.ENSP00000358813	9606.ENSP00000355958	0	0	0	0	0.847	0	0	0.049	0.848
KPNA2	PTTG1	4449870	4446209	9606.ENSP00000438483	9606.ENSP00000377536	0	0	0	0	0.802	0	0	0.266	0.848
TCF19	CCNA2	4444699	4436109	9606.ENSP00000365433	9606.ENSP00000274026	0	0	0	0	0.838	0	0	0.100	0.848
CKAP2	KIF2C	4444991	4443901	9606.ENSP00000367276	9606.ENSP00000361298	0	0	0	0	0.842	0	0	0.071	0.847
UHRF1	CCNB2	4451406	4436767	9606.ENSP00000479617	9606.ENSP00000288207	0	0	0	0	0.786	0	0	0.313	0.847
ASPM	OIP5	4442873	4433119	9606.ENSP00000356379	9606.ENSP00000220514	0	0	0	0	0.847	0	0	0	0.847
KIF2C	CDKN3	4443901	4440665	9606.ENSP00000361298	9606.ENSP00000335357	0	0	0	0	0.826	0.124	0	0.069	0.846
NUSAP1	TRIP13	4450429	4432699	9606.ENSP00000453403	9606.ENSP00000166345	0	0	0	0	0.819	0	0	0.185	0.846
FOSB	EGR2	4433953	4433822	9606.ENSP00000245919	9606.ENSP00000242480	0	0	0	0	0.565	0.073	0	0.648	0.846
TOP2A	TRIP13	4448614	4432699	9606.ENSP00000411532	9606.ENSP00000166345	0	0	0	0	0.804	0.167	0	0.130	0.846
ZWINT	CCNA2	4444294	4436109	9606.ENSP00000363055	9606.ENSP00000274026	0	0	0	0	0.790	0	0	0.293	0.845
BUB1B	RAD51AP1	4436731	4433433	9606.ENSP00000287598	9606.ENSP00000228843	0	0	0	0	0.801	0	0	0.249	0.844
MCM3	DTL	4451546	4442781	9606.ENSP00000480987	9606.ENSP00000355958	0	0	0	0	0.806	0	0	0.229	0.844
NUSAP1	RFC4	4450429	4446025	9606.ENSP00000453403	9606.ENSP00000376272	0	0	0	0	0.769	0	0	0.352	0.844
NDC80	TRIP13	4434910	4432699	9606.ENSP00000261597	9606.ENSP00000166345	0	0	0	0	0.833	0	0	0.104	0.844
KIAA0101	MAD2L1	4437621	4437296	9606.ENSP00000300035	9606.ENSP00000296509	0	0	0	0	0.840	0	0	0.069	0.844
KIF11	RAD51AP1	4434801	4433433	9606.ENSP00000260731	9606.ENSP00000228843	0	0	0	0	0.816	0	0	0.189	0.844
EZH2	MELK	4439336	4437455	9606.ENSP00000320147	9606.ENSP00000298048	0	0	0	0	0.789	0.050	0	0.286	0.844
BIRC5	OIP5	4437778	4433119	9606.ENSP00000301633	9606.ENSP00000220514	0	0	0	0	0.816	0	0	0.181	0.843
RRM2	ANLN	4442396	4435644	9606.ENSP00000353770	9606.ENSP00000265748	0	0	0	0	0.795	0	0	0.267	0.843
FANCI	RAD51AP1	4438638	4433433	9606.ENSP00000310842	9606.ENSP00000228843	0	0	0	0	0.786	0	0	0.296	0.843
NUF2	ANLN	4435979	4435644	9606.ENSP00000271452	9606.ENSP00000265748	0	0	0	0	0.748	0	0	0.399	0.842
KPNA2	MELK	4449870	4437455	9606.ENSP00000438483	9606.ENSP00000298048	0	0	0	0	0.808	0	0	0.210	0.842
TTK	FANCI	4443396	4438638	9606.ENSP00000358813	9606.ENSP00000310842	0	0	0	0	0.799	0	0	0.247	0.842
CENPE	RAD51AP1	4435566	4433433	9606.ENSP00000265148	9606.ENSP00000228843	0	0	0	0	0.798	0	0	0.250	0.842
DTL	BUB1B	4442781	4436731	9606.ENSP00000355958	9606.ENSP00000287598	0	0	0	0	0.835	0	0	0.078	0.842
PBK	ZWINT	4449452	4444294	9606.ENSP00000428489	9606.ENSP00000363055	0	0	0	0	0.813	0	0	0.186	0.841
FANCI	CCNB1	4438638	4434484	9606.ENSP00000310842	9606.ENSP00000256442	0	0	0	0	0.810	0	0	0.198	0.841
ZWINT	MKI67	4444294	4443142	9606.ENSP00000363055	9606.ENSP00000357643	0	0	0	0	0.739	0	0	0.417	0.841
FGA	FETUB	4438214	4435539	9606.ENSP00000306361	9606.ENSP00000265029	0	0	0	0	0.831	0	0	0.093	0.841
RACGAP1	RAD51AP1	4448310	4433433	9606.ENSP00000404190	9606.ENSP00000228843	0	0	0	0	0.792	0	0	0.269	0.841
CENPU	KIF11	4436429	4434801	9606.ENSP00000281453	9606.ENSP00000260731	0	0	0	0	0.790	0	0	0.271	0.840
FEN1	CCNB2	4438133	4436767	9606.ENSP00000305480	9606.ENSP00000288207	0	0	0	0	0.763	0.157	0	0.263	0.840
DTL	MELK	4442781	4437455	9606.ENSP00000355958	9606.ENSP00000298048	0	0	0	0	0.834	0	0	0.075	0.840
KIF18B	FOXM1	4450792	4441245	9606.ENSP00000465992	9606.ENSP00000342307	0	0	0	0	0.832	0.050	0	0.074	0.840
UBE2T	CENPF	4442849	4442771	9606.ENSP00000356243	9606.ENSP00000355922	0	0	0	0	0.792	0	0	0.256	0.839
CENPW	KIAA0101	4443084	4437621	9606.ENSP00000357308	9606.ENSP00000300035	0	0	0	0	0.839	0	0	0	0.839
CENPW	CCNA2	4443084	4436109	9606.ENSP00000357308	9606.ENSP00000274026	0	0	0	0	0.810	0	0	0.183	0.839
SDS	AGXT2	4434551	4433532	9606.ENSP00000257549	9606.ENSP00000231420	0	0	0	0	0.081	0	0.800	0.195	0.839
DTL	BUB1	4442781	4437860	9606.ENSP00000355958	9606.ENSP00000302530	0	0	0	0	0.834	0	0	0.072	0.839
KIF18B	ASPM	4450792	4442873	9606.ENSP00000465992	9606.ENSP00000356379	0	0	0	0	0.771	0.086	0	0.288	0.838
KPNA2	NDC80	4449870	4434910	9606.ENSP00000438483	9606.ENSP00000261597	0	0	0	0	0.838	0	0	0	0.838
KIF4A	TRIP13	4444386	4432699	9606.ENSP00000363524	9606.ENSP00000166345	0	0	0	0	0.810	0	0	0.180	0.838
CDK1	UBE2T	4446389	4442849	9606.ENSP00000378699	9606.ENSP00000356243	0	0	0	0	0.801	0.100	0	0.166	0.838
HMMR	KIF2C	4446202	4443901	9606.ENSP00000377492	9606.ENSP00000361298	0	0	0	0	0.820	0	0	0.135	0.838
HMMR	NUF2	4446202	4435979	9606.ENSP00000377492	9606.ENSP00000271452	0	0	0	0	0.808	0	0	0.192	0.838
HMMR	KIAA0101	4446202	4437621	9606.ENSP00000377492	9606.ENSP00000300035	0	0	0	0	0.814	0	0	0.164	0.838
MKI67	NUF2	4443142	4435979	9606.ENSP00000357643	9606.ENSP00000271452	0	0	0	0	0.759	0	0	0.355	0.837
KIF4A	CDKN3	4444386	4440665	9606.ENSP00000363524	9606.ENSP00000335357	0	0	0	0	0.809	0.124	0	0.107	0.837
KIF20A	RAD51AP1	4446341	4433433	9606.ENSP00000378356	9606.ENSP00000228843	0	0	0	0	0.791	0	0	0.253	0.837
RRM2	TRIP13	4442396	4432699	9606.ENSP00000353770	9606.ENSP00000166345	0	0	0	0	0.819	0	0	0.136	0.837
HMMR	MKI67	4446202	4443142	9606.ENSP00000377492	9606.ENSP00000357643	0	0	0	0	0.783	0	0	0.281	0.837
KPNA2	DLGAP5	4449870	4434015	9606.ENSP00000438483	9606.ENSP00000247191	0	0	0	0	0.828	0	0	0.093	0.837
ATAD2	KIF11	4436722	4434801	9606.ENSP00000287394	9606.ENSP00000260731	0	0	0	0	0.792	0.084	0	0.211	0.836
RRM2	OIP5	4442396	4433119	9606.ENSP00000353770	9606.ENSP00000220514	0	0	0	0	0.828	0	0	0.086	0.836
DTL	TPX2	4442781	4437665	9606.ENSP00000355958	9606.ENSP00000300403	0	0	0	0	0.820	0	0	0.126	0.836
CDC20	DTL	4443940	4442781	9606.ENSP00000361540	9606.ENSP00000355958	0	0	0	0	0.765	0	0	0.329	0.836
ECT2	BIRC5	4446064	4437778	9606.ENSP00000376457	9606.ENSP00000301633	0	0	0	0	0.795	0.073	0	0.208	0.836
PRC1	KIAA0101	4446249	4437621	9606.ENSP00000377793	9606.ENSP00000300035	0	0	0	0	0.836	0	0	0	0.836
HMMR	FOXM1	4446202	4441245	9606.ENSP00000377492	9606.ENSP00000342307	0	0	0	0	0.785	0	0	0.266	0.835
NUF2	OIP5	4435979	4433119	9606.ENSP00000271452	9606.ENSP00000220514	0	0	0	0	0.783	0.115	0	0.212	0.835
DTL	FEN1	4442781	4438133	9606.ENSP00000355958	9606.ENSP00000305480	0	0	0	0	0.799	0	0	0.212	0.835
TPX2	FANCD2	4437665	4436734	9606.ENSP00000300403	9606.ENSP00000287647	0	0	0	0	0.788	0	0	0.254	0.835
E2F8	FOXM1	4451562	4441245	9606.ENSP00000481103	9606.ENSP00000342307	0	0	0	0	0.754	0	0	0.356	0.835
KPNA2	TOP2A	4449870	4448614	9606.ENSP00000438483	9606.ENSP00000411532	0	0	0	0	0.792	0	0	0.233	0.834
UHRF1	BUB1	4451406	4437860	9606.ENSP00000479617	9606.ENSP00000302530	0	0	0	0	0.798	0	0	0.211	0.834
TTK	CENPU	4443396	4436429	9606.ENSP00000358813	9606.ENSP00000281453	0	0	0	0	0.789	0	0	0.248	0.834
DEPDC1	HMMR	4448643	4446202	9606.ENSP00000412292	9606.ENSP00000377492	0	0	0	0	0.805	0	0	0.185	0.834
LPA	SERPINE1	4439432	4433266	9606.ENSP00000321334	9606.ENSP00000223095	0	0	0	0	0.063	0.129	0	0.813	0.834
HMMR	ECT2	4446202	4446064	9606.ENSP00000377492	9606.ENSP00000376457	0	0	0	0	0.799	0	0	0.205	0.834
CYP2C8	CYP2C9	4443714	4434798	9606.ENSP00000360317	9606.ENSP00000260682	0	0	0.449	0.979	0.180	0	0.800	0.921	0.833
MT1G	MT1X	4447689	4446278	9606.ENSP00000391397	9606.ENSP00000377995	0	0	0	0.970	0.830	0	0	0.669	0.833
CKAP2	CCNB2	4444991	4436767	9606.ENSP00000367276	9606.ENSP00000288207	0	0	0	0	0.818	0	0	0.122	0.833
KIAA0101	NUF2	4437621	4435979	9606.ENSP00000300035	9606.ENSP00000271452	0	0	0	0	0.782	0	0	0.265	0.833
PBK	RAD51AP1	4449452	4433433	9606.ENSP00000428489	9606.ENSP00000228843	0	0	0	0	0.824	0	0	0.089	0.833
FANCI	OIP5	4438638	4433119	9606.ENSP00000310842	9606.ENSP00000220514	0	0	0	0	0.825	0	0	0.085	0.833
CENPW	SPC25	4443084	4436467	9606.ENSP00000357308	9606.ENSP00000282074	0	0	0	0	0.833	0	0	0	0.833
UBE2T	DTL	4442849	4442781	9606.ENSP00000356243	9606.ENSP00000355958	0	0	0	0	0.781	0	0	0.269	0.833
EGR2	EGR1	4433822	4433758	9606.ENSP00000242480	9606.ENSP00000239938	0	0	0	0.843	0.810	0	0	0.801	0.833
KPNA2	UBE2C	4449870	4441865	9606.ENSP00000438483	9606.ENSP00000348838	0	0	0	0	0.730	0	0	0.403	0.832
DTL	CDKN3	4442781	4440665	9606.ENSP00000355958	9606.ENSP00000335357	0	0	0	0	0.785	0	0	0.251	0.832
ZWINT	NCAPG	4444294	4434176	9606.ENSP00000363055	9606.ENSP00000251496	0	0	0	0	0.795	0	0	0.215	0.832
UBE2C	FEN1	4441865	4438133	9606.ENSP00000348838	9606.ENSP00000305480	0	0	0	0	0.727	0.084	0	0.381	0.832
ANLN	NDC80	4435644	4434910	9606.ENSP00000265748	9606.ENSP00000261597	0	0	0	0	0.813	0	0	0.138	0.832
HMMR	ZWINT	4446202	4444294	9606.ENSP00000377492	9606.ENSP00000363055	0	0	0	0	0.789	0	0	0.237	0.832
HMMR	STIL	4446202	4443830	9606.ENSP00000377492	9606.ENSP00000360944	0	0	0	0	0.743	0	0	0.375	0.832
FANCI	DLGAP5	4438638	4434015	9606.ENSP00000310842	9606.ENSP00000247191	0	0	0	0	0.810	0	0	0.151	0.832
CENPU	DLGAP5	4436429	4434015	9606.ENSP00000281453	9606.ENSP00000247191	0	0	0	0	0.787	0	0	0.243	0.831
FANCI	CCNB2	4438638	4436767	9606.ENSP00000310842	9606.ENSP00000288207	0	0	0	0	0.793	0	0	0.215	0.831
MT1X	MT2A	4446278	4433922	9606.ENSP00000377995	9606.ENSP00000245185	0	0	0	0.973	0.829	0	0	0.658	0.831
TOP2A	OIP5	4448614	4433119	9606.ENSP00000411532	9606.ENSP00000220514	0	0	0	0	0.826	0	0	0.069	0.831
MT1H	MT1E	4440195	4438349	9606.ENSP00000330587	9606.ENSP00000307706	0	0	0	0.975	0.829	0	0	0.570	0.831
MT1X	MT1H	4446278	4440195	9606.ENSP00000377995	9606.ENSP00000330587	0	0	0	0.973	0.829	0	0	0.630	0.831
UBE2C	FANCI	4441865	4438638	9606.ENSP00000348838	9606.ENSP00000310842	0	0	0	0	0.783	0	0	0.255	0.831
CKAP2	NCAPG	4444991	4434176	9606.ENSP00000367276	9606.ENSP00000251496	0	0	0	0	0.779	0	0	0.266	0.831
DEPDC1	KIF2C	4448643	4443901	9606.ENSP00000412292	9606.ENSP00000361298	0	0	0	0	0.793	0	0	0.212	0.830
NUSAP1	CDKN3	4450429	4440665	9606.ENSP00000453403	9606.ENSP00000335357	0	0	0	0	0.817	0	0	0.109	0.830
CDKN3	CENPE	4440665	4435566	9606.ENSP00000335357	9606.ENSP00000265148	0	0	0	0	0.792	0.151	0	0.116	0.830
KIAA0101	SPC25	4437621	4436467	9606.ENSP00000300035	9606.ENSP00000282074	0	0	0	0	0.820	0	0	0.094	0.830
MT1X	MT1E	4446278	4438349	9606.ENSP00000377995	9606.ENSP00000307706	0	0	0	0.973	0.828	0	0	0.590	0.830
HMMR	KIF23	4446202	4434773	9606.ENSP00000377492	9606.ENSP00000260363	0	0	0	0	0.802	0	0	0.174	0.829
ECT2	DLGAP5	4446064	4434015	9606.ENSP00000376457	9606.ENSP00000247191	0	0	0	0	0.805	0	0	0.162	0.829
KIAA0101	OIP5	4437621	4433119	9606.ENSP00000300035	9606.ENSP00000220514	0	0	0	0	0.829	0	0	0	0.829
KIF4A	KIAA0101	4444386	4437621	9606.ENSP00000363524	9606.ENSP00000300035	0	0	0	0	0.825	0	0	0.064	0.829
FEN1	TPX2	4438133	4437665	9606.ENSP00000305480	9606.ENSP00000300403	0	0	0	0	0.802	0	0	0.167	0.828
DTL	NDC80	4442781	4434910	9606.ENSP00000355958	9606.ENSP00000261597	0	0	0	0	0.828	0	0	0	0.828
DLGAP5	RAD51AP1	4434015	4433433	9606.ENSP00000247191	9606.ENSP00000228843	0	0	0	0	0.816	0	0	0.106	0.828
DLGAP5	TRIP13	4434015	4432699	9606.ENSP00000247191	9606.ENSP00000166345	0	0	0	0	0.803	0	0	0.163	0.828
PRC1	FANCI	4446249	4438638	9606.ENSP00000377793	9606.ENSP00000310842	0	0	0	0	0.811	0	0	0.127	0.828
FANCI	AURKA	4438638	4432988	9606.ENSP00000310842	9606.ENSP00000216911	0	0	0	0	0.794	0	0	0.198	0.828
FOXM1	TRIP13	4441245	4432699	9606.ENSP00000342307	9606.ENSP00000166345	0	0	0	0	0.799	0	0	0.175	0.828
ASPM	RAD51AP1	4442873	4433433	9606.ENSP00000356379	9606.ENSP00000228843	0	0	0	0	0.827	0	0	0	0.827
KIF2C	RAD51AP1	4443901	4433433	9606.ENSP00000361298	9606.ENSP00000228843	0	0	0	0	0.778	0	0	0.252	0.827
HMMR	TRIP13	4446202	4432699	9606.ENSP00000377492	9606.ENSP00000166345	0	0	0	0	0.788	0	0	0.218	0.827
PRC1	DTL	4446249	4442781	9606.ENSP00000377793	9606.ENSP00000355958	0	0	0	0	0.812	0	0	0.116	0.827
NEK2	RAD51AP1	4442784	4433433	9606.ENSP00000355966	9606.ENSP00000228843	0	0	0	0	0.760	0	0	0.309	0.827
GNMT	BHMT	4444029	4436127	9606.ENSP00000361894	9606.ENSP00000274353	0	0	0	0	0.109	0	0	0.814	0.827
TOP2A	IQGAP3	4448614	4442463	9606.ENSP00000411532	9606.ENSP00000354451	0	0	0	0	0.802	0	0	0.165	0.827
UHRF1	BUB1B	4451406	4436731	9606.ENSP00000479617	9606.ENSP00000287598	0	0	0	0	0.801	0	0	0.157	0.826
PBK	CENPW	4449452	4443084	9606.ENSP00000428489	9606.ENSP00000357308	0	0	0	0	0.826	0	0	0	0.826
ASPM	TRIP13	4442873	4432699	9606.ENSP00000356379	9606.ENSP00000166345	0	0	0	0	0.803	0.050	0	0.144	0.826
PRIM1	NDC80	4442054	4434910	9606.ENSP00000350491	9606.ENSP00000261597	0	0	0	0	0.826	0	0	0	0.826
KIF20A	FANCI	4446341	4438638	9606.ENSP00000378356	9606.ENSP00000310842	0	0	0	0	0.795	0	0	0.186	0.826
MCM6	MSH2	4435383	4433580	9606.ENSP00000264156	9606.ENSP00000233146	0	0	0	0	0.751	0.052	0	0.324	0.826
DTL	KIAA0101	4442781	4437621	9606.ENSP00000355958	9606.ENSP00000300035	0	0	0	0	0.818	0	0	0.085	0.826
RRM2	RAD51AP1	4442396	4433433	9606.ENSP00000353770	9606.ENSP00000228843	0	0	0	0	0.792	0	0	0.199	0.826
RRM2	FANCI	4442396	4438638	9606.ENSP00000353770	9606.ENSP00000310842	0	0	0	0	0.795	0	0	0.190	0.826
FEN1	CCNB1	4438133	4434484	9606.ENSP00000305480	9606.ENSP00000256442	0	0	0	0	0.738	0.157	0	0.272	0.825
MKI67	KIAA0101	4443142	4437621	9606.ENSP00000357643	9606.ENSP00000300035	0	0	0	0	0.799	0	0	0.161	0.825
ECT2	CENPF	4446064	4442771	9606.ENSP00000376457	9606.ENSP00000355922	0	0	0	0	0.737	0	0	0.359	0.824
PRC1	MKI67	4446249	4443142	9606.ENSP00000377793	9606.ENSP00000357643	0	0	0	0	0.819	0	0	0.069	0.824
PTTG1	OIP5	4446209	4433119	9606.ENSP00000377536	9606.ENSP00000220514	0	0	0	0	0.824	0	0	0	0.824
ATAD2	CCNA2	4436722	4436109	9606.ENSP00000287394	9606.ENSP00000274026	0	0	0	0	0.783	0.080	0	0.189	0.824
PBK	SGOL2	4449452	4442051	9606.ENSP00000428489	9606.ENSP00000350447	0	0	0	0	0.823	0	0	0	0.823
E2F8	CDC20	4451562	4443940	9606.ENSP00000481103	9606.ENSP00000361540	0	0	0	0	0.734	0	0	0.362	0.823
CENPF	TRIP13	4442771	4432699	9606.ENSP00000355922	9606.ENSP00000166345	0	0	0	0	0.787	0	0	0.203	0.823
CDKN3	NDC80	4440665	4434910	9606.ENSP00000335357	9606.ENSP00000261597	0	0	0	0	0.807	0	0	0.119	0.823
CDKN2A	EZH2	4448997	4439336	9606.ENSP00000418915	9606.ENSP00000320147	0	0	0	0	0	0.079	0	0.815	0.823
ESR1	FOXM1	4448358	4441245	9606.ENSP00000405330	9606.ENSP00000342307	0	0	0	0	0	0.418	0	0.709	0.823
FANCI	CENPU	4438638	4436429	9606.ENSP00000310842	9606.ENSP00000281453	0	0	0	0	0.785	0	0	0.210	0.823
RACGAP1	CENPF	4448310	4442771	9606.ENSP00000404190	9606.ENSP00000355922	0	0	0	0	0.714	0	0	0.408	0.823
UHRF1	RRM2	4451406	4442396	9606.ENSP00000479617	9606.ENSP00000353770	0	0	0	0	0.770	0	0	0.256	0.822
CENPF	FANCI	4442771	4438638	9606.ENSP00000355922	9606.ENSP00000310842	0	0	0	0	0.790	0	0	0.187	0.822
TPX2	SPC25	4437665	4436467	9606.ENSP00000300403	9606.ENSP00000282074	0	0	0	0	0.806	0	0	0.121	0.822
DEPDC1	RRM2	4448643	4442396	9606.ENSP00000412292	9606.ENSP00000353770	0	0	0	0	0.773	0	0	0.250	0.822
PTTG1	KIF23	4446209	4434773	9606.ENSP00000377536	9606.ENSP00000260363	0	0	0	0	0.712	0	0	0.404	0.821
ECT2	NUF2	4446064	4435979	9606.ENSP00000376457	9606.ENSP00000271452	0	0	0	0	0.728	0	0	0.368	0.821
CDKN3	KIF23	4440665	4434773	9606.ENSP00000335357	9606.ENSP00000260363	0	0	0	0	0.785	0.124	0	0.126	0.821
DTL	FOXM1	4442781	4441245	9606.ENSP00000355958	9606.ENSP00000342307	0	0	0	0	0.795	0	0	0.163	0.821
MKI67	IQGAP3	4443142	4442463	9606.ENSP00000357643	9606.ENSP00000354451	0	0	0	0	0.800	0	0	0.140	0.821
CDK1	ATAD2	4446389	4436722	9606.ENSP00000378699	9606.ENSP00000287394	0	0	0	0	0.785	0.084	0	0.163	0.821
ZWINT	NEK2	4444294	4442784	9606.ENSP00000363055	9606.ENSP00000355966	0	0	0	0	0.649	0	0	0.510	0.821
PTTG1	TRIP13	4446209	4432699	9606.ENSP00000377536	9606.ENSP00000166345	0	0	0	0	0.781	0	0	0.210	0.819
ZWINT	AURKA	4444294	4432988	9606.ENSP00000363055	9606.ENSP00000216911	0	0	0	0	0.743	0	0	0.327	0.819
FANCI	BIRC5	4438638	4437778	9606.ENSP00000310842	9606.ENSP00000301633	0	0	0	0	0.775	0	0	0.230	0.819
E2F8	KIF20A	4451562	4446341	9606.ENSP00000481103	9606.ENSP00000378356	0	0	0	0	0.767	0	0	0.257	0.819
DEPDC1	NUF2	4448643	4435979	9606.ENSP00000412292	9606.ENSP00000271452	0	0	0	0	0.645	0	0	0.510	0.819
ASPM	UBE2T	4442873	4442849	9606.ENSP00000356379	9606.ENSP00000356243	0	0	0	0	0.783	0.081	0	0.163	0.818
HELLS	CCNA2	4446220	4436109	9606.ENSP00000377601	9606.ENSP00000274026	0	0	0	0	0.751	0.157	0	0.200	0.818
PBK	FANCI	4449452	4438638	9606.ENSP00000428489	9606.ENSP00000310842	0	0	0	0	0.791	0	0	0.165	0.818
DTL	OIP5	4442781	4433119	9606.ENSP00000355958	9606.ENSP00000220514	0	0	0	0	0.818	0	0	0	0.818
RRM2	ATAD2	4442396	4436722	9606.ENSP00000353770	9606.ENSP00000287394	0	0	0	0	0.782	0	0	0.199	0.818
CPEB3	CCNB2	4451638	4436767	9606.ENSP00000482128	9606.ENSP00000288207	0	0	0	0	0.063	0	0.800	0.108	0.818
PBK	CENPU	4449452	4436429	9606.ENSP00000428489	9606.ENSP00000281453	0	0	0	0	0.796	0	0	0.145	0.818
MCM6	KIF11	4435383	4434801	9606.ENSP00000264156	9606.ENSP00000260731	0	0	0	0	0.738	0	0	0.333	0.818
ZWINT	DTL	4444294	4442781	9606.ENSP00000363055	9606.ENSP00000355958	0	0	0	0	0.817	0	0	0	0.817
KIF20A	OIP5	4446341	4433119	9606.ENSP00000378356	9606.ENSP00000220514	0	0	0	0	0.817	0	0	0	0.817
PTGS2	FOS	4442894	4438204	9606.ENSP00000356438	9606.ENSP00000306245	0	0	0	0	0.109	0	0	0.802	0.817
FEN1	BUB1	4438133	4437860	9606.ENSP00000305480	9606.ENSP00000302530	0	0	0	0	0.740	0.131	0	0.253	0.817
DTL	MAD2L1	4442781	4437296	9606.ENSP00000355958	9606.ENSP00000296509	0	0	0	0	0.817	0	0	0	0.817
STIL	KIF11	4443830	4434801	9606.ENSP00000360944	9606.ENSP00000260731	0	0	0	0	0.784	0	0	0.188	0.817
CDK1	HELLS	4446389	4446220	9606.ENSP00000378699	9606.ENSP00000377601	0	0	0	0	0.746	0.157	0	0.211	0.817
CENPW	UBE2C	4443084	4441865	9606.ENSP00000357308	9606.ENSP00000348838	0	0	0	0	0.805	0	0	0.094	0.816
XDH	CYP2A6	4445208	4437722	9606.ENSP00000368727	9606.ENSP00000301141	0	0	0	0	0.087	0	0.800	0.073	0.816
FANCI	NDC80	4438638	4434910	9606.ENSP00000310842	9606.ENSP00000261597	0	0	0	0	0.810	0	0	0.073	0.816
CDKN3	FEN1	4440665	4438133	9606.ENSP00000335357	9606.ENSP00000305480	0	0	0	0	0.780	0.081	0	0.165	0.816
DEPDC1	NCAPG	4448643	4434176	9606.ENSP00000412292	9606.ENSP00000251496	0	0	0	0	0.797	0	0	0.131	0.816
PTTG1	RFC4	4446209	4446025	9606.ENSP00000377536	9606.ENSP00000376272	0	0	0	0	0.749	0	0	0.297	0.816
UHRF1	CDCA3	4451406	4450021	9606.ENSP00000479617	9606.ENSP00000442068	0	0	0	0	0.806	0	0	0.085	0.815
NEK2	CDKN3	4442784	4440665	9606.ENSP00000355966	9606.ENSP00000335357	0	0	0	0	0.789	0	0	0.157	0.815
HMMR	RAD51AP1	4446202	4433433	9606.ENSP00000377492	9606.ENSP00000228843	0	0	0	0	0.807	0	0	0.082	0.815
DTL	TRIP13	4442781	4432699	9606.ENSP00000355958	9606.ENSP00000166345	0	0	0	0	0.812	0	0	0.058	0.815
CDCA3	MKI67	4450021	4443142	9606.ENSP00000442068	9606.ENSP00000357643	0	0	0	0	0.728	0	0	0.348	0.815
STIL	TTK	4443830	4443396	9606.ENSP00000360944	9606.ENSP00000358813	0	0	0	0	0.788	0	0	0.163	0.815
KIF4A	ZWINT	4444386	4444294	9606.ENSP00000363524	9606.ENSP00000363055	0	0	0	0	0.741	0	0	0.311	0.814
CKAP2	NUF2	4444991	4435979	9606.ENSP00000367276	9606.ENSP00000271452	0	0	0	0	0.787	0	0	0.164	0.814
UHRF1	NDC80	4451406	4434910	9606.ENSP00000479617	9606.ENSP00000261597	0	0	0	0	0.809	0	0	0.064	0.814
FAM83D	BUB1	4451564	4437860	9606.ENSP00000481110	9606.ENSP00000302530	0	0	0	0	0.752	0	0	0.279	0.814
KIF4A	RAD51AP1	4444386	4433433	9606.ENSP00000363524	9606.ENSP00000228843	0	0	0	0	0.769	0	0	0.229	0.814
CENPE	OIP5	4435566	4433119	9606.ENSP00000265148	9606.ENSP00000220514	0	0	0	0	0.777	0	0	0.198	0.814
GLS2	FTCD	4438590	4436927	9606.ENSP00000310447	9606.ENSP00000291670	0	0	0	0	0.090	0	0.800	0.063	0.814
RACGAP1	CENPU	4448310	4436429	9606.ENSP00000404190	9606.ENSP00000281453	0	0	0	0	0.681	0	0	0.442	0.814
KIF18B	CCNB1	4450792	4434484	9606.ENSP00000465992	9606.ENSP00000256442	0	0	0	0	0.727	0.150	0	0.259	0.813
CDKN3	ANLN	4440665	4435644	9606.ENSP00000335357	9606.ENSP00000265748	0	0	0	0	0.809	0	0	0.058	0.813
FANCI	TPX2	4438638	4437665	9606.ENSP00000310842	9606.ENSP00000300403	0	0	0	0	0.803	0	0	0.086	0.813
RAD51AP1	OIP5	4433433	4433119	9606.ENSP00000228843	9606.ENSP00000220514	0	0	0	0	0.813	0	0	0	0.813
RAD51AP1	AURKA	4433433	4432988	9606.ENSP00000228843	9606.ENSP00000216911	0	0	0	0	0.779	0	0	0.188	0.813
KIF20A	DTL	4446341	4442781	9606.ENSP00000378356	9606.ENSP00000355958	0	0	0	0	0.808	0	0	0.064	0.813
FGA	FTCD	4438214	4436927	9606.ENSP00000306361	9606.ENSP00000291670	0	0	0	0	0.812	0	0	0	0.812
UBE2T	MELK	4442849	4437455	9606.ENSP00000356243	9606.ENSP00000298048	0	0	0	0	0.730	0.079	0	0.304	0.812
KPNA2	CENPE	4449870	4435566	9606.ENSP00000438483	9606.ENSP00000265148	0	0	0	0	0.782	0	0	0.171	0.812
CKAP2	MAD2L1	4444991	4437296	9606.ENSP00000367276	9606.ENSP00000296509	0	0	0	0	0.799	0	0	0.103	0.812
PTGS2	HGF	4442894	4433227	9606.ENSP00000356438	9606.ENSP00000222390	0	0	0	0	0.132	0.057	0	0.788	0.812
FOXM1	CENPE	4441245	4435566	9606.ENSP00000342307	9606.ENSP00000265148	0	0	0	0	0.745	0.050	0	0.287	0.812
BUB1B	MCM6	4436731	4435383	9606.ENSP00000287598	9606.ENSP00000264156	0	0	0	0	0.748	0.056	0	0.271	0.812
UBE2C	OIP5	4441865	4433119	9606.ENSP00000348838	9606.ENSP00000220514	0	0	0	0	0.792	0	0	0.132	0.812
FAM83D	CDC20	4451564	4443940	9606.ENSP00000481110	9606.ENSP00000361540	0	0	0	0	0.760	0	0	0.247	0.812
MT1E	MT2A	4438349	4433922	9606.ENSP00000307706	9606.ENSP00000245185	0	0	0	0.976	0.810	0	0	0.633	0.812
TOP2A	HELLS	4448614	4446220	9606.ENSP00000411532	9606.ENSP00000377601	0	0	0	0	0.696	0.185	0	0.302	0.812
DTL	AURKA	4442781	4432988	9606.ENSP00000355958	9606.ENSP00000216911	0	0	0	0	0.802	0	0	0.089	0.812
RRM2	CENPU	4442396	4436429	9606.ENSP00000353770	9606.ENSP00000281453	0	0	0	0	0.785	0	0	0.157	0.811
CDKN3	NUF2	4440665	4435979	9606.ENSP00000335357	9606.ENSP00000271452	0	0	0	0	0.793	0	0	0.122	0.811
OIP5	AURKA	4433119	4432988	9606.ENSP00000220514	9606.ENSP00000216911	0	0	0	0	0.802	0	0	0.084	0.811
DTL	CENPU	4442781	4436429	9606.ENSP00000355958	9606.ENSP00000281453	0	0	0	0	0.811	0	0	0	0.811
ASPM	ATAD2	4442873	4436722	9606.ENSP00000356379	9606.ENSP00000287394	0	0	0	0	0.782	0.134	0	0.079	0.811
NEK2	DTL	4442784	4442781	9606.ENSP00000355966	9606.ENSP00000355958	0	0	0	0	0.788	0	0	0.146	0.811
KPNA2	CCNA2	4449870	4436109	9606.ENSP00000438483	9606.ENSP00000274026	0	0	0	0	0.727	0.228	0	0.177	0.811
TTK	PRIM1	4443396	4442054	9606.ENSP00000358813	9606.ENSP00000350491	0	0	0	0	0.797	0	0	0.107	0.811
NDC80	OIP5	4434910	4433119	9606.ENSP00000261597	9606.ENSP00000220514	0	0	0	0	0.810	0	0	0	0.810
STIL	BUB1	4443830	4437860	9606.ENSP00000360944	9606.ENSP00000302530	0	0	0	0	0.782	0	0	0.164	0.810
NUSAP1	STIL	4450429	4443830	9606.ENSP00000453403	9606.ENSP00000360944	0	0	0	0	0.773	0	0	0.197	0.810
PTTG1	FEN1	4446209	4438133	9606.ENSP00000377536	9606.ENSP00000305480	0	0	0	0	0.775	0	0	0.189	0.810
ZWINT	CDKN3	4444294	4440665	9606.ENSP00000363055	9606.ENSP00000335357	0	0	0	0	0.806	0	0	0.065	0.810
DTL	UBE2C	4442781	4441865	9606.ENSP00000355958	9606.ENSP00000348838	0	0	0	0	0.786	0	0	0.148	0.810
KPNA2	TTK	4449870	4443396	9606.ENSP00000438483	9606.ENSP00000358813	0	0	0	0	0.810	0	0	0.041	0.810
UHRF1	NUSAP1	4451406	4450429	9606.ENSP00000479617	9606.ENSP00000453403	0	0	0	0	0.760	0	0	0.241	0.810
RACGAP1	CDKN3	4448310	4440665	9606.ENSP00000404190	9606.ENSP00000335357	0	0	0	0	0.795	0	0	0.108	0.809
MAD2L1	ATAD2	4437296	4436722	9606.ENSP00000296509	9606.ENSP00000287394	0	0	0	0	0.774	0	0	0.188	0.809
FANCI	CENPE	4438638	4435566	9606.ENSP00000310842	9606.ENSP00000265148	0	0	0	0	0.775	0	0	0.187	0.809
PTTG1	DTL	4446209	4442781	9606.ENSP00000377536	9606.ENSP00000355958	0	0	0	0	0.780	0	0	0.165	0.809
CCNB1	RAD51AP1	4434484	4433433	9606.ENSP00000256442	9606.ENSP00000228843	0	0	0	0	0.772	0	0	0.195	0.809
KIAA0101	CENPU	4437621	4436429	9606.ENSP00000300035	9606.ENSP00000281453	0	0	0	0	0.808	0	0	0	0.808
UHRF1	HELLS	4451406	4446220	9606.ENSP00000479617	9606.ENSP00000377601	0.053	0	0	0	0.664	0	0	0.445	0.808
FANCI	KIAA0101	4438638	4437621	9606.ENSP00000310842	9606.ENSP00000300035	0	0	0	0	0.793	0	0	0.108	0.808
EZH2	NCAPG	4439336	4434176	9606.ENSP00000320147	9606.ENSP00000251496	0	0	0	0	0.808	0	0	0	0.808
E2F8	TTK	4451562	4443396	9606.ENSP00000481103	9606.ENSP00000358813	0	0	0	0	0.773	0	0	0.187	0.808
RRM2	NUF2	4442396	4435979	9606.ENSP00000353770	9606.ENSP00000271452	0	0	0	0	0.740	0	0	0.292	0.808
TPX2	ATAD2	4437665	4436722	9606.ENSP00000300403	9606.ENSP00000287394	0	0	0	0	0.784	0	0	0.148	0.808
PRC1	TRIP13	4446249	4432699	9606.ENSP00000377793	9606.ENSP00000166345	0	0	0	0	0.808	0	0	0	0.808
KIF2C	TRIP13	4443901	4432699	9606.ENSP00000361298	9606.ENSP00000166345	0	0	0	0	0.797	0	0	0.089	0.808
NEK2	ANLN	4442784	4435644	9606.ENSP00000355966	9606.ENSP00000265748	0	0	0	0	0.740	0	0	0.287	0.807
RFC4	ZWINT	4446025	4444294	9606.ENSP00000376272	9606.ENSP00000363055	0	0	0	0	0.741	0	0	0.285	0.807
PRIM1	KIF11	4442054	4434801	9606.ENSP00000350491	9606.ENSP00000260731	0	0	0	0	0.741	0	0	0.284	0.807
CPEB3	AURKA	4451638	4432988	9606.ENSP00000482128	9606.ENSP00000216911	0	0	0	0	0.062	0	0.800	0.056	0.807
STIL	CCNA2	4443830	4436109	9606.ENSP00000360944	9606.ENSP00000274026	0	0	0	0	0.754	0	0	0.250	0.807
FEN1	BUB1B	4438133	4436731	9606.ENSP00000305480	9606.ENSP00000287598	0	0	0	0	0.715	0.131	0	0.284	0.807
CDC20	OIP5	4443940	4433119	9606.ENSP00000361540	9606.ENSP00000220514	0	0	0	0	0.800	0	0	0.073	0.806
SPC25	DLGAP5	4436467	4434015	9606.ENSP00000282074	9606.ENSP00000247191	0	0	0	0	0.782	0	0	0.148	0.806
FTCD	ASPA	4436927	4435190	9606.ENSP00000291670	9606.ENSP00000263080	0	0	0	0	0.061	0	0.800	0.048	0.805
MCM8	GINS1	4445128	4435088	9606.ENSP00000368164	9606.ENSP00000262460	0	0	0	0	0.266	0.549	0	0.458	0.805
HMMR	DTL	4446202	4442781	9606.ENSP00000377492	9606.ENSP00000355958	0	0	0	0	0.805	0	0	0	0.805
CNDP1	GLS2	4442175	4438590	9606.ENSP00000351682	9606.ENSP00000310447	0	0	0	0	0.059	0	0.800	0.050	0.805
CYP8B1	SQLE	4439232	4435659	9606.ENSP00000318867	9606.ENSP00000265896	0	0	0	0	0.511	0.182	0	0.553	0.805
KIF4A	FANCI	4444386	4438638	9606.ENSP00000363524	9606.ENSP00000310842	0	0	0	0	0.752	0	0	0.243	0.804
CDK1	PRIM1	4446389	4442054	9606.ENSP00000378699	9606.ENSP00000350491	0	0	0	0	0.775	0	0	0.162	0.804
CDKN3	RAD51AP1	4440665	4433433	9606.ENSP00000335357	9606.ENSP00000228843	0	0	0	0	0.784	0	0	0.131	0.804
STIL	NCAPG	4443830	4434176	9606.ENSP00000360944	9606.ENSP00000251496	0	0	0	0	0.796	0	0	0.080	0.804
KIF2C	FANCI	4443901	4438638	9606.ENSP00000361298	9606.ENSP00000310842	0	0	0	0	0.790	0	0	0.105	0.804
KIAA0101	KIF23	4437621	4434773	9606.ENSP00000300035	9606.ENSP00000260363	0	0	0	0	0.787	0	0	0.117	0.804
UBE2T	CCNB1	4442849	4434484	9606.ENSP00000356243	9606.ENSP00000256442	0	0	0	0	0.737	0.164	0	0.180	0.804
CPEB3	CDK1	4451638	4446389	9606.ENSP00000482128	9606.ENSP00000378699	0	0	0	0	0	0	0.800	0.057	0.803
CENPU	RAD51AP1	4436429	4433433	9606.ENSP00000281453	9606.ENSP00000228843	0	0	0	0	0.784	0	0	0.127	0.803
FAM83D	BUB1B	4451564	4436731	9606.ENSP00000481110	9606.ENSP00000287598	0	0	0	0	0.687	0	0	0.396	0.803
PTGS2	HPGD	4442894	4437300	9606.ENSP00000356438	9606.ENSP00000296522	0	0	0	0	0.061	0	0	0.799	0.803
MT1H	MT2A	4440195	4433922	9606.ENSP00000330587	9606.ENSP00000245185	0	0	0	0.974	0.801	0	0	0.570	0.803
HMMR	CKAP2	4446202	4444991	9606.ENSP00000377492	9606.ENSP00000367276	0	0	0	0	0.733	0	0	0.289	0.802
ATAD2	RAD51AP1	4436722	4433433	9606.ENSP00000287394	9606.ENSP00000228843	0	0	0	0	0.761	0	0	0.206	0.802
GLS2	ASPA	4438590	4435190	9606.ENSP00000310447	9606.ENSP00000263080	0	0	0	0	0	0	0.800	0.054	0.802
CXCL2	PTGS2	4449392	4442894	9606.ENSP00000427279	9606.ENSP00000356438	0	0	0	0	0.538	0	0	0.588	0.802
ZWINT	FANCI	4444294	4438638	9606.ENSP00000363055	9606.ENSP00000310842	0	0	0	0	0.777	0	0	0.149	0.802
PTTG1	FANCI	4446209	4438638	9606.ENSP00000377536	9606.ENSP00000310842	0	0	0	0	0.765	0	0	0.186	0.801
DEPDC1	ANLN	4448643	4435644	9606.ENSP00000412292	9606.ENSP00000265748	0	0	0	0	0.790	0	0	0.090	0.801
RACGAP1	DTL	4448310	4442781	9606.ENSP00000404190	9606.ENSP00000355958	0	0	0	0	0.800	0	0	0.047	0.801
DEPDC1	ECT2	4448643	4446064	9606.ENSP00000412292	9606.ENSP00000376457	0	0	0	0	0.740	0	0	0.267	0.801
CKAP2	RRM2	4444991	4442396	9606.ENSP00000367276	9606.ENSP00000353770	0	0	0	0	0.792	0	0	0.081	0.801
FEN1	MELK	4438133	4437455	9606.ENSP00000305480	9606.ENSP00000298048	0	0	0	0	0.801	0	0	0	0.801
RFC4	CDKN3	4446025	4440665	9606.ENSP00000376272	9606.ENSP00000335357	0	0	0	0	0.782	0	0	0.123	0.801
PRC1	RAD51AP1	4446249	4433433	9606.ENSP00000377793	9606.ENSP00000228843	0	0	0	0	0.800	0	0	0	0.800
DTL	NUF2	4442781	4435979	9606.ENSP00000355958	9606.ENSP00000271452	0	0	0	0	0.790	0	0	0.085	0.800
ECT2	RAD51AP1	4446064	4433433	9606.ENSP00000376457	9606.ENSP00000228843	0	0	0	0	0.776	0	0	0.143	0.800
KIF4A	OIP5	4444386	4433119	9606.ENSP00000363524	9606.ENSP00000220514	0	0	0	0	0.800	0	0	0	0.800
UHRF1	CCNB1	4451406	4434484	9606.ENSP00000479617	9606.ENSP00000256442	0	0	0	0	0.725	0	0	0.301	0.800
ZWINT	FOXM1	4444294	4441245	9606.ENSP00000363055	9606.ENSP00000342307	0	0	0	0	0.777	0	0	0.140	0.800
COCH	STXBP6	4446573	4439679	9606.ENSP00000379862	9606.ENSP00000324302	0	0	0	0	0	0	0	0.800	0.800
DEPDC1	MKI67	4448643	4443142	9606.ENSP00000412292	9606.ENSP00000357643	0	0	0	0	0.793	0	0	0.072	0.800
DTL	MCM6	4442781	4435383	9606.ENSP00000355958	9606.ENSP00000264156	0	0	0	0	0.751	0	0	0.226	0.799
ESR1	EZH2	4448358	4439336	9606.ENSP00000405330	9606.ENSP00000320147	0	0	0	0	0	0.315	0	0.719	0.799
MCM6	NCAPG	4435383	4434176	9606.ENSP00000264156	9606.ENSP00000251496	0	0	0	0	0.748	0	0	0.237	0.799
CENPU	CCNA2	4436429	4436109	9606.ENSP00000281453	9606.ENSP00000274026	0	0	0	0	0.782	0	0	0.114	0.798
FANCI	MAD2L1	4438638	4437296	9606.ENSP00000310842	9606.ENSP00000296509	0	0	0	0	0.784	0	0	0.101	0.798
ZWINT	ASPM	4444294	4442873	9606.ENSP00000363055	9606.ENSP00000356379	0	0	0	0	0.784	0	0	0.104	0.798
BUB1	DEPDC1B	4437860	4435540	9606.ENSP00000302530	9606.ENSP00000265036	0	0	0	0	0.769	0	0	0.164	0.798
PRC1	ZWINT	4446249	4444294	9606.ENSP00000377793	9606.ENSP00000363055	0	0	0	0	0.780	0	0	0.116	0.797
TCF19	RRM2	4444699	4442396	9606.ENSP00000365433	9606.ENSP00000353770	0	0	0	0	0.746	0	0	0.234	0.797
FOS	IGF1	4438204	4437883	9606.ENSP00000306245	9606.ENSP00000302665	0	0	0	0	0	0	0	0.796	0.797
KIF2C	DTL	4443901	4442781	9606.ENSP00000361298	9606.ENSP00000355958	0	0	0	0	0.790	0	0	0.073	0.797
BIRC5	TRIP13	4437778	4432699	9606.ENSP00000301633	9606.ENSP00000166345	0	0	0	0	0.763	0.080	0	0.140	0.796
DTL	BIRC5	4442781	4437778	9606.ENSP00000355958	9606.ENSP00000301633	0	0	0	0	0.784	0	0	0.096	0.796
CDKN2A	CDKN3	4448997	4440665	9606.ENSP00000418915	9606.ENSP00000335357	0	0	0	0	0	0.080	0	0.788	0.796
FANCD2	MSH2	4436734	4433580	9606.ENSP00000287647	9606.ENSP00000233146	0	0	0	0	0.133	0.472	0	0.589	0.795
EZH2	BUB1B	4439336	4436731	9606.ENSP00000320147	9606.ENSP00000287598	0	0	0	0	0.546	0.067	0	0.554	0.795
KIAA0101	AURKA	4437621	4432988	9606.ENSP00000300035	9606.ENSP00000216911	0	0	0	0	0.774	0	0	0.132	0.795
KPNA2	ASPM	4449870	4442873	9606.ENSP00000438483	9606.ENSP00000356379	0	0	0	0	0.758	0.056	0	0.172	0.795
CENPW	NDC80	4443084	4434910	9606.ENSP00000357308	9606.ENSP00000261597	0	0	0	0	0.690	0	0	0.365	0.795
NDC80	RAD51AP1	4434910	4433433	9606.ENSP00000261597	9606.ENSP00000228843	0	0	0	0	0.790	0	0	0.064	0.795
UBE2T	BUB1	4442849	4437860	9606.ENSP00000356243	9606.ENSP00000302530	0	0	0	0	0.757	0	0	0.187	0.794
CDK1	CENPW	4446389	4443084	9606.ENSP00000378699	9606.ENSP00000357308	0	0	0	0	0.767	0	0	0.149	0.794
APOF	PON1	4446789	4433224	9606.ENSP00000381250	9606.ENSP00000222381	0	0	0	0	0.145	0	0.540	0.519	0.794
RACGAP1	NUF2	4448310	4435979	9606.ENSP00000404190	9606.ENSP00000271452	0	0	0	0	0.719	0	0	0.297	0.794
RFC4	TTK	4446025	4443396	9606.ENSP00000376272	9606.ENSP00000358813	0	0	0	0	0.730	0	0	0.266	0.793
PRIM1	CCNA2	4442054	4436109	9606.ENSP00000350491	9606.ENSP00000274026	0	0	0	0	0.716	0.053	0	0.292	0.793
RFC4	TPX2	4446025	4437665	9606.ENSP00000376272	9606.ENSP00000300403	0	0	0	0	0.733	0	0	0.255	0.793
PBK	RFC4	4449452	4446025	9606.ENSP00000428489	9606.ENSP00000376272	0	0	0	0	0.780	0	0	0.098	0.793
ECT2	MKI67	4446064	4443142	9606.ENSP00000376457	9606.ENSP00000357643	0	0	0	0	0.735	0	0	0.248	0.792
CKAP2	AURKA	4444991	4432988	9606.ENSP00000367276	9606.ENSP00000216911	0	0	0	0	0.770	0	0	0.133	0.792
RFC4	BUB1B	4446025	4436731	9606.ENSP00000376272	9606.ENSP00000287598	0	0	0	0	0.714	0.050	0	0.293	0.792
RACGAP1	KIAA0101	4448310	4437621	9606.ENSP00000404190	9606.ENSP00000300035	0	0	0	0	0.779	0	0	0.092	0.791
PROZ	FGA	4441427	4438214	9606.ENSP00000344458	9606.ENSP00000306361	0	0	0	0	0.652	0.157	0	0.345	0.791
FGA	HPX	4438214	4435671	9606.ENSP00000306361	9606.ENSP00000265983	0	0	0	0	0.711	0	0	0.307	0.791
GNMT	FTCD	4444029	4436927	9606.ENSP00000361894	9606.ENSP00000291670	0	0	0	0	0.113	0	0	0.774	0.791
MCM3	KIF20A	4451546	4446341	9606.ENSP00000480987	9606.ENSP00000378356	0	0	0	0	0.764	0	0	0.150	0.791
APOF	LCAT	4446789	4435353	9606.ENSP00000381250	9606.ENSP00000264005	0	0	0	0	0.082	0	0.540	0.545	0.791
RFC4	UBE2C	4446025	4441865	9606.ENSP00000376272	9606.ENSP00000348838	0	0	0	0	0.689	0.084	0	0.323	0.790
CDKN3	TRIP13	4440665	4432699	9606.ENSP00000335357	9606.ENSP00000166345	0	0	0	0	0.773	0.084	0	0.070	0.790
DEPDC1	KIF4A	4448643	4444386	9606.ENSP00000412292	9606.ENSP00000363524	0	0	0	0	0.727	0	0	0.265	0.790
KIF2C	FEN1	4443901	4438133	9606.ENSP00000361298	9606.ENSP00000305480	0	0	0	0	0.786	0	0	0.056	0.790
ATAD2	NCAPG	4436722	4434176	9606.ENSP00000287394	9606.ENSP00000251496	0	0	0	0	0.787	0	0	0.050	0.789
ZWINT	FEN1	4444294	4438133	9606.ENSP00000363055	9606.ENSP00000305480	0	0	0	0	0.780	0	0	0.082	0.789
HHIP	FAM13A	4437307	4435416	9606.ENSP00000296575	9606.ENSP00000264344	0	0	0	0	0	0	0	0.789	0.789
KIAA0101	RAD51AP1	4437621	4433433	9606.ENSP00000300035	9606.ENSP00000228843	0	0	0	0	0.789	0	0	0	0.789
TOP2A	CENPU	4448614	4436429	9606.ENSP00000411532	9606.ENSP00000281453	0	0	0	0	0.756	0	0	0.167	0.789
CENPW	BIRC5	4443084	4437778	9606.ENSP00000357308	9606.ENSP00000301633	0	0	0	0	0.773	0	0	0.109	0.789
ANLN	TRIP13	4435644	4432699	9606.ENSP00000265748	9606.ENSP00000166345	0	0	0	0	0.789	0	0	0	0.789
SHBG	IGF1	4445394	4437883	9606.ENSP00000369816	9606.ENSP00000302665	0	0	0	0	0	0	0	0.788	0.788
DTL	RAD51AP1	4442781	4433433	9606.ENSP00000355958	9606.ENSP00000228843	0	0	0	0	0.786	0	0	0.050	0.788
PRIM1	NCAPG	4442054	4434176	9606.ENSP00000350491	9606.ENSP00000251496	0	0	0	0	0.788	0	0	0	0.788
KIF18B	RRM2	4450792	4442396	9606.ENSP00000465992	9606.ENSP00000353770	0	0	0	0	0.772	0	0	0.106	0.788
CKAP2	MELK	4444991	4437455	9606.ENSP00000367276	9606.ENSP00000298048	0	0	0	0	0.776	0	0	0.091	0.788
TTK	SGOL2	4443396	4442051	9606.ENSP00000358813	9606.ENSP00000350447	0	0	0	0	0.700	0	0	0.324	0.788
KPNA2	KIF4A	4449870	4444386	9606.ENSP00000438483	9606.ENSP00000363524	0	0	0	0	0.768	0	0	0.120	0.787
ASPM	EZH2	4442873	4439336	9606.ENSP00000356379	9606.ENSP00000320147	0	0	0	0	0.777	0.064	0	0.060	0.787
UHRF1	KIF20A	4451406	4446341	9606.ENSP00000479617	9606.ENSP00000378356	0	0	0	0	0.755	0	0	0.167	0.787
UHRF1	KIF2C	4451406	4443901	9606.ENSP00000479617	9606.ENSP00000361298	0	0	0	0	0.771	0	0	0.105	0.787
RFC4	OIP5	4446025	4433119	9606.ENSP00000376272	9606.ENSP00000220514	0	0	0	0	0.786	0	0	0	0.786
MT1X	MT1F	4446278	4440608	9606.ENSP00000377995	9606.ENSP00000334872	0	0	0	0.969	0.782	0	0	0.647	0.786
DEPDC1	CCNB1	4448643	4434484	9606.ENSP00000412292	9606.ENSP00000256442	0	0	0	0	0.726	0	0	0.250	0.786
CDKN3	CENPU	4440665	4436429	9606.ENSP00000335357	9606.ENSP00000281453	0	0	0	0	0.786	0	0	0	0.786
RFC4	KIF11	4446025	4434801	9606.ENSP00000376272	9606.ENSP00000260731	0	0	0	0	0.745	0	0	0.198	0.786
TOP2A	EZH2	4448614	4439336	9606.ENSP00000411532	9606.ENSP00000320147	0	0	0	0	0.702	0	0	0.309	0.785
KIF20A	CENPU	4446341	4436429	9606.ENSP00000378356	9606.ENSP00000281453	0	0	0	0	0.680	0	0	0.356	0.785
CDKN3	FANCI	4440665	4438638	9606.ENSP00000335357	9606.ENSP00000310842	0	0	0	0	0.781	0	0	0.057	0.785
CENPW	DLGAP5	4443084	4434015	9606.ENSP00000357308	9606.ENSP00000247191	0	0	0	0	0.785	0	0	0	0.785
MT1G	MT1E	4447689	4438349	9606.ENSP00000391397	9606.ENSP00000307706	0	0	0	0.975	0.781	0	0	0.630	0.784
FEN1	BIRC5	4438133	4437778	9606.ENSP00000305480	9606.ENSP00000301633	0	0	0	0	0.684	0	0	0.342	0.784
UBE2T	AURKA	4442849	4432988	9606.ENSP00000356243	9606.ENSP00000216911	0	0	0	0	0.742	0.064	0	0.174	0.784
ANLN	RAD51AP1	4435644	4433433	9606.ENSP00000265748	9606.ENSP00000228843	0	0	0	0	0.777	0	0	0.069	0.784
UBE2T	OIP5	4442849	4433119	9606.ENSP00000356243	9606.ENSP00000220514	0	0	0	0	0.659	0.393	0	0	0.784
DEPDC1	MELK	4448643	4437455	9606.ENSP00000412292	9606.ENSP00000298048	0	0	0	0	0.731	0	0	0.230	0.784
KIF23	OIP5	4434773	4433119	9606.ENSP00000260363	9606.ENSP00000220514	0	0	0	0	0.783	0	0	0	0.783
MT1G	MT2A	4447689	4433922	9606.ENSP00000391397	9606.ENSP00000245185	0	0	0	0.976	0.780	0	0	0.630	0.783
UHRF1	TPX2	4451406	4437665	9606.ENSP00000479617	9606.ENSP00000300403	0	0	0	0	0.751	0	0	0.164	0.783
PRC1	MCM6	4446249	4435383	9606.ENSP00000377793	9606.ENSP00000264156	0	0	0	0	0.752	0	0	0.161	0.783
MT1G	MT1F	4447689	4440608	9606.ENSP00000391397	9606.ENSP00000334872	0	0	0	0.976	0.779	0	0	0.752	0.782
KIF4A	DTL	4444386	4442781	9606.ENSP00000363524	9606.ENSP00000355958	0	0	0	0	0.776	0	0	0.066	0.782
DTL	ATAD2	4442781	4436722	9606.ENSP00000355958	9606.ENSP00000287394	0	0	0	0	0.782	0	0	0	0.782
HELLS	DTL	4446220	4442781	9606.ENSP00000377601	9606.ENSP00000355958	0	0	0	0	0.780	0	0	0.044	0.781
PBK	ATAD2	4449452	4436722	9606.ENSP00000428489	9606.ENSP00000287394	0	0	0	0	0.761	0.052	0	0.111	0.781
ANLN	OIP5	4435644	4433119	9606.ENSP00000265748	9606.ENSP00000220514	0	0	0	0	0.735	0	0	0.209	0.781
CYP8B1	SLC10A1	4439232	4432972	9606.ENSP00000318867	9606.ENSP00000216540	0	0	0	0	0.107	0	0	0.765	0.781
MELK	MCM6	4437455	4435383	9606.ENSP00000298048	9606.ENSP00000264156	0	0	0	0	0.706	0.085	0	0.249	0.781
CENPW	MELK	4443084	4437455	9606.ENSP00000357308	9606.ENSP00000298048	0	0	0	0	0.763	0	0	0.111	0.780
FEN1	OIP5	4438133	4433119	9606.ENSP00000305480	9606.ENSP00000220514	0	0	0	0	0.780	0	0	0	0.780
FAM83D	AURKA	4451564	4432988	9606.ENSP00000481110	9606.ENSP00000216911	0	0	0	0	0.686	0	0	0.329	0.780
FEN1	DLGAP5	4438133	4434015	9606.ENSP00000305480	9606.ENSP00000247191	0	0	0	0	0.780	0	0	0.041	0.780
STIL	MELK	4443830	4437455	9606.ENSP00000360944	9606.ENSP00000298048	0	0	0	0	0.767	0	0	0.093	0.780
CKAP2	BIRC5	4444991	4437778	9606.ENSP00000367276	9606.ENSP00000301633	0	0	0	0	0.747	0	0	0.165	0.779
KIF20A	CENPW	4446341	4443084	9606.ENSP00000378356	9606.ENSP00000357308	0	0	0	0	0.766	0	0	0.094	0.779
RRM2	CENPE	4442396	4435566	9606.ENSP00000353770	9606.ENSP00000265148	0	0	0	0	0.709	0	0	0.267	0.778
CCNA2	PRR11	4436109	4435048	9606.ENSP00000274026	9606.ENSP00000262293	0	0	0	0	0.738	0	0	0.190	0.778
KPNA2	KIF23	4449870	4434773	9606.ENSP00000438483	9606.ENSP00000260363	0	0	0	0	0.766	0	0	0.090	0.778
DTL	KIF23	4442781	4434773	9606.ENSP00000355958	9606.ENSP00000260363	0	0	0	0	0.774	0	0	0.057	0.778
MCM3	TCF19	4451546	4444699	9606.ENSP00000480987	9606.ENSP00000365433	0	0	0	0	0.761	0	0	0.102	0.777
E2F8	CENPF	4451562	4442771	9606.ENSP00000481103	9606.ENSP00000355922	0	0	0	0	0.724	0	0	0.225	0.777
UHRF1	MELK	4451406	4437455	9606.ENSP00000479617	9606.ENSP00000298048	0	0	0	0	0.741	0	0	0.174	0.777
ECT2	UBE2C	4446064	4441865	9606.ENSP00000376457	9606.ENSP00000348838	0	0	0	0	0.708	0	0	0.270	0.777
BIRC5	ANLN	4437778	4435644	9606.ENSP00000301633	9606.ENSP00000265748	0	0	0	0	0.692	0	0	0.307	0.777
KPNA2	PRC1	4449870	4446249	9606.ENSP00000438483	9606.ENSP00000377793	0	0	0	0	0.774	0	0	0.050	0.776
CDK1	STIL	4446389	4443830	9606.ENSP00000378699	9606.ENSP00000360944	0	0	0	0	0.687	0	0	0.313	0.776
FAM83D	TOP2A	4451564	4448614	9606.ENSP00000481110	9606.ENSP00000411532	0	0	0	0	0.736	0	0	0.188	0.776
RAD51AP1	TRIP13	4433433	4432699	9606.ENSP00000228843	9606.ENSP00000166345	0	0	0	0	0.713	0	0	0.251	0.776
KIF20A	MCM6	4446341	4435383	9606.ENSP00000378356	9606.ENSP00000264156	0	0	0	0	0.715	0	0	0.246	0.776
LPA	FGA	4439432	4438214	9606.ENSP00000321334	9606.ENSP00000306361	0	0	0	0	0.685	0.157	0	0.223	0.776
PRC1	RFC4	4446249	4446025	9606.ENSP00000377793	9606.ENSP00000376272	0	0	0	0	0.775	0	0	0	0.775
FOXM1	FANCI	4441245	4438638	9606.ENSP00000342307	9606.ENSP00000310842	0	0	0	0	0.723	0.127	0	0.144	0.775
PDGFRA	HGF	4434540	4433227	9606.ENSP00000257290	9606.ENSP00000222390	0	0	0	0	0.105	0.179	0.600	0.325	0.775
EZH2	CCNB2	4439336	4436767	9606.ENSP00000320147	9606.ENSP00000288207	0	0	0	0	0.707	0.085	0	0.224	0.774
UBE2C	RAD51AP1	4441865	4433433	9606.ENSP00000348838	9606.ENSP00000228843	0	0	0	0	0.693	0	0	0.294	0.774
PTTG1	ANLN	4446209	4435644	9606.ENSP00000377536	9606.ENSP00000265748	0	0	0	0	0.680	0	0	0.323	0.774
COCH	BCHE	4446573	4435424	9606.ENSP00000379862	9606.ENSP00000264381	0	0	0	0	0	0	0	0.774	0.774
ESR1	PTGS2	4448358	4442894	9606.ENSP00000405330	9606.ENSP00000356438	0	0	0	0	0	0.050	0	0.771	0.773
EZH2	CCNA2	4439336	4436109	9606.ENSP00000320147	9606.ENSP00000274026	0	0	0	0	0.606	0.085	0	0.419	0.773
LPA	C9	4439432	4435259	9606.ENSP00000321334	9606.ENSP00000263408	0	0	0	0	0.693	0.080	0	0.258	0.773
CDKN2A	CDK1	4448997	4446389	9606.ENSP00000418915	9606.ENSP00000378699	0	0	0	0	0	0.185	0	0.732	0.773
NEK2	TRIP13	4442784	4432699	9606.ENSP00000355966	9606.ENSP00000166345	0	0	0	0	0.703	0.082	0	0.236	0.773
KIF18B	PRC1	4450792	4446249	9606.ENSP00000465992	9606.ENSP00000377793	0	0	0	0	0.562	0.182	0	0.416	0.772
MCM3	FANCD2	4451546	4436734	9606.ENSP00000480987	9606.ENSP00000287647	0	0	0	0	0.279	0.354	0	0.549	0.772
KPNA2	CDKN3	4449870	4440665	9606.ENSP00000438483	9606.ENSP00000335357	0	0	0	0	0.761	0	0	0.083	0.772
FOXM1	RAD51AP1	4441245	4433433	9606.ENSP00000342307	9606.ENSP00000228843	0	0	0	0	0.736	0	0	0.172	0.772
CDC20	FANCI	4443940	4438638	9606.ENSP00000361540	9606.ENSP00000310842	0	0	0	0	0.726	0	0	0.204	0.772
KPNA2	BUB1	4449870	4437860	9606.ENSP00000438483	9606.ENSP00000302530	0	0	0	0	0.753	0	0	0.111	0.771
APOF	LPA	4446789	4439432	9606.ENSP00000381250	9606.ENSP00000321334	0	0	0	0	0.130	0	0.540	0.474	0.771
CKAP2	KIF4A	4444991	4444386	9606.ENSP00000367276	9606.ENSP00000363524	0	0	0	0	0.731	0	0	0.186	0.771
CENPK	NCAPG	4446586	4434176	9606.ENSP00000379911	9606.ENSP00000251496	0	0	0	0	0.649	0	0	0.372	0.770
MASP2	C8B	4447034	4443704	9606.ENSP00000383690	9606.ENSP00000360281	0	0	0	0	0.196	0	0	0.726	0.770
FLVCR1	HPX	4442778	4435671	9606.ENSP00000355938	9606.ENSP00000265983	0	0	0	0	0.055	0	0	0.766	0.770
FEN1	KIF11	4438133	4434801	9606.ENSP00000305480	9606.ENSP00000260731	0	0	0	0	0.770	0	0	0	0.770
UHRF1	MAD2L1	4451406	4437296	9606.ENSP00000479617	9606.ENSP00000296509	0	0	0	0	0.707	0	0	0.247	0.770
PDE7B	ADCY1	4438618	4437392	9606.ENSP00000310661	9606.ENSP00000297323	0	0	0	0	0.108	0.137	0.650	0.244	0.769
CYP2C8	CYP26A1	4443714	4433297	9606.ENSP00000360317	9606.ENSP00000224356	0	0	0.438	0.571	0	0	0.650	0.487	0.769
PLG	C9	4438461	4435259	9606.ENSP00000308938	9606.ENSP00000263408	0	0	0	0	0.677	0.080	0	0.285	0.769
MELK	ATAD2	4437455	4436722	9606.ENSP00000298048	9606.ENSP00000287394	0	0	0	0	0.761	0	0	0.075	0.769
MT1F	MT1H	4440608	4440195	9606.ENSP00000334872	9606.ENSP00000330587	0	0	0	0.973	0.766	0	0	0.583	0.769
NUSAP1	ATAD2	4450429	4436722	9606.ENSP00000453403	9606.ENSP00000287394	0	0	0	0	0.768	0	0	0	0.768
DEPDC1	CDKN3	4448643	4440665	9606.ENSP00000412292	9606.ENSP00000335357	0	0	0	0	0.728	0	0	0.181	0.768
ETFDH	ACADL	4449371	4433600	9606.ENSP00000426638	9606.ENSP00000233710	0.079	0	0	0	0.232	0	0	0.698	0.768
MCM3	BIRC5	4451546	4437778	9606.ENSP00000480987	9606.ENSP00000301633	0	0	0	0	0.636	0.148	0	0.312	0.768
PBK	UBE2T	4449452	4442849	9606.ENSP00000428489	9606.ENSP00000356243	0	0	0	0	0.721	0.183	0	0.063	0.768
NDC80	MSH2	4434910	4433580	9606.ENSP00000261597	9606.ENSP00000233146	0	0	0	0	0.745	0.064	0	0.107	0.768
IQGAP3	BUB1B	4442463	4436731	9606.ENSP00000354451	9606.ENSP00000287598	0	0	0	0	0.754	0	0	0.093	0.767
DEPDC1	AURKA	4448643	4432988	9606.ENSP00000412292	9606.ENSP00000216911	0	0	0	0	0.695	0	0	0.268	0.767
UHRF1	EZH2	4451406	4439336	9606.ENSP00000479617	9606.ENSP00000320147	0	0	0	0	0.309	0.379	0	0.498	0.766
CXCL12	CXCL14	4446453	4440759	9606.ENSP00000379140	9606.ENSP00000337065	0	0	0	0	0.098	0.221	0	0.694	0.766
UHRF1	NEK2	4451406	4442784	9606.ENSP00000479617	9606.ENSP00000355966	0	0	0	0	0.730	0	0	0.166	0.765
IQGAP3	KIF11	4442463	4434801	9606.ENSP00000354451	9606.ENSP00000260731	0	0	0	0	0.736	0	0	0.147	0.765
CDC20	UBE2T	4443940	4442849	9606.ENSP00000361540	9606.ENSP00000356243	0	0	0	0	0.656	0.145	0	0.266	0.765
PRIM1	OIP5	4442054	4433119	9606.ENSP00000350491	9606.ENSP00000220514	0	0	0	0	0.765	0	0	0	0.765
PRC1	FEN1	4446249	4438133	9606.ENSP00000377793	9606.ENSP00000305480	0	0	0	0	0.762	0	0	0.051	0.765
KPNA2	ECT2	4449870	4446064	9606.ENSP00000438483	9606.ENSP00000376457	0	0	0	0	0.736	0	0	0.145	0.765
UBE2T	RRM2	4442849	4442396	9606.ENSP00000356243	9606.ENSP00000353770	0	0	0	0	0.688	0.064	0	0.256	0.763
FANCI	TRIP13	4438638	4432699	9606.ENSP00000310842	9606.ENSP00000166345	0	0	0	0	0.730	0	0	0.159	0.763
FOS	EGR2	4438204	4433822	9606.ENSP00000306245	9606.ENSP00000242480	0	0	0	0	0.271	0.073	0	0.677	0.763
UHRF1	PBK	4451406	4449452	9606.ENSP00000479617	9606.ENSP00000428489	0	0	0	0	0.724	0	0	0.174	0.763
TAT	SDS	4441813	4434551	9606.ENSP00000348234	9606.ENSP00000257549	0	0	0	0	0.143	0	0	0.735	0.763
ZWINT	TRIP13	4444294	4432699	9606.ENSP00000363055	9606.ENSP00000166345	0	0	0	0	0.684	0	0	0.280	0.763
DEPDC1	KIF23	4448643	4434773	9606.ENSP00000412292	9606.ENSP00000260363	0	0	0	0	0.735	0	0	0.145	0.763
FAM83D	CCNA2	4451564	4436109	9606.ENSP00000481110	9606.ENSP00000274026	0	0	0	0	0.739	0	0	0.126	0.762
ZFP36	FOSB	4450924	4433953	9606.ENSP00000469647	9606.ENSP00000245919	0	0	0	0	0.625	0	0	0.386	0.760
FEN1	TRIP13	4438133	4432699	9606.ENSP00000305480	9606.ENSP00000166345	0.052	0	0	0	0.720	0	0	0.166	0.760
ASPM	IQGAP3	4442873	4442463	9606.ENSP00000356379	9606.ENSP00000354451	0	0	0	0.539	0.707	0.182	0	0.128	0.760
TOP2A	STIL	4448614	4443830	9606.ENSP00000411532	9606.ENSP00000360944	0	0	0	0	0.758	0	0	0.047	0.760
MKI67	KIF23	4443142	4434773	9606.ENSP00000357643	9606.ENSP00000260363	0	0	0	0	0.731	0	0	0.144	0.760
FEN1	KIAA0101	4438133	4437621	9606.ENSP00000305480	9606.ENSP00000300035	0	0	0	0	0.699	0	0	0.233	0.760
TTK	ATAD2	4443396	4436722	9606.ENSP00000358813	9606.ENSP00000287394	0	0	0	0	0.732	0	0	0.138	0.759
CENPF	ATAD2	4442771	4436722	9606.ENSP00000355922	9606.ENSP00000287394	0	0	0	0	0.685	0	0	0.265	0.759
DEPDC1	UBE2C	4448643	4441865	9606.ENSP00000412292	9606.ENSP00000348838	0	0	0	0	0.673	0	0	0.294	0.759
DEPDC1	CCNB2	4448643	4436767	9606.ENSP00000412292	9606.ENSP00000288207	0	0	0	0	0.703	0	0	0.221	0.759
APOA5	APOF	4450143	4446789	9606.ENSP00000445002	9606.ENSP00000381250	0	0	0	0	0.183	0	0.540	0.411	0.759
CDKN2A	EGR1	4448997	4433758	9606.ENSP00000418915	9606.ENSP00000239938	0	0	0	0	0.042	0.354	0	0.640	0.758
RACGAP1	EZH2	4448310	4439336	9606.ENSP00000404190	9606.ENSP00000320147	0	0	0	0	0.571	0	0	0.457	0.757
NEK2	MSH2	4442784	4433580	9606.ENSP00000355966	9606.ENSP00000233146	0	0	0	0	0.187	0.696	0	0.099	0.757
MTFR2	TTK	4447883	4443396	9606.ENSP00000395232	9606.ENSP00000358813	0	0	0	0	0.728	0	0	0.143	0.757
RFC4	CDC20	4446025	4443940	9606.ENSP00000376272	9606.ENSP00000361540	0	0	0	0	0.633	0	0	0.361	0.756
RFC4	DLGAP5	4446025	4434015	9606.ENSP00000376272	9606.ENSP00000247191	0	0	0	0	0.755	0	0	0.046	0.756
CYP2C9	CYP26A1	4434798	4433297	9606.ENSP00000260682	9606.ENSP00000224356	0	0	0.440	0.571	0	0	0.650	0.377	0.755
CDCA3	MELK	4450021	4437455	9606.ENSP00000442068	9606.ENSP00000298048	0	0	0	0	0.707	0	0	0.198	0.754
E2F8	KIAA0101	4451562	4437621	9606.ENSP00000481103	9606.ENSP00000300035	0	0	0	0	0.749	0	0	0.061	0.754
PTTG1	RAD51AP1	4446209	4433433	9606.ENSP00000377536	9606.ENSP00000228843	0	0	0	0	0.677	0	0	0.269	0.754
HELLS	BUB1B	4446220	4436731	9606.ENSP00000377601	9606.ENSP00000287598	0	0	0	0	0.719	0.053	0	0.148	0.754
TTK	MCM6	4443396	4435383	9606.ENSP00000358813	9606.ENSP00000264156	0	0	0	0	0.665	0	0	0.298	0.754
CDCA3	CENPW	4450021	4443084	9606.ENSP00000442068	9606.ENSP00000357308	0	0	0	0	0.752	0	0	0.050	0.754
SLC22A1	SLCO1B3	4442777	4434834	9606.ENSP00000355930	9606.ENSP00000261196	0	0	0	0	0.061	0	0	0.748	0.753
UHRF1	CDK1	4451406	4446389	9606.ENSP00000479617	9606.ENSP00000378699	0	0	0	0	0.656	0	0	0.310	0.752
NEK2	FANCI	4442784	4438638	9606.ENSP00000355966	9606.ENSP00000310842	0	0	0	0	0.697	0	0	0.216	0.752
BIRC5	RAD51AP1	4437778	4433433	9606.ENSP00000301633	9606.ENSP00000228843	0	0	0	0	0.685	0	0	0.244	0.752
RFC4	ASPM	4446025	4442873	9606.ENSP00000376272	9606.ENSP00000356379	0	0	0	0	0.749	0	0	0.054	0.752
DEPDC1	TPX2	4448643	4437665	9606.ENSP00000412292	9606.ENSP00000300403	0	0	0	0	0.716	0	0	0.164	0.752
MBL2	CFP	4444298	4434012	9606.ENSP00000363079	9606.ENSP00000247153	0	0	0	0	0.054	0.123	0	0.725	0.751
HELLS	NCAPG	4446220	4434176	9606.ENSP00000377601	9606.ENSP00000251496	0	0	0	0	0.714	0	0	0.162	0.750
KIF18B	BIRC5	4450792	4437778	9606.ENSP00000465992	9606.ENSP00000301633	0	0	0	0	0.706	0.050	0	0.178	0.750
C8A	FGA	4442465	4438214	9606.ENSP00000354458	9606.ENSP00000306361	0	0	0	0	0.723	0	0	0.133	0.750
FAM83D	PBK	4451564	4449452	9606.ENSP00000481110	9606.ENSP00000428489	0	0	0	0	0.734	0	0	0.100	0.750
CYR61	EGR1	4448043	4433758	9606.ENSP00000398736	9606.ENSP00000239938	0	0	0	0	0.179	0	0	0.706	0.749
FEN1	NDC80	4438133	4434910	9606.ENSP00000305480	9606.ENSP00000261597	0	0	0	0	0.746	0.052	0	0	0.749
PBK	SPC25	4449452	4436467	9606.ENSP00000428489	9606.ENSP00000282074	0	0	0	0	0.726	0	0	0.123	0.749
PRIM1	AURKA	4442054	4432988	9606.ENSP00000350491	9606.ENSP00000216911	0	0	0	0	0.737	0	0	0.087	0.749
CENPF	RAD51AP1	4442771	4433433	9606.ENSP00000355922	9606.ENSP00000228843	0	0	0	0	0.725	0	0	0.125	0.749
PTGS2	IGF1	4442894	4437883	9606.ENSP00000356438	9606.ENSP00000302665	0	0	0	0	0	0	0	0.749	0.749
IGF1	PDGFRA	4437883	4434540	9606.ENSP00000302665	9606.ENSP00000257290	0	0	0	0	0	0	0.600	0.399	0.749
TCF19	KIF2C	4444699	4443901	9606.ENSP00000365433	9606.ENSP00000361298	0	0	0	0	0.748	0	0	0	0.748
DEPDC1B	DLGAP5	4435540	4434015	9606.ENSP00000265036	9606.ENSP00000247191	0	0	0	0	0.733	0	0	0.094	0.748
MKI67	CDKN3	4443142	4440665	9606.ENSP00000357643	9606.ENSP00000335357	0	0	0	0	0.708	0	0	0.173	0.748
FOXM1	ANLN	4441245	4435644	9606.ENSP00000342307	9606.ENSP00000265748	0	0	0	0	0.728	0	0	0.111	0.748
RFC4	CENPF	4446025	4442771	9606.ENSP00000376272	9606.ENSP00000355922	0	0	0	0	0.673	0	0	0.256	0.747
ATAD2	DLGAP5	4436722	4434015	9606.ENSP00000287394	9606.ENSP00000247191	0	0	0	0	0.692	0	0	0.213	0.747
DTL	ANLN	4442781	4435644	9606.ENSP00000355958	9606.ENSP00000265748	0	0	0	0	0.719	0	0	0.136	0.747
MCM3	NUF2	4451546	4435979	9606.ENSP00000480987	9606.ENSP00000271452	0	0	0	0	0.734	0	0	0.085	0.747
FAM83D	KIF23	4451564	4434773	9606.ENSP00000481110	9606.ENSP00000260363	0	0	0	0	0.736	0	0	0.079	0.747
CYP39A1	SQLE	4436171	4435659	9606.ENSP00000275016	9606.ENSP00000265896	0	0	0	0	0.511	0.182	0	0.419	0.747
DEPDC1	OIP5	4448643	4433119	9606.ENSP00000412292	9606.ENSP00000220514	0	0	0	0	0.689	0	0	0.217	0.746
FOXM1	OIP5	4441245	4433119	9606.ENSP00000342307	9606.ENSP00000220514	0	0	0	0	0.741	0	0	0.059	0.746
KIF23	RAD51AP1	4434773	4433433	9606.ENSP00000260363	9606.ENSP00000228843	0	0	0	0	0.703	0	0	0.180	0.746
FANCI	KIF23	4438638	4434773	9606.ENSP00000310842	9606.ENSP00000260363	0	0	0	0	0.730	0	0	0.095	0.746
KPNA2	RRM2	4449870	4442396	9606.ENSP00000438483	9606.ENSP00000353770	0	0	0	0	0.637	0.084	0	0.297	0.746
UHRF1	KIF11	4451406	4434801	9606.ENSP00000479617	9606.ENSP00000260731	0	0	0	0	0.692	0	0	0.210	0.746
TCF19	BUB1B	4444699	4436731	9606.ENSP00000365433	9606.ENSP00000287598	0	0	0	0	0.733	0	0	0.089	0.746
GINS1	NCAPG	4435088	4434176	9606.ENSP00000262460	9606.ENSP00000251496	0	0	0	0	0.673	0	0	0.252	0.745
HELLS	MCM6	4446220	4435383	9606.ENSP00000377601	9606.ENSP00000264156	0	0	0	0	0.512	0.157	0	0.430	0.745
UBE2T	CDKN3	4442849	4440665	9606.ENSP00000356243	9606.ENSP00000335357	0	0	0	0	0.740	0	0	0.061	0.745
PDE7B	ALDH8A1	4438618	4435623	9606.ENSP00000310661	9606.ENSP00000265605	0	0	0	0	0	0	0	0.745	0.745
CKAP2	KIAA0101	4444991	4437621	9606.ENSP00000367276	9606.ENSP00000300035	0	0	0	0	0.715	0	0	0.144	0.745
UHRF1	KIAA0101	4451406	4437621	9606.ENSP00000479617	9606.ENSP00000300035	0	0	0	0	0.710	0	0	0.154	0.744
GHR	IGFBP3	4451768	4445494	9606.ENSP00000483403	9606.ENSP00000370473	0	0	0	0	0.062	0	0	0.739	0.744
TPX2	MCM6	4437665	4435383	9606.ENSP00000300403	9606.ENSP00000264156	0	0	0	0	0.652	0	0	0.295	0.744
ATAD2	NDC80	4436722	4434910	9606.ENSP00000287394	9606.ENSP00000261597	0	0	0	0	0.667	0	0	0.261	0.743
RACGAP1	MCM6	4448310	4435383	9606.ENSP00000404190	9606.ENSP00000264156	0	0	0	0	0.715	0	0	0.134	0.743
KIAA0101	TRIP13	4437621	4432699	9606.ENSP00000300035	9606.ENSP00000166345	0	0	0	0	0.703	0	0	0.166	0.742
APOA5	SORL1	4450143	4434756	9606.ENSP00000445002	9606.ENSP00000260197	0	0	0	0	0	0.305	0.540	0.259	0.742
STIL	AURKA	4443830	4432988	9606.ENSP00000360944	9606.ENSP00000216911	0	0	0	0	0.671	0	0	0.249	0.742
PRIM1	BUB1	4442054	4437860	9606.ENSP00000350491	9606.ENSP00000302530	0	0	0	0	0.694	0	0	0.189	0.741
CENPW	MAD2L1	4443084	4437296	9606.ENSP00000357308	9606.ENSP00000296509	0	0	0	0	0.685	0	0	0.212	0.741
MCM3	AURKA	4451546	4432988	9606.ENSP00000480987	9606.ENSP00000216911	0	0	0	0	0.644	0	0	0.299	0.740
FTCD	FETUB	4436927	4435539	9606.ENSP00000291670	9606.ENSP00000265029	0	0	0	0	0.740	0	0	0	0.740
KIF4A	SPC25	4444386	4436467	9606.ENSP00000363524	9606.ENSP00000282074	0	0	0	0	0.691	0	0	0.193	0.740
UBE2T	BIRC5	4442849	4437778	9606.ENSP00000356243	9606.ENSP00000301633	0	0	0	0	0.607	0.193	0	0.247	0.740
ABCB4	SLC10A1	4435637	4432972	9606.ENSP00000265723	9606.ENSP00000216540	0	0	0	0	0.062	0	0	0.733	0.739
MCM3	MELK	4451546	4437455	9606.ENSP00000480987	9606.ENSP00000298048	0	0	0	0	0.724	0.085	0	0.049	0.739
COLEC11	MASP2	4448620	4447034	9606.ENSP00000411770	9606.ENSP00000383690	0	0	0	0	0.088	0	0	0.726	0.739
DTL	EZH2	4442781	4439336	9606.ENSP00000355958	9606.ENSP00000320147	0	0	0	0	0.725	0	0	0.087	0.739
UBE2C	CENPU	4441865	4436429	9606.ENSP00000348838	9606.ENSP00000281453	0	0	0	0	0.709	0	0	0.141	0.739
MASP2	C8A	4447034	4442465	9606.ENSP00000383690	9606.ENSP00000354458	0	0	0	0	0.197	0	0	0.689	0.739
CD1D	CD69	4443056	4433409	9606.ENSP00000357153	9606.ENSP00000228434	0	0	0	0	0.099	0	0	0.721	0.738
DEPDC1	FOXM1	4448643	4441245	9606.ENSP00000412292	9606.ENSP00000342307	0	0	0	0	0.592	0.135	0	0.318	0.738
E2F8	CCNB2	4451562	4436767	9606.ENSP00000481103	9606.ENSP00000288207	0	0	0	0	0.574	0.169	0	0.320	0.738
FAM83D	DLGAP5	4451564	4434015	9606.ENSP00000481110	9606.ENSP00000247191	0	0	0	0	0.564	0	0	0.423	0.738
E2F8	NEK2	4451562	4442784	9606.ENSP00000481103	9606.ENSP00000355966	0	0	0	0	0.677	0	0	0.220	0.738
FBP1	PCK1	4448472	4439313	9606.ENSP00000408025	9606.ENSP00000319814	0	0	0	0	0.081	0	0	0.725	0.737
MCM3	FANCI	4451546	4438638	9606.ENSP00000480987	9606.ENSP00000310842	0	0	0	0	0.577	0.294	0	0.191	0.737
[truncated: 1,666 more rows]
