# Supplementary material for: ASPM May be Related to the Malignant Progression of Hepatitis B and is Associated With a Poor Prognosis of Hepatocellular Carcinoma
Source: Front Bioinform. 2022 Mar 18;2:871027. doi: 10.3389/fbinf.2022.871027 (PMC9580902; doi:10.3389/fbinf.2022.871027)
Supplement: Supplementary file 1 [file DataSheet3.ZIP › Figure S6/Figure S6, 22 hub genes.txt]

ASPM
BUB1
BUB1B
CCNA2
CCNB1
CCNB2
CDK1
CENPF
DLGAP5
KIF11
KIF20A
KIF23
KIF2C
KIF4A
MAD2L1
MELK
NCAPG
NUSAP1
PBK
TOP2A
TPX2
TTK
