# Supplementary material for: ASPM May be Related to the Malignant Progression of Hepatitis B and is Associated With a Poor Prognosis of Hepatocellular Carcinoma
Source: Front Bioinform. 2022 Mar 18;2:871027. doi: 10.3389/fbinf.2022.871027 (PMC9580902; doi:10.3389/fbinf.2022.871027)
Supplement: Supplementary file 1 [file DataSheet3.ZIP › Figure S6/Figure S6, GSE118295.txt]

ID	adj.P.Val	P.Value	t	B	logFC	Gene.symbol	Gene.title
204607_at	0.00000495	9.05e-11	6.49e+01	13.567217	4.21	HMGCS2	3-hydroxy-3-methylglutaryl-CoA synthase 2
210328_at	0.00001844	7.57e-10	4.75e+01	12.522413	3.61	GNMT	glycine N-methyltransferase
231691_at	0.00001844	1.60e-09	4.26e+01	12.064663	3.85	C3P1	complement component 3 precursor pseudogene
231683_at	0.00001844	1.68e-09	4.22e+01	12.033188	2.66	GLYAT	glycine-N-acyltransferase
230931_at	0.00001844	1.69e-09	4.22e+01	12.030895	3.04	PLG	plasminogen
210327_s_at	0.00002388	2.62e-09	3.96e+01	11.73766	3.04	AGXT	alanine-glyoxylate aminotransferase
1553583_a_at	0.00002602	3.42e-09	3.81e+01	11.55381	3.32	THRSP	thyroid hormone responsive
208191_x_at	0.00002602	3.81e-09	-3.75e+01	11.47688	-3.52	PSG4	pregnancy specific beta-1-glycoprotein 4
206262_at	0.00002628	4.33e-09	3.68e+01	11.38522	2.33	ADH1C	alcohol dehydrogenase 1C (class I), gamma polypeptide
207406_at	0.00002873	6.12e-09	3.49e+01	11.129501	3.20	CYP7A1	cytochrome P450 family 7 subfamily A member 1
209614_at	0.00002873	6.23e-09	3.48e+01	11.116162	3.89	ADH1B	alcohol dehydrogenase 1B (class I), beta polypeptide
207858_s_at	0.00002873	6.32e-09	3.48e+01	11.105975	2.59	PKLR	pyruvate kinase, liver and RBC
213247_at	0.00002873	6.83e-09	-3.44e+01	11.046907	-2.63	SVEP1	sushi, von Willebrand factor type A, EGF and pentraxin domain containing 1
224243_at	0.00002918	7.53e-09	3.39e+01	10.972542	2.45	APOA5	apolipoprotein A5
208257_x_at	0.00002918	8.81e-09	-3.31e+01	10.851403	-3.50	PSG1	pregnancy specific beta-1-glycoprotein 1
205141_at	0.00002918	8.99e-09	3.30e+01	10.835632	2.37	ANG	angiogenin
220620_at	0.00002918	9.81e-09	-3.26e+01	10.767569	-2.67	CRCT1	cysteine rich C-terminal 1
214064_at	0.00002918	1.01e-08	3.24e+01	10.746464	2.78	TF	transferrin
220437_at	0.00002918	1.05e-08	3.23e+01	10.717131	2.60	ANGPTL8	angiopoietin like 8
208147_s_at	0.00002918	1.13e-08	3.19e+01	10.65749	3.43	CYP2C8	cytochrome P450 family 2 subfamily C member 8
209540_at	0.00002918	1.15e-08	3.18e+01	10.63869	2.22	IGF1	insulin like growth factor 1
209978_s_at	0.00002918	1.24e-08	3.14e+01	10.578855	2.60	PLG///LPA	plasminogen///lipoprotein(a)
231663_s_at	0.00002918	1.29e-08	3.13e+01	10.549108	2.33	ARG1	arginase 1
238127_at	0.00002918	1.46e-08	3.07e+01	10.452003	2.20	GAS6-AS1	GAS6 antisense RNA 1
230573_at	0.00002918	1.48e-08	3.07e+01	10.439159	2.17	SGK2	SGK2, serine/threonine kinase 2
226136_at	0.00002918	1.49e-08	-3.06e+01	10.432539	-1.91	GLIPR1	GLI pathogenesis related 1
205158_at	0.00002918	1.57e-08	3.04e+01	10.391979	2.39	RNASE4	ribonuclease A family member 4
221009_s_at	0.00002918	1.57e-08	-3.04e+01	10.389581	-1.87	ANGPTL4	angiopoietin like 4
207819_s_at	0.00002918	1.61e-08	3.03e+01	10.368558	2.18	ABCB4	ATP binding cassette subfamily B member 4
205602_x_at	0.00002918	1.62e-08	-3.02e+01	10.364328	-3.39	PSG7	pregnancy specific beta-1-glycoprotein 7 (gene/pseudogene)
222083_at	0.00002918	1.67e-08	3.01e+01	10.34062	1.99	GLYAT	glycine-N-acyltransferase
220407_s_at	0.00002918	1.71e-08	-3.00e+01	10.321802	-2.83	TGFB2	transforming growth factor beta 2
57539_at	0.00003005	1.85e-08	2.96e+01	10.253903	2.32	ZGPAT///LIME1	zinc finger CCCH-type and G-patch domain containing///Lck interacting transmembrane adaptor 1
235086_at	0.00003005	1.92e-08	-2.95e+01	10.225725	-3.65	THBS1	thrombospondin 1
200660_at	0.00003005	1.92e-08	-2.95e+01	10.223331	-2.41	S100A11	S100 calcium binding protein A11
200697_at	0.00003117	2.09e-08	-2.91e+01	10.155159	-1.98	HK1	hexokinase 1
204135_at	0.00003117	2.22e-08	-2.89e+01	10.104856	-2.28	FILIP1L	filamin A interacting protein 1 like
1554966_a_at	0.00003117	2.25e-08	-2.88e+01	10.094038	-2.57	FILIP1L	filamin A interacting protein 1 like
209016_s_at	0.00003117	2.27e-08	-2.88e+01	10.083337	-2.52	KRT7	keratin 7
229777_at	0.00003117	2.31e-08	2.87e+01	10.071137	2.03	CLRN3	clarin 3
233267_at	0.00003117	2.36e-08	2.86e+01	10.053284	2.24
221848_at	0.00003117	2.39e-08	2.85e+01	10.039779	2.20	ZGPAT	zinc finger CCCH-type and G-patch domain containing
219268_at	0.00003141	2.47e-08	2.84e+01	10.01334	1.86	ETNK2	ethanolamine kinase 2
219903_s_at	0.00003246	2.61e-08	2.82e+01	9.965923	2.25	CYP2C8	cytochrome P450 family 2 subfamily C member 8
206727_at	0.00003357	2.78e-08	2.79e+01	9.911687	2.54	C9	complement component 9
206417_at	0.00003357	2.82e-08	2.79e+01	9.899105	1.79	CNGA1	cyclic nucleotide gated channel alpha 1
1568879_a_at	0.00003454	2.97e-08	-2.77e+01	9.856248	-2.58	LAMA3	laminin subunit alpha 3
204222_s_at	0.00003555	3.25e-08	-2.73e+01	9.777276	-2.34	GLIPR1	GLI pathogenesis related 1
209977_at	0.00003555	3.26e-08	2.73e+01	9.775983	2.52	PLG	plasminogen
206177_s_at	0.00003555	3.34e-08	2.72e+01	9.755739	1.70	ARG1	arginase 1
238018_at	0.00003555	3.37e-08	-2.71e+01	9.746784	-2.75	FAM150B	family with sequence similarity 150 member B
229477_at	0.00003555	3.38e-08	2.71e+01	9.744047	3.82	THRSP	thyroid hormone responsive
210869_s_at	0.0000356	3.45e-08	-2.70e+01	9.726254	-2.21	MIR6756///MCAM	microRNA 6756///melanoma cell adhesion molecule
210168_at	0.00003575	3.75e-08	2.67e+01	9.652984	1.75	C6	complement component 6
206930_at	0.00003575	3.80e-08	2.67e+01	9.641936	2.18	GLYAT	glycine-N-acyltransferase
222078_at	0.00003575	3.83e-08	2.66e+01	9.635281	1.71	PKLR	pyruvate kinase, liver and RBC
207051_at	0.00003575	3.90e-08	2.66e+01	9.618517	2.58	SLC17A4	solute carrier family 17 member 4
206979_at	0.00003575	3.91e-08	2.66e+01	9.618363	2.08	C8B	complement component 8, beta polypeptide
205152_at	0.00003575	3.97e-08	2.65e+01	9.604642	3.58	SLC6A1	solute carrier family 6 member 1
214636_at	0.00003575	4.03e-08	-2.64e+01	9.590017	-2.93	CALCB	calcitonin related polypeptide beta
33323_r_at	0.00003575	4.04e-08	-2.64e+01	9.588966	-1.86	SFN	stratifin
210452_x_at	0.00003575	4.20e-08	2.63e+01	9.554233	1.65	CYP4F2	cytochrome P450 family 4 subfamily F member 2
209834_at	0.00003575	4.23e-08	-2.62e+01	9.547486	-2.74	CHST3	carbohydrate sulfotransferase 3
227314_at	0.00003575	4.30e-08	-2.62e+01	9.534162	-2.82	ITGA2	integrin subunit alpha 2
239380_at	0.00003575	4.30e-08	2.62e+01	9.533892	2.21	LINC01554	long intergenic non-protein coding RNA 1554
243544_at	0.00003575	4.33e-08	2.62e+01	9.527658	2.94	ADH1B	alcohol dehydrogenase 1B (class I), beta polypeptide
209118_s_at	0.00003575	4.38e-08	-2.61e+01	9.517341	-1.84	TUBA1A	tubulin alpha 1a
219181_at	0.00003691	4.67e-08	2.59e+01	9.460882	2.20	LIPG	lipase G, endothelial type
210451_at	0.00003691	4.75e-08	2.58e+01	9.445086	2.46	PKLR	pyruvate kinase, liver and RBC
214752_x_at	0.00003691	4.78e-08	-2.58e+01	9.439852	-1.62	FLNA	filamin A
203509_at	0.00003691	4.93e-08	2.57e+01	9.413433	1.62	SORL1	sortilin related receptor 1
242093_at	0.00003691	4.95e-08	2.56e+01	9.408757	2.15	SYTL5	synaptotagmin like 5
210764_s_at	0.00003691	5.05e-08	-2.56e+01	9.390748	-1.82	CYR61	cysteine rich angiogenic inducer 61
243562_at	0.00003691	5.11e-08	2.55e+01	9.38082	2.68	KNG1	kininogen 1
1559033_at	0.00003691	5.12e-08	2.55e+01	9.378628	2.40	LINC01018	long intergenic non-protein coding RNA 1018
200951_s_at	0.00003691	5.13e-08	-2.55e+01	9.377097	-1.76	CCND2	cyclin D2
205311_at	0.00003709	5.22e-08	2.54e+01	9.361013	1.91	DDC	dopa decarboxylase
206840_at	0.00003827	5.46e-08	2.53e+01	9.321466	1.76	AFM	afamin
224920_x_at	0.00003851	5.56e-08	-2.52e+01	9.304361	-1.91	MYADM	myeloid associated differentiation marker
1569624_at	0.00003867	5.69e-08	2.51e+01	9.285159	1.86
206539_s_at	0.00003867	5.83e-08	2.50e+01	9.261813	1.55	CYP4F12	cytochrome P450 family 4 subfamily F member 12
235915_at	0.00003867	5.87e-08	2.50e+01	9.256002	1.61
238003_at	0.00003867	5.88e-08	2.50e+01	9.254666	1.93	HEPN1///HEPACAM	hepatocellular carcinoma, down-regulated 1///hepatic and glial cell adhesion molecule
1558393_at	0.00003867	5.94e-08	-2.50e+01	9.245644	-2.36	KRT7	keratin 7
225540_at	0.00003902	6.15e-08	-2.48e+01	9.214044	-1.52	MAP2	microtubule associated protein 2
225354_s_at	0.00003902	6.18e-08	2.48e+01	9.209615	1.52	SH3BGRL2	SH3 domain binding glutamate rich protein like 2
238975_at	0.00003902	6.21e-08	2.48e+01	9.205772	1.97	MMAB	methylmalonic aciduria (cobalamin deficiency) cblB type
206541_at	0.00003916	6.31e-08	2.47e+01	9.190874	1.59	KLKB1	kallikrein B1
207256_at	0.00003916	6.45e-08	2.47e+01	9.170664	1.56	MBL2	mannose binding lectin 2
1553977_a_at	0.00003916	6.51e-08	2.46e+01	9.16244	1.45	CYP39A1	cytochrome P450 family 39 subfamily A member 1
216932_at	0.00003916	6.56e-08	2.46e+01	9.156195	4.00
210326_at	0.00003916	6.59e-08	2.46e+01	9.151981	2.76	AGXT	alanine-glyoxylate aminotransferase
238518_x_at	0.00003972	6.89e-08	2.44e+01	9.110924	2.26	GLYCTK	glycerate kinase
231662_at	0.00003972	6.91e-08	2.44e+01	9.10901	2.71	ARG1	arginase 1
228121_at	0.00003972	7.13e-08	-2.43e+01	9.079937	-1.85	TGFB2	transforming growth factor beta 2
1555355_a_at	0.00003972	7.25e-08	-2.42e+01	9.065453	-2.00	ETS1	ETS proto-oncogene 1, transcription factor
211922_s_at	0.00003972	7.29e-08	2.42e+01	9.060654	1.52	CAT	catalase
214621_at	0.00003972	7.31e-08	2.42e+01	9.057927	2.09	GYS2	glycogen synthase 2
225842_at	0.00003972	7.32e-08	-2.42e+01	9.055742	-1.44	PHLDA1	pleckstrin homology like domain family A member 1
206065_s_at	0.00003972	7.34e-08	2.42e+01	9.054394	1.74	DPYS	dihydropyrimidinase
214803_at	0.00003972	7.36e-08	-2.42e+01	9.051107	-1.66	CDH6	cadherin 6
201313_at	0.00003972	7.44e-08	-2.41e+01	9.041308	-2.04	ENO2	enolase 2
226096_at	0.00003972	7.48e-08	2.41e+01	9.03619	2.48	FNDC5	fibronectin type III domain containing 5
209443_at	0.00004284	8.17e-08	2.38e+01	8.956189	1.78	SERPINA5	serpin family A member 5
244723_at	0.00004284	8.23e-08	2.38e+01	8.949494	1.98	ACSM2A	acyl-CoA synthetase medium-chain family member 2A
209909_s_at	0.00004344	8.50e-08	-2.37e+01	8.919332	-2.96	TGFB2	transforming growth factor beta 2
228844_at	0.00004344	8.50e-08	2.37e+01	8.919247	4.25	SLC13A5	solute carrier family 13 member 5
225464_at	0.00004443	8.78e-08	-2.36e+01	8.889936	-1.81	FRMD6	FERM domain containing 6
207300_s_at	0.00004453	8.88e-08	2.35e+01	8.879448	1.78	F7	coagulation factor VII
202023_at	0.00004479	9.05e-08	2.34e+01	8.861625	1.67	EFNA1	ephrin A1
214420_s_at	0.00004479	9.09e-08	2.34e+01	8.857279	1.52	CYP2C9	cytochrome P450 family 2 subfamily C member 9
209368_at	0.00004537	9.29e-08	2.34e+01	8.837023	1.57	EPHX2	epoxide hydrolase 2
227599_at	0.00004551	9.43e-08	-2.33e+01	8.824083	-2.22	MB21D2	Mab-21 domain containing 2
1559336_at	0.00004551	9.49e-08	2.33e+01	8.817497	1.70	LOC101928505	uncharacterized LOC101928505
212136_at	0.00004551	9.70e-08	-2.32e+01	8.796984	-1.86	ATP2B4	ATPase plasma membrane Ca2+ transporting 4
32094_at	0.00004551	9.79e-08	-2.32e+01	8.788682	-2.51	CHST3	carbohydrate sulfotransferase 3
219250_s_at	0.00004551	9.87e-08	-2.31e+01	8.781186	-1.88	FLRT3	fibronectin leucine rich transmembrane protein 3
230120_s_at	0.00004551	9.94e-08	2.31e+01	8.77483	1.70	PLGLB1///PLGLB2	plasminogen-like B1///plasminogen-like B2
209457_at	0.00004551	9.95e-08	-2.31e+01	8.774192	-2.02	DUSP5	dual specificity phosphatase 5
214478_at	0.00004551	9.99e-08	2.31e+01	8.770314	1.66	SPP2	secreted phosphoprotein 2
205700_at	0.00004628	1.02e-07	2.30e+01	8.746959	1.73	HSD17B6	hydroxysteroid 17-beta dehydrogenase 6
240033_at	0.0000463	1.04e-07	2.30e+01	8.729129	2.83	PLG	plasminogen
213657_s_at	0.0000463	1.05e-07	2.29e+01	8.727744	1.58
209082_s_at	0.0000463	1.05e-07	2.29e+01	8.723741	1.64	COL18A1	collagen type XVIII alpha 1 chain
206753_at	0.0000463	1.06e-07	2.29e+01	8.716364	1.62	RDH16	retinol dehydrogenase 16 (all-trans)
228806_at	0.00004664	1.07e-07	2.29e+01	8.702053	1.64	RORC	RAR related orphan receptor C
201397_at	0.00004766	1.11e-07	2.28e+01	8.674552	1.57	PHGDH	phosphoglycerate dehydrogenase
1562610_at	0.00004847	1.13e-07	2.27e+01	8.651431	2.31
226907_at	0.00004912	1.16e-07	-2.26e+01	8.629531	-2.35	PPP1R14C	protein phosphatase 1 regulatory inhibitor subunit 14C
213262_at	0.00004912	1.17e-07	-2.26e+01	8.624339	-1.46	SACS	sacsin molecular chaperone
205972_at	0.00004913	1.18e-07	2.25e+01	8.617155	1.70	SLC38A3	solute carrier family 38 member 3
48808_at	0.00004957	1.20e-07	2.25e+01	8.59517	1.76	DHFR	dihydrofolate reductase
210751_s_at	0.00004957	1.21e-07	2.25e+01	8.594468	1.51	RGN	regucalcin
205302_at	0.00005019	1.24e-07	-2.24e+01	8.565118	-1.36	IGFBP1	insulin like growth factor binding protein 1
1553129_at	0.00005019	1.25e-07	-2.24e+01	8.563779	-2.86	SVEP1	sushi, von Willebrand factor type A, EGF and pentraxin domain containing 1
241994_at	0.00005019	1.26e-07	2.23e+01	8.554422	2.05	XDH	xanthine dehydrogenase
203887_s_at	0.00005019	1.26e-07	-2.23e+01	8.553514	-2.81	THBD	thrombomodulin
203108_at	0.00005019	1.27e-07	-2.23e+01	8.547924	-2.49	GPRC5A	G protein-coupled receptor class C group 5 member A
215034_s_at	0.00005019	1.28e-07	-2.23e+01	8.541323	-1.77	TM4SF1	transmembrane 4 L six family member 1
217512_at	0.0000504	1.29e-07	2.22e+01	8.530762	1.82	KNG1	kininogen 1
205364_at	0.0000504	1.30e-07	2.22e+01	8.523921	1.98	ACOX2	acyl-CoA oxidase 2
219733_s_at	0.00005057	1.31e-07	2.22e+01	8.514087	2.68	SLC27A5	solute carrier family 27 member 5
206878_at	0.00005109	1.34e-07	2.21e+01	8.497878	1.75	DAO	D-amino acid oxidase
209613_s_at	0.00005123	1.35e-07	2.21e+01	8.48634	1.85	ADH1B	alcohol dehydrogenase 1B (class I), beta polypeptide
200795_at	0.00005123	1.36e-07	2.21e+01	8.482172	3.21	SPARCL1	SPARC like 1
210521_s_at	0.00005134	1.37e-07	2.20e+01	8.473339	2.36	FETUB	fetuin B
202688_at	0.00005134	1.38e-07	2.20e+01	8.466149	1.67	TNFSF10	tumor necrosis factor superfamily member 10
207544_s_at	0.00005134	1.39e-07	2.20e+01	8.460921	1.40	ADH6	alcohol dehydrogenase 6 (class V)
202308_at	0.0000514	1.41e-07	2.19e+01	8.445879	1.75	SREBF1	sterol regulatory element binding transcription factor 1
209612_s_at	0.0000514	1.42e-07	2.19e+01	8.443617	2.34	ADH1B	alcohol dehydrogenase 1B (class I), beta polypeptide
205813_s_at	0.0000514	1.42e-07	2.19e+01	8.440776	1.41	MAT1A	methionine adenosyltransferase 1A
1552307_a_at	0.00005143	1.43e-07	2.19e+01	8.43255	1.48	TTC39C	tetratricopeptide repeat domain 39C
229476_s_at	0.00005143	1.47e-07	2.18e+01	8.406967	1.65	THRSP	thyroid hormone responsive
236652_at	0.00005143	1.48e-07	2.18e+01	8.402631	1.98	LOC149703	uncharacterized LOC149703
209541_at	0.00005143	1.48e-07	2.18e+01	8.399649	2.65	IGF1	insulin like growth factor 1
212874_at	0.00005143	1.48e-07	2.18e+01	8.398356	1.54
236772_s_at	0.00005143	1.52e-07	2.17e+01	8.37628	1.45
219474_at	0.00005143	1.52e-07	-2.17e+01	8.374573	-1.81	C3orf52	chromosome 3 open reading frame 52
203726_s_at	0.00005143	1.52e-07	-2.17e+01	8.372948	-1.43	LAMA3	laminin subunit alpha 3
229097_at	0.00005143	1.53e-07	-2.17e+01	8.368258	-2.65	DIAPH3	diaphanous related formin 3
207007_at	0.00005143	1.54e-07	2.17e+01	8.362887	2.96	NR1I3	nuclear receptor subfamily 1 group I member 3
225258_at	0.00005143	1.54e-07	-2.17e+01	8.36251	-1.36	FBLIM1	filamin binding LIM protein 1
231559_at	0.00005143	1.55e-07	-2.16e+01	8.357797	-1.33	NNMT	nicotinamide N-methyltransferase
209387_s_at	0.00005143	1.55e-07	-2.16e+01	8.354406	-1.77	TM4SF1	transmembrane 4 L six family member 1
207102_at	0.00005143	1.57e-07	2.16e+01	8.34548	2.70	AKR1D1	aldo-keto reductase family 1, member D1
226388_at	0.00005143	1.58e-07	2.16e+01	8.339969	2.11	TCEA3	transcription elongation factor A3
218494_s_at	0.00005143	1.58e-07	2.16e+01	8.337235	1.71	SLC2A4RG	SLC2A4 regulator
208540_x_at	0.00005143	1.59e-07	-2.16e+01	8.334143	-2.06
224043_s_at	0.00005143	1.59e-07	2.16e+01	8.333457	1.72	UPB1	beta-ureidopropionase 1
225207_at	0.00005221	1.63e-07	2.15e+01	8.307058	1.83	PDK4	pyruvate dehydrogenase kinase 4
207200_at	0.00005221	1.64e-07	2.15e+01	8.304544	1.88	OTC	ornithine carbamoyltransferase
211715_s_at	0.00005221	1.64e-07	2.15e+01	8.302315	1.90	BDH1	3-hydroxybutyrate dehydrogenase, type 1
210015_s_at	0.00005293	1.67e-07	-2.14e+01	8.283731	-2.79	MAP2	microtubule associated protein 2
218688_at	0.00005347	1.70e-07	2.13e+01	8.268503	1.71	TKFC	triokinase and FMN cyclase
215363_x_at	0.00005414	1.73e-07	2.13e+01	8.251157	1.27	FOLH1B///FOLH1	folate hydrolase 1B///folate hydrolase (prostate-specific membrane antigen) 1
220357_s_at	0.00005431	1.75e-07	2.13e+01	8.242726	1.57	SGK2	SGK2, serine/threonine kinase 2
206325_at	0.00005451	1.77e-07	2.12e+01	8.231035	1.85	SERPINA6	serpin family A member 6
206290_s_at	0.00005451	1.79e-07	2.12e+01	8.22137	2.30	RGS7	regulator of G-protein signaling 7
206801_at	0.00005451	1.79e-07	-2.12e+01	8.219848	-2.18	NPPB	natriuretic peptide B
209087_x_at	0.00005451	1.79e-07	-2.12e+01	8.217689	-1.77	MCAM	melanoma cell adhesion molecule
210143_at	0.00005479	1.81e-07	2.11e+01	8.207504	1.68	ANXA10	annexin A10
231227_at	0.00005598	1.87e-07	2.11e+01	8.178961	1.25
31835_at	0.00005598	1.87e-07	2.10e+01	8.176419	1.33	HRG	histidine rich glycoprotein
227997_at	0.000056	1.88e-07	-2.10e+01	8.170826	-2.80	IL17RD	interleukin 17 receptor D
1494_f_at	0.00005608	1.90e-07	2.10e+01	8.164372	1.31	CYP2A6	cytochrome P450 family 2 subfamily A member 6
204475_at	0.00005654	1.92e-07	-2.10e+01	8.151323	-2.05	MMP1	matrix metallopeptidase 1
211028_s_at	0.00005691	1.95e-07	2.09e+01	8.139931	1.61	KHK	ketohexokinase
207498_s_at	0.00005993	2.06e-07	2.07e+01	8.084926	2.59	LOC101929829///CYP2D6///CYP2D7	cytochrome P450 family 2 subfamily D member 6 pseudogene///cytochrome P450 family 2 subfamily D member 6///cytochrome P450 family 2 subfamily D member 7 (gene/pseudogene)
209086_x_at	0.00006079	2.10e-07	-2.07e+01	8.066245	-2.14	MIR6756///MCAM	microRNA 6756///melanoma cell adhesion molecule
201108_s_at	0.00006087	2.12e-07	-2.07e+01	8.059829	-2.17	THBS1	thrombospondin 1
222784_at	0.00006125	2.14e-07	2.06e+01	8.04874	1.83	SMOC1	SPARC related modular calcium binding 1
203650_at	0.00006356	2.24e-07	-2.05e+01	8.00351	-1.43	PROCR	protein C receptor
239594_at	0.00006356	2.24e-07	2.05e+01	8.002881	1.59	DRAIC	downregulated RNA in cancer, inhibitor of cell invasion and migration
89977_at	0.00006366	2.27e-07	2.04e+01	7.991031	1.25	ACSM5	acyl-CoA synthetase medium-chain family member 5
213429_at	0.00006366	2.29e-07	-2.04e+01	7.982484	-2.68	BICC1	BicC family RNA binding protein 1
207041_at	0.00006366	2.31e-07	2.04e+01	7.97665	1.42	MASP2	mannan binding lectin serine peptidase 2
219541_at	0.00006366	2.32e-07	2.04e+01	7.969995	2.22	LIME1	Lck interacting transmembrane adaptor 1
210215_at	0.00006366	2.33e-07	2.04e+01	7.968433	1.72	TFR2	transferrin receptor 2
217468_at	0.00006366	2.33e-07	2.04e+01	7.96835	1.99	CYP2D6	cytochrome P450 family 2 subfamily D member 6
226238_at	0.00006366	2.33e-07	2.04e+01	7.966898	1.23	MCEE	methylmalonyl-CoA epimerase
202619_s_at	0.0000637	2.34e-07	-2.04e+01	7.961554	-2.06	PLOD2	procollagen-lysine,2-oxoglutarate 5-dioxygenase 2
217504_at	0.00006395	2.36e-07	2.03e+01	7.952837	1.46	ABCA6	ATP binding cassette subfamily A member 6
228882_at	0.00006415	2.39e-07	2.03e+01	7.942225	1.32	TUB	tubby bipartite transcription factor
204489_s_at	0.00006415	2.39e-07	-2.03e+01	7.940333	-1.68	CD44	CD44 molecule (Indian blood group)
211303_x_at	0.00006431	2.41e-07	2.03e+01	7.933193	1.43	FOLH1B	folate hydrolase 1B
37590_g_at	0.00006442	2.43e-07	2.02e+01	7.926751	1.41
222939_s_at	0.00006708	2.55e-07	2.01e+01	7.880318	1.54	SLC16A10	solute carrier family 16 member 10
205860_x_at	0.00006708	2.57e-07	2.01e+01	7.871018	1.27	FOLH1B///FOLH1	folate hydrolase 1B///folate hydrolase (prostate-specific membrane antigen) 1
227695_at	0.00006708	2.57e-07	2.01e+01	7.870233	1.29	LOC100287413///GLYATL1	uncharacterized LOC100287413///glycine-N-acyltransferase like 1
215129_at	0.00006708	2.58e-07	2.01e+01	7.868859	1.37	PIK3C2G	phosphatidylinositol-4-phosphate 3-kinase catalytic subunit type 2 gamma
231693_at	0.00006718	2.60e-07	2.00e+01	7.859159	1.44	FABP1	fatty acid binding protein 1
50965_at	0.00006718	2.60e-07	2.00e+01	7.858163	1.73	RAB26	RAB26, member RAS oncogene family
205892_s_at	0.00006769	2.65e-07	2.00e+01	7.839965	1.82	FABP1	fatty acid binding protein 1
223702_x_at	0.00006769	2.66e-07	2.00e+01	7.837751	1.52	FTCD	formimidoyltransferase cyclodeaminase
220801_s_at	0.00006769	2.66e-07	2.00e+01	7.837053	1.58	HAO2	hydroxyacid oxidase 2
1556387_at	0.00007013	2.77e-07	1.99e+01	7.797969	1.48	LOC100507389	uncharacterized LOC100507389
1560679_at	0.00007119	2.83e-07	1.98e+01	7.7763	2.30	LINC01127	long intergenic non-protein coding RNA 1127
220148_at	0.00007119	2.84e-07	1.98e+01	7.774335	1.79	ALDH8A1	aldehyde dehydrogenase 8 family member A1
222450_at	0.00007128	2.86e-07	-1.98e+01	7.768686	-2.08	PMEPA1	prostate transmembrane protein, androgen induced 1
220507_s_at	0.0000718	2.89e-07	1.97e+01	7.757135	1.85	UPB1	beta-ureidopropionase 1
226264_at	0.0000719	2.91e-07	-1.97e+01	7.751388	-1.35	SUSD1	sushi domain containing 1
212724_at	0.00007397	3.00e-07	-1.96e+01	7.719138	-1.27	RND3	Rho family GTPase 3
206514_s_at	0.00007397	3.02e-07	1.96e+01	7.714759	1.21	CYP4F2///CYP4F3	cytochrome P450 family 4 subfamily F member 2///cytochrome P450 family 4 subfamily F member 3
207275_s_at	0.00007456	3.05e-07	1.96e+01	7.702526	1.27	ACSL1	acyl-CoA synthetase long-chain family member 1
221011_s_at	0.00007457	3.07e-07	-1.96e+01	7.697785	-2.08	LBH	limb bud and heart development
207244_x_at	0.00007457	3.09e-07	1.95e+01	7.690943	1.46	CYP2A6	cytochrome P450 family 2 subfamily A member 6
229229_at	0.00007457	3.10e-07	1.95e+01	7.689424	1.44	AGXT2	alanine--glyoxylate aminotransferase 2
203499_at	0.00007539	3.14e-07	-1.95e+01	7.674392	-1.27	EPHA2	EPH receptor A2
209360_s_at	0.00007561	3.17e-07	-1.95e+01	7.667271	-1.42	LOC101928269///LOC100506403///RUNX1	uncharacterized LOC101928269///uncharacterized LOC100506403///runt related transcription factor 1
214417_s_at	0.00007575	3.19e-07	1.94e+01	7.659001	2.25	FETUB	fetuin B
213591_at	0.00007575	3.20e-07	1.94e+01	7.656927	1.71	ALDH7A1	aldehyde dehydrogenase 7 family member A1
211367_s_at	0.00007595	3.22e-07	-1.94e+01	7.649997	-1.33	CASP1	caspase 1
1555095_at	0.00007707	3.29e-07	1.94e+01	7.630152	1.52	LINC01558	long intergenic non-protein coding RNA 1558
206872_at	0.00007707	3.30e-07	1.93e+01	7.627276	2.15	SLC17A1	solute carrier family 17 member 1
214433_s_at	0.00007972	3.43e-07	1.92e+01	7.589815	1.89	SELENBP1	selenium binding protein 1
206305_s_at	0.00008104	3.50e-07	1.92e+01	7.569431	1.81	C8A	complement component 8 alpha subunit
238752_at	0.00008395	3.64e-07	1.91e+01	7.529121	1.75	GPLD1	glycosylphosphatidylinositol specific phospholipase D1
236220_at	0.00008395	3.66e-07	1.90e+01	7.52464	1.65	SLC16A10	solute carrier family 16 member 10
209789_at	0.00008395	3.67e-07	-1.90e+01	7.52221	-1.75	CORO2B	coronin 2B
230577_at	0.00008395	3.69e-07	1.90e+01	7.517763	1.45	LINC00844	long intergenic non-protein coding RNA 844
221667_s_at	0.00008395	3.71e-07	-1.90e+01	7.51191	-1.59	HSPB8	heat shock protein family B (small) member 8
221008_s_at	0.00008395	3.72e-07	1.90e+01	7.509855	1.14	ETNPPL	ethanolamine-phosphate phospho-lyase
202150_s_at	0.00008473	3.77e-07	-1.90e+01	7.496602	-1.43	NEDD9	neural precursor cell expressed, developmentally down-regulated 9
201010_s_at	0.00008662	3.92e-07	1.89e+01	7.457973	1.32	TXNIP	thioredoxin interacting protein
217133_x_at	0.00008662	3.95e-07	1.88e+01	7.44861	1.58	CYP2B6	cytochrome P450 family 2 subfamily B member 6
241914_s_at	0.00008662	3.95e-07	1.88e+01	7.448555	1.19	ACSM2B///ACSM2A	acyl-CoA synthetase medium-chain family member 2B///acyl-CoA synthetase medium-chain family member 2A
226279_at	0.00008662	3.95e-07	-1.88e+01	7.448465	-1.11	PRSS23	protease, serine 23
205239_at	0.00008662	3.96e-07	-1.88e+01	7.44699	-2.19	AREG	amphiregulin
219049_at	0.00008662	3.96e-07	-1.88e+01	7.446977	-2.11	CSGALNACT1	chondroitin sulfate N-acetylgalactosaminyltransferase 1
201341_at	0.00008662	3.96e-07	-1.88e+01	7.445748	-1.71	ENC1	ectodermal-neural cortex 1
201818_at	0.00008662	3.98e-07	-1.88e+01	7.442741	-1.50	LPCAT1	lysophosphatidylcholine acyltransferase 1
214320_x_at	0.00008665	4.01e-07	1.88e+01	7.435554	1.46	CYP2A6	cytochrome P450 family 2 subfamily A member 6
204754_at	0.00008665	4.01e-07	1.88e+01	7.43455	1.27	HLF	HLF, PAR bZIP transcription factor
212242_at	0.00008802	4.10e-07	-1.87e+01	7.413615	-1.51	TUBA4A	tubulin alpha 4a
205019_s_at	0.00008802	4.11e-07	-1.87e+01	7.411226	-1.56	VIPR1	vasoactive intestinal peptide receptor 1
221928_at	0.00008906	4.17e-07	1.87e+01	7.395746	1.53	ACACB	acetyl-CoA carboxylase beta
210272_at	0.00008952	4.21e-07	1.87e+01	7.385664	1.41	CYP2B7P	cytochrome P450 family 2 subfamily B member 7, pseudogene
217973_at	0.00008952	4.22e-07	1.86e+01	7.382824	1.40	DCXR	dicarbonyl and L-xylulose reductase
204973_at	0.00009172	4.34e-07	1.86e+01	7.354961	1.49	GJB1	gap junction protein beta 1
209738_x_at	0.00009197	4.38e-07	-1.85e+01	7.347647	-3.03	PSG6	pregnancy specific beta-1-glycoprotein 6
228933_at	0.00009197	4.39e-07	-1.85e+01	7.344564	-1.90	NHS	NHS actin remodeling regulator
234985_at	0.00009242	4.43e-07	-1.85e+01	7.335932	-1.30	LDLRAD3	low density lipoprotein receptor class A domain containing 3
241114_s_at	0.00009373	4.51e-07	1.85e+01	7.318167	1.36	ACAA2	acetyl-CoA acyltransferase 2
223979_x_at	0.00009377	4.54e-07	1.84e+01	7.311381	1.70	FTCD	formimidoyltransferase cyclodeaminase
227123_at	0.00009377	4.55e-07	-1.84e+01	7.310125	-1.28	RAB3B	RAB3B, member RAS oncogene family
212067_s_at	0.00009399	4.59e-07	1.84e+01	7.300731	1.37	C1R	complement C1r subcomponent
208471_at	0.00009399	4.59e-07	1.84e+01	7.30037	1.35	HPR	haptoglobin-related protein
1555953_at	0.00009434	4.62e-07	1.84e+01	7.292906	1.41	SLC19A1	solute carrier family 19 member 1
235898_at	0.00009587	4.73e-07	1.83e+01	7.271452	1.41	LOC102723845	uncharacterized LOC102723845
234092_s_at	0.00009587	4.73e-07	1.83e+01	7.269481	1.33	TM6SF2	transmembrane 6 superfamily member 2
205490_x_at	0.00009591	4.76e-07	-1.83e+01	7.263594	-1.43	GJB3	gap junction protein beta 3
211491_at	0.00009591	4.77e-07	1.83e+01	7.26175	1.77	ADRA1A	adrenoceptor alpha 1A
244864_at	0.000096	4.80e-07	-1.83e+01	7.25568	-1.55	LOC101929475	uncharacterized LOC101929475
219732_at	0.000096	4.82e-07	1.83e+01	7.252202	1.91	PLPPR1	phospholipid phosphatase related 1
823_at	0.000096	4.83e-07	-1.83e+01	7.249827	-1.17	CX3CL1	C-X3-C motif chemokine ligand 1
209980_s_at	0.00009631	4.86e-07	1.83e+01	7.242961	1.24	MIR6778///SHMT1	microRNA 6778///serine hydroxymethyltransferase 1
201631_s_at	0.00009642	4.89e-07	-1.82e+01	7.237311	-1.70	IER3	immediate early response 3
242375_x_at	0.00009642	4.91e-07	1.82e+01	7.233158	1.87	LOC101929036///PAH	uncharacterized LOC101929036///phenylalanine hydroxylase
220061_at	0.00009642	4.92e-07	1.82e+01	7.231056	1.15	ACSM5	acyl-CoA synthetase medium-chain family member 5
226142_at	0.0000971	5.00e-07	-1.82e+01	7.215523	-2.16	GLIPR1	GLI pathogenesis related 1
211708_s_at	0.0000971	5.02e-07	1.82e+01	7.210896	1.30	SCD	stearoyl-CoA desaturase
204998_s_at	0.0000971	5.03e-07	1.82e+01	7.208522	1.24	ATF5	activating transcription factor 5
225840_at	0.0000971	5.04e-07	1.82e+01	7.207959	1.48	TEF	TEF, PAR bZIP transcription factor
203638_s_at	0.0000971	5.07e-07	1.81e+01	7.201036	1.29	FGFR2	fibroblast growth factor receptor 2
219525_at	0.0000971	5.08e-07	1.81e+01	7.198953	1.12	SLC47A1	solute carrier family 47 member 1
206453_s_at	0.0000971	5.09e-07	1.81e+01	7.196695	1.29	NDRG2	NDRG family member 2
201743_at	0.0000971	5.11e-07	1.81e+01	7.192305	1.40	CD14	CD14 molecule
205848_at	0.0000971	5.12e-07	1.81e+01	7.191646	1.11	GAS2	growth arrest specific 2
33322_i_at	0.0000971	5.17e-07	-1.81e+01	7.182065	-1.87	SFN	stratifin
206957_at	0.0000971	5.17e-07	1.81e+01	7.181866	2.05	AGXT	alanine-glyoxylate aminotransferase
217728_at	0.0000971	5.17e-07	-1.81e+01	7.180821	-1.38	S100A6	S100 calcium binding protein A6
211071_s_at	0.0000971	5.20e-07	-1.81e+01	7.175487	-2.06	MLLT11	myeloid/lymphoid or mixed-lineage leukemia; translocated to, 11
1552703_s_at	0.0000971	5.20e-07	-1.81e+01	7.175154	-1.05	CARD16///CASP1	caspase recruitment domain family member 16///caspase 1
212311_at	0.00009733	5.23e-07	-1.81e+01	7.169353	-1.85	SEL1L3	SEL1L family member 3
214837_at	0.00009752	5.27e-07	1.80e+01	7.162306	1.27	ALB	albumin
216696_s_at	0.00009752	5.28e-07	1.80e+01	7.160646	2.19	PRODH2	proline dehydrogenase 2
209283_at	0.00009756	5.30e-07	-1.80e+01	7.156838	-2.20	CRYAB	crystallin alpha B
1560467_at	0.00009765	5.33e-07	1.80e+01	7.15067	1.54	PAQR9	progestin and adipoQ receptor family member 9
218424_s_at	0.00009765	5.34e-07	1.80e+01	7.149215	1.13	STEAP3	STEAP3 metalloreductase
241368_at	0.00009923	5.45e-07	1.79e+01	7.128597	1.44	PLIN5	perilipin 5
211366_x_at	0.00009923	5.50e-07	-1.79e+01	7.120236	-1.14	CASP1	caspase 1
218918_at	0.00009923	5.51e-07	1.79e+01	7.118378	1.76	MAN1C1	mannosidase alpha class 1C member 1
207608_x_at	0.00009923	5.51e-07	1.79e+01	7.11738	1.58	CYP1A2	cytochrome P450 family 1 subfamily A member 2
200831_s_at	0.00009923	5.52e-07	1.79e+01	7.116507	1.59	SCD	stearoyl-CoA desaturase
231790_at	0.00010038	5.60e-07	1.79e+01	7.101045	1.56	DMGDH	dimethylglycine dehydrogenase
202847_at	0.00010038	5.62e-07	1.79e+01	7.097197	1.56	PCK2	phosphoenolpyruvate carboxykinase 2, mitochondrial
212063_at	0.00010038	5.64e-07	-1.79e+01	7.095134	-1.76	CD44	CD44 molecule (Indian blood group)
225424_at	0.00010098	5.69e-07	1.78e+01	7.085893	1.76	GPAM	glycerol-3-phosphate acyltransferase, mitochondrial
213706_at	0.00010142	5.75e-07	1.78e+01	7.075618	1.36	GPD1	glycerol-3-phosphate dehydrogenase 1
227318_at	0.00010142	5.75e-07	-1.78e+01	7.074999	-1.34	TMEM178B	transmembrane protein 178B
205476_at	0.00010165	5.80e-07	-1.78e+01	7.066532	-1.45	CCL20	C-C motif chemokine ligand 20
201136_at	0.00010165	5.80e-07	-1.78e+01	7.066227	-1.23	PLP2	proteolipid protein 2
226034_at	0.00010194	5.84e-07	-1.78e+01	7.060211	-3.17	DUSP4	dual specificity phosphatase 4
231798_at	0.00010251	5.89e-07	-1.77e+01	7.050812	-2.28	NOG	noggin
207218_at	0.00010251	5.91e-07	1.77e+01	7.048201	1.07	F9	coagulation factor IX
236586_at	0.00010306	5.96e-07	1.77e+01	7.039664	1.34
206386_at	0.00010318	5.98e-07	1.77e+01	7.035281	1.29	SERPINA7	serpin family A member 7
205990_s_at	0.00010341	6.01e-07	1.77e+01	7.029835	1.20	WNT5A	Wnt family member 5A
200952_s_at	0.00010351	6.05e-07	-1.77e+01	7.023534	-2.27	CCND2	cyclin D2
219615_s_at	0.00010351	6.07e-07	1.77e+01	7.020971	1.63	KCNK5	potassium two pore domain channel subfamily K member 5
206867_at	0.00010351	6.08e-07	1.77e+01	7.019507	1.59	GCKR	glucokinase (hexokinase 4) regulator
209970_x_at	0.00010351	6.11e-07	-1.76e+01	7.014237	-1.08	CASP1	caspase 1
219954_s_at	0.00010351	6.12e-07	1.76e+01	7.012465	1.22	GBA3	glucosylceramidase beta 3 (gene/pseudogene)
234269_at	0.00010351	6.14e-07	-1.76e+01	7.009369	-1.47
214142_at	0.00010351	6.19e-07	1.76e+01	7.001464	2.45	ZG16	zymogen granule protein 16
231678_s_at	0.00010351	6.19e-07	1.76e+01	7.000641	1.36	ADH4	alcohol dehydrogenase 4 (class II), pi polypeptide
231944_at	0.00010351	6.20e-07	1.76e+01	6.999047	1.13	ERO1B	endoplasmic reticulum oxidoreductase 1 beta
231460_at	0.00010351	6.21e-07	-1.76e+01	6.997766	-2.36
220406_at	0.0001046	6.29e-07	-1.76e+01	6.984175	-1.45	TGFB2	transforming growth factor beta 2
204237_at	0.00010523	6.36e-07	-1.75e+01	6.972924	-1.99	GULP1	GULP, engulfment adaptor PTB domain containing 1
203608_at	0.00010523	6.38e-07	1.75e+01	6.970426	1.33	ALDH5A1	aldehyde dehydrogenase 5 family member A1
237390_at	0.00010523	6.39e-07	1.75e+01	6.969008	1.82	ADRA1A	adrenoceptor alpha 1A
237017_s_at	0.00010541	6.44e-07	1.75e+01	6.96181	1.35	LOC102723493	uncharacterized LOC102723493
203798_s_at	0.00010541	6.45e-07	1.75e+01	6.959468	1.17	VSNL1	visinin like 1
203373_at	0.00010541	6.49e-07	-1.75e+01	6.954037	-1.48	SOCS2	suppressor of cytokine signaling 2
235085_at	0.00010541	6.50e-07	-1.75e+01	6.951212	-1.34	SGK223	homolog of rat pragma of Rnd2
221045_s_at	0.00010541	6.51e-07	1.75e+01	6.949562	1.52	PER3	period circadian clock 3
1558686_at	0.00010541	6.53e-07	1.75e+01	6.947694	1.46	MPV17L	MPV17 mitochondrial inner membrane protein like
235708_at	0.00010541	6.54e-07	1.75e+01	6.946207	1.69	KLB	klotho beta
230031_at	0.00010805	6.72e-07	1.74e+01	6.918257	1.34	HSPA5	heat shock protein family A (Hsp70) member 5
223290_at	0.00010871	6.78e-07	1.74e+01	6.909194	1.17	PDXP///SH3BP1	pyridoxal phosphatase///SH3 domain binding protein 1
207537_at	0.00010966	6.86e-07	1.73e+01	6.897468	1.66	PFKFB1	6-phosphofructo-2-kinase/fructose-2,6-biphosphatase 1
201058_s_at	0.00010972	6.89e-07	-1.73e+01	6.892836	-1.94	MYL9	myosin light chain 9
201645_at	0.00010972	6.90e-07	-1.73e+01	6.891031	-2.19	TNC	tenascin C
202534_x_at	0.00011002	6.94e-07	1.73e+01	6.88533	1.71	DHFR	dihydrofolate reductase
210727_at	0.00011043	7.00e-07	-1.73e+01	6.876297	-1.89	CALCA	calcitonin related polypeptide alpha
202149_at	0.00011043	7.01e-07	-1.73e+01	6.875735	-1.39	NEDD9	neural precursor cell expressed, developmentally down-regulated 9
220604_x_at	0.0001106	7.05e-07	1.73e+01	6.870446	1.64	FTCD	formimidoyltransferase cyclodeaminase
231183_s_at	0.0001106	7.06e-07	-1.73e+01	6.868305	-1.46	JAG1	jagged 1
210732_s_at	0.00011149	7.14e-07	-1.72e+01	6.857307	-1.42	LGALS8	galectin 8
206116_s_at	0.00011254	7.24e-07	-1.72e+01	6.842946	-1.39	TPM1	tropomyosin 1 (alpha)
207810_at	0.00011254	7.25e-07	1.72e+01	6.840923	1.45	F13B	coagulation factor XIII B chain
212290_at	0.00011254	7.28e-07	-1.72e+01	6.837433	-1.89	SLC7A1	solute carrier family 7 member 1
37005_at	0.00011254	7.29e-07	-1.72e+01	6.836359	-1.34	MINOS1-NBL1///NBL1	MINOS1-NBL1 readthrough///neuroblastoma 1, DAN family BMP antagonist
210558_at	0.00011302	7.36e-07	1.72e+01	6.826189	1.63	AKR1C4	aldo-keto reductase family 1, member C4
238462_at	0.00011302	7.37e-07	-1.72e+01	6.824336	-1.91	UBASH3B	ubiquitin associated and SH3 domain containing B
235642_at	0.00011302	7.38e-07	1.72e+01	6.823527	1.68
231751_at	0.00011359	7.44e-07	1.71e+01	6.815569	1.40	ABCG8	ATP binding cassette subfamily G member 8
225673_at	0.00011394	7.48e-07	-1.71e+01	6.80966	-1.66	MYADM	myeloid associated differentiation marker
226804_at	0.00011395	7.50e-07	1.71e+01	6.806786	1.30	FAM20A	family with sequence similarity 20 member A
206561_s_at	0.0001148	7.58e-07	-1.71e+01	6.796139	-1.19	AKR1B10	aldo-keto reductase family 1 member B10
219789_at	0.0001148	7.60e-07	-1.71e+01	6.793249	-1.79	NPR3	natriuretic peptide receptor 3
231156_at	0.0001148	7.62e-07	1.71e+01	6.790809	1.34	HAO2	hydroxyacid oxidase 2
213832_at	0.00011482	7.64e-07	1.71e+01	6.787817	1.13	KCND3	potassium voltage-gated channel subfamily D member 3
1431_at	0.00011561	7.72e-07	1.70e+01	6.778143	1.14	CYP2E1	cytochrome P450 family 2 subfamily E member 1
1557776_at	0.00011579	7.75e-07	1.70e+01	6.773779	1.26	LOC101928303	uncharacterized LOC101928303
212884_x_at	0.00011591	7.78e-07	1.70e+01	6.769978	1.46	APOE	apolipoprotein E
205208_at	0.0001172	7.89e-07	1.70e+01	6.75598	1.55	ALDH1L1	aldehyde dehydrogenase 1 family member L1
207865_s_at	0.00011817	7.98e-07	-1.70e+01	6.744815	-1.33	BMP8B	bone morphogenetic protein 8b
228454_at	0.00011935	8.09e-07	-1.69e+01	6.730614	-1.24	LCOR	ligand dependent nuclear receptor corepressor
201251_at	0.00011935	8.12e-07	-1.69e+01	6.726228	-1.15	PKM	pyruvate kinase, muscle
202218_s_at	0.00011935	8.16e-07	1.69e+01	6.721721	1.24	FADS2	fatty acid desaturase 2
219694_at	0.00011935	8.16e-07	-1.69e+01	6.721681	-2.30	FAM105A	family with sequence similarity 105 member A
208659_at	0.00011935	8.17e-07	-1.69e+01	6.720385	-1.15	CLIC1	chloride intracellular channel 1
201272_at	0.00011935	8.21e-07	-1.69e+01	6.715034	-2.24	AKR1B1	aldo-keto reductase family 1 member B
204304_s_at	0.00011935	8.27e-07	-1.69e+01	6.707736	-1.50	PROM1	prominin 1
222872_x_at	0.00011935	8.28e-07	-1.69e+01	6.706425	-1.68	NABP1	nucleic acid binding protein 1
228621_at	0.00011935	8.28e-07	1.69e+01	6.706169	1.20	HFE2	hemochromatosis type 2 (juvenile)
210260_s_at	0.00011935	8.29e-07	-1.69e+01	6.706056	-1.42	TNFAIP8	TNF alpha induced protein 8
223125_s_at	0.00011935	8.31e-07	1.68e+01	6.702755	2.18	C1orf21	chromosome 1 open reading frame 21
216450_x_at	0.00011935	8.35e-07	1.68e+01	6.697797	1.16	HSP90B1	heat shock protein 90 beta family member 1
221060_s_at	0.00011935	8.36e-07	-1.68e+01	6.697334	-1.06	TLR4	toll like receptor 4
206755_at	0.00011935	8.36e-07	1.68e+01	6.696966	1.17	CYP2B6	cytochrome P450 family 2 subfamily B member 6
224042_at	0.00011968	8.41e-07	1.68e+01	6.690774	1.75	UPB1	beta-ureidopropionase 1
219597_s_at	0.00011968	8.48e-07	-1.68e+01	6.682544	-1.11	DUOX1	dual oxidase 1
214069_at	0.00011968	8.49e-07	1.68e+01	6.681825	9.94e-01	ACSM2B///ACSM2A	acyl-CoA synthetase medium-chain family member 2B///acyl-CoA synthetase medium-chain family member 2A
202859_x_at	0.00011968	8.50e-07	-1.68e+01	6.680049	-1.51	CXCL8	C-X-C motif chemokine ligand 8
209868_s_at	0.00011968	8.53e-07	-1.68e+01	6.676692	-1.12	RBMS1	RNA binding motif single stranded interacting protein 1
200924_s_at	0.00011968	8.53e-07	-1.68e+01	6.67654	-1.11	SLC3A2	solute carrier family 3 member 2
201042_at	0.00011968	8.54e-07	-1.68e+01	6.675668	-1.03	TGM2	transglutaminase 2
211295_x_at	0.00011986	8.61e-07	1.68e+01	6.666968	1.70	CYP2A6	cytochrome P450 family 2 subfamily A member 6
239252_at	0.00011986	8.63e-07	1.68e+01	6.66514	1.05	COX7B	cytochrome c oxidase subunit 7B
236143_at	0.00011986	8.63e-07	1.68e+01	6.664789	1.86
212590_at	0.00011986	8.66e-07	-1.67e+01	6.661074	-1.18	RRAS2	related RAS viral (r-ras) oncogene homolog 2
244627_at	0.00011986	8.68e-07	1.67e+01	6.659005	2.17	TKFC	triokinase and FMN cyclase
209542_x_at	0.00011986	8.68e-07	1.67e+01	6.6586	1.69	IGF1	insulin like growth factor 1
201328_at	0.0001201	8.73e-07	-1.67e+01	6.653224	-1.06	ETS2	ETS proto-oncogene 2, transcription factor
225409_at	0.0001201	8.74e-07	1.67e+01	6.651329	1.09	COA5	cytochrome c oxidase assembly factor 5
238029_s_at	0.0001201	8.76e-07	1.67e+01	6.648944	1.47	SLC16A14	solute carrier family 16 member 14
231973_s_at	0.00012015	8.79e-07	1.67e+01	6.645932	1.03	LOC101930107///LOC730268///LOC285074///ANAPC1	uncharacterized LOC101930107///anaphase-promoting complex subunit 1-like///anaphase promoting complex subunit 1 pseudogene///anaphase promoting complex subunit 1
237226_at	0.00012043	8.83e-07	1.67e+01	6.640989	1.58
211577_s_at	0.00012043	8.85e-07	1.67e+01	6.63852	1.49	IGF1	insulin like growth factor 1
210640_s_at	0.00012071	8.92e-07	1.67e+01	6.630649	1.05	GPER1	G protein-coupled estrogen receptor 1
209696_at	0.00012071	8.94e-07	1.67e+01	6.629208	1.50	FBP1	fructose-bisphosphatase 1
203435_s_at	0.00012071	8.96e-07	1.67e+01	6.626184	1.37	MME	membrane metallo-endopeptidase
228770_at	0.00012071	8.96e-07	1.67e+01	6.626089	1.77	GPR146	G protein-coupled receptor 146
205576_at	0.00012231	9.11e-07	1.66e+01	6.610094	1.23	SERPIND1	serpin family D member 1
214415_at	0.00012432	9.28e-07	1.66e+01	6.591047	1.02	PLGLB1///PLGLB2	plasminogen-like B1///plasminogen-like B2
212218_s_at	0.00012544	9.41e-07	1.65e+01	6.576208	1.97	FASN	fatty acid synthase
212295_s_at	0.00012544	9.44e-07	-1.65e+01	6.5732	-1.56	SLC7A1	solute carrier family 7 member 1
1554491_a_at	0.00012544	9.45e-07	1.65e+01	6.571995	1.27	SERPINC1	serpin family C member 1
212135_s_at	0.00012544	9.46e-07	-1.65e+01	6.571059	-1.91	ATP2B4	ATPase plasma membrane Ca2+ transporting 4
208383_s_at	0.00012544	9.48e-07	1.65e+01	6.569437	2.24	PCK1	phosphoenolpyruvate carboxykinase 1
201667_at	0.00012654	9.58e-07	-1.65e+01	6.558036	-2.12	GJA1	gap junction protein alpha 1
239643_at	0.00012682	9.66e-07	1.65e+01	6.549891	1.32	LOC100129516	uncharacterized LOC100129516
212481_s_at	0.00012682	9.68e-07	-1.65e+01	6.547345	-2.15	TPM4	tropomyosin 4
231029_at	0.00012682	9.68e-07	1.65e+01	6.547274	2.10	F5	coagulation factor V
202238_s_at	0.00012682	9.73e-07	-1.65e+01	6.542333	-1.37	LOC101928916///NNMT	uncharacterized LOC101928916///nicotinamide N-methyltransferase
219277_s_at	0.00012682	9.73e-07	1.65e+01	6.542199	1.59	OGDHL	oxoglutarate dehydrogenase-like
212560_at	0.00012682	9.74e-07	1.65e+01	6.541103	1.54	SORL1	sortilin related receptor 1
205568_at	0.00012726	9.80e-07	1.64e+01	6.535179	1.15	AQP9	aquaporin 9
231398_at	0.00012829	9.94e-07	1.64e+01	6.520294	1.31	SLC22A7	solute carrier family 22 member 7
223126_s_at	0.00012829	9.97e-07	1.64e+01	6.517668	1.51	C1orf21	chromosome 1 open reading frame 21
223178_s_at	0.00012829	9.97e-07	1.64e+01	6.517558	1.25	NT5DC1	5'-nucleotidase domain containing 1
1552474_a_at	0.00012829	9.97e-07	1.64e+01	6.517252	9.79e-01	GAMT	guanidinoacetate N-methyltransferase
207201_s_at	0.00012861	1.00e-06	1.64e+01	6.510652	1.16	SLC22A1	solute carrier family 22 member 1
236236_at	0.00012861	1.00e-06	1.64e+01	6.509897	1.47	WNK3	WNK lysine deficient protein kinase 3
226837_at	0.00013105	1.03e-06	-1.63e+01	6.486658	-1.12	SPRED1	sprouty related EVH1 domain containing 1
203349_s_at	0.00013105	1.03e-06	-1.63e+01	6.484215	-1.12	ETV5	ETS variant 5
209386_at	0.00013105	1.03e-06	-1.63e+01	6.483514	-9.86e-01	TM4SF1	transmembrane 4 L six family member 1
201195_s_at	0.0001314	1.04e-06	-1.63e+01	6.47844	-1.22	SLC7A5	solute carrier family 7 member 5
233085_s_at	0.00013144	1.04e-06	-1.63e+01	6.475729	-1.58	NABP1	nucleic acid binding protein 1
201426_s_at	0.00013146	1.04e-06	-1.63e+01	6.470931	-1.48	VIM	vimentin
204294_at	0.00013146	1.05e-06	1.63e+01	6.469034	1.96	AMT	aminomethyltransferase
1553296_at	0.00013146	1.05e-06	1.63e+01	6.468445	1.75	ADGRG7	adhesion G protein-coupled receptor G7
203065_s_at	0.00013146	1.05e-06	-1.63e+01	6.466143	-1.54	CAV1	caveolin 1
224300_x_at	0.00013212	1.06e-06	1.63e+01	6.458692	1.61	FTCD	formimidoyltransferase cyclodeaminase
204235_s_at	0.00013495	1.08e-06	-1.62e+01	6.434603	-2.21	GULP1	GULP, engulfment adaptor PTB domain containing 1
231705_at	0.00013544	1.09e-06	1.62e+01	6.428564	1.09	RIDA	reactive intermediate imine deaminase A homolog
234608_at	0.00013581	1.10e-06	-1.62e+01	6.419723	-1.20	LAMA3	laminin subunit alpha 3
204550_x_at	0.00013581	1.10e-06	1.62e+01	6.419567	1.52	GSTM1	glutathione S-transferase mu 1
205363_at	0.00013581	1.10e-06	1.62e+01	6.418216	1.21	BBOX1	gamma-butyrobetaine hydroxylase 1
1554127_s_at	0.00013581	1.10e-06	-1.62e+01	6.416494	-1.28	MSRB3	methionine sulfoxide reductase B3
209626_s_at	0.00013616	1.11e-06	-1.61e+01	6.41056	-1.25	OSBPL3	oxysterol binding protein like 3
217943_s_at	0.00013616	1.11e-06	-1.61e+01	6.409224	-1.09	MAP7D1	MAP7 domain containing 1
205750_at	0.00013621	1.11e-06	1.61e+01	6.406525	1.01	BPHL	biphenyl hydrolase like
224470_at	0.00013685	1.12e-06	-1.61e+01	6.399467	-9.96e-01	SEC22C	SEC22 homolog C, vesicle trafficking protein
219232_s_at	0.00013694	1.12e-06	-1.61e+01	6.396487	-3.13	EGLN3	egl-9 family hypoxia inducible factor 3
226621_at	0.0001381	1.13e-06	-1.61e+01	6.385572	-1.22	OSMR	oncostatin M receptor
210366_at	0.00013839	1.14e-06	1.61e+01	6.381143	1.07	SLCO1B1	solute carrier organic anion transporter family member 1B1
204567_s_at	0.0001386	1.14e-06	-1.61e+01	6.377248	-1.09	ABCG1	ATP binding cassette subfamily G member 1
1555612_s_at	0.00013983	1.16e-06	1.60e+01	6.365952	1.45	G6PC	glucose-6-phosphatase catalytic subunit
204167_at	0.00014065	1.17e-06	1.60e+01	6.357639	1.13	BTD	biotinidase
231703_s_at	0.00014141	1.17e-06	1.60e+01	6.349899	1.32	ADH4	alcohol dehydrogenase 4 (class II), pi polypeptide
217495_x_at	0.00014141	1.18e-06	-1.60e+01	6.345036	-1.24	CALCA	calcitonin related polypeptide alpha
241898_at	0.00014141	1.18e-06	-1.60e+01	6.342573	-1.43	LIPH	lipase H
227015_at	0.00014141	1.18e-06	-1.60e+01	6.340893	-2.45	ASPHD2	aspartate beta-hydroxylase domain containing 2
213143_at	0.00014141	1.18e-06	1.60e+01	6.340887	9.59e-01	C2orf72	chromosome 2 open reading frame 72
217389_s_at	0.00014152	1.19e-06	1.60e+01	6.336133	1.20	ATF5	activating transcription factor 5
202025_x_at	0.00014152	1.19e-06	1.60e+01	6.334434	1.06	ACAA1	acetyl-CoA acyltransferase 1
225826_at	0.00014152	1.19e-06	1.60e+01	6.333143	1.62	MMAB	methylmalonic aciduria (cobalamin deficiency) cblB type
209260_at	0.00014152	1.20e-06	-1.59e+01	6.327387	-1.89	SFN	stratifin
220432_s_at	0.00014152	1.20e-06	1.59e+01	6.326487	1.24	CYP39A1	cytochrome P450 family 39 subfamily A member 1
205832_at	0.00014152	1.20e-06	-1.59e+01	6.324062	-2.25	CPA4	carboxypeptidase A4
207560_at	0.00014152	1.21e-06	1.59e+01	6.321481	1.31	SLC28A1	solute carrier family 28 member 1
200859_x_at	0.00014152	1.21e-06	-1.59e+01	6.321275	-1.35	FLNA	filamin A
202570_s_at	0.00014152	1.21e-06	-1.59e+01	6.318053	-1.35	DLGAP4	DLG associated protein 4
217558_at	0.00014152	1.21e-06	1.59e+01	6.316133	1.97	CYP2C9	cytochrome P450 family 2 subfamily C member 9
200599_s_at	0.00014152	1.21e-06	1.59e+01	6.315702	1.02	MIR3652///HSP90B1	microRNA 3652///heat shock protein 90 beta family member 1
233403_x_at	0.00014199	1.22e-06	1.59e+01	6.310106	1.23	TM6SF2	transmembrane 6 superfamily member 2
227362_at	0.0001423	1.23e-06	1.59e+01	6.305661	1.81	SLC2A4RG	SLC2A4 regulator
231667_at	0.00014324	1.24e-06	1.59e+01	6.296724	1.19	SLC39A5	solute carrier family 39 member 5
1553030_a_at	0.00014542	1.26e-06	1.58e+01	6.278949	1.09	SUOX	sulfite oxidase
244353_s_at	0.00014618	1.27e-06	1.58e+01	6.266798	1.17	SLC2A12	solute carrier family 2 member 12
229256_at	0.00014618	1.28e-06	-1.58e+01	6.264019	-1.61	PGM2L1	phosphoglucomutase 2 like 1
211569_s_at	0.00014618	1.28e-06	1.58e+01	6.26361	1.02	HADH	hydroxyacyl-CoA dehydrogenase
205075_at	0.00014618	1.28e-06	1.58e+01	6.262236	1.79	SERPINF2	serpin family F member 2
230102_at	0.00014618	1.28e-06	-1.58e+01	6.259445	-1.07	ETV5	ETS variant 5
204588_s_at	0.00014618	1.28e-06	-1.58e+01	6.259389	-2.41	SLC7A7	solute carrier family 7 member 7
64942_at	0.00014618	1.28e-06	1.58e+01	6.257591	1.06	GPR153	G protein-coupled receptor 153
233604_at	0.00014618	1.29e-06	1.58e+01	6.254303	1.06	FLJ22763	uncharacterized LOC401081
230716_at	0.00014618	1.29e-06	1.58e+01	6.250822	1.37	SMLR1	small leucine rich protein 1
222126_at	0.00014618	1.29e-06	1.58e+01	6.250634	1.24	AGFG2	ArfGAP with FG repeats 2
210608_s_at	0.00014618	1.29e-06	-1.58e+01	6.249973	-1.87	FUT2	fucosyltransferase 2
205654_at	0.00014663	1.31e-06	1.57e+01	6.23866	9.70e-01	C4BPA	complement component 4 binding protein alpha
201289_at	0.00014663	1.31e-06	-1.57e+01	6.238357	-1.09	CYR61	cysteine rich angiogenic inducer 61
224244_s_at	0.00014663	1.31e-06	1.57e+01	6.237453	1.53	APOA5	apolipoprotein A5
202628_s_at	0.00014663	1.31e-06	-1.57e+01	6.236825	-9.53e-01	SERPINE1	serpin family E member 1
209344_at	0.00014663	1.31e-06	-1.57e+01	6.236188	-1.64	TPM4	tropomyosin 4
225496_s_at	0.00014957	1.34e-06	-1.57e+01	6.211214	-1.85	SYTL2	synaptotagmin like 2
202458_at	0.00014957	1.34e-06	-1.57e+01	6.210482	-1.19	PRSS23	protease, serine 23
241087_at	0.00014957	1.35e-06	1.57e+01	6.209447	1.39
225509_at	0.00015067	1.36e-06	1.57e+01	6.199792	9.83e-01	SAP30L	SAP30 like
202508_s_at	0.00015072	1.36e-06	-1.56e+01	6.197345	-1.48	SNAP25	synaptosome associated protein 25
1558603_at	0.0001514	1.37e-06	1.56e+01	6.190594	1.86	PLGLB2	plasminogen-like B2
209369_at	0.0001519	1.38e-06	-1.56e+01	6.185134	-2.51	ANXA3	annexin A3
204965_at	0.00015584	1.42e-06	1.55e+01	6.154937	1.88	GC	GC, vitamin D binding protein
242945_at	0.00015584	1.42e-06	1.55e+01	6.154582	1.28	FAM20A	family with sequence similarity 20 member A
212233_at	0.00015605	1.42e-06	-1.55e+01	6.151119	-2.05	MAP1B	microtubule associated protein 1B
238363_at	0.00015769	1.44e-06	1.55e+01	6.138238	1.39
205111_s_at	0.00015787	1.45e-06	-1.55e+01	6.134996	-1.09	PLCE1	phospholipase C epsilon 1
230178_s_at	0.00015816	1.45e-06	1.55e+01	6.131024	1.08	ELP2	elongator acetyltransferase complex subunit 2
219465_at	0.00015878	1.46e-06	1.55e+01	6.124971	1.42	APOA2	apolipoprotein A2
220987_s_at	0.00015959	1.47e-06	-1.55e+01	6.115398	-1.49	NUAK2///AKIP1	NUAK family kinase 2///A-kinase interacting protein 1
217997_at	0.00015959	1.48e-06	-1.55e+01	6.11335	-1.02	PHLDA1	pleckstrin homology like domain family A member 1
204753_s_at	0.00015959	1.48e-06	1.54e+01	6.110068	9.81e-01	HLF	HLF, PAR bZIP transcription factor
225316_at	0.00015959	1.48e-06	1.54e+01	6.109471	1.10	MFSD2A	major facilitator superfamily domain containing 2A
218694_at	0.00015959	1.49e-06	-1.54e+01	6.107726	-1.12	ARMCX1	armadillo repeat containing, X-linked 1
219202_at	0.00015959	1.49e-06	-1.54e+01	6.106171	-1.06	RHBDF2	rhomboid 5 homolog 2
226152_at	0.00015959	1.49e-06	1.54e+01	6.105379	1.07	TTC7B	tetratricopeptide repeat domain 7B
213150_at	0.00015979	1.49e-06	-1.54e+01	6.102101	-9.54e-01	HOXA10	homeobox A10
219790_s_at	0.00015987	1.50e-06	-1.54e+01	6.097504	-1.30	NPR3	natriuretic peptide receptor 3
210085_s_at	0.00015987	1.50e-06	1.54e+01	6.097495	1.09	ANXA9	annexin A9
216268_s_at	0.00015991	1.50e-06	-1.54e+01	6.095226	-1.27	JAG1	jagged 1
237447_at	0.00016029	1.51e-06	1.54e+01	6.090817	1.40	ADORA2A-AS1	ADORA2A antisense RNA 1
218487_at	0.00016062	1.52e-06	1.54e+01	6.086664	9.86e-01	ALAD	aminolevulinate dehydratase
1567107_s_at	0.00016086	1.52e-06	-1.54e+01	6.082039	-2.19	TPM4	tropomyosin 4
206496_at	0.00016086	1.53e-06	1.54e+01	6.080283	9.00e-01	FMO3	flavin containing monooxygenase 3
214033_at	0.00016086	1.53e-06	1.54e+01	6.079102	1.33	LOC101930322///ABCC6P2///ABCC6P1///ABCC6	multidrug resistance-associated protein 6-like///ATP binding cassette subfamily C member 6 pseudogene 2///ATP binding cassette subfamily C member 6 pseudogene 1///ATP binding cassette subfamily C member 6
207421_at	0.00016132	1.53e-06	1.54e+01	6.074177	1.93	CA5A	carbonic anhydrase 5A
224328_s_at	0.00016169	1.54e-06	-1.54e+01	6.069808	-3.13	LCE3D	late cornified envelope 3D
238126_at	0.00016235	1.55e-06	1.53e+01	6.062003	1.12	APTR	Alu-mediated CDKN1A/p21 transcriptional regulator (non-protein coding)
209976_s_at	0.00016235	1.55e-06	1.53e+01	6.0616	1.08	CYP2E1	cytochrome P450 family 2 subfamily E member 1
220239_at	0.00016432	1.57e-06	-1.53e+01	6.047158	-1.08	KLHL7	kelch like family member 7
227140_at	0.00016537	1.59e-06	-1.53e+01	6.036217	-1.14	INHBA	inhibin beta A subunit
220383_at	0.00016537	1.59e-06	1.53e+01	6.036194	1.13	ABCG5	ATP binding cassette subfamily G member 5
214091_s_at	0.00016537	1.59e-06	-1.53e+01	6.034645	-1.26	GPX3	glutathione peroxidase 3
205574_x_at	0.00016582	1.60e-06	-1.53e+01	6.02985	-9.67e-01	BMP1	bone morphogenetic protein 1
203211_s_at	0.00016608	1.61e-06	-1.53e+01	6.026302	-9.16e-01	MTMR2	myotubularin related protein 2
231701_s_at	0.00016629	1.61e-06	1.52e+01	6.021506	8.98e-01	SHMT1	serine hydroxymethyltransferase 1
229581_at	0.00016629	1.62e-06	1.52e+01	6.017647	1.75	ELFN1	extracellular leucine rich repeat and fibronectin type III domain containing 1
204418_x_at	0.00016629	1.62e-06	1.52e+01	6.01472	1.24	GSTM2	glutathione S-transferase mu 2 (muscle)
222088_s_at	0.00016629	1.63e-06	1.52e+01	6.01446	2.10	SLC2A14///SLC2A3	solute carrier family 2 member 14///solute carrier family 2 member 3
227336_at	0.00016629	1.63e-06	1.52e+01	6.012213	1.38	DTX1	deltex E3 ubiquitin ligase 1
217525_at	0.00016629	1.63e-06	1.52e+01	6.010368	2.51	OLFML1	olfactomedin like 1
214274_s_at	0.00016629	1.63e-06	1.52e+01	6.009683	8.88e-01	ACAA1	acetyl-CoA acyltransferase 1
211941_s_at	0.00016629	1.63e-06	1.52e+01	6.009442	1.02	PEBP1	phosphatidylethanolamine binding protein 1
209994_s_at	0.00016632	1.64e-06	1.52e+01	6.005429	1.22	ABCB4///ABCB1	ATP binding cassette subfamily B member 4///ATP binding cassette subfamily B member 1
206295_at	0.00016632	1.64e-06	-1.52e+01	6.00532	-1.26	IL18	interleukin 18
204830_x_at	0.00016632	1.64e-06	-1.52e+01	6.003447	-2.59	PSG5	pregnancy specific beta-1-glycoprotein 5
1559977_a_at	0.00016644	1.65e-06	1.52e+01	6.000825	1.66	SLC25A34	solute carrier family 25 member 34
225105_at	0.00016723	1.66e-06	-1.52e+01	5.993965	-1.22	C12orf75	chromosome 12 open reading frame 75
226737_at	0.0001673	1.66e-06	1.52e+01	5.991671	1.19	SLC25A42	solute carrier family 25 member 42
214285_at	0.00016734	1.66e-06	-1.52e+01	5.989501	-1.49	FABP3	fatty acid binding protein 3
209959_at	0.00016812	1.68e-06	-1.52e+01	5.982742	-1.91	NR4A3	nuclear receptor subfamily 4 group A member 3
208034_s_at	0.00016925	1.69e-06	1.51e+01	5.973399	1.33	PROZ	protein Z, vitamin K dependent plasma glycoprotein
201432_at	0.00016925	1.69e-06	1.51e+01	5.972015	1.21	CAT	catalase
228399_at	0.00016932	1.70e-06	-1.51e+01	5.967842	-1.90	OSR1	odd-skipped related transciption factor 1
210888_s_at	0.00016932	1.70e-06	1.51e+01	5.967144	1.39	ITIH1	inter-alpha-trypsin inhibitor heavy chain 1
207705_s_at	0.00016932	1.70e-06	1.51e+01	5.96592	1.41	NINL	ninein like
201627_s_at	0.0001697	1.71e-06	1.51e+01	5.959801	1.48	INSIG1	insulin induced gene 1
223781_x_at	0.0001697	1.71e-06	1.51e+01	5.959797	9.79e-01	ADH4	alcohol dehydrogenase 4 (class II), pi polypeptide
214910_s_at	0.00017025	1.72e-06	1.51e+01	5.95456	1.34	APOM	apolipoprotein M
1555229_a_at	0.00017191	1.74e-06	1.51e+01	5.942652	1.26	C1S	complement component 1, s subcomponent
231766_s_at	0.00017328	1.76e-06	-1.51e+01	5.93227	-1.89	COL12A1	collagen type XII alpha 1 chain
241044_x_at	0.00017328	1.76e-06	-1.50e+01	5.930656	-2.51
1555976_s_at	0.00017475	1.78e-06	-1.50e+01	5.920032	-1.10	MYL12A	myosin light chain 12A
216661_x_at	0.00017534	1.79e-06	1.50e+01	5.914426	1.00	CYP2C9	cytochrome P450 family 2 subfamily C member 9
214719_at	0.00017534	1.80e-06	1.50e+01	5.91106	1.18	SLC46A3	solute carrier family 46 member 3
33494_at	0.00017534	1.80e-06	1.50e+01	5.910917	9.43e-01	ETFDH	electron transfer flavoprotein dehydrogenase
228469_at	0.00017548	1.80e-06	1.50e+01	5.907215	2.03	PPID	peptidylprolyl isomerase D
218084_x_at	0.00017548	1.80e-06	-1.50e+01	5.906412	-1.64	FXYD5	FXYD domain containing ion transport regulator 5
1558875_at	0.00017563	1.81e-06	1.50e+01	5.903686	1.48	SREBF1	sterol regulatory element binding transcription factor 1
204802_at	0.00017573	1.81e-06	-1.50e+01	5.90033	-1.65	RRAD	RRAD, Ras related glycolysis inhibitor and calcium channel regulator
211478_s_at	0.00017573	1.82e-06	1.50e+01	5.898796	9.00e-01	DPP4	dipeptidyl peptidase 4
209008_x_at	0.00017573	1.82e-06	-1.50e+01	5.897577	-1.11	KRT8	keratin 8
238515_at	0.00017633	1.83e-06	1.50e+01	5.890239	1.04	NUDT16	nudix hydrolase 16
205531_s_at	0.00017633	1.83e-06	1.50e+01	5.89014	1.92	GLS2	glutaminase 2
208950_s_at	0.00017633	1.84e-06	1.50e+01	5.888521	8.86e-01	ALDH7A1	aldehyde dehydrogenase 7 family member A1
232282_at	0.00017643	1.84e-06	1.50e+01	5.88611	1.51	WNK3	WNK lysine deficient protein kinase 3
64408_s_at	0.00017668	1.85e-06	1.49e+01	5.882782	1.13	CALML4	calmodulin like 4
40420_at	0.000177	1.85e-06	-1.49e+01	5.879111	-1.13	STK10	serine/threonine kinase 10
208088_s_at	0.00017716	1.86e-06	1.49e+01	5.874693	2.02	CFHR5	complement factor H related 5
230863_at	0.00017716	1.86e-06	1.49e+01	5.874558	2.01	LRP2	LDL receptor related protein 2
242957_at	0.00017798	1.87e-06	1.49e+01	5.867943	1.91	VWCE	von Willebrand factor C and EGF domains
221036_s_at	0.00017834	1.88e-06	-1.49e+01	5.863992	-1.17	APH1B	aph-1 homolog B, gamma-secretase subunit
218804_at	0.00017933	1.89e-06	1.49e+01	5.85565	1.28	ANO1	anoctamin 1
203382_s_at	0.00017933	1.90e-06	1.49e+01	5.85465	1.21	APOE	apolipoprotein E
208951_at	0.00017937	1.90e-06	1.49e+01	5.852631	9.39e-01	ALDH7A1	aldehyde dehydrogenase 7 family member A1
220554_at	0.00017962	1.91e-06	1.49e+01	5.849363	1.32	SLC22A7	solute carrier family 22 member 7
1561094_a_at	0.00017968	1.91e-06	1.49e+01	5.847247	1.94	SLC22A25	solute carrier family 22 member 25
1565951_s_at	0.00018116	1.93e-06	-1.48e+01	5.836914	-1.51	CHML	CHM like, Rab escort protein 2
205175_s_at	0.00018241	1.95e-06	1.48e+01	5.826848	1.33	KHK	ketohexokinase
203820_s_at	0.00018241	1.95e-06	-1.48e+01	5.82616	-1.40	IGF2BP3	insulin like growth factor 2 mRNA binding protein 3
244151_at	0.00018328	1.96e-06	1.48e+01	5.819459	1.96	SMLR1	small leucine rich protein 1
226342_at	0.00018558	1.99e-06	-1.48e+01	5.804661	-1.40	SPTBN1	spectrin beta, non-erythrocytic 1
228219_s_at	0.00018565	1.99e-06	1.48e+01	5.802498	1.37	UPB1	beta-ureidopropionase 1
236217_at	0.00018988	2.04e-06	1.47e+01	5.777265	8.65e-01	SLC31A1	solute carrier family 31 member 1
238160_at	0.00019075	2.05e-06	1.47e+01	5.770741	1.60	ACOT12	acyl-CoA thioesterase 12
222853_at	0.00019084	2.06e-06	-1.47e+01	5.767492	-1.26	FLRT3	fibronectin leucine rich transmembrane protein 3
202687_s_at	0.00019084	2.06e-06	1.47e+01	5.7667	1.34	TNFSF10	tumor necrosis factor superfamily member 10
241986_at	0.00019089	2.07e-06	-1.47e+01	5.764678	-2.25	BMPER	BMP binding endothelial regulator
232451_at	0.00019169	2.08e-06	-1.47e+01	5.757319	-1.41
219091_s_at	0.00019169	2.08e-06	1.47e+01	5.75677	1.61	MMRN2	multimerin 2
226780_s_at	0.00019344	2.11e-06	1.47e+01	5.745561	1.06	FMC1	formation of mitochondrial complex V assembly factor 1 homolog
206344_at	0.00019416	2.12e-06	1.46e+01	5.739468	1.37	PON1	paraoxonase 1
230991_at	0.00019416	2.12e-06	1.46e+01	5.738202	1.29	LOC102724156	uncharacterized LOC102724156
227417_at	0.00019622	2.15e-06	1.46e+01	5.723737	1.20	MARC2	mitochondrial amidoxime reducing component 2
205682_x_at	0.00019622	2.15e-06	1.46e+01	5.723162	1.29	APOM	apolipoprotein M
206910_x_at	0.00019622	2.16e-06	1.46e+01	5.719777	1.63	CFHR2	complement factor H related 2
213230_at	0.00019622	2.16e-06	-1.46e+01	5.719521	-1.98	CDR2L	cerebellar degeneration related protein 2 like
222209_s_at	0.00019622	2.16e-06	1.46e+01	5.718451	9.05e-01	TMEM135	transmembrane protein 135
209436_at	0.00019633	2.17e-06	-1.46e+01	5.716121	-1.41	SPON1	spondin 1
226859_at	0.00019633	2.17e-06	1.46e+01	5.711528	8.88e-01	DNAJC25-GNG10///DNAJC25	DNAJC25-GNG10 readthrough///DnaJ heat shock protein family (Hsp40) member C25
202959_at	0.00019633	2.18e-06	1.46e+01	5.710471	1.06	MUT	methylmalonyl-CoA mutase
226807_at	0.00019633	2.18e-06	1.46e+01	5.709885	1.05	ZFP1	ZFP1 zinc finger protein
222938_x_at	0.00019633	2.18e-06	1.46e+01	5.709226	1.68	ENPP3	ectonucleotide pyrophosphatase/phosphodiesterase 3
230143_at	0.00019687	2.19e-06	1.46e+01	5.703086	2.38	RNF165	ring finger protein 165
203185_at	0.00019687	2.19e-06	-1.46e+01	5.702939	-2.33	RASSF2	Ras association domain family member 2
1555847_a_at	0.00019726	2.20e-06	-1.46e+01	5.698403	-1.89	MIR24-2///MIR23A///LOC284454	microRNA 24-2///microRNA 23a///uncharacterized LOC284454
235229_at	0.00019726	2.20e-06	-1.45e+01	5.697454	-8.51e-01
237757_at	0.00019901	2.23e-06	1.45e+01	5.686485	1.88
232914_s_at	0.00019901	2.23e-06	-1.45e+01	5.684821	-1.73	SYTL2	synaptotagmin like 2
237372_at	0.00019934	2.24e-06	-1.45e+01	5.680701	-1.71
225782_at	0.00019934	2.24e-06	-1.45e+01	5.679708	-1.41	MSRB3	methionine sulfoxide reductase B3
217546_at	0.00019991	2.25e-06	-1.45e+01	5.675029	-1.22	MT1M	metallothionein 1M
211652_s_at	0.00020094	2.27e-06	-1.45e+01	5.665837	-8.75e-01	LBP	lipopolysaccharide binding protein
228741_s_at	0.00020094	2.28e-06	1.45e+01	5.66415	1.47	HCN3	hyperpolarization activated cyclic nucleotide gated potassium channel 3
239513_at	0.00020094	2.28e-06	1.45e+01	5.663264	1.26	ADORA2A-AS1	ADORA2A antisense RNA 1
238996_x_at	0.00020094	2.28e-06	-1.45e+01	5.662896	-1.00	ALDOA	aldolase, fructose-bisphosphate A
203414_at	0.00020184	2.30e-06	-1.45e+01	5.654977	-9.55e-01	MMD	monocyte to macrophage differentiation associated
228323_at	0.00020184	2.30e-06	1.45e+01	5.654852	1.58	KNL1	kinetochore scaffold 1
209835_x_at	0.00020382	2.32e-06	-1.44e+01	5.642943	-1.86	CD44	CD44 molecule (Indian blood group)
200953_s_at	0.00020599	2.35e-06	-1.44e+01	5.630213	-2.23	CCND2	cyclin D2
207584_at	0.00020659	2.36e-06	1.44e+01	5.625464	2.55	LPA	lipoprotein(a)
201105_at	0.00020686	2.37e-06	-1.44e+01	5.622046	-1.73	LGALS1	galectin 1
206610_s_at	0.00020686	2.38e-06	1.44e+01	5.617774	1.32	F11	coagulation factor XI
237212_at	0.00020686	2.38e-06	1.44e+01	5.617758	1.35
236205_at	0.00020686	2.38e-06	1.44e+01	5.616128	1.16	ABCC6P1	ATP binding cassette subfamily C member 6 pseudogene 1
221879_at	0.00020686	2.38e-06	1.44e+01	5.615803	1.19	CALML4	calmodulin like 4
201087_at	0.00020759	2.40e-06	-1.44e+01	5.610448	-1.01	PXN	paxillin
210517_s_at	0.00021181	2.45e-06	-1.43e+01	5.587711	-1.16	AKAP12	A-kinase anchoring protein 12
225747_at	0.00021222	2.46e-06	1.43e+01	5.583865	1.30	COQ10A	coenzyme Q10A
227182_at	0.00021222	2.46e-06	1.43e+01	5.582381	1.28	SUSD3	sushi domain containing 3
228010_at	0.00021263	2.47e-06	-1.43e+01	5.578025	-1.15	PPP2R2C	protein phosphatase 2 regulatory subunit Bgamma
43427_at	0.00021263	2.48e-06	1.43e+01	5.57369	8.55e-01	ACACB	acetyl-CoA carboxylase beta
232662_x_at	0.00021263	2.48e-06	1.43e+01	5.572853	9.94e-01	FAM213A	family with sequence similarity 213 member A
237127_at	0.00021263	2.49e-06	1.43e+01	5.571131	1.76
204867_at	0.00021263	2.49e-06	1.43e+01	5.570114	1.47	GCHFR	GTP cyclohydrolase I feedback regulator
203888_at	0.00021263	2.49e-06	-1.43e+01	5.570015	-2.74	THBD	thrombomodulin
1564653_s_at	0.00021263	2.49e-06	1.43e+01	5.568855	1.27	LEKR1	leucine, glutamate and lysine rich 1
226497_s_at	0.00021269	2.50e-06	1.43e+01	5.566919	8.72e-01	FLT1	fms related tyrosine kinase 1
218182_s_at	0.00021297	2.50e-06	-1.43e+01	5.563783	-1.08	CLDN1	claudin 1
208963_x_at	0.00021297	2.51e-06	1.43e+01	5.562314	1.23	MIR1908///FADS1	microRNA 1908///fatty acid desaturase 1
214261_s_at	0.00021389	2.52e-06	1.43e+01	5.556175	1.46	ADH6	alcohol dehydrogenase 6 (class V)
215127_s_at	0.00021397	2.53e-06	-1.43e+01	5.554176	-1.21	RBMS1	RNA binding motif single stranded interacting protein 1
205530_at	0.000214	2.53e-06	1.42e+01	5.552391	9.76e-01	ETFDH	electron transfer flavoprotein dehydrogenase
214180_at	0.00021412	2.54e-06	1.42e+01	5.54905	2.05	MAN1C1	mannosidase alpha class 1C member 1
210399_x_at	0.00021412	2.55e-06	1.42e+01	5.546249	8.82e-01	FUT6	fucosyltransferase 6
212314_at	0.00021412	2.55e-06	-1.42e+01	5.545959	-1.34	SEL1L3	SEL1L family member 3
212268_at	0.00021412	2.55e-06	-1.42e+01	5.545339	-1.05	SERPINB1	serpin family B member 1
222024_s_at	0.00021513	2.57e-06	-1.42e+01	5.538798	-1.08	AKAP13	A-kinase anchoring protein 13
209762_x_at	0.00021526	2.57e-06	-1.42e+01	5.536571	-9.65e-01	SP110	SP110 nuclear body protein
1553530_a_at	0.00021603	2.58e-06	-1.42e+01	5.531195	-9.36e-01	ITGB1	integrin subunit beta 1
240110_at	0.0002166	2.60e-06	1.42e+01	5.524052	3.32	HMGCS2	3-hydroxy-3-methylglutaryl-CoA synthase 2
241915_at	0.0002166	2.60e-06	1.42e+01	5.522769	1.61	ACSM2B	acyl-CoA synthetase medium-chain family member 2B
213375_s_at	0.0002166	2.61e-06	1.42e+01	5.5223	8.78e-01	N4BP2L1	NEDD4 binding protein 2 like 1
208288_at	0.0002166	2.61e-06	1.42e+01	5.520166	2.64	ABCB11	ATP binding cassette subfamily B member 11
224153_s_at	0.0002166	2.61e-06	1.42e+01	5.519876	9.45e-01	DHRS4-AS1	DHRS4 antisense RNA 1
1553972_a_at	0.0002166	2.62e-06	1.42e+01	5.518538	1.09	CBS	cystathionine-beta-synthase
228111_s_at	0.0002166	2.62e-06	1.42e+01	5.517189	1.35	DNAH1	dynein axonemal heavy chain 1
217755_at	0.0002166	2.62e-06	-1.42e+01	5.515726	-1.07	HN1	hematological and neurological expressed 1
215726_s_at	0.0002171	2.63e-06	1.42e+01	5.510964	9.13e-01	CYB5A	cytochrome b5 type A
204720_s_at	0.0002171	2.65e-06	-1.42e+01	5.506723	-1.29	DNAJC6	DnaJ heat shock protein family (Hsp40) member C6
226084_at	0.0002171	2.65e-06	-1.42e+01	5.506664	-2.46	MAP1B	microtubule associated protein 1B
211368_s_at	0.0002171	2.65e-06	-1.42e+01	5.50657	-1.00	CASP1	caspase 1
231067_s_at	0.0002171	2.65e-06	-1.42e+01	5.505414	-8.99e-01	AKAP12	A-kinase anchoring protein 12
242082_at	0.00021765	2.66e-06	1.41e+01	5.501186	1.19	MMAB	methylmalonic aciduria (cobalamin deficiency) cblB type
218644_at	0.00021779	2.67e-06	-1.41e+01	5.497751	-2.63	PLEK2	pleckstrin 2
206029_at	0.00021779	2.67e-06	-1.41e+01	5.497343	-1.62	ANKRD1	ankyrin repeat domain 1
231187_at	0.00021909	2.69e-06	1.41e+01	5.489544	1.43	SLC28A1	solute carrier family 28 member 1
222925_at	0.00021932	2.70e-06	-1.41e+01	5.486896	-9.84e-01	DCDC2	doublecortin domain containing 2
244177_at	0.00022113	2.73e-06	1.41e+01	5.47527	9.11e-01	ING1	inhibitor of growth family member 1
217996_at	0.00022113	2.73e-06	-1.41e+01	5.475166	-1.15	PHLDA1	pleckstrin homology like domain family A member 1
36907_at	0.00022147	2.73e-06	1.41e+01	5.471965	1.12	MVK	mevalonate kinase
242993_at	0.00022255	2.75e-06	1.41e+01	5.464956	1.12
206034_at	0.00022255	2.76e-06	-1.41e+01	5.463767	-9.81e-01	SERPINB8	serpin family B member 8
205174_s_at	0.00022326	2.77e-06	-1.41e+01	5.458877	-1.87	QPCT	glutaminyl-peptide cyclotransferase
219076_s_at	0.00022344	2.77e-06	1.41e+01	5.456506	8.87e-01	PXMP2	peroxisomal membrane protein 2
209772_s_at	0.00022404	2.79e-06	-1.40e+01	5.45215	-1.40	CD24	CD24 molecule
1557578_at	0.00022477	2.80e-06	-1.40e+01	5.447152	-1.16	PHLDB2	pleckstrin homology like domain family B member 2
210840_s_at	0.00022592	2.82e-06	-1.40e+01	5.439512	-1.18	IQGAP1	IQ motif containing GTPase activating protein 1
1554547_at	0.00022592	2.82e-06	1.40e+01	5.438728	1.05	FAM13C	family with sequence similarity 13 member C
229053_at	0.00022723	2.84e-06	1.40e+01	5.431117	1.43	SYT17	synaptotagmin 17
235439_at	0.0002275	2.85e-06	-1.40e+01	5.428361	-1.11	RBMS2	RNA binding motif single stranded interacting protein 2
202637_s_at	0.00022776	2.86e-06	-1.40e+01	5.425584	-1.73	ICAM1	intercellular adhesion molecule 1
220139_at	0.00023007	2.89e-06	1.40e+01	5.413475	1.67	DNMT3L	DNA methyltransferase 3 like
209975_at	0.00023032	2.90e-06	1.40e+01	5.410796	8.55e-01	CYP2E1	cytochrome P450 family 2 subfamily E member 1
204694_at	0.00023139	2.92e-06	-1.39e+01	5.404389	-1.13	AFP	alpha fetoprotein
203658_at	0.00023161	2.92e-06	1.39e+01	5.401906	1.06	SLC25A20	solute carrier family 25 member 20
208949_s_at	0.00023165	2.93e-06	-1.39e+01	5.398312	-1.06	LGALS3	lectin, galactoside binding soluble 3
225481_at	0.00023165	2.93e-06	-1.39e+01	5.397756	-1.57	FRMD6	FERM domain containing 6
214058_at	0.00023165	2.94e-06	1.39e+01	5.397164	1.15	MYCL	v-myc avian myelocytomatosis viral oncogene lung carcinoma derived homolog
231675_s_at	0.00023172	2.94e-06	1.39e+01	5.395302	1.06	ADH4	alcohol dehydrogenase 4 (class II), pi polypeptide
221965_at	0.00023205	2.95e-06	1.39e+01	5.392321	1.08
225897_at	0.00023238	2.96e-06	-1.39e+01	5.389279	-1.24	MARCKS	myristoylated alanine rich protein kinase C substrate
218541_s_at	0.00023244	2.96e-06	-1.39e+01	5.387537	-8.71e-01	C8orf4	chromosome 8 open reading frame 4
218693_at	0.00023324	2.98e-06	-1.39e+01	5.382382	-1.59	TSPAN15	tetraspanin 15
226599_at	0.00023504	3.00e-06	-1.39e+01	5.372825	-1.27	FHDC1	FH2 domain containing 1
213523_at	0.00023508	3.01e-06	-1.39e+01	5.371106	-1.34	CCNE1	cyclin E1
221662_s_at	0.0002363	3.03e-06	1.39e+01	5.364198	1.01	SLC22A7	solute carrier family 22 member 7
206287_s_at	0.00023674	3.04e-06	1.39e+01	5.359121	1.04	ITIH4	inter-alpha-trypsin inhibitor heavy chain family member 4
203423_at	0.00023674	3.05e-06	-1.39e+01	5.35883	-9.37e-01	RBP1	retinol binding protein 1
223315_at	0.00023674	3.05e-06	-1.39e+01	5.357447	-1.29	NTN4	netrin 4
236052_at	0.00023674	3.05e-06	-1.39e+01	5.356102	-1.26	TRNP1	TMF1-regulated nuclear protein 1
216331_at	0.00023674	3.06e-06	-1.38e+01	5.354764	-1.44	ITGA7	integrin subunit alpha 7
205441_at	0.00023771	3.07e-06	1.38e+01	5.348933	9.83e-01	OCEL1	occludin/ELL domain containing 1
201700_at	0.00023815	3.09e-06	-1.38e+01	5.344719	-9.29e-01	CCND3	cyclin D3
235256_s_at	0.00023815	3.09e-06	1.38e+01	5.343206	9.43e-01	GALM	galactose mutarotase
1559766_at	0.00023815	3.09e-06	1.38e+01	5.342547	1.15	ALDH1L1-AS2	ALDH1L1 antisense RNA 2
231591_at	0.0002403	3.12e-06	1.38e+01	5.331598	1.00	DMGDH	dimethylglycine dehydrogenase
210018_x_at	0.0002407	3.14e-06	-1.38e+01	5.325958	-8.55e-01	MALT1	MALT1 paracaspase
206952_at	0.0002407	3.14e-06	1.38e+01	5.325842	8.32e-01	G6PC	glucose-6-phosphatase catalytic subunit
226425_at	0.0002407	3.14e-06	-1.38e+01	5.325437	-9.73e-01	CLIP4	CAP-Gly domain containing linker protein family member 4
229569_at	0.00024072	3.15e-06	1.38e+01	5.322535	2.87
201037_at	0.00024072	3.16e-06	-1.38e+01	5.321122	-1.47	PFKP	phosphofructokinase, platelet
201650_at	0.00024072	3.16e-06	-1.38e+01	5.320904	-1.73	KRT19	keratin 19
219334_s_at	0.00024113	3.17e-06	-1.38e+01	5.317654	-2.09	NABP1	nucleic acid binding protein 1
229553_at	0.00024128	3.17e-06	-1.38e+01	5.315547	-1.66	PGM2L1	phosphoglucomutase 2 like 1
231483_at	0.00024177	3.18e-06	1.38e+01	5.311634	2.04	LOC100505985	uncharacterized LOC100505985
230588_s_at	0.00024177	3.19e-06	1.38e+01	5.310478	9.24e-01	LOC730268///LOC285074	anaphase-promoting complex subunit 1-like///anaphase promoting complex subunit 1 pseudogene
214117_s_at	0.00024289	3.21e-06	1.37e+01	5.304139	8.42e-01	BTD	biotinidase
233223_at	0.00024291	3.21e-06	-1.37e+01	5.302335	-1.63
231676_s_at	0.00024291	3.22e-06	1.37e+01	5.300927	1.02	ENTPD5	ectonucleoside triphosphate diphosphohydrolase 5
206457_s_at	0.00024291	3.22e-06	1.37e+01	5.298827	1.19	DIO1	deiodinase, iodothyronine type I
231686_at	0.00024291	3.23e-06	1.37e+01	5.298264	1.27	GATM	glycine amidinotransferase
207169_x_at	0.0002434	3.24e-06	-1.37e+01	5.29331	-1.30	MIR4640///DDR1	microRNA 4640///discoidin domain receptor tyrosine kinase 1
235275_at	0.0002434	3.24e-06	-1.37e+01	5.293237	-1.18	BMP8B	bone morphogenetic protein 8b
229310_at	0.00024537	3.27e-06	-1.37e+01	5.28331	-1.23	KLHL29	kelch like family member 29
217999_s_at	0.00024595	3.28e-06	-1.37e+01	5.279357	-1.64	PHLDA1	pleckstrin homology like domain family A member 1
221605_s_at	0.00024748	3.31e-06	1.37e+01	5.271381	1.02	PIPOX	pipecolic acid and sarcosine oxidase
210049_at	0.00024794	3.32e-06	1.37e+01	5.267988	9.10e-01	SERPINC1	serpin family C member 1
204800_s_at	0.00024807	3.33e-06	1.37e+01	5.264912	8.89e-01	DHRS12	dehydrogenase/reductase 12
221256_s_at	0.00024807	3.33e-06	1.37e+01	5.264561	9.48e-01	HDHD3	haloacid dehalogenase like hydrolase domain containing 3
229506_at	0.00024837	3.34e-06	1.37e+01	5.261751	8.56e-01	PPM1L	protein phosphatase, Mg2+/Mn2+ dependent 1L
223820_at	0.00024837	3.34e-06	1.37e+01	5.260424	1.05	RBP5	retinol binding protein 5
205532_s_at	0.00024934	3.36e-06	-1.37e+01	5.254711	-2.18	CDH6	cadherin 6
209890_at	0.00024934	3.37e-06	-1.36e+01	5.253453	-9.22e-01	TSPAN5	tetraspanin 5
211340_s_at	0.00024989	3.38e-06	-1.36e+01	5.249711	-1.75	MIR6756///MCAM	microRNA 6756///melanoma cell adhesion molecule
229969_at	0.00025083	3.40e-06	1.36e+01	5.242768	8.79e-01	SEC63	SEC63 homolog, protein translocation regulator
231579_s_at	0.00025083	3.40e-06	-1.36e+01	5.242022	-1.31	TIMP2	TIMP metallopeptidase inhibitor 2
205309_at	0.00025083	3.40e-06	-1.36e+01	5.241473	-1.18	SMPDL3B	sphingomyelin phosphodiesterase acid like 3B
202982_s_at	0.00025142	3.42e-06	1.36e+01	5.23755	8.83e-01	ACOT1///ACOT2	acyl-CoA thioesterase 1///acyl-CoA thioesterase 2
220240_s_at	0.00025419	3.46e-06	-1.36e+01	5.224591	-9.89e-01	TMCO3	transmembrane and coiled-coil domains 3
205012_s_at	0.00025455	3.47e-06	1.36e+01	5.221682	9.16e-01	HAGH	hydroxyacylglutathione hydrolase
207904_s_at	0.00025764	3.52e-06	-1.36e+01	5.206934	-8.17e-01	LNPEP	leucyl and cystinyl aminopeptidase
204056_s_at	0.00025764	3.52e-06	1.36e+01	5.20501	9.54e-01	MVK	mevalonate kinase
1556388_a_at	0.00025764	3.52e-06	1.36e+01	5.204695	1.12	LOC100507389	uncharacterized LOC100507389
219281_at	0.00025831	3.54e-06	1.35e+01	5.200569	9.05e-01	MSRA	methionine sulfoxide reductase A
209288_s_at	0.00025844	3.55e-06	-1.35e+01	5.19863	-9.44e-01	CDC42EP3	CDC42 effector protein 3
228660_x_at	0.00025878	3.56e-06	-1.35e+01	5.195649	-8.51e-01	SEMA4F	ssemaphorin 4F
202207_at	0.00025878	3.56e-06	-1.35e+01	5.193036	-9.15e-01	ARL4C	ADP ribosylation factor like GTPase 4C
201564_s_at	0.00025878	3.57e-06	-1.35e+01	5.191376	-1.09	FSCN1	fascin actin-bundling protein 1
228367_at	0.00025878	3.57e-06	-1.35e+01	5.190381	-9.94e-01	ALPK2	alpha kinase 2
37201_at	0.00025878	3.58e-06	1.35e+01	5.188953	1.19	ITIH4	inter-alpha-trypsin inhibitor heavy chain family member 4
212992_at	0.00025878	3.59e-06	-1.35e+01	5.186124	-1.45	AHNAK2	AHNAK nucleoprotein 2
209949_at	0.00025878	3.59e-06	-1.35e+01	5.186088	-2.57	NCF2	neutrophil cytosolic factor 2
222943_at	0.00025878	3.59e-06	1.35e+01	5.186048	9.70e-01	GBA3	glucosylceramidase beta 3 (gene/pseudogene)
215333_x_at	0.00026156	3.64e-06	1.35e+01	5.171512	1.58	GSTM1	glutathione S-transferase mu 1
227113_at	0.00026156	3.64e-06	1.35e+01	5.17091	8.73e-01	ADHFE1	alcohol dehydrogenase, iron containing 1
203586_s_at	0.00026156	3.64e-06	1.35e+01	5.169984	9.39e-01	ARL4D	ADP ribosylation factor like GTPase 4D
202370_s_at	0.00026156	3.65e-06	-1.35e+01	5.169211	-8.51e-01	CBFB	core-binding factor beta subunit
202237_at	0.0002629	3.67e-06	-1.35e+01	5.162409	-8.91e-01	LOC101928916///NNMT	uncharacterized LOC101928916///nicotinamide N-methyltransferase
206264_at	0.00026324	3.68e-06	1.35e+01	5.159678	1.58	GPLD1	glycosylphosphatidylinositol specific phospholipase D1
225596_at	0.00026672	3.73e-06	1.34e+01	5.144399	1.25	KLC4	kinesin light chain 4
210728_s_at	0.00026741	3.75e-06	-1.34e+01	5.140305	-2.05	CALCA	calcitonin related polypeptide alpha
203717_at	0.00026872	3.77e-06	1.34e+01	5.133023	8.22e-01	DPP4	dipeptidyl peptidase 4
211548_s_at	0.00026872	3.78e-06	1.34e+01	5.131016	8.09e-01	HPGD	hydroxyprostaglandin dehydrogenase 15-(NAD)
1564706_s_at	0.00026872	3.78e-06	1.34e+01	5.130765	1.42	GLS2	glutaminase 2
205942_s_at	0.00026872	3.78e-06	1.34e+01	5.12957	2.31	ACSM3	acyl-CoA synthetase medium-chain family member 3
219552_at	0.00026872	3.79e-06	-1.34e+01	5.128064	-2.57	SVEP1	sushi, von Willebrand factor type A, EGF and pentraxin domain containing 1
1561101_at	0.00026872	3.79e-06	1.34e+01	5.126904	8.57e-01	JAKMIP2-AS1	JAKMIP2 antisense RNA 1
212607_at	0.00026976	3.81e-06	-1.34e+01	5.121456	-1.31	AKT3	AKT serine/threonine kinase 3
218826_at	0.00027093	3.84e-06	-1.34e+01	5.115481	-1.96	SLC35F2	solute carrier family 35 member F2
222847_s_at	0.00027114	3.85e-06	-1.34e+01	5.112103	-2.65	EGLN3	egl-9 family hypoxia inducible factor 3
231358_at	0.00027114	3.85e-06	1.34e+01	5.111948	9.27e-01	MRO	maestro
202532_s_at	0.00027284	3.88e-06	1.34e+01	5.103965	1.40	DHFR	dihydrofolate reductase
226731_at	0.00027444	3.91e-06	1.33e+01	5.095927	1.08	ITGA1	integrin subunit alpha 1
228143_at	0.00027444	3.91e-06	1.33e+01	5.095069	1.17	CP	ceruloplasmin (ferroxidase)
209534_x_at	0.0002752	3.93e-06	-1.33e+01	5.090815	-8.82e-01	AKAP13	A-kinase anchoring protein 13
227446_s_at	0.00027592	3.95e-06	1.33e+01	5.085195	1.27	DHRS4-AS1	DHRS4 antisense RNA 1
209099_x_at	0.00027592	3.95e-06	-1.33e+01	5.084483	-1.33	JAG1	jagged 1
218867_s_at	0.00027592	3.95e-06	-1.33e+01	5.083976	-8.94e-01	C12orf49	chromosome 12 open reading frame 49
228923_at	0.00027619	3.96e-06	-1.33e+01	5.081604	-1.65	S100A6	S100 calcium binding protein A6
223375_at	0.00027662	3.97e-06	-1.33e+01	5.078577	-7.82e-01	TBC1D22B	TBC1 domain family member 22B
204685_s_at	0.00027685	3.98e-06	1.33e+01	5.076373	2.02	ATP2B2	ATPase plasma membrane Ca2+ transporting 2
206743_s_at	0.00027714	3.99e-06	1.33e+01	5.073905	1.09	ASGR1	asialoglycoprotein receptor 1
226597_at	0.00027846	4.01e-06	1.33e+01	5.067528	1.22	REEP6	receptor accessory protein 6
201661_s_at	0.00027921	4.03e-06	1.33e+01	5.063353	1.01	ACSL3	acyl-CoA synthetase long-chain family member 3
209653_at	0.00027925	4.03e-06	-1.33e+01	5.06188	-1.22	KPNA4	karyopherin subunit alpha 4
238692_at	0.00028012	4.05e-06	-1.33e+01	5.057241	-1.25	BTBD11	BTB domain containing 11
231577_s_at	0.00028017	4.06e-06	-1.33e+01	5.05572	-8.40e-01	GBP1	guanylate binding protein 1
204264_at	0.0002802	4.07e-06	1.33e+01	5.0519	9.38e-01	CPT2	carnitine palmitoyltransferase 2
222362_at	0.0002802	4.08e-06	1.33e+01	5.050377	1.64	AGFG2	ArfGAP with FG repeats 2
212822_at	0.0002802	4.08e-06	-1.33e+01	5.050242	-1.68	HEG1	heart development protein with EGF like domains 1
201596_x_at	0.0002802	4.08e-06	-1.33e+01	5.049917	-8.65e-01	KRT18	keratin 18
209198_s_at	0.0002802	4.08e-06	-1.33e+01	5.048938	-2.08	SYT11	synaptotagmin 11
1555175_a_at	0.00028154	4.11e-06	1.32e+01	5.042545	1.20	PBLD	phenazine biosynthesis like protein domain containing
207354_at	0.00028167	4.12e-06	1.32e+01	5.04076	1.03	CCL16	C-C motif chemokine ligand 16
209231_s_at	0.00028208	4.13e-06	-1.32e+01	5.037142	-9.71e-01	DCTN5	dynactin subunit 5
208964_s_at	0.00028208	4.13e-06	1.32e+01	5.036561	9.69e-01	MIR1908///FADS1	microRNA 1908///fatty acid desaturase 1
235471_at	0.0002823	4.14e-06	1.32e+01	5.033851	1.23	VSTM4	V-set and transmembrane domain containing 4
240422_at	0.0002823	4.15e-06	1.32e+01	5.03309	1.06
229948_at	0.0002824	4.15e-06	1.32e+01	5.031392	1.10
210130_s_at	0.0002833	4.17e-06	1.32e+01	5.026256	1.10	TM7SF2	transmembrane 7 superfamily member 2
213852_at	0.0002833	4.18e-06	1.32e+01	5.025411	9.96e-01	RBM8A	RNA binding motif protein 8A
208309_s_at	0.00028411	4.20e-06	-1.32e+01	5.019303	-8.32e-01	MALT1	MALT1 paracaspase
228647_at	0.00028411	4.20e-06	1.32e+01	5.018524	1.08	LOC100049716	uncharacterized LOC100049716
202638_s_at	0.00028411	4.21e-06	-1.32e+01	5.017302	-1.63	ICAM1	intercellular adhesion molecule 1
219466_s_at	0.00028411	4.21e-06	1.32e+01	5.017139	8.06e-01	APOA2	apolipoprotein A2
214425_at	0.00028449	4.22e-06	1.32e+01	5.014298	9.25e-01	AMBP	alpha-1-microglobulin/bikunin precursor
213508_at	0.00028449	4.23e-06	1.32e+01	5.013114	8.08e-01	SPTSSA	serine palmitoyltransferase small subunit A
210013_at	0.0002858	4.25e-06	1.32e+01	5.006949	8.36e-01	HPX	hemopexin
202572_s_at	0.00028645	4.27e-06	-1.32e+01	5.002402	-9.95e-01	DLGAP4	DLG associated protein 4
209939_x_at	0.00028645	4.27e-06	-1.32e+01	5.001942	-9.03e-01	CFLAR	CASP8 and FADD like apoptosis regulator
237719_x_at	0.00028671	4.28e-06	1.32e+01	4.999678	1.12	RGS7BP	regulator of G-protein signaling 7 binding protein
202759_s_at	0.00028902	4.32e-06	-1.31e+01	4.989191	-9.26e-01	PALM2-AKAP2///AKAP2	PALM2-AKAP2 readthrough///A-kinase anchoring protein 2
204286_s_at	0.00028902	4.32e-06	-1.31e+01	4.98856	-1.72	PMAIP1	phorbol-12-myristate-13-acetate-induced protein 1
203914_x_at	0.00028992	4.34e-06	1.31e+01	4.98397	7.90e-01	HPGD	hydroxyprostaglandin dehydrogenase 15-(NAD)
210689_at	0.00029176	4.38e-06	1.31e+01	4.975971	9.84e-01	CLDN14	claudin 14
235420_at	0.00029274	4.40e-06	1.31e+01	4.971119	1.86	HAPLN4	hyaluronan and proteoglycan link protein 4
227180_at	0.00029491	4.43e-06	-1.31e+01	4.962025	-1.08	ELOVL7	ELOVL fatty acid elongase 7
224560_at	0.00029726	4.48e-06	-1.31e+01	4.951083	-1.36	TIMP2	TIMP metallopeptidase inhibitor 2
49452_at	0.00029726	4.48e-06	1.31e+01	4.950474	8.09e-01	ACACB	acetyl-CoA carboxylase beta
225311_at	0.00029726	4.49e-06	1.31e+01	4.949709	9.40e-01	IVD	isovaleryl-CoA dehydrogenase
221236_s_at	0.00029726	4.50e-06	-1.31e+01	4.947419	-9.41e-01	STMN4	stathmin 4
202661_at	0.00029726	4.50e-06	1.31e+01	4.94635	1.14	ITPR2	inositol 1,4,5-trisphosphate receptor type 2
212651_at	0.00029726	4.50e-06	-1.31e+01	4.945879	-1.21	RHOBTB1	Rho related BTB domain containing 1
212014_x_at	0.00029878	4.53e-06	-1.30e+01	4.939203	-1.66	CD44	CD44 molecule (Indian blood group)
205691_at	0.00029888	4.54e-06	-1.30e+01	4.937559	-1.48	SYNGR3	synaptogyrin 3
222647_at	0.0002995	4.55e-06	-1.30e+01	4.9341	-1.03	SLC35C1	solute carrier family 35 member C1
202481_at	0.00029975	4.56e-06	1.30e+01	4.931942	9.74e-01	DHRS3	dehydrogenase/reductase 3
227697_at	0.00030035	4.58e-06	-1.30e+01	4.928521	-1.86	SOCS3	suppressor of cytokine signaling 3
214419_s_at	0.00030362	4.63e-06	1.30e+01	4.915781	8.41e-01	CYP2C9	cytochrome P450 family 2 subfamily C member 9
243799_x_at	0.00030414	4.64e-06	1.30e+01	4.912675	1.13	ANGPTL3	angiopoietin like 3
204257_at	0.00030428	4.65e-06	-1.30e+01	4.910505	-8.56e-01	FADS3	fatty acid desaturase 3
203158_s_at	0.00030428	4.66e-06	-1.30e+01	4.908655	-1.17	GLS	glutaminase
218332_at	0.00030428	4.66e-06	1.30e+01	4.908398	1.65	BEX1	brain expressed X-linked 1
200611_s_at	0.00030483	4.68e-06	-1.30e+01	4.905226	-9.78e-01	WDR1	WD repeat domain 1
206256_at	0.00030574	4.70e-06	1.30e+01	4.900773	1.61	CPN1	carboxypeptidase N subunit 1
211162_x_at	0.00030927	4.76e-06	1.29e+01	4.887321	1.20	SCD	stearoyl-CoA desaturase
223699_at	0.00030992	4.77e-06	1.29e+01	4.883829	9.04e-01	CNDP1	carnosine dipeptidase 1
203790_s_at	0.00031235	4.82e-06	1.29e+01	4.87429	8.95e-01	RIDA	reactive intermediate imine deaminase A homolog
226438_at	0.00031322	4.84e-06	1.29e+01	4.869814	8.90e-01	SNTB1	syntrophin beta 1
201791_s_at	0.00031322	4.84e-06	1.29e+01	4.868823	8.71e-01	DHCR7	7-dehydrocholesterol reductase
202768_at	0.0003136	4.86e-06	-1.29e+01	4.865136	-1.15	FOSB	FosB proto-oncogene, AP-1 transcription factor subunit
212816_s_at	0.0003136	4.86e-06	1.29e+01	4.864057	1.16	CBS	cystathionine-beta-synthase
218021_at	0.0003136	4.87e-06	1.29e+01	4.86274	7.80e-01	DHRS4L2///DHRS4	dehydrogenase/reductase 4 like 2///dehydrogenase/reductase 4
213425_at	0.0003136	4.87e-06	1.29e+01	4.862531	1.53	WNT5A	Wnt family member 5A
241745_at	0.00031459	4.89e-06	1.29e+01	4.857912	9.02e-01	LOC100507557	uncharacterized LOC100507557
206239_s_at	0.00031555	4.91e-06	-1.29e+01	4.853423	-2.14	SPINK1	serine peptidase inhibitor, Kazal type 1
210195_s_at	0.00031626	4.93e-06	-1.29e+01	4.848746	-1.65	PSG1	pregnancy specific beta-1-glycoprotein 1
214031_s_at	0.00031626	4.93e-06	-1.29e+01	4.848548	-2.39	KRT7	keratin 7
239650_at	0.00031647	4.95e-06	1.29e+01	4.845607	1.32	NCKAP5	NCK associated protein 5
214329_x_at	0.00031647	4.96e-06	1.29e+01	4.843481	1.33	TNFSF10	tumor necrosis factor superfamily member 10
243021_at	0.00031647	4.96e-06	1.29e+01	4.843142	8.61e-01	LOC102724312	uncharacterized LOC102724312
218574_s_at	0.00031647	4.96e-06	-1.29e+01	4.842862	-1.14	LMCD1	LIM and cysteine rich domains 1
230995_at	0.0003165	4.97e-06	1.29e+01	4.841548	9.09e-01	CMBL	carboxymethylenebutenolidase homolog
201110_s_at	0.00031671	4.98e-06	-1.29e+01	4.839477	-2.68	THBS1	thrombospondin 1
204760_s_at	0.00031671	4.98e-06	1.29e+01	4.838357	1.34	NR1D1///THRA	nuclear receptor subfamily 1 group D member 1///thyroid hormone receptor, alpha
202283_at	0.0003182	5.01e-06	1.28e+01	4.832142	8.74e-01	SERPINF1	serpin family F member 1
214000_s_at	0.00031841	5.03e-06	-1.28e+01	4.828401	-2.50	RGS10	regulator of G-protein signaling 10
211762_s_at	0.00031841	5.04e-06	-1.28e+01	4.826914	-7.83e-01	KPNA2	karyopherin subunit alpha 2
240407_at	0.00031841	5.04e-06	-1.28e+01	4.825316	-1.45	LOC100126784	uncharacterized LOC100126784
1552309_a_at	0.00031841	5.04e-06	-1.28e+01	4.825204	-1.05	NEXN	nexilin F-actin binding protein
1567105_at	0.00031841	5.05e-06	-1.28e+01	4.822987	-2.36
213746_s_at	0.00031841	5.05e-06	-1.28e+01	4.822866	-1.29	FLNA	filamin A
203821_at	0.00031841	5.05e-06	-1.28e+01	4.822826	-1.77	HBEGF	heparin binding EGF like growth factor
201109_s_at	0.00031858	5.07e-06	-1.28e+01	4.820327	-2.19	THBS1	thrombospondin 1
226926_at	0.00031858	5.07e-06	-1.28e+01	4.81981	-1.10	DMKN	dermokine
204714_s_at	0.00031938	5.09e-06	1.28e+01	4.815937	9.86e-01	F5	coagulation factor V
203047_at	0.00031979	5.10e-06	-1.28e+01	4.81334	-7.66e-01	STK10	serine/threonine kinase 10
235079_at	0.0003204	5.12e-06	-1.28e+01	4.810116	-8.83e-01	ZNF704	zinc finger protein 704
211043_s_at	0.00032101	5.14e-06	-1.28e+01	4.8054	-9.51e-01	CLTB	clathrin light chain B
200598_s_at	0.00032101	5.14e-06	1.28e+01	4.804096	1.18	MIR3652///HSP90B1	microRNA 3652///heat shock protein 90 beta family member 1
228497_at	0.00032101	5.14e-06	-1.28e+01	4.804089	-2.26	SLC22A15	solute carrier family 22 member 15
208779_x_at	0.00032101	5.15e-06	-1.28e+01	4.803213	-1.31	MIR4640///DDR1	microRNA 4640///discoidin domain receptor tyrosine kinase 1
206943_at	0.00032259	5.18e-06	-1.28e+01	4.79677	-1.43	TGFBR1	transforming growth factor beta receptor 1
230267_at	0.00032406	5.21e-06	-1.28e+01	4.790649	-9.12e-01
226373_at	0.00032406	5.22e-06	1.28e+01	4.789542	9.01e-01	SFXN5	sideroflexin 5
1556136_at	0.00032465	5.23e-06	1.28e+01	4.786395	7.96e-01	MYLK4	myosin light chain kinase family member 4
213397_x_at	0.00032642	5.27e-06	1.28e+01	4.779415	1.64	RNASE4	ribonuclease A family member 4
209731_at	0.00032822	5.31e-06	1.27e+01	4.770417	8.60e-01	NTHL1	nth like DNA glycosylase 1
225573_at	0.00032822	5.31e-06	1.27e+01	4.770244	8.67e-01	NPHP3-ACAD11///ACAD11///NPHP3	NPHP3-ACAD11 readthrough (NMD candidate)///acyl-CoA dehydrogenase family member 11///nephronophthisis 3 (adolescent)
202017_at	0.00032822	5.31e-06	1.27e+01	4.769953	1.05	EPHX1	epoxide hydrolase 1
219543_at	0.0003287	5.33e-06	1.27e+01	4.76717	1.38	PBLD	phenazine biosynthesis like protein domain containing
227522_at	0.00032886	5.34e-06	1.27e+01	4.764387	8.05e-01	CMBL	carboxymethylenebutenolidase homolog
213749_at	0.00032886	5.34e-06	1.27e+01	4.764279	1.30	MASP1	mannan binding lectin serine peptidase 1
220238_s_at	0.00032903	5.35e-06	-1.27e+01	4.762525	-1.13	KLHL7	kelch like family member 7
209803_s_at	0.00032933	5.36e-06	-1.27e+01	4.760341	-1.12	PHLDA2	pleckstrin homology like domain family A member 2
213066_at	0.00032935	5.37e-06	-1.27e+01	4.759087	-9.23e-01	RUSC2	RUN and SH3 domain containing 2
238480_at	0.00032948	5.38e-06	1.27e+01	4.756376	8.22e-01	TTC39C	tetratricopeptide repeat domain 39C
210538_s_at	0.00032948	5.38e-06	-1.27e+01	4.756273	-8.96e-01	BIRC3	baculoviral IAP repeat containing 3
204462_s_at	0.00032951	5.39e-06	1.27e+01	4.755001	9.70e-01	SLC16A2	solute carrier family 16 member 2
205307_s_at	0.0003304	5.41e-06	1.27e+01	4.750926	2.02	KMO	kynurenine 3-monooxygenase (kynurenine 3-hydroxylase)
222449_at	0.00033044	5.42e-06	-1.27e+01	4.749627	-2.40	PMEPA1	prostate transmembrane protein, androgen induced 1
202134_s_at	0.00033092	5.43e-06	-1.27e+01	4.746148	-8.79e-01	WWTR1	WW domain containing transcription regulator 1
208296_x_at	0.00033092	5.44e-06	-1.27e+01	4.744927	-1.22	TNFAIP8	TNF alpha induced protein 8
228142_at	0.00033092	5.44e-06	1.27e+01	4.744529	7.97e-01	UQCR10	ubiquinol-cytochrome c reductase, complex III subunit X
202792_s_at	0.00033206	5.47e-06	1.27e+01	4.739042	8.74e-01	PPP6R2	protein phosphatase 6 regulatory subunit 2
211506_s_at	0.00033206	5.47e-06	-1.27e+01	4.738501	-1.77	CXCL8	C-X-C motif chemokine ligand 8
227530_at	0.0003323	5.48e-06	-1.27e+01	4.736536	-8.71e-01	AKAP12	A-kinase anchoring protein 12
204551_s_at	0.00033403	5.52e-06	1.27e+01	4.728915	1.09	AHSG	alpha 2-HS glycoprotein
240869_at	0.00033403	5.52e-06	1.27e+01	4.728645	2.56	KCNB1	potassium voltage-gated channel subfamily B member 1
218376_s_at	0.00033429	5.54e-06	-1.27e+01	4.725606	-9.36e-01	MICAL1	microtubule associated monooxygenase, calponin and LIM domain containing 1
203687_at	0.00033429	5.54e-06	-1.27e+01	4.725463	-1.00	CX3CL1	C-X3-C motif chemokine ligand 1
212657_s_at	0.00033617	5.58e-06	1.26e+01	4.718343	8.26e-01	IL1RN	interleukin 1 receptor antagonist
226292_at	0.00033627	5.59e-06	1.26e+01	4.716685	9.35e-01	CAPN5	calpain 5
232389_at	0.00033627	5.60e-06	-1.26e+01	4.714627	-8.33e-01	WIPF3	WAS/WASL interacting protein family member 3
228570_at	0.00033627	5.60e-06	-1.26e+01	4.713159	-1.24	BTBD11	BTB domain containing 11
222783_s_at	0.00033627	5.61e-06	1.26e+01	4.712698	9.49e-01	SMOC1	SPARC related modular calcium binding 1
204067_at	0.00033627	5.61e-06	1.26e+01	4.712176	1.04	SUOX	sulfite oxidase
218168_s_at	0.00033819	5.65e-06	1.26e+01	4.704917	8.42e-01	COQ8A	coenzyme Q8A
202502_at	0.00034041	5.69e-06	1.26e+01	4.696812	9.52e-01	ACADM	acyl-CoA dehydrogenase, C-4 to C-12 straight chain
223549_s_at	0.00034231	5.73e-06	1.26e+01	4.689716	1.34	ESPN	espin
242274_x_at	0.00034264	5.74e-06	1.26e+01	4.687525	1.59	SLC25A42	solute carrier family 25 member 42
238454_at	0.00034388	5.77e-06	1.26e+01	4.682407	1.02	ZNF540	zinc finger protein 540
207776_s_at	0.00034388	5.77e-06	1.26e+01	4.681336	9.63e-01	CACNB2	calcium voltage-gated channel auxiliary subunit beta 2
204713_s_at	0.00034509	5.80e-06	1.26e+01	4.67645	1.04	F5	coagulation factor V
212097_at	0.00034523	5.81e-06	-1.26e+01	4.67485	-9.63e-01	CAV1	caveolin 1
209081_s_at	0.00034625	5.83e-06	1.26e+01	4.670558	1.41	COL18A1	collagen type XVIII alpha 1 chain
227317_at	0.00034651	5.84e-06	-1.26e+01	4.668598	-1.12	LMCD1	LIM and cysteine rich domains 1
228560_at	0.00034744	5.87e-06	1.25e+01	4.6638	9.79e-01	CHDH	choline dehydrogenase
206754_s_at	0.00034744	5.87e-06	1.25e+01	4.663425	7.74e-01	CYP2B7P///CYP2B6	cytochrome P450 family 2 subfamily B member 7, pseudogene///cytochrome P450 family 2 subfamily B member 6
210563_x_at	0.00034749	5.88e-06	-1.25e+01	4.662131	-9.83e-01	CFLAR	CASP8 and FADD like apoptosis regulator
239202_at	0.00034859	5.90e-06	-1.25e+01	4.657613	-1.73	RAB3B	RAB3B, member RAS oncogene family
200808_s_at	0.00034965	5.93e-06	-1.25e+01	4.653206	-9.60e-01	ZYX	zyxin
208456_s_at	0.00034987	5.94e-06	-1.25e+01	4.651383	-1.21	RRAS2	related RAS viral (r-ras) oncogene homolog 2
218094_s_at	0.00035111	5.97e-06	-1.25e+01	4.646487	-9.49e-01	SYS1-DBNDD2///SYS1///DBNDD2	SYS1-DBNDD2 readthrough (NMD candidate)///Sys1 golgi trafficking protein///dysbindin domain containing 2
224299_x_at	0.00035211	5.99e-06	1.25e+01	4.642292	1.40	FTCD	formimidoyltransferase cyclodeaminase
205728_at	0.0003523	6.00e-06	1.25e+01	4.640567	2.17	TENM1	teneurin transmembrane protein 1
205627_at	0.00035271	6.02e-06	-1.25e+01	4.637614	-9.75e-01	CDA	cytidine deaminase
205790_at	0.00035271	6.02e-06	1.25e+01	4.637032	1.58	SKAP1	src kinase associated phosphoprotein 1
228698_at	0.00035282	6.03e-06	1.25e+01	4.63463	1.25	SOX7	SRY-box 7
203748_x_at	0.00035282	6.03e-06	-1.25e+01	4.634256	-8.72e-01	RBMS1	RNA binding motif single stranded interacting protein 1
205931_s_at	0.00035282	6.05e-06	-1.25e+01	4.631605	-1.50	LOC401317///CREB5	uncharacterized LOC401317///cAMP responsive element binding protein 5
202627_s_at	0.00035282	6.05e-06	-1.25e+01	4.631401	-1.35	SERPINE1	serpin family E member 1
209091_s_at	0.00035282	6.05e-06	-1.25e+01	4.631014	-7.57e-01	SH3GLB1	SH3 domain containing GRB2 like endophilin B1
202129_s_at	0.00035326	6.07e-06	-1.25e+01	4.628554	-9.84e-01	RIOK3	RIO kinase 3
229230_at	0.00035371	6.08e-06	1.25e+01	4.626047	8.57e-01	SLC51A	solute carrier family 51 alpha subunit
202005_at	0.00035415	6.10e-06	-1.25e+01	4.622955	-9.76e-01	ST14	suppression of tumorigenicity 14
1555345_at	0.00035415	6.10e-06	1.25e+01	4.622472	1.28	SLC38A4	solute carrier family 38 member 4
227099_s_at	0.00035455	6.12e-06	-1.25e+01	4.620135	-9.97e-01	C11orf96	chromosome 11 open reading frame 96
206515_at	0.00035495	6.13e-06	1.25e+01	4.617793	1.06	CYP4F3	cytochrome P450 family 4 subfamily F member 3
205394_at	0.00035605	6.15e-06	-1.25e+01	4.613373	-1.05	CHEK1	checkpoint kinase 1
222646_s_at	0.00035875	6.21e-06	-1.24e+01	4.604186	-8.35e-01	ERO1A	endoplasmic reticulum oxidoreductase 1 alpha
200720_s_at	0.00035887	6.22e-06	-1.24e+01	4.602204	-7.85e-01	ACTR1A	ARP1 actin-related protein 1 homolog A, centractin alpha
1570505_at	0.00035887	6.22e-06	1.24e+01	4.601565	2.27	ABCB4	ATP binding cassette subfamily B member 4
201425_at	0.00036038	6.26e-06	1.24e+01	4.595969	7.85e-01	ALDH2	aldehyde dehydrogenase 2 family (mitochondrial)
210680_s_at	0.00036127	6.28e-06	1.24e+01	4.592201	1.22	MASP1	mannan binding lectin serine peptidase 1
221590_s_at	0.00036132	6.28e-06	1.24e+01	4.590927	1.44	ALDH6A1	aldehyde dehydrogenase 6 family member A1
218677_at	0.00036617	6.38e-06	-1.24e+01	4.575582	-1.28	S100A14	S100 calcium binding protein A14
237410_x_at	0.00036698	6.40e-06	1.24e+01	4.572109	9.60e-01
37512_at	0.00036802	6.42e-06	1.24e+01	4.56796	1.55	HSD17B6	hydroxysteroid 17-beta dehydrogenase 6
214168_s_at	0.00036809	6.43e-06	-1.24e+01	4.566653	-9.43e-01	TJP1	tight junction protein 1
204422_s_at	0.00036842	6.44e-06	-1.24e+01	4.564581	-1.22	FGF2	fibroblast growth factor 2
208961_s_at	0.00036953	6.47e-06	-1.24e+01	4.560109	-1.03	KLF6	Kruppel like factor 6
207718_x_at	0.00036953	6.47e-06	1.24e+01	4.559139	1.73	CYP2A7	cytochrome P450 family 2 subfamily A member 7
235309_at	0.00037014	6.49e-06	1.24e+01	4.556251	9.20e-01	RPS15A	ribosomal protein S15a
222824_at	0.00037035	6.50e-06	1.23e+01	4.554545	9.64e-01	NUDT5	nudix hydrolase 5
215706_x_at	0.00037217	6.54e-06	-1.23e+01	4.548189	-1.02	ZYX	zyxin
244650_at	0.00037261	6.56e-06	-1.23e+01	4.544802	-1.80	FAM105A	family with sequence similarity 105 member A
236458_at	0.00037261	6.56e-06	1.23e+01	4.544704	8.73e-01
208613_s_at	0.0003738	6.59e-06	-1.23e+01	4.540197	-8.05e-01	FLNB	filamin B
201625_s_at	0.00037408	6.60e-06	1.23e+01	4.538294	1.21	INSIG1	insulin induced gene 1
218802_at	0.00037441	6.62e-06	-1.23e+01	4.536241	-9.15e-01	MCUB	mitochondrial calcium uniporter dominant negative beta subunit
200986_at	0.00037554	6.64e-06	1.23e+01	4.531926	7.78e-01	SERPING1	serpin family G member 1
202275_at	0.00037579	6.65e-06	-1.23e+01	4.530019	-1.29	G6PD	glucose-6-phosphate dehydrogenase
1556168_s_at	0.00037579	6.66e-06	1.23e+01	4.528438	1.80	MROH2A	maestro heat like repeat family member 2A
202752_x_at	0.00037579	6.67e-06	-1.23e+01	4.527886	-1.55	SLC7A8	solute carrier family 7 member 8
221269_s_at	0.00037718	6.70e-06	-1.23e+01	4.522851	-1.04	SH3BGRL3	SH3 domain binding glutamate rich protein like 3
219054_at	0.00037755	6.71e-06	-1.23e+01	4.520572	-1.46	NPR3	natriuretic peptide receptor 3
225831_at	0.00037755	6.72e-06	-1.23e+01	4.519608	-8.54e-01	LUZP1	leucine zipper protein 1
205266_at	0.00037828	6.74e-06	-1.23e+01	4.51645	-1.08	LIF	leukemia inhibitory factor
204704_s_at	0.00037831	6.75e-06	1.23e+01	4.515265	8.21e-01	ALDOB	aldolase, fructose-bisphosphate B
218638_s_at	0.00037855	6.76e-06	-1.23e+01	4.512983	-7.38e-01	LOC100130872///SPON2	uncharacterized LOC100130872///spondin 2
204179_at	0.00037855	6.76e-06	1.23e+01	4.512406	1.39	MB	myoglobin
218501_at	0.00038054	6.81e-06	-1.23e+01	4.504864	-1.08	ARHGEF3	Rho guanine nucleotide exchange factor 3
220786_s_at	0.00038054	6.81e-06	1.23e+01	4.504603	1.13	SLC38A4	solute carrier family 38 member 4
235944_at	0.00038078	6.84e-06	1.23e+01	4.501196	1.68	HMCN1	hemicentin 1
227014_at	0.00038078	6.84e-06	-1.23e+01	4.500738	-1.99	ASPHD2	aspartate beta-hydroxylase domain containing 2
226632_at	0.00038078	6.84e-06	1.23e+01	4.500659	1.48	CYGB	cytoglobin
203086_at	0.00038079	6.85e-06	-1.23e+01	4.498875	-7.47e-01	KIF2A	kinesin family member 2A
203908_at	0.00038079	6.86e-06	1.22e+01	4.497722	1.05	SLC4A4	solute carrier family 4 member 4
240322_at	0.00038079	6.86e-06	1.22e+01	4.49737	1.59
229596_at	0.00038241	6.90e-06	1.22e+01	4.491765	7.84e-01	AMDHD1	amidohydrolase domain containing 1
211573_x_at	0.00038253	6.91e-06	-1.22e+01	4.490349	-1.40	TGM2	transglutaminase 2
202826_at	0.00038254	6.91e-06	-1.22e+01	4.489233	-9.88e-01	SPINT1	serine peptidase inhibitor, Kunitz type 1
227371_at	0.00038479	6.96e-06	-1.22e+01	4.481728	-9.38e-01	BAIAP2L1	BAI1 associated protein 2 like 1
200878_at	0.00038479	6.97e-06	-1.22e+01	4.480805	-7.22e-01	EPAS1	endothelial PAS domain protein 1
226781_at	0.00038508	6.98e-06	1.22e+01	4.478117	1.13	C7orf55-LUC7L2///FMC1///LUC7L2	C7orf55-LUC7L2 readthrough///formation of mitochondrial complex V assembly factor 1 homolog///LUC7 like 2, pre-mRNA splicing factor
201329_s_at	0.00038508	6.99e-06	-1.22e+01	4.477032	-1.12	ETS2	ETS proto-oncogene 2, transcription factor
205673_s_at	0.00038508	6.99e-06	1.22e+01	4.476772	9.88e-01	ASB9	ankyrin repeat and SOCS box containing 9
202267_at	0.00038576	7.02e-06	-1.22e+01	4.473031	-1.37	LAMC2	laminin subunit gamma 2
230782_at	0.00038576	7.02e-06	1.22e+01	4.472713	1.70	SORD	sorbitol dehydrogenase
201012_at	0.00038779	7.06e-06	-1.22e+01	4.466041	-1.51	ANXA1	annexin A1
201886_at	0.0003888	7.09e-06	1.22e+01	4.461539	8.44e-01	DCAF11	DDB1 and CUL4 associated factor 11
213712_at	0.0003888	7.10e-06	1.22e+01	4.461087	9.17e-01	ELOVL2	ELOVL fatty acid elongase 2
204579_at	0.0003888	7.10e-06	1.22e+01	4.460049	1.03	FGFR4	fibroblast growth factor receptor 4
209304_x_at	0.00038881	7.11e-06	-1.22e+01	4.458561	-7.91e-01	GADD45B	growth arrest and DNA damage inducible beta
1556221_a_at	0.00038881	7.12e-06	-1.22e+01	4.457889	-1.80
242391_at	0.00039083	7.16e-06	1.22e+01	4.451262	2.20
211926_s_at	0.00039091	7.17e-06	-1.22e+01	4.44997	-8.61e-01	MYH9	myosin, heavy chain 9, non-muscle
218029_at	0.00039377	7.23e-06	-1.21e+01	4.44112	-7.99e-01	FAM65A	family with sequence similarity 65 member A
1555564_a_at	0.00039491	7.27e-06	1.21e+01	4.435782	7.49e-01	CFI	complement factor I
203390_s_at	0.00039491	7.27e-06	-1.21e+01	4.435184	-1.76	KIF3C	kinesin family member 3C
238576_at	0.00039491	7.27e-06	1.21e+01	4.434827	8.61e-01	MOCOS	molybdenum cofactor sulfurase
206343_s_at	0.00039767	7.33e-06	1.21e+01	4.426323	1.03	NRG1	neuregulin 1
201348_at	0.00039835	7.35e-06	-1.21e+01	4.42345	-1.20	GPX3	glutathione peroxidase 3
210749_x_at	0.00039902	7.37e-06	-1.21e+01	4.420582	-1.27	MIR4640///DDR1	microRNA 4640///discoidin domain receptor tyrosine kinase 1
238485_at	0.00040002	7.40e-06	1.21e+01	4.41684	8.27e-01	IQCH-AS1	IQCH antisense RNA 1
223268_at	0.00040207	7.44e-06	1.21e+01	4.410098	7.38e-01	C11orf54	chromosome 11 open reading frame 54
208012_x_at	0.00040207	7.46e-06	-1.21e+01	4.408207	-8.92e-01	SP110	SP110 nuclear body protein
201036_s_at	0.00040207	7.46e-06	1.21e+01	4.407287	8.16e-01	HADH	hydroxyacyl-CoA dehydrogenase
214119_s_at	0.00040207	7.47e-06	-1.21e+01	4.406738	-8.08e-01	LOC101929368///FKBP1A	uncharacterized LOC101929368///FK506 binding protein 1A
1559266_s_at	0.00040207	7.47e-06	1.21e+01	4.406088	7.88e-01	SKIDA1	SKI/DACH domain containing 1
239683_at	0.00040362	7.51e-06	1.21e+01	4.400916	1.47	CLYBL	citrate lyase beta like
226644_at	0.00040396	7.52e-06	1.21e+01	4.398672	8.72e-01	MIB2	mindbomb E3 ubiquitin protein ligase 2
222572_at	0.00040396	7.53e-06	-1.21e+01	4.397927	-8.03e-01	PDP1	pyruvate dehyrogenase phosphatase catalytic subunit 1
205477_s_at	0.00040488	7.56e-06	1.21e+01	4.394072	7.49e-01	AMBP	alpha-1-microglobulin/bikunin precursor
211026_s_at	0.00040488	7.56e-06	-1.21e+01	4.393376	-8.95e-01	MGLL	monoglyceride lipase
213010_at	0.00040515	7.57e-06	1.21e+01	4.391636	7.45e-01	PRKCDBP	protein kinase C delta binding protein
206669_at	0.00040617	7.60e-06	-1.21e+01	4.387337	-9.25e-01	GAD1	glutamate decarboxylase 1
222446_s_at	0.00040617	7.61e-06	-1.21e+01	4.386828	-1.59	BACE2	beta-site APP-cleaving enzyme 2
227998_at	0.00040748	7.65e-06	-1.20e+01	4.381346	-7.44e-01	S100A16	S100 calcium binding protein A16
204268_at	0.00040748	7.65e-06	-1.20e+01	4.381303	-1.36	S100A2	S100 calcium binding protein A2
236576_at	0.00040798	7.68e-06	1.20e+01	4.376642	1.27	CTNNA3	catenin alpha 3
230406_at	0.00040798	7.68e-06	1.20e+01	4.376603	9.44e-01
239327_at	0.00040798	7.68e-06	1.20e+01	4.375971	8.82e-01
202366_at	0.00040798	7.69e-06	1.20e+01	4.375832	9.13e-01	ACADS	acyl-CoA dehydrogenase, C-2 to C-3 short chain
227115_at	0.00040867	7.71e-06	-1.20e+01	4.372985	-9.28e-01	LOC100506870///LOC283140	uncharacterized LOC100506870///uncharacterized LOC283140
229523_at	0.00040868	7.71e-06	-1.20e+01	4.3719	-1.69	TMEM200C	transmembrane protein 200C
220017_x_at	0.00040935	7.74e-06	1.20e+01	4.368935	7.28e-01	CYP2C9	cytochrome P450 family 2 subfamily C member 9
1555977_at	0.00040935	7.75e-06	-1.20e+01	4.367468	-1.52	MYL12A	myosin light chain 12A
202949_s_at	0.00040935	7.76e-06	-1.20e+01	4.365981	-8.90e-01	FHL2	four and a half LIM domains 2
219787_s_at	0.00040935	7.76e-06	-1.20e+01	4.364975	-1.39	ECT2	epithelial cell transforming 2
227529_s_at	0.00040935	7.76e-06	-1.20e+01	4.364973	-9.65e-01	AKAP12	A-kinase anchoring protein 12
210520_at	0.00041168	7.82e-06	1.20e+01	4.357878	1.57	FETUB	fetuin B
241976_at	0.00041329	7.85e-06	1.20e+01	4.352656	8.98e-01	TCEA3	transcription elongation factor A3
232245_at	0.00041341	7.86e-06	1.20e+01	4.351311	1.23	SLC25A34	solute carrier family 25 member 34
216025_x_at	0.00041488	7.90e-06	1.20e+01	4.346477	8.55e-01	CYP2C9	cytochrome P450 family 2 subfamily C member 9
205657_at	0.00041585	7.93e-06	1.20e+01	4.342966	9.28e-01	HAAO	3-hydroxyanthranilate 3,4-dioxygenase
206518_s_at	0.00041619	7.94e-06	-1.20e+01	4.341053	-2.53	RGS9	regulator of G-protein signaling 9
231118_at	0.00041748	7.98e-06	1.20e+01	4.335793	8.29e-01	ANKRD35	ankyrin repeat domain 35
208885_at	0.00041748	7.98e-06	1.20e+01	4.335196	7.90e-01	LCP1	lymphocyte cytosolic protein 1
220580_at	0.00041748	7.99e-06	-1.20e+01	4.334663	-1.31	BICC1	BicC family RNA binding protein 1
1552281_at	0.00041815	8.01e-06	1.20e+01	4.33192	1.20	SLC39A5	solute carrier family 39 member 5
218025_s_at	0.00041917	8.03e-06	1.20e+01	4.328282	8.08e-01	ECI2	enoyl-CoA delta isomerase 2
200987_x_at	0.00041939	8.05e-06	-1.20e+01	4.326698	-9.45e-01	PSME3	proteasome activator subunit 3
1554668_a_at	0.00041946	8.06e-06	1.19e+01	4.324834	1.23	FAM151A	family with sequence similarity 151 member A
205680_at	0.00041946	8.06e-06	-1.19e+01	4.324472	-1.48	MMP10	matrix metallopeptidase 10
217168_s_at	0.00042139	8.11e-06	1.19e+01	4.318538	7.54e-01	HERPUD1	homocysteine inducible ER protein with ubiquitin like domain 1
1554020_at	0.00042348	8.16e-06	-1.19e+01	4.312227	-1.76	BICD1	BICD cargo adaptor 1
206675_s_at	0.00042443	8.18e-06	-1.19e+01	4.308795	-1.35	SKIL	SKI-like proto-oncogene
226649_at	0.00042694	8.25e-06	1.19e+01	4.300008	9.25e-01	PANK1	pantothenate kinase 1
206950_at	0.00042694	8.25e-06	-1.19e+01	4.299556	-8.96e-01	SCN9A	sodium voltage-gated channel alpha subunit 9
1554390_s_at	0.00042694	8.25e-06	-1.19e+01	4.299444	-1.04	ACTR2	ARP2 actin related protein 2 homolog
210112_at	0.00042708	8.27e-06	-1.19e+01	4.297123	-1.20	HPS1	HPS1, biogenesis of lysosomal organelles complex 3 subunit 1
227759_at	0.00042708	8.27e-06	1.19e+01	4.297069	1.10	PCSK9	proprotein convertase subtilisin/kexin type 9
200789_at	0.00043041	8.35e-06	1.19e+01	4.287401	1.06	ECH1	enoyl-CoA hydratase 1
215731_s_at	0.00043041	8.35e-06	1.19e+01	4.286723	1.05	MPHOSPH9	M-phase phosphoprotein 9
209577_at	0.00043148	8.39e-06	1.19e+01	4.282036	8.85e-01	PCYT2	phosphate cytidylyltransferase 2, ethanolamine
207843_x_at	0.00043148	8.39e-06	1.19e+01	4.282036	7.81e-01	CYB5A	cytochrome b5 type A
228981_at	0.00043411	8.45e-06	1.19e+01	4.274518	9.16e-01	TMEM169	transmembrane protein 169
205998_x_at	0.00043524	8.48e-06	1.19e+01	4.270689	6.88e-01	CYP3A4	cytochrome P450 family 3 subfamily A member 4
1554794_a_at	0.00043524	8.49e-06	-1.19e+01	4.269701	-8.90e-01	UBE3C	ubiquitin protein ligase E3C
229228_at	0.00043603	8.51e-06	-1.19e+01	4.266566	-1.07	LOC401317///CREB5	uncharacterized LOC401317///cAMP responsive element binding protein 5
229573_at	0.00043603	8.52e-06	1.18e+01	4.265745	6.99e-01	USP9X	ubiquitin specific peptidase 9, X-linked
225616_at	0.00043604	8.53e-06	1.18e+01	4.264727	9.76e-01	SPRYD4	SPRY domain containing 4
232224_at	0.00043652	8.54e-06	1.18e+01	4.262531	1.49	MASP1	mannan binding lectin serine peptidase 1
216449_x_at	0.00043759	8.57e-06	1.18e+01	4.25879	1.01	HSP90B1	heat shock protein 90 beta family member 1
230386_at	0.00043759	8.58e-06	1.18e+01	4.257917	9.28e-01	LOC101928230	uncharacterized LOC101928230
203399_x_at	0.00043843	8.60e-06	-1.18e+01	4.254853	-1.63	PSG11///PSG3	pregnancy specific beta-1-glycoprotein 11///pregnancy specific beta-1-glycoprotein 3
205697_at	0.00044109	8.66e-06	1.18e+01	4.247364	8.82e-01	SCGN	secretagogin, EF-hand calcium binding protein
206738_at	0.00044262	8.70e-06	1.18e+01	4.242658	1.27	APOC4-APOC2///APOC4///APOC2	APOC4-APOC2 readthrough (NMD candidate)///apolipoprotein C4///apolipoprotein C2
223452_s_at	0.00044333	8.72e-06	-1.18e+01	4.239927	-9.44e-01	ATL3	atlastin GTPase 3
230259_at	0.00044418	8.75e-06	1.18e+01	4.236883	9.37e-01	FUOM	fucose mutarotase
229157_at	0.00044461	8.77e-06	1.18e+01	4.234857	9.30e-01	PRKAG2-AS1	PRKAG2 antisense RNA 1
216381_x_at	0.00044654	8.81e-06	1.18e+01	4.229214	8.40e-01	AKR7A3	aldo-keto reductase family 7 member A3
211712_s_at	0.00044779	8.85e-06	1.18e+01	4.225222	1.00	ANXA9	annexin A9
231982_at	0.0004514	8.93e-06	1.18e+01	4.214997	9.38e-01	SMIM24	small integral membrane protein 24
222743_s_at	0.0004514	8.93e-06	1.18e+01	4.214607	9.06e-01	C11orf71	chromosome 11 open reading frame 71
204457_s_at	0.00045175	8.95e-06	1.18e+01	4.212792	2.97	GAS1	growth arrest specific 1
236959_s_at	0.00045424	9.01e-06	1.17e+01	4.2059	2.90
214156_at	0.00045715	9.07e-06	1.17e+01	4.198058	7.75e-01	MYRIP	myosin VIIA and Rab interacting protein
244802_at	0.00045786	9.10e-06	1.17e+01	4.195145	7.97e-01
204285_s_at	0.00045786	9.10e-06	-1.17e+01	4.194409	-1.60	PMAIP1	phorbol-12-myristate-13-acetate-induced protein 1
206054_at	0.00045794	9.11e-06	1.17e+01	4.193248	7.02e-01	KNG1	kininogen 1
1552477_a_at	0.00045829	9.13e-06	-1.17e+01	4.190966	-6.91e-01	IRF6	interferon regulatory factor 6
239914_at	0.00045829	9.14e-06	-1.17e+01	4.190421	-1.40
210101_x_at	0.00045829	9.14e-06	-1.17e+01	4.189474	-7.12e-01	SH3GLB1	SH3 domain containing GRB2 like endophilin B1
207826_s_at	0.0004584	9.16e-06	-1.17e+01	4.188217	-8.04e-01	ID3	inhibitor of DNA binding 3, HLH protein
226892_at	0.00045916	9.18e-06	-1.17e+01	4.185458	-9.47e-01	C10orf12	chromosome 10 open reading frame 12
212614_at	0.00046094	9.22e-06	-1.17e+01	4.180316	-1.24	ARID5B	AT-rich interaction domain 5B
227420_at	0.00046155	9.24e-06	1.17e+01	4.177913	8.68e-01	TNFAIP8L1	TNF alpha induced protein 8 like 1
205290_s_at	0.00046169	9.25e-06	-1.17e+01	4.176622	-1.14	BMP2	bone morphogenetic protein 2
216179_x_at	0.00046172	9.26e-06	1.17e+01	4.175561	8.12e-01
233198_at	0.00046235	9.29e-06	1.17e+01	4.172641	9.03e-01	GOLGA2P5	golgin A2 pseudogene 5
205807_s_at	0.00046235	9.29e-06	-1.17e+01	4.172148	-7.16e-01	TUFT1	tuftelin 1
206857_s_at	0.00046361	9.33e-06	-1.17e+01	4.16825	-8.52e-01	FKBP1B	FK506 binding protein 1B
215779_s_at	0.00046516	9.37e-06	-1.17e+01	4.163696	-1.02	HIST1H2BJ///HIST1H2BG	histone cluster 1, H2bj///histone cluster 1, H2bg
213317_at	0.00046533	9.38e-06	-1.17e+01	4.162327	-1.14	CLIC5	chloride intracellular channel 5
229664_at	0.00046745	9.43e-06	1.17e+01	4.156454	7.33e-01	MAPK8	mitogen-activated protein kinase 8
206263_at	0.00046762	9.44e-06	1.17e+01	4.154853	1.21	FMO4	flavin containing monooxygenase 4
229241_at	0.00046762	9.45e-06	1.17e+01	4.154136	1.16	LDHD	lactate dehydrogenase D
224327_s_at	0.00046831	9.48e-06	1.17e+01	4.150872	1.07	DGAT2	diacylglycerol O-acyltransferase 2
214421_x_at	0.00046831	9.48e-06	1.17e+01	4.150601	9.45e-01	CYP2C9	cytochrome P450 family 2 subfamily C member 9
205401_at	0.00046834	9.49e-06	-1.17e+01	4.14957	-8.15e-01	AGPS	alkylglycerone phosphate synthase
220637_at	0.00046906	9.51e-06	1.17e+01	4.146944	1.43	FAM124B	family with sequence similarity 124 member B
243706_at	0.00046945	9.53e-06	1.16e+01	4.144909	9.95e-01	CDO1	cysteine dioxygenase type 1
210594_x_at	0.00046945	9.54e-06	-1.16e+01	4.144112	-8.15e-01	MPZL1	myelin protein zero like 1
34187_at	0.00046963	9.55e-06	-1.16e+01	4.142728	-1.11	RBMS2	RNA binding motif single stranded interacting protein 2
226490_at	0.00047052	9.59e-06	1.16e+01	4.138965	7.29e-01	NHSL1	NHS like 1
207392_x_at	0.00047052	9.59e-06	1.16e+01	4.138767	7.13e-01	UGT2B15	UDP glucuronosyltransferase family 2 member B15
1553992_s_at	0.00047119	9.61e-06	1.16e+01	4.136273	9.98e-01	NBR2	neighbor of BRCA1 gene 2 (non-protein coding)
225269_s_at	0.00047294	9.65e-06	-1.16e+01	4.131331	-6.88e-01	RBMS1	RNA binding motif single stranded interacting protein 1
215111_s_at	0.00047354	9.67e-06	1.16e+01	4.129007	8.93e-01	TSC22D1	TSC22 domain family member 1
217014_s_at	0.00047679	9.75e-06	1.16e+01	4.120267	7.05e-01	AZGP1P1///AZGP1	alpha-2-glycoprotein 1, zinc-binding pseudogene 1///alpha-2-glycoprotein 1, zinc-binding
224252_s_at	0.00047679	9.76e-06	-1.16e+01	4.11974	-1.53	FXYD5	FXYD domain containing ion transport regulator 5
1555923_a_at	0.00047695	9.77e-06	1.16e+01	4.118424	1.39	CASC10	cancer susceptibility candidate 10
214382_at	0.0004781	9.80e-06	1.16e+01	4.114873	1.76	UNC93A	unc-93 homolog A (C. elegans)
229690_at	0.00047958	9.84e-06	-1.16e+01	4.110592	-9.37e-01	FAM109A	family with sequence similarity 109 member A
221823_at	0.00048057	9.87e-06	-1.16e+01	4.106967	-8.46e-01	C5orf30	chromosome 5 open reading frame 30
204347_at	0.00048057	9.88e-06	1.16e+01	4.106446	7.29e-01	LOC100507855///AK4	adenylate kinase 4, mitochondrial-like///adenylate kinase 4
214848_at	0.0004812	9.90e-06	-1.16e+01	4.104088	-7.44e-01	YWHAZ	tyrosine 3-monooxygenase/tryptophan 5-monooxygenase activation protein zeta
230964_at	0.00048761	1.00e-05	1.16e+01	4.088305	7.79e-01	FREM2	FRAS1 related extracellular matrix protein 2
205037_at	0.00048761	1.01e-05	1.16e+01	4.087039	6.93e-01	IFT27	intraflagellar transport 27
230351_at	0.00048761	1.01e-05	1.16e+01	4.086598	1.06	FGF14-AS2	FGF14 antisense RNA 2
220376_at	0.00048761	1.01e-05	1.15e+01	4.086051	7.26e-01	LRRC19	leucine rich repeat containing 19
202409_at	0.00048777	1.01e-05	1.15e+01	4.084089	1.34	INS-IGF2///IGF2	INS-IGF2 readthrough///insulin like growth factor 2
206894_at	0.00048777	1.01e-05	1.15e+01	4.083801	9.71e-01	APOA4	apolipoprotein A4
209513_s_at	0.00048786	1.01e-05	1.15e+01	4.08265	8.58e-01	HSDL2	hydroxysteroid dehydrogenase like 2
219815_at	0.00048881	1.01e-05	-1.15e+01	4.079608	-1.00	GAL3ST4	galactose-3-O-sulfotransferase 4
209425_at	0.00049124	1.02e-05	1.15e+01	4.073065	9.58e-01	C1QTNF3-AMACR///AMACR	C1QTNF3-AMACR readthrough (NMD candidate)///alpha-methylacyl-CoA racemase
221676_s_at	0.00049124	1.02e-05	-1.15e+01	4.072271	-7.55e-01	CORO1C	coronin 1C
214890_s_at	0.00049124	1.02e-05	1.15e+01	4.07142	9.64e-01	FAM149A	family with sequence similarity 149 member A
200638_s_at	0.00049124	1.02e-05	-1.15e+01	4.070472	-9.25e-01	YWHAZ	tyrosine 3-monooxygenase/tryptophan 5-monooxygenase activation protein zeta
212343_at	0.00049191	1.02e-05	1.15e+01	4.067487	8.36e-01	YIPF6	Yip1 domain family member 6
203372_s_at	0.00049191	1.02e-05	-1.15e+01	4.067132	-1.91	SOCS2	suppressor of cytokine signaling 2
200770_s_at	0.00049299	1.03e-05	-1.15e+01	4.063814	-7.08e-01	LAMC1	laminin subunit gamma 1
225293_at	0.00049302	1.03e-05	1.15e+01	4.062805	7.84e-01	COL27A1	collagen type XXVII alpha 1 chain
225252_at	0.00049327	1.03e-05	-1.15e+01	4.061336	-7.87e-01	SRXN1	sulfiredoxin 1
1559265_at	0.00049353	1.03e-05	1.15e+01	4.058459	8.65e-01	SKIDA1	SKI/DACH domain containing 1
201035_s_at	0.00049353	1.03e-05	1.15e+01	4.057892	9.77e-01	HADH	hydroxyacyl-CoA dehydrogenase
205777_at	0.00049353	1.03e-05	1.15e+01	4.057722	1.28	DUSP9	dual specificity phosphatase 9
224954_at	0.00049353	1.03e-05	1.15e+01	4.056996	6.97e-01	MIR6778///SHMT1	microRNA 6778///serine hydroxymethyltransferase 1
209710_at	0.00049356	1.04e-05	-1.15e+01	4.055997	-1.20	GATA2	GATA binding protein 2
213900_at	0.0004957	1.04e-05	-1.15e+01	4.050406	-1.05	FAM189A2	family with sequence similarity 189 member A2
242072_at	0.00049641	1.04e-05	1.15e+01	4.047938	1.72
208782_at	0.0004982	1.05e-05	-1.15e+01	4.043131	-7.00e-01	FSTL1	follistatin like 1
209460_at	0.00049954	1.05e-05	1.15e+01	4.039278	8.16e-01	ABAT	4-aminobutyrate aminotransferase
243008_at	0.00049954	1.05e-05	1.15e+01	4.038358	1.16	RHEB	Ras homolog enriched in brain
209366_x_at	0.00050056	1.06e-05	1.15e+01	4.034698	7.76e-01	CYB5A	cytochrome b5 type A
224790_at	0.00050056	1.06e-05	-1.15e+01	4.034308	-1.37	ASAP1	ArfGAP with SH3 domain, ankyrin repeat and PH domain 1
210301_at	0.00050057	1.06e-05	1.15e+01	4.033343	1.11	XDH	xanthine dehydrogenase
205489_at	0.00050228	1.06e-05	1.15e+01	4.028748	1.03	CRYM	crystallin mu
228108_at	0.00050387	1.07e-05	1.14e+01	4.024406	6.99e-01	PPM1L	protein phosphatase, Mg2+/Mn2+ dependent 1L
230281_at	0.00050418	1.07e-05	1.14e+01	4.022827	7.62e-01	C16orf46	chromosome 16 open reading frame 46
221221_s_at	0.00050553	1.07e-05	1.14e+01	4.019021	9.34e-01	KLHL3	kelch like family member 3
1569761_x_at	0.00050674	1.08e-05	1.14e+01	4.014876	1.08	LRRC37A7P	leucine rich repeat containing 37 member A7, pseudogene
229668_at	0.00050674	1.08e-05	1.14e+01	4.014584	9.11e-01
209189_at	0.00051023	1.08e-05	-1.14e+01	4.006043	-1.34	FOS	Fos proto-oncogene, AP-1 transcription factor subunit
205112_at	0.00051023	1.09e-05	-1.14e+01	4.005355	-1.06	PLCE1	phospholipase C epsilon 1
205969_at	0.00051064	1.09e-05	1.14e+01	4.00331	1.02	AADAC	arylacetamide deacetylase
208727_s_at	0.00051064	1.09e-05	-1.14e+01	4.002634	-9.94e-01	CDC42	cell division cycle 42
202806_at	0.0005108	1.09e-05	-1.14e+01	4.001379	-2.38	DBN1	drebrin 1
204352_at	0.00051086	1.09e-05	-1.14e+01	3.999601	-9.65e-01	TRAF5	TNF receptor associated factor 5
219737_s_at	0.00051086	1.09e-05	-1.14e+01	3.999412	-1.59	PCDH9	protocadherin 9
1552696_at	0.00051134	1.09e-05	-1.14e+01	3.997166	-1.01	NIPA1	non imprinted in Prader-Willi/Angelman syndrome 1
230930_at	0.00051134	1.09e-05	-1.14e+01	3.996473	-1.32	LOC338620	uncharacterized LOC338620
1560885_x_at	0.00051134	1.10e-05	1.14e+01	3.99563	1.76	SLC17A1	solute carrier family 17 member 1
227372_s_at	0.00051496	1.10e-05	-1.14e+01	3.987116	-9.16e-01	BAIAP2L1	BAI1 associated protein 2 like 1
212647_at	0.00051582	1.11e-05	-1.14e+01	3.984409	-1.16	RRAS	related RAS viral (r-ras) oncogene homolog
217047_s_at	0.00051648	1.11e-05	1.14e+01	3.981836	8.47e-01	FAM13A	family with sequence similarity 13 member A
219858_s_at	0.00051648	1.11e-05	-1.14e+01	3.981182	-1.05	MFSD6	major facilitator superfamily domain containing 6
226390_at	0.00052018	1.12e-05	1.14e+01	3.972594	1.02	STARD4	StAR related lipid transfer domain containing 4
225868_at	0.00052033	1.12e-05	-1.14e+01	3.971371	-9.67e-01	TRIM47	tripartite motif containing 47
224927_at	0.00052095	1.12e-05	-1.14e+01	3.96904	-1.42	PPP1R18	protein phosphatase 1 regulatory subunit 18
231345_s_at	0.00052095	1.12e-05	1.14e+01	3.968255	1.06	DHRS12	dehydrogenase/reductase 12
228575_at	0.00052284	1.13e-05	1.13e+01	3.963432	1.48	IL20RB	interleukin 20 receptor subunit beta
206571_s_at	0.00052348	1.13e-05	-1.13e+01	3.961196	-6.90e-01	MAP4K4	mitogen-activated protein kinase kinase kinase kinase 4
207574_s_at	0.00052348	1.13e-05	-1.13e+01	3.958819	-7.59e-01	GADD45B	growth arrest and DNA damage inducible beta
1568779_a_at	0.00052348	1.13e-05	1.13e+01	3.958665	9.57e-01	ECM2	extracellular matrix protein 2
217911_s_at	0.00052348	1.13e-05	-1.13e+01	3.958483	-7.44e-01	BAG3	BCL2 associated athanogene 3
214342_at	0.00052603	1.14e-05	1.13e+01	3.952331	8.59e-01	ATXN7L1	ataxin 7 like 1
225298_at	0.00053121	1.15e-05	1.13e+01	3.940359	8.22e-01	PNKD	paroxysmal nonkinesigenic dyskinesia
204614_at	0.00053121	1.15e-05	-1.13e+01	3.939955	-3.33	SERPINB2	serpin family B member 2
1566722_a_at	0.00053265	1.16e-05	-1.13e+01	3.93613	-1.50	SVEP1	sushi, von Willebrand factor type A, EGF and pentraxin domain containing 1
243452_at	0.00053331	1.16e-05	1.13e+01	3.933887	1.41	LOC646778	uncharacterized LOC646778
219973_at	0.00053377	1.16e-05	-1.13e+01	3.932071	-9.90e-01	ARSJ	arylsulfatase family member J
221163_s_at	0.00053544	1.17e-05	1.13e+01	3.927783	9.16e-01	MLXIPL	MLX interacting protein like
204048_s_at	0.00053647	1.17e-05	-1.13e+01	3.924814	-8.41e-01	PHACTR2	phosphatase and actin regulator 2
229715_at	0.00053849	1.18e-05	-1.13e+01	3.919767	-1.21	NCR3LG1	natural killer cell cytotoxicity receptor 3 ligand 1
213572_s_at	0.00053849	1.18e-05	-1.13e+01	3.91895	-7.31e-01	SERPINB1	serpin family B member 1
1569760_at	0.0005386	1.18e-05	1.13e+01	3.917832	1.22	LRRC37A7P	leucine rich repeat containing 37 member A7, pseudogene
225234_at	0.0005398	1.18e-05	-1.13e+01	3.914357	-7.92e-01	CBL	Cbl proto-oncogene
225325_at	0.0005398	1.18e-05	-1.13e+01	3.913642	-6.92e-01	MFSD6	major facilitator superfamily domain containing 6
229814_at	0.00054066	1.18e-05	-1.13e+01	3.910754	-1.90	TNFAIP8	TNF alpha induced protein 8
213403_at	0.00054066	1.19e-05	1.13e+01	3.910125	8.16e-01	MFSD9	major facilitator superfamily domain containing 9
31637_s_at	0.00054275	1.19e-05	1.13e+01	3.905073	1.23	NR1D1///THRA	nuclear receptor subfamily 1 group D member 1///thyroid hormone receptor, alpha
217998_at	0.00054277	1.19e-05	-1.13e+01	3.904137	-1.39	PHLDA1	pleckstrin homology like domain family A member 1
225259_at	0.00054396	1.20e-05	-1.12e+01	3.900869	-1.33	RAB6B	RAB6B, member RAS oncogene family
205289_at	0.00054429	1.20e-05	-1.12e+01	3.89921	-8.40e-01	BMP2	bone morphogenetic protein 2
213310_at	0.00054429	1.20e-05	-1.12e+01	3.898417	-8.49e-01	CASC7///AGO2	cancer susceptibility candidate 7 (non-protein coding)///argonaute 2, RISC catalytic component
225662_at	0.00054564	1.20e-05	-1.12e+01	3.894867	-1.07	ZAK	sterile alpha motif and leucine zipper containing kinase AZK
225530_at	0.00054588	1.20e-05	-1.12e+01	3.893491	-6.82e-01	MOB3A	MOB kinase activator 3A
208394_x_at	0.00054678	1.21e-05	1.12e+01	3.890824	9.18e-01	ESM1	endothelial cell specific molecule 1
1563792_at	0.00054702	1.21e-05	1.12e+01	3.889046	8.90e-01	AMN	amnion associated transmembrane protein
207820_at	0.00054702	1.21e-05	1.12e+01	3.888558	2.32	ADH1A	alcohol dehydrogenase 1A (class I), alpha polypeptide
201839_s_at	0.00054747	1.21e-05	-1.12e+01	3.885916	-1.39	EPCAM	epithelial cell adhesion molecule
203476_at	0.00054747	1.21e-05	-1.12e+01	3.885903	-1.24	TPBG	trophoblast glycoprotein
221024_s_at	0.00055408	1.23e-05	1.12e+01	3.872063	9.92e-01	SLC2A10	solute carrier family 2 member 10
216598_s_at	0.00055418	1.23e-05	-1.12e+01	3.870905	-1.59	CCL2	C-C motif chemokine ligand 2
206117_at	0.00055418	1.23e-05	-1.12e+01	3.870098	-1.12	TPM1	tropomyosin 1 (alpha)
204613_at	0.00055574	1.23e-05	1.12e+01	3.866174	1.13	PLCG2	phospholipase C gamma 2
227425_at	0.0005558	1.24e-05	1.12e+01	3.864887	6.78e-01	REPS2	RALBP1 associated Eps domain containing 2
216333_x_at	0.0005558	1.24e-05	-1.12e+01	3.862735	-1.06	TNXB///TNXA	tenascin XB///tenascin XA (pseudogene)
239503_at	0.0005558	1.24e-05	1.12e+01	3.862591	9.55e-01	CASC10	cancer susceptibility candidate 10
222730_s_at	0.0005558	1.24e-05	-1.12e+01	3.86252	-7.09e-01	ZDHHC2	zinc finger DHHC-type containing 2
219889_at	0.00055672	1.24e-05	1.12e+01	3.859519	6.72e-01	FRAT1	frequently rearranged in advanced T-cell lymphomas 1
201530_x_at	0.00055672	1.24e-05	-1.12e+01	3.858954	-7.08e-01	LOC101928634///SENP3-EIF4A1///SNORD10///SNORA48///SNORA67///EIF4A1	uncharacterized LOC101928634///SENP3-EIF4A1 readthrough (NMD candidate)///small nucleolar RNA, C/D box 10///small nucleolar RNA, H/ACA box 48///small nucleolar RNA, H/ACA box 67///eukaryotic translation initiation factor 4A1
208836_at	0.00055726	1.25e-05	-1.12e+01	3.85704	-8.97e-01	ATP1B3	ATPase Na+/K+ transporting subunit beta 3
1555855_at	0.00055747	1.25e-05	-1.12e+01	3.855454	-1.02	AKR1C1	aldo-keto reductase family 1 member C1
215189_at	0.00055747	1.25e-05	-1.12e+01	3.85487	-1.74	LOC100509764///KRT86	uncharacterized LOC100509764///keratin 86
213296_at	0.00055863	1.25e-05	1.12e+01	3.851743	7.89e-01	RER1	retention in endoplasmic reticulum sorting receptor 1
236831_at	0.00055868	1.25e-05	-1.12e+01	3.850755	-8.58e-01	CCDC50	coiled-coil domain containing 50
219944_at	0.0005601	1.26e-05	-1.12e+01	3.847148	-1.43	CLIP4	CAP-Gly domain containing linker protein family member 4
243417_at	0.00056048	1.26e-05	1.12e+01	3.845537	7.62e-01	ZADH2	zinc binding alcohol dehydrogenase domain containing 2
206002_at	0.00056333	1.27e-05	-1.11e+01	3.839187	-8.91e-01	ADGRG2	adhesion G protein-coupled receptor G2
220081_x_at	0.00056492	1.27e-05	1.11e+01	3.835274	8.20e-01	HSD17B7	hydroxysteroid 17-beta dehydrogenase 7
201841_s_at	0.00056536	1.27e-05	-1.11e+01	3.832963	-8.22e-01	HSPB1	heat shock protein family B (small) member 1
231690_at	0.00056536	1.27e-05	-1.11e+01	3.832673	-1.01
230499_at	0.00056544	1.28e-05	-1.11e+01	3.831655	-1.10	BIRC3	baculoviral IAP repeat containing 3
221142_s_at	0.00056731	1.28e-05	1.11e+01	3.827218	9.36e-01	PECR	peroxisomal trans-2-enoyl-CoA reductase
238605_at	0.00056846	1.28e-05	1.11e+01	3.824158	8.29e-01	NOL4	nucleolar protein 4
45749_at	0.00056847	1.29e-05	-1.11e+01	3.823266	-8.44e-01	FAM65A	family with sequence similarity 65 member A
239520_at	0.00056898	1.29e-05	1.11e+01	3.820615	1.07
239652_at	0.00056898	1.29e-05	1.11e+01	3.820018	8.29e-01
214581_x_at	0.00056898	1.29e-05	-1.11e+01	3.819676	-1.01	TNFRSF21	TNF receptor superfamily member 21
241371_at	0.00057013	1.29e-05	-1.11e+01	3.816634	-7.29e-01	TNFRSF10A	TNF receptor superfamily member 10a
201790_s_at	0.00057014	1.29e-05	1.11e+01	3.815734	1.07	DHCR7	7-dehydrocholesterol reductase
204997_at	0.00057187	1.30e-05	1.11e+01	3.811594	1.08	GPD1	glycerol-3-phosphate dehydrogenase 1
214461_at	0.000572	1.30e-05	-1.11e+01	3.810483	-6.91e-01	LBP	lipopolysaccharide binding protein
240231_at	0.00057292	1.30e-05	-1.11e+01	3.807879	-7.70e-01
205354_at	0.00057587	1.31e-05	1.11e+01	3.80147	1.11	GAMT	guanidinoacetate N-methyltransferase
213554_s_at	0.00057683	1.32e-05	-1.11e+01	3.796976	-9.69e-01	CDV3	CDV3 homolog
237133_at	0.00057683	1.32e-05	-1.11e+01	3.796701	-8.47e-01
225817_at	0.00057683	1.32e-05	1.11e+01	3.795311	7.65e-01	LOC101930349///LOC101930344///CGNL1	uncharacterized LOC101930349///uncharacterized LOC101930344///cingulin like 1
204254_s_at	0.00057683	1.32e-05	-1.11e+01	3.793689	-1.34	VDR	vitamin D (1,25- dihydroxyvitamin D3) receptor
217319_x_at	0.00057683	1.32e-05	1.11e+01	3.793188	1.97	CYP4A22///CYP4A11	cytochrome P450 family 4 subfamily A member 22///cytochrome P450 family 4 subfamily A member 11
209765_at	0.00057683	1.32e-05	-1.11e+01	3.793115	-1.00	ADAM19	ADAM metallopeptidase domain 19
1556123_a_at	0.00057683	1.32e-05	1.11e+01	3.793084	9.21e-01	RAB11B-AS1	RAB11B antisense RNA 1
204470_at	0.00057683	1.32e-05	-1.11e+01	3.792768	-1.84	CXCL1	C-X-C motif chemokine ligand 1
226594_at	0.00057824	1.33e-05	1.11e+01	3.789272	7.97e-01	ENTPD5	ectonucleoside triphosphate diphosphohydrolase 5
208327_at	0.00057861	1.33e-05	1.11e+01	3.78772	1.19	CYP2A13	cytochrome P450 family 2 subfamily A member 13
219244_s_at	0.00057888	1.33e-05	1.11e+01	3.786351	7.31e-01	MRPL46	mitochondrial ribosomal protein L46
216804_s_at	0.00058009	1.33e-05	-1.11e+01	3.782615	-1.25	PDLIM5	PDZ and LIM domain 5
1569582_at	0.00058009	1.33e-05	1.11e+01	3.782377	1.49	AADACP1	arylacetamide deacetylase pseudogene 1
222068_s_at	0.00058091	1.34e-05	-1.11e+01	3.779486	-1.11	DNAAF1	dynein axonemal assembly factor 1
208637_x_at	0.00058091	1.34e-05	-1.11e+01	3.779137	-1.00	ACTN1	actinin alpha 1
228856_at	0.00058092	1.34e-05	1.11e+01	3.778037	7.28e-01	ZNF747	zinc finger protein 747
228359_at	0.00058092	1.34e-05	-1.11e+01	3.776856	-1.22	UBASH3B	ubiquitin associated and SH3 domain containing B
230642_at	0.00058092	1.34e-05	1.11e+01	3.776567	8.76e-01
230430_at	0.00058115	1.34e-05	-1.10e+01	3.774787	-7.42e-01	ENTPD2	ectonucleoside triphosphate diphosphohydrolase 2
222940_at	0.00058115	1.35e-05	1.10e+01	3.77376	1.42	SULT1E1	sulfotransferase family 1E member 1
232251_at	0.00058115	1.35e-05	1.10e+01	3.773572	1.07	NUDT16P1	nudix hydrolase 16 pseudogene 1
209159_s_at	0.00058123	1.35e-05	-1.10e+01	3.772564	-1.61	NDRG4	NDRG family member 4
212877_at	0.00058249	1.35e-05	-1.10e+01	3.769371	-6.68e-01	KLC1	kinesin light chain 1
227415_at	0.00058269	1.35e-05	-1.10e+01	3.768153	-1.00	DGKH	diacylglycerol kinase eta
219630_at	0.0005843	1.36e-05	-1.10e+01	3.764326	-1.06	PDZK1IP1	PDZK1 interacting protein 1
210059_s_at	0.00058729	1.37e-05	-1.10e+01	3.757685	-7.71e-01	MAPK13	mitogen-activated protein kinase 13
219475_at	0.00058729	1.37e-05	1.10e+01	3.756792	8.51e-01	OSGIN1	oxidative stress induced growth inhibitor 1
1558116_x_at	0.00058729	1.37e-05	-1.10e+01	3.756268	-1.11	RECK	reversion inducing cysteine rich protein with kazal motifs
45633_at	0.0005878	1.37e-05	-1.10e+01	3.754484	-7.94e-01	GINS3	GINS complex subunit 3
213346_at	0.00058986	1.38e-05	1.10e+01	3.749861	7.05e-01	TEX30	testis expressed 30
201316_at	0.00059143	1.38e-05	1.10e+01	3.746147	6.95e-01	PSMA2	proteasome subunit alpha 2
230300_at	0.00059205	1.38e-05	1.10e+01	3.744162	8.40e-01	PSMA5	proteasome subunit alpha 5
204773_at	0.00059241	1.38e-05	1.10e+01	3.742657	9.71e-01	IL11RA	interleukin 11 receptor subunit alpha
203434_s_at	0.0005929	1.39e-05	1.10e+01	3.74033	7.44e-01	MME	membrane metallo-endopeptidase
210377_at	0.0005929	1.39e-05	1.10e+01	3.739427	2.29	ACSM3	acyl-CoA synthetase medium-chain family member 3
216080_s_at	0.0005929	1.39e-05	-1.10e+01	3.73924	-8.90e-01	FADS3	fatty acid desaturase 3
225262_at	0.00059361	1.39e-05	-1.10e+01	3.737096	-8.83e-01	FOSL2	FOS like 2, AP-1 transcription factor subunit
204491_at	0.00059409	1.39e-05	1.10e+01	3.735388	9.11e-01	PDE4D	phosphodiesterase 4D
205888_s_at	0.00059677	1.40e-05	1.10e+01	3.729673	1.09	JAKMIP2	janus kinase and microtubule interacting protein 2
243160_at	0.00060005	1.41e-05	1.10e+01	3.722466	7.47e-01
231665_at	0.00060005	1.41e-05	1.10e+01	3.72141	1.87	ARG1	arginase 1
221902_at	0.00060005	1.41e-05	1.10e+01	3.721238	1.15	GPR153	G protein-coupled receptor 153
205433_at	0.00060093	1.42e-05	1.10e+01	3.718821	8.64e-01	BCHE	butyrylcholinesterase
223991_s_at	0.00060419	1.42e-05	-1.09e+01	3.712138	-7.15e-01	GALNT2	polypeptide N-acetylgalactosaminyltransferase 2
235479_at	0.00060453	1.43e-05	-1.09e+01	3.710696	-8.75e-01	CPEB2	cytoplasmic polyadenylation element binding protein 2
219803_at	0.00060512	1.43e-05	1.09e+01	3.708792	7.36e-01	ANGPTL3	angiopoietin like 3
203473_at	0.00060601	1.44e-05	1.09e+01	3.704086	9.15e-01	SLCO2B1	solute carrier organic anion transporter family member 2B1
226992_at	0.00060601	1.44e-05	-1.09e+01	3.704046	-1.48	NOSTRIN	nitric oxide synthase trafficking
206101_at	0.00060601	1.44e-05	1.09e+01	3.703897	1.07	ECM2	extracellular matrix protein 2
225185_at	0.00060601	1.44e-05	-1.09e+01	3.703864	-9.59e-01	MRAS	muscle RAS oncogene homolog
214435_x_at	0.00060711	1.44e-05	-1.09e+01	3.700196	-9.42e-01	RALA	RALA Ras like proto-oncogene A
205904_at	0.00060711	1.44e-05	-1.09e+01	3.699496	-7.98e-01	MICA	MHC class I polypeptide-related sequence A
201562_s_at	0.00060711	1.44e-05	1.09e+01	3.699413	1.05	SORD	sorbitol dehydrogenase
201508_at	0.00060755	1.44e-05	1.09e+01	3.697318	7.55e-01	IGFBP4	insulin like growth factor binding protein 4
200931_s_at	0.00060755	1.44e-05	-1.09e+01	3.69686	-6.89e-01	VCL	vinculin
201389_at	0.00060755	1.45e-05	-1.09e+01	3.696123	-8.93e-01	ITGA5	integrin subunit alpha 5
1560884_at	0.00060959	1.45e-05	1.09e+01	3.691683	1.72	SLC17A1	solute carrier family 17 member 1
219301_s_at	0.00061348	1.46e-05	1.09e+01	3.683966	1.48	CNTNAP2	contactin associated protein-like 2
216033_s_at	0.00061454	1.47e-05	1.09e+01	3.681274	7.78e-01	FYN	FYN proto-oncogene, Src family tyrosine kinase
204759_at	0.000615	1.47e-05	1.09e+01	3.678311	9.26e-01	RCBTB2	RCC1 and BTB domain containing protein 2
243955_at	0.000615	1.47e-05	1.09e+01	3.677965	8.06e-01
226282_at	0.000615	1.47e-05	-1.09e+01	3.677463	-9.28e-01	PTPN14	protein tyrosine phosphatase, non-receptor type 14
201413_at	0.000615	1.47e-05	1.09e+01	3.677157	6.48e-01	HSD17B4	hydroxysteroid 17-beta dehydrogenase 4
34689_at	0.00061644	1.48e-05	1.09e+01	3.673805	7.60e-01	ATRIP///TREX1	ATR interacting protein///three prime repair exonuclease 1
226147_s_at	0.00061761	1.48e-05	1.09e+01	3.670929	8.53e-01	PIGR	polymeric immunoglobulin receptor
205564_at	0.00062066	1.49e-05	1.09e+01	3.664778	1.13	PAGE4	PAGE family member 4
204014_at	0.00062145	1.49e-05	-1.09e+01	3.661833	-9.03e-01	DUSP4	dual specificity phosphatase 4
218717_s_at	0.00062145	1.49e-05	-1.09e+01	3.661748	-1.47	P3H2	prolyl 3-hydroxylase 2
204719_at	0.00062244	1.50e-05	1.09e+01	3.659159	6.79e-01	ABCA8	ATP binding cassette subfamily A member 8
204154_at	0.00062244	1.50e-05	1.09e+01	3.658049	8.46e-01	CDO1	cysteine dioxygenase type 1
1555865_at	0.00062244	1.50e-05	1.09e+01	3.657387	1.10	TOLLIP-AS1	TOLLIP antisense RNA 1 (head to head)
234312_s_at	0.00062244	1.50e-05	1.09e+01	3.65674	6.94e-01	ACSS2	acyl-CoA synthetase short-chain family member 2
210657_s_at	0.00062265	1.50e-05	1.09e+01	3.655215	1.23	SEPT4	septin 4
1555978_s_at	0.00062265	1.50e-05	-1.09e+01	3.65474	-1.51	MYL12A	myosin light chain 12A
225328_at	0.00062327	1.50e-05	1.09e+01	3.652837	9.89e-01	FBXO32	F-box protein 32
237870_at	0.00062535	1.51e-05	1.09e+01	3.648423	1.11	NQO2	NAD(P)H quinone dehydrogenase 2
1559190_s_at	0.0006267	1.52e-05	-1.08e+01	3.645281	-8.75e-01	RDH13	retinol dehydrogenase 13
204110_at	0.0006272	1.52e-05	1.08e+01	3.643586	8.45e-01	HNMT	histamine N-methyltransferase
225346_at	0.00062789	1.52e-05	1.08e+01	3.641589	7.62e-01	MTERF2	mitochondrial transcription termination factor 2
206955_at	0.00062819	1.52e-05	1.08e+01	3.640088	8.43e-01	LOC101930168///LOC100509620///AQP7	putative aquaporin-7-like protein 3///putative aquaporin-7-like protein 3///aquaporin 7
210987_x_at	0.00062819	1.52e-05	-1.08e+01	3.639435	-6.83e-01	TPM1	tropomyosin 1 (alpha)
218951_s_at	0.00062862	1.53e-05	1.08e+01	3.637883	7.23e-01	PLCXD1	phosphatidylinositol specific phospholipase C X domain containing 1
228132_at	0.00062917	1.53e-05	-1.08e+01	3.636122	-1.11	ABLIM2	actin binding LIM protein family member 2
223103_at	0.00062954	1.53e-05	1.08e+01	3.634665	6.54e-01	STARD10	StAR related lipid transfer domain containing 10
219185_at	0.00063118	1.54e-05	1.08e+01	3.631023	8.24e-01	SIRT5	sirtuin 5
210063_at	0.00063118	1.54e-05	1.08e+01	3.630238	1.12	SARDH	sarcosine dehydrogenase
237716_at	0.00063336	1.54e-05	1.08e+01	3.624988	1.05
244562_s_at	0.00063336	1.54e-05	1.08e+01	3.624879	1.23
205404_at	0.00063397	1.55e-05	1.08e+01	3.62265	1.04	HSD11B1	hydroxysteroid 11-beta dehydrogenase 1
31799_at	0.00063397	1.55e-05	1.08e+01	3.621669	1.04
244288_s_at	0.00063397	1.55e-05	-1.08e+01	3.62141	-1.17	SIX3	SIX homeobox 3
221588_x_at	0.00063478	1.55e-05	1.08e+01	3.619213	1.31	ALDH6A1	aldehyde dehydrogenase 6 family member A1
236927_at	0.00063725	1.56e-05	-1.08e+01	3.614076	-1.83	SVEP1	sushi, von Willebrand factor type A, EGF and pentraxin domain containing 1
229449_at	0.00063725	1.56e-05	1.08e+01	3.613405	8.86e-01
229659_s_at	0.00063782	1.56e-05	1.08e+01	3.610822	8.40e-01
203797_at	0.00063782	1.56e-05	1.08e+01	3.610605	1.39	VSNL1	visinin like 1
241193_at	0.00063782	1.57e-05	-1.08e+01	3.610012	-1.29	ETS2	ETS proto-oncogene 2, transcription factor
228381_at	0.00063833	1.57e-05	1.08e+01	3.60776	6.96e-01	ATF7IP2	activating transcription factor 7 interacting protein 2
235155_at	0.00063833	1.57e-05	1.08e+01	3.607533	1.12	BDH2	3-hydroxybutyrate dehydrogenase, type 2
214116_at	0.00063834	1.57e-05	1.08e+01	3.606718	6.58e-01	BTD	biotinidase
205478_at	0.00063895	1.57e-05	1.08e+01	3.60433	9.60e-01	PPP1R1A	protein phosphatase 1 regulatory inhibitor subunit 1A
227708_at	0.00063895	1.57e-05	1.08e+01	3.603961	8.38e-01	EEF1A1	eukaryotic translation elongation factor 1 alpha 1
226570_at	0.00063895	1.58e-05	-1.08e+01	3.603262	-8.83e-01	ATP1B3	ATPase Na+/K+ transporting subunit beta 3
218789_s_at	0.00064052	1.58e-05	1.08e+01	3.599821	1.07	C11orf71	chromosome 11 open reading frame 71
225231_at	0.0006407	1.58e-05	-1.08e+01	3.598659	-7.93e-01	CBL	Cbl proto-oncogene
225510_at	0.0006407	1.58e-05	1.08e+01	3.597698	1.10	OAF	out at first homolog
200790_at	0.0006407	1.58e-05	-1.08e+01	3.597113	-7.75e-01	ODC1	ornithine decarboxylase 1
212658_at	0.00064096	1.59e-05	-1.08e+01	3.595865	-1.05	LHFPL2	lipoma HMGIC fusion partner-like 2
215559_at	0.0006411	1.59e-05	1.08e+01	3.594839	8.37e-01	LOC101930322///ABCC6	multidrug resistance-associated protein 6-like///ATP binding cassette subfamily C member 6
221305_s_at	0.00064251	1.59e-05	1.08e+01	3.591663	7.37e-01	UGT1A3///UGT1A1///UGT1A9///UGT1A5///UGT1A8	UDP glucuronosyltransferase family 1 member A3///UDP glucuronosyltransferase family 1 member A1///UDP glucuronosyltransferase family 1 member A9///UDP glucuronosyltransferase family 1 member A5///UDP glucuronosyltransferase family 1 member A8
214600_at	0.00064313	1.60e-05	-1.08e+01	3.58982	-9.35e-01	TEAD1	TEA domain transcription factor 1
213069_at	0.00064324	1.60e-05	-1.08e+01	3.58884	-8.44e-01	HEG1	heart development protein with EGF like domains 1
229829_at	0.0006436	1.60e-05	1.08e+01	3.587182	7.66e-01	LINC00526	long intergenic non-protein coding RNA 526
228772_at	0.0006436	1.60e-05	1.08e+01	3.586227	1.08	HNMT	histamine N-methyltransferase
224791_at	0.0006436	1.60e-05	-1.08e+01	3.585844	-8.74e-01	ASAP1	ArfGAP with SH3 domain, ankyrin repeat and PH domain 1
236262_at	0.00064441	1.60e-05	1.08e+01	3.583684	1.75	MMRN2	multimerin 2
206247_at	0.00064545	1.61e-05	-1.07e+01	3.581059	-1.09	MICB	MHC class I polypeptide-related sequence B
224323_s_at	0.00064545	1.61e-05	1.07e+01	3.580342	9.57e-01	MRO	maestro
202083_s_at	0.0006494	1.62e-05	-1.07e+01	3.57294	-1.38	SEC14L1	SEC14 like lipid binding 1
56197_at	0.0006494	1.62e-05	-1.07e+01	3.572151	-8.20e-01	TMEM256-PLSCR3///PLSCR3	TMEM256-PLSCR3 readthrough (NMD candidate)///phospholipid scramblase 3
1552566_at	0.00065356	1.63e-05	1.07e+01	3.563466	1.06	BTBD16	BTB domain containing 16
226978_at	0.00065356	1.64e-05	1.07e+01	3.56301	6.84e-01	PPARA	peroxisome proliferator activated receptor alpha
207407_x_at	0.00065356	1.64e-05	1.07e+01	3.562146	1.48	CYP4A11	cytochrome P450 family 4 subfamily A member 11
235945_at	0.00065356	1.64e-05	1.07e+01	3.562086	7.05e-01
240904_at	0.00065384	1.64e-05	1.07e+01	3.560822	2.51
218066_at	0.00065622	1.65e-05	-1.07e+01	3.556106	-8.23e-01	SLC12A7	solute carrier family 12 member 7
216074_x_at	0.00065714	1.65e-05	-1.07e+01	3.553031	-1.21	WWC1	WW and C2 domain containing 1
201919_at	0.00065714	1.65e-05	-1.07e+01	3.553014	-1.17	SLC25A36	solute carrier family 25 member 36
221756_at	0.00065796	1.65e-05	1.07e+01	3.550768	1.11	PIK3IP1	phosphoinositide-3-kinase interacting protein 1
1570552_at	0.00065796	1.66e-05	1.07e+01	3.549626	6.60e-01
226403_at	0.00065796	1.66e-05	-1.07e+01	3.549289	-1.08	TMC4	transmembrane channel like 4
200966_x_at	0.00065931	1.66e-05	-1.07e+01	3.546114	-8.06e-01	ALDOA	aldolase, fructose-bisphosphate A
227036_at	0.00065931	1.66e-05	-1.07e+01	3.545504	-6.86e-01	RASAL2	RAS protein activator like 2
230780_at	0.00066132	1.67e-05	1.07e+01	3.541419	1.06	LINC00886	long intergenic non-protein coding RNA 886
221864_at	0.00066404	1.68e-05	1.07e+01	3.534906	6.84e-01	ORAI3	ORAI calcium release-activated calcium modulator 3
219210_s_at	0.00066404	1.68e-05	-1.07e+01	3.534529	-1.25	RAB8B	RAB8B, member RAS oncogene family
1554079_at	0.00066404	1.68e-05	-1.07e+01	3.533187	-9.92e-01	GALNT18	polypeptide N-acetylgalactosaminyltransferase 18
224833_at	0.00066404	1.68e-05	-1.07e+01	3.533114	-7.20e-01	ETS1	ETS proto-oncogene 1, transcription factor
209502_s_at	0.00066404	1.68e-05	1.07e+01	3.533061	1.09	BAIAP2	BAI1 associated protein 2
210124_x_at	0.0006648	1.68e-05	-1.07e+01	3.531037	-8.34e-01	SEMA4F	ssemaphorin 4F
225420_at	0.00066646	1.69e-05	1.07e+01	3.526512	1.63	GPAM	glycerol-3-phosphate acyltransferase, mitochondrial
238569_at	0.00066646	1.69e-05	-1.07e+01	3.525383	-1.61	GABBR1	gamma-aminobutyric acid type B receptor subunit 1
233192_s_at	0.00066646	1.69e-05	-1.07e+01	3.525104	-1.17	RUFY2	RUN and FYVE domain containing 2
224606_at	0.00066646	1.69e-05	-1.07e+01	3.524942	-8.42e-01	KLF6	Kruppel like factor 6
213407_at	0.00066646	1.69e-05	-1.07e+01	3.524446	-6.51e-01	PHLPP2	PH domain and leucine rich repeat protein phosphatase 2
213388_at	0.00066711	1.70e-05	1.07e+01	3.522611	8.55e-01	LOC101930416///LOC101929792///LOC100996724///PDE4DIP	myomegalin-like///uncharacterized LOC101929792///phosphodiesterase 4D interacting protein-like///phosphodiesterase 4D interacting protein
207266_x_at	0.00066754	1.70e-05	-1.07e+01	3.521128	-8.15e-01	RBMS1	RNA binding motif single stranded interacting protein 1
1553672_at	0.00066808	1.70e-05	-1.07e+01	3.519476	-7.63e-01	ENAH	enabled homolog (Drosophila)
242492_at	0.00066812	1.70e-05	1.07e+01	3.518617	1.10	CLNS1A	chloride nucleotide-sensitive channel 1A
227862_at	0.00066812	1.70e-05	-1.07e+01	3.517855	-6.77e-01	TRNP1	TMF1-regulated nuclear protein 1
217564_s_at	0.00066814	1.71e-05	1.06e+01	3.516767	8.80e-01	CPS1	carbamoyl-phosphate synthase 1
235470_at	0.00066814	1.71e-05	1.06e+01	3.516265	8.23e-01	LSM8	LSM8 homolog, U6 small nuclear RNA associated
229535_at	0.00066918	1.71e-05	1.06e+01	3.513816	6.85e-01	PTPMT1	protein tyrosine phosphatase, mitochondrial 1
40665_at	0.00067003	1.71e-05	1.06e+01	3.511672	7.05e-01	FMO3	flavin containing monooxygenase 3
203381_s_at	0.00067112	1.72e-05	1.06e+01	3.509138	1.62	APOE	apolipoprotein E
236027_at	0.00067249	1.72e-05	-1.06e+01	3.506156	-9.03e-01	SFR1	SWI5 dependent homologous recombination repair protein 1
203524_s_at	0.00067292	1.73e-05	1.06e+01	3.504683	7.83e-01	MPST	mercaptopyruvate sulfurtransferase
244767_at	0.00067358	1.73e-05	1.06e+01	3.502849	8.29e-01	FRA10AC1	fragile site, folic acid type, rare, fra(10)(q23.3) or fra(10)(q24.2) candidate 1
219601_s_at	0.00067509	1.73e-05	-1.06e+01	3.499648	-1.41	C10orf12	chromosome 10 open reading frame 12
202598_at	0.00067669	1.74e-05	-1.06e+01	3.496311	-9.69e-01	S100A13	S100 calcium binding protein A13
211160_x_at	0.0006778	1.74e-05	-1.06e+01	3.493766	-8.18e-01	ACTN1	actinin alpha 1
209853_s_at	0.00067878	1.75e-05	-1.06e+01	3.491442	-9.36e-01	PSME3	proteasome activator subunit 3
1553589_a_at	0.00068144	1.75e-05	-1.06e+01	3.486435	-1.00	PDZK1IP1	PDZK1 interacting protein 1
206204_at	0.00068406	1.76e-05	1.06e+01	3.481503	7.51e-01	GRB14	growth factor receptor bound protein 14
204716_at	0.00068534	1.77e-05	-1.06e+01	3.478159	-6.85e-01	CCDC6	coiled-coil domain containing 6
1561093_at	0.00068534	1.77e-05	1.06e+01	3.477947	1.22	SLC22A25	solute carrier family 22 member 25
203242_s_at	0.00068594	1.77e-05	-1.06e+01	3.476223	-1.41	PDLIM5	PDZ and LIM domain 5
232428_at	0.00068624	1.77e-05	1.06e+01	3.474987	8.50e-01	MOGAT2	monoacylglycerol O-acyltransferase 2
227088_at	0.0006908	1.79e-05	-1.06e+01	3.467034	-1.10	PDE5A	phosphodiesterase 5A
234974_at	0.00069154	1.79e-05	1.06e+01	3.464779	7.37e-01	GALM	galactose mutarotase
222071_s_at	0.00069154	1.79e-05	1.06e+01	3.464349	8.70e-01	SLCO4C1	solute carrier organic anion transporter family member 4C1
205074_at	0.00069186	1.79e-05	-1.06e+01	3.463087	-6.20e-01	SLC22A5	solute carrier family 22 member 5
227783_at	0.00069503	1.80e-05	1.06e+01	3.456785	9.22e-01	CCDC57	coiled-coil domain containing 57
230004_at	0.00069503	1.80e-05	1.06e+01	3.456101	1.03	USP24	ubiquitin specific peptidase 24
202780_at	0.00069503	1.81e-05	-1.06e+01	3.455536	-7.87e-01	OXCT1	3-oxoacid CoA-transferase 1
211492_s_at	0.00069503	1.81e-05	1.06e+01	3.454955	1.58	ADRA1A	adrenoceptor alpha 1A
224204_x_at	0.00069503	1.81e-05	-1.06e+01	3.454308	-6.97e-01	ARNTL2	aryl hydrocarbon receptor nuclear translocator like 2
236561_at	0.00069595	1.81e-05	-1.06e+01	3.45212	-1.26	TGFBR1	transforming growth factor beta receptor 1
205421_at	0.000696	1.81e-05	1.05e+01	3.451271	9.64e-01	SLC22A3	solute carrier family 22 member 3
206606_at	0.00069929	1.82e-05	1.05e+01	3.445289	7.31e-01	LIPC	lipase C, hepatic type
203074_at	0.00069929	1.82e-05	-1.05e+01	3.444032	-1.12	ANXA8L1///ANXA8	annexin A8-like 1///annexin A8
1552670_a_at	0.00069929	1.83e-05	1.05e+01	3.44327	8.37e-01	PPP1R3B	protein phosphatase 1 regulatory subunit 3B
1557078_at	0.00069929	1.83e-05	-1.05e+01	3.443131	-1.02	SLFN5	schlafen family member 5
206698_at	0.00069977	1.83e-05	1.05e+01	3.441619	7.50e-01	XK	X-linked Kx blood group
210573_s_at	0.00070008	1.83e-05	-1.05e+01	3.440386	-6.49e-01	POLR3C	RNA polymerase III subunit C
214483_s_at	0.00070043	1.83e-05	-1.05e+01	3.438935	-7.12e-01	ARFIP1	ADP ribosylation factor interacting protein 1
208650_s_at	0.00070043	1.83e-05	-1.05e+01	3.438327	-9.67e-01	CD24	CD24 molecule
223079_s_at	0.00070107	1.84e-05	-1.05e+01	3.436589	-1.27	GLS	glutaminase
242710_at	0.00070197	1.84e-05	-1.05e+01	3.43443	-9.67e-01
219681_s_at	0.00070216	1.84e-05	-1.05e+01	3.43339	-6.59e-01	RAB11FIP1	RAB11 family interacting protein 1
203119_at	0.00070367	1.85e-05	-1.05e+01	3.430305	-6.66e-01	CCDC86	coiled-coil domain containing 86
206292_s_at	0.00070818	1.86e-05	1.05e+01	3.421823	6.21e-01	SULT2A1	sulfotransferase family 2A member 1
222662_at	0.00070818	1.86e-05	1.05e+01	3.421778	7.02e-01	PPP1R3B	protein phosphatase 1 regulatory subunit 3B
227794_at	0.00070818	1.86e-05	1.05e+01	3.421123	7.33e-01	LOC100287413///GLYATL1	uncharacterized LOC100287413///glycine-N-acyltransferase like 1
221962_s_at	0.0007092	1.87e-05	-1.05e+01	3.418798	-9.43e-01	UBE2H	ubiquitin conjugating enzyme E2 H
203441_s_at	0.00071059	1.87e-05	-1.05e+01	3.415567	-7.96e-01	CDH2	cadherin 2
229602_at	0.00071059	1.87e-05	1.05e+01	3.415171	8.65e-01
1555993_at	0.000711	1.88e-05	1.05e+01	3.413803	9.72e-01	CACNA1D	calcium voltage-gated channel subunit alpha1 D
1553915_at	0.00071151	1.88e-05	1.05e+01	3.412278	1.36	C10orf126	chromosome 10 open reading frame 126
235054_at	0.00071326	1.89e-05	1.05e+01	3.408853	9.31e-01	NUDT16	nudix hydrolase 16
203474_at	0.00071534	1.89e-05	1.05e+01	3.404955	8.36e-01	IQGAP2	IQ motif containing GTPase activating protein 2
228391_at	0.00071829	1.90e-05	1.05e+01	3.399744	6.92e-01	CYP4V2	cytochrome P450 family 4 subfamily V member 2
36711_at	0.00071882	1.90e-05	-1.05e+01	3.398091	-1.38	MAFF	MAF bZIP transcription factor F
213380_x_at	0.00071882	1.91e-05	1.05e+01	3.39744	8.01e-01	LOC102724562///MST1L///MST1P2///MST1	macrophage stimulating 1 pseudogene///macrophage stimulating 1 like///macrophage stimulating 1 pseudogene 2///macrophage stimulating 1
204455_at	0.00071899	1.91e-05	-1.05e+01	3.396438	-1.32	DST	dystonin
206469_x_at	0.00071899	1.91e-05	1.05e+01	3.39569	8.79e-01	AKR7A3	aldo-keto reductase family 7 member A3
239806_at	0.0007198	1.91e-05	1.05e+01	3.393722	8.56e-01
239999_at	0.0007273	1.93e-05	1.04e+01	3.381727	6.62e-01	MIR99AHG	mir-99a-let-7c cluster host gene
213475_s_at	0.00072742	1.94e-05	1.04e+01	3.380145	1.05	ITGAL	integrin subunit alpha L
221222_s_at	0.00072742	1.94e-05	-1.04e+01	3.380059	-8.30e-01	C1orf56	chromosome 1 open reading frame 56
226064_s_at	0.00072806	1.94e-05	1.04e+01	3.378364	8.16e-01	DGAT2	diacylglycerol O-acyltransferase 2
235443_at	0.00073222	1.95e-05	1.04e+01	3.371122	8.79e-01	CKMT2-AS1	CKMT2 antisense RNA 1
202693_s_at	0.00073222	1.95e-05	-1.04e+01	3.370689	-9.56e-01	STK17A	serine/threonine kinase 17a
226771_at	0.00073308	1.96e-05	-1.04e+01	3.36783	-1.25	ATP8B2	ATPase phospholipid transporting 8B2
39763_at	0.00073308	1.96e-05	1.04e+01	3.367047	6.96e-01	HPX	hemopexin
215649_s_at	0.00073308	1.96e-05	1.04e+01	3.36656	1.07	MVK	mevalonate kinase
229584_at	0.00073308	1.96e-05	1.04e+01	3.36645	8.07e-01	LRRK2	leucine rich repeat kinase 2
238967_at	0.00073379	1.96e-05	-1.04e+01	3.364659	-1.07
222395_s_at	0.00073486	1.97e-05	-1.04e+01	3.362338	-7.29e-01	UBE2Z	ubiquitin conjugating enzyme E2 Z
242536_at	0.00073496	1.97e-05	1.04e+01	3.361445	1.56
231292_at	0.0007373	1.98e-05	-1.04e+01	3.357196	-1.93	EID3	EP300 interacting inhibitor of differentiation 3
242626_at	0.0007373	1.98e-05	-1.04e+01	3.356514	-8.29e-01	SAMD5	sterile alpha motif domain containing 5
211756_at	0.00073804	1.98e-05	-1.04e+01	3.354686	-1.35	PTHLH	parathyroid hormone like hormone
206284_x_at	0.00073956	1.99e-05	-1.04e+01	3.35169	-8.24e-01	CLTB	clathrin light chain B
218322_s_at	0.00073956	1.99e-05	1.04e+01	3.350976	8.00e-01	ACSL5	acyl-CoA synthetase long-chain family member 5
38037_at	0.0007411	1.99e-05	-1.04e+01	3.347985	-1.72	HBEGF	heparin binding EGF like growth factor
203400_s_at	0.00074132	2.00e-05	1.04e+01	3.34635	6.13e-01	TF	transferrin
229983_at	0.00074132	2.00e-05	1.04e+01	3.345928	6.67e-01	TIGD2	tigger transposable element derived 2
204755_x_at	0.00074132	2.00e-05	1.04e+01	3.345449	6.35e-01	HLF	HLF, PAR bZIP transcription factor
224049_at	0.00074223	2.00e-05	-1.04e+01	3.34257	-1.14	KCNK17	potassium two pore domain channel subfamily K member 17
226350_at	0.00074223	2.00e-05	-1.04e+01	3.342232	-1.05	CHML	CHM like, Rab escort protein 2
228128_x_at	0.00074223	2.01e-05	-1.04e+01	3.341306	-2.33	PAPPA	pappalysin 1
212310_at	0.00074223	2.01e-05	1.04e+01	3.341177	6.92e-01	MIA3	MIA family member 3, ER export factor
202331_at	0.00074362	2.01e-05	1.04e+01	3.33842	8.13e-01	BCKDHA	branched chain keto acid dehydrogenase E1, alpha polypeptide
223619_x_at	0.00074571	2.02e-05	1.04e+01	3.334635	7.08e-01	PECR	peroxisomal trans-2-enoyl-CoA reductase
202437_s_at	0.0007469	2.02e-05	1.04e+01	3.332183	1.23	CYP1B1	cytochrome P450 family 1 subfamily B member 1
232737_s_at	0.00074968	2.03e-05	1.04e+01	3.327408	1.88	ENPP3	ectonucleotide pyrophosphatase/phosphodiesterase 3
211003_x_at	0.00075032	2.04e-05	-1.04e+01	3.32557	-1.01	TGM2	transglutaminase 2
217591_at	0.00075032	2.04e-05	-1.04e+01	3.325026	-8.37e-01	SKIL	SKI-like proto-oncogene
223211_at	0.0007548	2.05e-05	1.03e+01	3.317331	6.34e-01	HACL1	2-hydroxyacyl-CoA lyase 1
215821_x_at	0.0007548	2.05e-05	-1.03e+01	3.317109	-8.49e-01	PSG11///PSG3	pregnancy specific beta-1-glycoprotein 11///pregnancy specific beta-1-glycoprotein 3
240060_at	0.00075543	2.05e-05	1.03e+01	3.315463	1.12
225602_at	0.00075559	2.06e-05	-1.03e+01	3.314502	-7.55e-01	GLIPR2	GLI pathogenesis related 2
227412_at	0.00075625	2.06e-05	1.03e+01	3.312832	7.71e-01	PPP1R3E	protein phosphatase 1 regulatory subunit 3E
225265_at	0.00075825	2.07e-05	-1.03e+01	3.309239	-1.16	RBMS1	RNA binding motif single stranded interacting protein 1
222767_s_at	0.0007592	2.07e-05	-1.03e+01	3.307144	-1.02	C12orf49	chromosome 12 open reading frame 49
209712_at	0.00076179	2.08e-05	1.03e+01	3.302724	6.50e-01	SLC35D1	solute carrier family 35 member D1
226393_at	0.00076267	2.08e-05	1.03e+01	3.300737	7.07e-01	CYP2U1	cytochrome P450 family 2 subfamily U member 1
235149_at	0.000764	2.09e-05	-1.03e+01	3.296548	-1.87	PGM2L1	phosphoglucomutase 2 like 1
205620_at	0.000764	2.09e-05	1.03e+01	3.295861	7.96e-01	F10	coagulation factor X
229327_s_at	0.000764	2.09e-05	1.03e+01	3.295476	9.93e-01	MAF	MAF bZIP transcription factor
210929_s_at	0.000764	2.09e-05	1.03e+01	3.29507	1.07	AHSG	alpha 2-HS glycoprotein
215223_s_at	0.000764	2.09e-05	-1.03e+01	3.294998	-6.57e-01	LOC100129518///SOD2	uncharacterized LOC100129518///superoxide dismutase 2, mitochondrial
201709_s_at	0.000764	2.10e-05	1.03e+01	3.293579	6.37e-01	NIPSNAP1	nipsnap homolog 1 (C. elegans)
238417_at	0.000764	2.10e-05	-1.03e+01	3.293155	-1.43	PGM2L1	phosphoglucomutase 2 like 1
201013_s_at	0.000764	2.10e-05	1.03e+01	3.289911	9.99e-01	PAICS	phosphoribosylaminoimidazole carboxylase; phosphoribosylaminoimidazolesuccinocarboxamide synthase
208747_s_at	0.000764	2.10e-05	1.03e+01	3.28975	7.38e-01	C1S	complement component 1, s subcomponent
203072_at	0.000764	2.10e-05	-1.03e+01	3.289573	-6.65e-01	MYO1E	myosin IE
231015_at	0.000764	2.10e-05	1.03e+01	3.28934	1.13	KLF15	Kruppel like factor 15
202014_at	0.000764	2.11e-05	-1.03e+01	3.288767	-7.78e-01	PPP1R15A	protein phosphatase 1 regulatory subunit 15A
202672_s_at	0.000764	2.11e-05	-1.03e+01	3.288585	-9.11e-01	ATF3	activating transcription factor 3
231823_s_at	0.000764	2.11e-05	-1.03e+01	3.288441	-6.81e-01	SH3PXD2B	SH3 and PX domains 2B
203580_s_at	0.000764	2.11e-05	-1.03e+01	3.288006	-6.76e-01	SLC7A6	solute carrier family 7 member 6
206311_s_at	0.00076401	2.11e-05	1.03e+01	3.287265	1.17	PLA2G1B	phospholipase A2 group IB
1563772_a_at	0.00076408	2.11e-05	-1.03e+01	3.286453	-1.17	LAMA3	laminin subunit alpha 3
235911_at	0.00076451	2.11e-05	-1.03e+01	3.285113	-2.13	MELTF	melanotransferrin
209286_at	0.00076498	2.12e-05	-1.03e+01	3.283739	-8.27e-01	CDC42EP3	CDC42 effector protein 3
239544_at	0.00076828	2.13e-05	1.03e+01	3.27775	8.86e-01
201457_x_at	0.00076828	2.13e-05	-1.03e+01	3.27747	-6.83e-01	BUB3	BUB3, mitotic checkpoint protein
236208_at	0.00076828	2.13e-05	1.03e+01	3.276904	7.07e-01	MOCS2	molybdenum cofactor synthesis 2
223467_at	0.00076834	2.13e-05	-1.03e+01	3.276101	-1.13	RASD1	ras related dexamethasone induced 1
228058_at	0.00077055	2.14e-05	-1.03e+01	3.272267	-1.61	ZG16B	zymogen granule protein 16B
221903_s_at	0.00077112	2.14e-05	-1.03e+01	3.270748	-8.45e-01	CYLD	CYLD lysine 63 deubiquitinase
229109_s_at	0.00077127	2.14e-05	-1.03e+01	3.269819	-6.24e-01	BLVRA	biliverdin reductase A
218642_s_at	0.00077137	2.14e-05	1.03e+01	3.268968	7.76e-01	CHCHD7	coiled-coil-helix-coiled-coil-helix domain containing 7
207262_at	0.00077465	2.16e-05	1.03e+01	3.263642	1.44	APOF	apolipoprotein F
225018_at	0.00077491	2.16e-05	-1.03e+01	3.262565	-1.10	SPIRE1	spire type actin nucleation factor 1
221758_at	0.00077523	2.16e-05	1.03e+01	3.260902	7.37e-01	ARMC6	armadillo repeat containing 6
214889_at	0.00077523	2.16e-05	1.03e+01	3.260699	7.67e-01	FAM149A	family with sequence similarity 149 member A
1558290_a_at	0.0007761	2.16e-05	-1.03e+01	3.258767	-9.22e-01	MIR1204///PVT1	microRNA 1204///Pvt1 oncogene (non-protein coding)
206226_at	0.00077829	2.17e-05	1.03e+01	3.254989	8.55e-01	HRG	histidine rich glycoprotein
221881_s_at	0.00078157	2.18e-05	-1.03e+01	3.249718	-6.86e-01	CLIC4	chloride intracellular channel 4
210835_s_at	0.00078424	2.19e-05	-1.02e+01	3.244013	-1.01	CTBP2	C-terminal binding protein 2
207097_s_at	0.00078424	2.20e-05	1.02e+01	3.243589	1.92	SLC17A2	solute carrier family 17 member 2
210757_x_at	0.00078424	2.20e-05	-1.02e+01	3.243495	-9.66e-01	LOC101926921///DAB2	uncharacterized LOC101926921///DAB2, clathrin adaptor protein
212809_at	0.00078424	2.20e-05	-1.02e+01	3.242284	-7.90e-01	NFATC2IP	nuclear factor of activated T-cells 2 interacting protein
213113_s_at	0.00078424	2.20e-05	1.02e+01	3.242178	8.40e-01	SLC43A3	solute carrier family 43 member 3
238075_at	0.00078424	2.20e-05	-1.02e+01	3.24175	-1.16	CHEK1	checkpoint kinase 1
224714_at	0.00078685	2.21e-05	-1.02e+01	3.237432	-7.00e-01	NIFK	nucleolar protein interacting with the FHA domain of MKI67
202388_at	0.00079035	2.22e-05	-1.02e+01	3.231904	-1.04	RGS2	regulator of G-protein signaling 2
1568126_at	0.00079037	2.22e-05	-1.02e+01	3.23117	-8.16e-01	ANXA2	annexin A2
219527_at	0.00080173	2.25e-05	1.02e+01	3.214961	7.17e-01	MARC2	mitochondrial amidoxime reducing component 2
200785_s_at	0.00080238	2.26e-05	1.02e+01	3.21253	7.37e-01	LRP1	LDL receptor related protein 1
202733_at	0.00080238	2.26e-05	-1.02e+01	3.212376	-6.47e-01	LOC101927705///P4HA2	uncharacterized LOC101927705///prolyl 4-hydroxylase subunit alpha 2
218223_s_at	0.00080238	2.26e-05	-1.02e+01	3.211968	-9.04e-01	PLEKHO1	pleckstrin homology domain containing O1
227560_at	0.00080465	2.27e-05	1.02e+01	3.208193	7.78e-01	SFXN2	sideroflexin 2
221996_s_at	0.00080505	2.27e-05	-1.02e+01	3.206944	-6.75e-01	CLTB	clathrin light chain B
224963_at	0.00080617	2.28e-05	-1.02e+01	3.204728	-8.04e-01	SLC26A2	solute carrier family 26 member 2
1559021_at	0.00080898	2.28e-05	-1.02e+01	3.200249	-2.03	C3orf52	chromosome 3 open reading frame 52
218995_s_at	0.00080907	2.29e-05	-1.02e+01	3.19942	-1.31	EDN1	endothelin 1
220106_at	0.00081202	2.30e-05	1.02e+01	3.19476	9.82e-01	NPC1L1	NPC1 like intracellular cholesterol transporter 1
203052_at	0.00081247	2.30e-05	1.02e+01	3.193461	6.75e-01	C2	complement component 2
223748_at	0.00081407	2.30e-05	-1.02e+01	3.190616	-9.62e-01	SLC4A11	solute carrier family 4 member 11
206449_s_at	0.00081541	2.31e-05	1.02e+01	3.188132	2.10	MASP1	mannan binding lectin serine peptidase 1
239744_at	0.00081651	2.31e-05	1.02e+01	3.185954	8.94e-01
219520_s_at	0.00081852	2.32e-05	-1.02e+01	3.182315	-8.14e-01	WWC3	WWC family member 3
204472_at	0.00081852	2.32e-05	-1.02e+01	3.181892	-2.80	GEM	GTP binding protein overexpressed in skeletal muscle
206522_at	0.00081921	2.33e-05	-1.01e+01	3.180269	-1.14	MGAM	maltase-glucoamylase
226258_at	0.00081987	2.33e-05	1.01e+01	3.178695	8.99e-01	AMN1	antagonist of mitotic exit network 1 homolog
209512_at	0.00082078	2.33e-05	1.01e+01	3.176794	9.42e-01	HSDL2	hydroxysteroid dehydrogenase like 2
213524_s_at	0.0008208	2.34e-05	1.01e+01	3.176065	7.11e-01	G0S2	G0/G1 switch 2
202790_at	0.00082263	2.34e-05	-1.01e+01	3.172949	-8.99e-01	CLDN7	claudin 7
224761_at	0.00082627	2.35e-05	-1.01e+01	3.167449	-6.57e-01	GNA13	G protein subunit alpha 13
241801_at	0.00082844	2.36e-05	1.01e+01	3.163265	8.98e-01	PGAP1	post-GPI attachment to proteins 1
225344_at	0.00082844	2.36e-05	-1.01e+01	3.162854	-7.14e-01	NCOA7	nuclear receptor coactivator 7
220116_at	0.00082844	2.37e-05	1.01e+01	3.161901	7.13e-01	KCNN2	potassium calcium-activated channel subfamily N member 2
234456_at	0.00082844	2.37e-05	1.01e+01	3.161816	6.88e-01	MIR3656///TRAPPC4	microRNA 3656///trafficking protein particle complex 4
228841_at	0.00082864	2.37e-05	1.01e+01	3.160859	6.27e-01	LYRM7	LYR motif containing 7
216320_x_at	0.00082942	2.37e-05	1.01e+01	3.159133	7.77e-01	MST1	macrophage stimulating 1
212157_at	0.00082943	2.38e-05	1.01e+01	3.157385	8.01e-01	SDC2	syndecan 2
1554119_at	0.00082943	2.38e-05	-1.01e+01	3.156237	-6.18e-01	USB1	U6 snRNA biogenesis phosphodiesterase 1
236769_at	0.00082943	2.38e-05	-1.01e+01	3.155772	-1.41	LOC158402	uncharacterized LOC158402
227816_at	0.00082943	2.38e-05	1.01e+01	3.154715	6.73e-01	NTN1	netrin 1
1563265_at	0.00082943	2.38e-05	1.01e+01	3.15466	1.24	HNF4A-AS1	HNF4A antisense RNA 1
238542_at	0.00082943	2.38e-05	-1.01e+01	3.154374	-2.39	ULBP2	UL16 binding protein 2
236623_at	0.00082943	2.38e-05	1.01e+01	3.154263	8.66e-01	ATP1A1-AS1	ATP1A1 antisense RNA 1
204290_s_at	0.00082997	2.39e-05	1.01e+01	3.15287	1.32	ALDH6A1	aldehyde dehydrogenase 6 family member A1
1552278_a_at	0.00083078	2.39e-05	1.01e+01	3.150942	9.29e-01	SLC46A1	solute carrier family 46 member 1
201015_s_at	0.00083078	2.39e-05	-1.01e+01	3.150431	-7.24e-01	JUP	junction plakoglobin
202084_s_at	0.00083579	2.41e-05	-1.01e+01	3.143193	-1.04	SEC14L1	SEC14 like lipid binding 1
230488_s_at	0.00083593	2.41e-05	1.01e+01	3.142322	1.52	DBH-AS1	DBH antisense RNA 1
203385_at	0.00083665	2.41e-05	-1.01e+01	3.140704	-1.67	DGKA	diacylglycerol kinase alpha
1556165_at	0.00083784	2.42e-05	1.01e+01	3.138469	6.78e-01	LOC100505727	uncharacterized LOC100505727
202543_s_at	0.00084276	2.43e-05	-1.01e+01	3.131408	-8.49e-01	GMFB	glia maturation factor beta
226103_at	0.00084317	2.44e-05	-1.01e+01	3.130197	-9.54e-01	NEXN	nexilin F-actin binding protein
213658_at	0.00084481	2.44e-05	1.01e+01	3.127382	1.27
205614_x_at	0.00084481	2.44e-05	1.01e+01	3.126705	7.38e-01	MST1	macrophage stimulating 1
229247_at	0.00084777	2.45e-05	1.01e+01	3.122214	1.03	FBLN7	fibulin 7
236402_at	0.00084897	2.46e-05	-1.01e+01	3.119877	-9.78e-01	BRAF	B-Raf proto-oncogene, serine/threonine kinase
203979_at	0.00084897	2.46e-05	1.01e+01	3.119305	7.83e-01	CYP27A1	cytochrome P450 family 27 subfamily A member 1
221497_x_at	0.00084954	2.46e-05	-1.01e+01	3.117892	-6.43e-01	EGLN1	egl-9 family hypoxia inducible factor 1
225618_at	0.00084969	2.47e-05	-1.01e+01	3.117013	-8.03e-01	ARHGAP27	Rho GTPase activating protein 27
205412_at	0.00084969	2.47e-05	1.01e+01	3.116331	6.65e-01	ACAT1	acetyl-CoA acetyltransferase 1
226101_at	0.00085086	2.47e-05	-1.01e+01	3.114148	-7.49e-01	PRKCE	protein kinase C epsilon
213560_at	0.0008571	2.49e-05	-1.00e+01	3.105512	-6.89e-01	GADD45B	growth arrest and DNA damage inducible beta
201266_at	0.00085738	2.49e-05	-1.00e+01	3.104474	-6.61e-01	TXNRD1	thioredoxin reductase 1
227272_at	0.00086014	2.50e-05	-1.00e+01	3.100096	-6.20e-01	C15orf52	chromosome 15 open reading frame 52
221868_at	0.00086014	2.51e-05	1.00e+01	3.09961	8.40e-01	PAIP2B	poly(A) binding protein interacting protein 2B
202551_s_at	0.00086089	2.51e-05	-1.00e+01	3.097579	-7.46e-01	LOC101929500///CRIM1	uncharacterized LOC101929500///cysteine rich transmembrane BMP regulator 1
229468_at	0.00086089	2.51e-05	1.00e+01	3.097302	7.37e-01	TEN1-CDK3///CDK3	TEN1-CDK3 readthrough (NMD candidate)///cyclin dependent kinase 3
1554441_a_at	0.00086113	2.51e-05	-1.00e+01	3.096311	-7.66e-01	WAPL	WAPL cohesin release factor
211119_at	0.00086168	2.52e-05	1.00e+01	3.094011	8.73e-01	ESR2	estrogen receptor 2
214427_at	0.00086168	2.52e-05	-1.00e+01	3.093702	-7.07e-01	NOP2	NOP2 nucleolar protein
219572_at	0.00086168	2.52e-05	1.00e+01	3.093054	7.74e-01	CADPS2	calcium dependent secretion activator 2
210255_at	0.00086168	2.52e-05	-1.00e+01	3.092896	-1.12	RAD51B	RAD51 paralog B
201605_x_at	0.00086176	2.52e-05	-1.00e+01	3.092118	-1.09	CNN2	calponin 2
219296_at	0.00086234	2.53e-05	-1.00e+01	3.090034	-9.71e-01	ZDHHC13	zinc finger DHHC-type containing 13
218893_at	0.00086234	2.53e-05	1.00e+01	3.090028	1.02	ISOC2	isochorismatase domain containing 2
204999_s_at	0.0008627	2.53e-05	1.00e+01	3.088899	1.36	ATF5	activating transcription factor 5
214343_s_at	0.00086299	2.53e-05	1.00e+01	3.087846	8.99e-01	ATXN7L1	ataxin 7 like 1
219180_s_at	0.00086337	2.54e-05	-1.00e+01	3.08669	-6.03e-01	PEX26	peroxisomal biogenesis factor 26
241899_at	0.0008661	2.55e-05	-1.00e+01	3.082581	-7.65e-01	LOC553103	uncharacterized LOC553103
205110_s_at	0.00086756	2.55e-05	-1.00e+01	3.08007	-7.48e-01	FGF13	fibroblast growth factor 13
201991_s_at	0.0008684	2.56e-05	-1.00e+01	3.077178	-5.91e-01	KIF5B	kinesin family member 5B
207223_s_at	0.0008684	2.56e-05	-1.00e+01	3.07715	-1.43	PTBP3	polypyrimidine tract binding protein 3
201554_x_at	0.0008684	2.56e-05	-1.00e+01	3.076996	-6.05e-01	GYG1	glycogenin 1
225147_at	0.00086877	2.56e-05	-1.00e+01	3.075338	-8.15e-01	CYTH3	cytohesin 3
1556464_a_at	0.00086877	2.56e-05	1.00e+01	3.075183	1.24	C2orf72	chromosome 2 open reading frame 72
236101_at	0.00086908	2.57e-05	1.00e+01	3.074124	1.07
206265_s_at	0.00086975	2.57e-05	9.99	3.072608	1.20	GPLD1	glycosylphosphatidylinositol specific phospholipase D1
1569208_a_at	0.00087178	2.58e-05	-9.99	3.068719	-8.32e-01
207298_at	0.00087178	2.58e-05	9.99	3.068159	1.18	SLC17A3	solute carrier family 17 member 3
230481_at	0.00087178	2.58e-05	9.99	3.067886	8.03e-01	ACY3	aminoacylase 3
223484_at	0.00087178	2.58e-05	-9.99	3.067377	-1.92	C15orf48	chromosome 15 open reading frame 48
219179_at	0.00087899	2.60e-05	-9.97	3.057749	-1.64	DACT1	dishevelled binding antagonist of beta catenin 1
222692_s_at	0.0008791	2.61e-05	-9.97	3.055951	-7.78e-01	LOC101928615///FNDC3B	uncharacterized LOC101928615///fibronectin type III domain containing 3B
214475_x_at	0.0008791	2.61e-05	9.97	3.055161	1.59	CAPN3	calpain 3
243999_at	0.0008791	2.61e-05	-9.97	3.055073	-6.76e-01	SLFN5	schlafen family member 5
211676_s_at	0.0008791	2.61e-05	-9.97	3.054929	-7.92e-01	IFNGR1	interferon gamma receptor 1
208626_s_at	0.00088262	2.62e-05	-9.96	3.049905	-6.59e-01	VAT1	vesicle amine transport 1
227478_at	0.00088497	2.63e-05	9.96	3.046345	1.04	SETBP1	SET binding protein 1
34408_at	0.00088801	2.64e-05	-9.95	3.041614	-9.20e-01	RTN2	reticulon 2
121_at	0.00088801	2.64e-05	-9.95	3.041275	-6.84e-01	PAX8	paired box 8
213874_at	0.00088857	2.65e-05	9.95	3.039919	8.19e-01	SERPINA4	serpin family A member 4
209270_at	0.00088927	2.65e-05	-9.95	3.03839	-1.01	LAMB3	laminin subunit beta 3
202788_at	0.00089061	2.66e-05	-9.94	3.036083	-7.59e-01	MAPKAPK3	mitogen-activated protein kinase-activated protein kinase 3
201168_x_at	0.00089165	2.66e-05	-9.94	3.034153	-7.08e-01	ARHGDIA	Rho GDP dissociation inhibitor alpha
223063_at	0.00089531	2.67e-05	-9.93	3.028865	-6.64e-01	C1orf198	chromosome 1 open reading frame 198
227467_at	0.00089531	2.68e-05	9.93	3.028363	7.84e-01	RDH10	retinol dehydrogenase 10 (all-trans)
232068_s_at	0.00089596	2.68e-05	-9.93	3.026898	-1.34	TLR4	toll like receptor 4
226030_at	0.00089602	2.68e-05	9.93	3.026056	8.81e-01	ACADSB	acyl-CoA dehydrogenase, short/branched chain
231849_at	0.00089602	2.68e-05	-9.93	3.025119	-1.95	KRT80	keratin 80
225553_at	0.00089602	2.68e-05	9.93	3.024838	7.34e-01	CNIH1	cornichon family AMPA receptor auxiliary protein 1
201621_at	0.00089691	2.69e-05	-9.92	3.023095	-1.06	NBL1	neuroblastoma 1, DAN family BMP antagonist
220626_at	0.00090047	2.70e-05	9.92	3.018094	7.37e-01	SERPINA10	serpin family A member 10
206352_s_at	0.00090047	2.70e-05	9.92	3.017452	7.59e-01	PEX10	peroxisomal biogenesis factor 10
201170_s_at	0.00090115	2.71e-05	-9.91	3.015378	-9.10e-01	BHLHE40	basic helix-loop-helix family member e40
229616_s_at	0.00090115	2.71e-05	-9.91	3.015302	-2.06	GRAMD2	GRAM domain containing 2
200744_s_at	0.00090144	2.71e-05	-9.91	3.014293	-7.59e-01	GNB1	G protein subunit beta 1
220008_at	0.00090387	2.72e-05	-9.91	3.010701	-9.92e-01	PEAK1	pseudopodium enriched atypical kinase 1
229223_at	0.00090654	2.73e-05	9.90	3.006822	5.88e-01
202830_s_at	0.00090766	2.73e-05	9.90	3.004814	6.10e-01	SLC37A4	solute carrier family 37 member 4
203146_s_at	0.00091066	2.75e-05	-9.89	2.999513	-1.91	GABBR1	gamma-aminobutyric acid type B receptor subunit 1
201001_s_at	0.00091066	2.75e-05	-9.89	2.999281	-6.90e-01	TMEM189-UBE2V1///TMEM189///UBE2V2///UBE2V1	TMEM189-UBE2V1 readthrough///transmembrane protein 189///ubiquitin conjugating enzyme E2 V2///ubiquitin conjugating enzyme E2 V1
242169_at	0.00091066	2.75e-05	9.89	2.999247	8.24e-01	BHMT2	betaine--homocysteine S-methyltransferase 2
242414_at	0.00091382	2.76e-05	9.88	2.99482	7.49e-01	QPRT	quinolinate phosphoribosyltransferase
226545_at	0.00091425	2.76e-05	-9.88	2.993642	-8.13e-01	CD109	CD109 molecule
202771_at	0.00091936	2.78e-05	-9.87	2.98673	-7.69e-01	PIEZO1	piezo type mechanosensitive ion channel component 1
200782_at	0.00091936	2.78e-05	-9.87	2.986256	-6.79e-01	ANXA5	annexin A5
224583_at	0.00092176	2.79e-05	-9.87	2.982759	-1.60	COTL1	coactosin like F-actin binding protein 1
236719_at	0.00092203	2.79e-05	9.87	2.981781	8.86e-01	ID2-AS1	ID2 antisense RNA 1 (head to head)
225913_at	0.00092463	2.80e-05	-9.86	2.977674	-7.47e-01	PEAK1	pseudopodium enriched atypical kinase 1
219905_at	0.00092463	2.80e-05	9.86	2.977399	5.86e-01	ERMAP	erythroblast membrane associated protein (Scianna blood group)
229432_at	0.00092668	2.81e-05	9.85	2.973957	9.27e-01	NAGS	N-acetylglutamate synthase
91826_at	0.00092668	2.81e-05	-9.85	2.973678	-1.67	EPS8L1	EPS8 like 1
221831_at	0.00092685	2.82e-05	-9.85	2.972827	-8.15e-01	LUZP1	leucine zipper protein 1
203592_s_at	0.00092826	2.82e-05	-9.85	2.970246	-1.16	FSTL3	follistatin like 3
219026_s_at	0.00092826	2.82e-05	-9.85	2.969854	-1.29	RASAL2	RAS protein activator like 2
226535_at	0.00092908	2.83e-05	-9.85	2.967854	-1.16	LOC100505984///ITGB6	uncharacterized LOC100505984///integrin subunit beta 6
1554375_a_at	0.00092908	2.83e-05	9.85	2.967588	7.85e-01	NR1H4	nuclear receptor subfamily 1 group H member 4
204357_s_at	0.00093355	2.84e-05	-9.84	2.961703	-7.57e-01	LIMK1	LIM domain kinase 1
1558152_at	0.00093392	2.85e-05	-9.84	2.960548	-9.29e-01	LOC100131262	uncharacterized LOC100131262
205231_s_at	0.00093392	2.85e-05	9.83	2.959964	7.48e-01	EPM2A	epilepsy, progressive myoclonus type 2A, Lafora disease (laforin)
1554077_a_at	0.00093958	2.87e-05	9.82	2.952735	6.59e-01	TMEM53	transmembrane protein 53
233888_s_at	0.00093992	2.87e-05	-9.82	2.95094	-7.35e-01	SRGAP1	SLIT-ROBO Rho GTPase activating protein 1
206846_s_at	0.00093992	2.87e-05	9.82	2.950504	7.04e-01	HDAC6	histone deacetylase 6
201577_at	0.00093992	2.87e-05	-9.82	2.950387	-6.34e-01	NME1	NME/NM23 nucleoside diphosphate kinase 1
55616_at	0.00094144	2.88e-05	9.82	2.947966	6.69e-01	PGAP3	post-GPI attachment to proteins 3
203579_s_at	0.00094451	2.89e-05	-9.81	2.94378	-8.79e-01	SLC7A6	solute carrier family 7 member 6
210285_x_at	0.00094468	2.89e-05	-9.81	2.942928	-7.79e-01	WTAP	Wilms tumor 1 associated protein
201898_s_at	0.00094498	2.90e-05	-9.81	2.941854	-5.88e-01	UBE2A	ubiquitin conjugating enzyme E2 A
1552727_s_at	0.00094498	2.90e-05	-9.81	2.941076	-8.06e-01	ADAMTS17	ADAM metallopeptidase with thrombospondin type 1 motif 17
1562456_at	0.00094498	2.90e-05	9.81	2.940628	1.23
1557263_s_at	0.00094549	2.90e-05	9.81	2.939396	1.12	LOC102724814	uncharacterized LOC102724814
1558173_a_at	0.0009468	2.91e-05	-9.80	2.937238	-1.06	LUZP1	leucine zipper protein 1
225799_at	0.00094709	2.91e-05	-9.80	2.936256	-1.19	LOC101930489///MIR4435-2HG///LINC00152	uncharacterized LOC101930489///MIR4435-2 host gene///long intergenic non-protein coding RNA 152
1552924_a_at	0.00094837	2.92e-05	9.80	2.934135	8.74e-01	PITPNM2	phosphatidylinositol transfer protein membrane associated 2
1007_s_at	0.00095097	2.93e-05	-9.79	2.930507	-1.27	MIR4640///DDR1	microRNA 4640///discoidin domain receptor tyrosine kinase 1
237056_at	0.00095136	2.93e-05	-9.79	2.929353	-1.67	INSC	inscuteable homolog (Drosophila)
238781_at	0.00095136	2.93e-05	9.79	2.928524	1.11	SREK1	splicing regulatory glutamic acid and lysine rich protein 1
205406_s_at	0.00095136	2.93e-05	-9.79	2.928121	-8.29e-01	SPA17	sperm autoantigenic protein 17
218086_at	0.00095603	2.95e-05	-9.78	2.921601	-8.73e-01	NPDC1	neural proliferation, differentiation and control 1
206097_at	0.00095603	2.95e-05	9.78	2.921499	6.65e-01	SLC22A18AS	solute carrier family 22 member 18 antisense
217906_at	0.00095751	2.96e-05	9.78	2.919161	5.80e-01	KLHDC2	kelch domain containing 2
236003_x_at	0.00095876	2.96e-05	-9.77	2.91662	-9.44e-01
238909_at	0.00095876	2.97e-05	-9.77	2.916457	-1.05	S100A10	S100 calcium binding protein A10
241563_at	0.00096095	2.97e-05	9.77	2.913322	1.03
209931_s_at	0.00096096	2.98e-05	-9.77	2.912109	-8.36e-01	MFSD2B///FKBP1B	major facilitator superfamily domain containing 2B///FK506 binding protein 1B
228384_s_at	0.00096096	2.98e-05	9.77	2.912021	7.00e-01	PYROXD2	pyridine nucleotide-disulphide oxidoreductase domain 2
244196_at	0.000963	2.99e-05	-9.76	2.909065	-1.03
36475_at	0.00096683	3.00e-05	9.76	2.904106	6.46e-01	GCAT	glycine C-acetyltransferase
210127_at	0.00096898	3.01e-05	-9.75	2.90104	-1.26	RAB6B	RAB6B, member RAS oncogene family
223939_at	0.00096955	3.01e-05	9.75	2.899762	1.37	SUCNR1	succinate receptor 1
203773_x_at	0.00097339	3.02e-05	-9.74	2.894809	-6.20e-01	BLVRA	biliverdin reductase A
200699_at	0.00097353	3.03e-05	9.74	2.894005	7.12e-01	KDELR2	KDEL endoplasmic reticulum protein retention receptor 2
226579_at	0.00097355	3.03e-05	-9.74	2.892946	-8.09e-01
208934_s_at	0.00097355	3.03e-05	-9.74	2.892703	-9.18e-01	LGALS8	galectin 8
230741_at	0.00097603	3.04e-05	9.73	2.887887	8.06e-01	P2RX7	purinergic receptor P2X 7
202862_at	0.00097603	3.04e-05	9.73	2.887733	6.33e-01	FAH	fumarylacetoacetate hydrolase
201208_s_at	0.00097603	3.05e-05	-9.73	2.887535	-7.87e-01	TNFAIP1	TNF alpha induced protein 1
207596_at	0.00097603	3.05e-05	9.73	2.887376	9.84e-01	SLCO4C1	solute carrier organic anion transporter family member 4C1
208741_at	0.00097884	3.06e-05	9.73	2.883598	7.75e-01	SAP18	Sin3A associated protein 18
230394_at	0.00098165	3.07e-05	9.72	2.879842	1.10	TCP10L	t-complex 10-like
224070_at	0.00098488	3.08e-05	9.72	2.875289	1.46	AKR1C6P	aldo-keto reductase family 1 member C6, pseudogene
213306_at	0.00098488	3.08e-05	9.72	2.874987	7.39e-01	MPDZ	multiple PDZ domain crumbs cell polarity complex component
202345_s_at	0.00098613	3.09e-05	-9.71	2.872965	-1.39	FABP5	fatty acid binding protein 5
227443_at	0.00098631	3.09e-05	-9.71	2.872128	-9.03e-01	LURAP1L	leucine rich adaptor protein 1 like
206538_at	0.00098797	3.10e-05	-9.71	2.869661	-9.71e-01	MRAS	muscle RAS oncogene homolog
230828_at	0.00098856	3.10e-05	-9.71	2.868372	-1.90	GRAMD2	GRAM domain containing 2
205844_at	0.0009891	3.10e-05	9.70	2.867143	7.79e-01	VNN1	vanin 1
206340_at	0.00099055	3.11e-05	9.70	2.864908	7.32e-01	NR1H4	nuclear receptor subfamily 1 group H member 4
203557_s_at	0.00099243	3.12e-05	9.70	2.862205	7.74e-01	PCBD1	pterin-4 alpha-carbinolamine dehydratase 1
231541_s_at	0.00099262	3.12e-05	9.70	2.861364	8.86e-01	SPAG5-AS1	SPAG5 antisense RNA 1
229494_s_at	0.00099292	3.12e-05	-9.69	2.860277	-1.10	PHLDA2	pleckstrin homology like domain family A member 2
210045_at	0.00099292	3.12e-05	9.69	2.859718	1.08	IDH2	isocitrate dehydrogenase (NADP(+)) 2, mitochondrial
201660_at	0.00099292	3.13e-05	9.69	2.859133	9.00e-01	ACSL3	acyl-CoA synthetase long-chain family member 3
219440_at	0.00099359	3.13e-05	-9.69	2.857316	-1.09	RAI2	retinoic acid induced 2
41553_at	0.00099359	3.13e-05	-9.69	2.857133	-7.00e-01	OSGIN2	oxidative stress induced growth inhibitor family member 2
225469_at	0.00099476	3.14e-05	9.69	2.855216	5.73e-01	LYRM5	LYR motif containing 5
212680_x_at	0.00099849	3.15e-05	-9.68	2.850035	-5.85e-01	PPP1R14B	protein phosphatase 1 regulatory inhibitor subunit 14B
207045_at	0.00099849	3.15e-05	-9.68	2.849868	-1.02	VPS50	VPS50, EARP/GARPII complex subunit
1560258_a_at	0.00099951	3.16e-05	9.68	2.848125	9.55e-01
208415_x_at	0.00100038	3.16e-05	9.68	2.846545	7.49e-01	ING1	inhibitor of growth family member 1
1554262_s_at	0.00100099	3.17e-05	-9.67	2.844725	-8.59e-01	KLHL29	kelch like family member 29
205500_at	0.00100099	3.17e-05	9.67	2.844622	8.38e-01	C5	complement component 5
224618_at	0.00100295	3.18e-05	-9.67	2.841427	-8.44e-01	PTBP3	polypyrimidine tract binding protein 3
217937_s_at	0.00100295	3.18e-05	-9.67	2.841225	-1.04	HDAC7	histone deacetylase 7
236686_at	0.00100424	3.18e-05	9.67	2.839194	1.21	MVK	mevalonate kinase
206324_s_at	0.00100998	3.20e-05	-9.66	2.832352	-9.21e-01	DAPK2	death associated protein kinase 2
205512_s_at	0.00101263	3.21e-05	9.65	2.828336	5.98e-01	AIFM1	apoptosis inducing factor, mitochondria associated 1
222023_at	0.00101263	3.22e-05	-9.65	2.828243	-1.27	AKAP13	A-kinase anchoring protein 13
236054_at	0.0010127	3.22e-05	9.65	2.826639	1.32
217196_s_at	0.0010127	3.22e-05	-9.65	2.826341	-8.68e-01	CAMSAP2	calmodulin regulated spectrin associated protein family member 2
213426_s_at	0.0010127	3.22e-05	-9.65	2.826287	-7.88e-01	CAV2	caveolin 2
226167_at	0.00102255	3.26e-05	9.63	2.814659	8.32e-01	SYT7	synaptotagmin 7
201651_s_at	0.00102255	3.26e-05	-9.63	2.814477	-6.71e-01	PACSIN2	protein kinase C and casein kinase substrate in neurons 2
235720_at	0.00102287	3.26e-05	-9.63	2.813511	-1.40	CRIP3	cysteine rich protein 3
209392_at	0.0010241	3.27e-05	9.63	2.81106	9.95e-01	ENPP2	ectonucleotide pyrophosphatase/phosphodiesterase 2
201347_x_at	0.0010241	3.27e-05	9.63	2.810949	6.73e-01	GRHPR	glyoxylate and hydroxypyruvate reductase
218784_s_at	0.00102549	3.27e-05	9.62	2.80875	6.16e-01	SAYSD1	SAYSVFN motif domain containing 1
208789_at	0.00102549	3.27e-05	-9.62	2.808211	-1.22	PTRF	polymerase I and transcript release factor
225664_at	0.00102629	3.28e-05	-9.62	2.80653	-1.70	COL12A1	collagen type XII alpha 1 chain
209916_at	0.00102629	3.28e-05	9.62	2.806121	7.99e-01	DHTKD1	dehydrogenase E1 and transketolase domain containing 1
205933_at	0.00102752	3.29e-05	9.62	2.804184	9.13e-01	SETBP1	SET binding protein 1
211682_x_at	0.00102882	3.29e-05	9.61	2.802179	7.87e-01	UGT2B28	UDP glucuronosyltransferase family 2 member B28
208745_at	0.00102958	3.30e-05	9.61	2.800759	5.99e-01	ATP5L	ATP synthase, H+ transporting, mitochondrial Fo complex subunit G
217094_s_at	0.00103207	3.31e-05	-9.61	2.797495	-7.12e-01	ITCH	itchy E3 ubiquitin protein ligase
232639_at	0.00103414	3.32e-05	9.60	2.794686	7.68e-01	EFCAB12	EF-hand calcium binding domain 12
226184_at	0.00103786	3.33e-05	-9.60	2.790156	-1.25	FMNL2	formin like 2
232596_at	0.00104115	3.34e-05	-9.59	2.786082	-1.56	DIAPH3	diaphanous related formin 3
235051_at	0.00104421	3.35e-05	-9.59	2.782258	-6.15e-01	CCDC50	coiled-coil domain containing 50
241400_at	0.00104776	3.37e-05	-9.58	2.777936	-1.00
208940_at	0.00105022	3.38e-05	9.58	2.77475	5.76e-01	SEPHS1	selenophosphate synthetase 1
238139_at	0.00105345	3.39e-05	9.57	2.770787	1.20	LOC101928728	uncharacterized LOC101928728
204342_at	0.00105545	3.40e-05	-9.57	2.768097	-1.09	SLC25A24	solute carrier family 25 member 24
1558402_at	0.00105547	3.40e-05	9.57	2.767449	1.22	CTD-3080P12.3	uncharacterized LOC101928857
227490_at	0.00105809	3.41e-05	-9.56	2.764129	-1.10	WDFY2	WD repeat and FYVE domain containing 2
212472_at	0.0010606	3.42e-05	-9.56	2.760921	-6.76e-01	MICAL2	microtubule associated monooxygenase, calponin and LIM domain containing 2
218843_at	0.00106063	3.42e-05	9.56	2.759577	6.79e-01	FNDC4	fibronectin type III domain containing 4
213798_s_at	0.00106063	3.42e-05	-9.56	2.75932	-5.62e-01	CAP1	adenylate cyclase associated protein 1
201179_s_at	0.00106063	3.43e-05	-9.55	2.75866	-7.66e-01	GNAI3	G protein subunit alpha i3
219045_at	0.00106063	3.43e-05	-9.55	2.758419	-1.18	RHOF	ras homolog family member F, filopodia associated
230606_at	0.00106193	3.43e-05	9.55	2.756147	6.77e-01	LOC100287525	uncharacterized LOC100287525
217977_at	0.00106193	3.44e-05	9.55	2.755849	6.18e-01	MSRB1	methionine sulfoxide reductase B1
218665_at	0.00106742	3.46e-05	9.54	2.749605	5.73e-01	FZD4	frizzled class receptor 4
228011_at	0.00106919	3.46e-05	9.54	2.747184	6.30e-01	FAM92A1	family with sequence similarity 92 member A1
228745_at	0.0010736	3.48e-05	-9.53	2.742077	-7.84e-01	SGTB	small glutamine rich tetratricopeptide repeat containing beta
203854_at	0.00107467	3.48e-05	9.53	2.740377	6.47e-01	CFI	complement factor I
1568633_a_at	0.00107523	3.49e-05	9.53	2.738782	1.11	LOC101927809	uncharacterized LOC101927809
214085_x_at	0.00107523	3.49e-05	-9.53	2.738574	-6.13e-01	GLIPR1	GLI pathogenesis related 1
201963_at	0.00108001	3.51e-05	9.52	2.733122	6.63e-01	ACSL1	acyl-CoA synthetase long-chain family member 1
213385_at	0.00108071	3.51e-05	9.52	2.731796	6.31e-01	CHN2	chimerin 2
242329_at	0.00108175	3.52e-05	-9.52	2.730132	-1.04	LOC401317///CREB5	uncharacterized LOC401317///cAMP responsive element binding protein 5
238008_at	0.00108492	3.53e-05	9.51	2.725689	1.15	PRR18	proline rich 18
211750_x_at	0.00108492	3.53e-05	-9.51	2.725294	-5.67e-01	TUBA1C	tubulin alpha 1c
235013_at	0.00108492	3.53e-05	9.51	2.7251	5.78e-01	SLC31A1	solute carrier family 31 member 1
225358_at	0.00108618	3.54e-05	9.51	2.72322	7.48e-01	DNAJC19	DnaJ heat shock protein family (Hsp40) member C19
206068_s_at	0.00108671	3.55e-05	-9.50	2.721659	-6.51e-01	ACADL	acyl-CoA dehydrogenase, long chain
210174_at	0.00108671	3.55e-05	9.50	2.721468	6.23e-01	NR5A2	nuclear receptor subfamily 5 group A member 2
204394_at	0.0010898	3.56e-05	9.50	2.717754	1.01	SLC43A1	solute carrier family 43 member 1
213245_at	0.00109006	3.56e-05	9.50	2.716886	2.13	ADCY1	adenylate cyclase 1
206744_s_at	0.00109012	3.56e-05	-9.50	2.716215	-8.13e-01	ZMYM5	zinc finger MYM-type containing 5
223459_s_at	0.00109026	3.57e-05	9.50	2.715082	6.47e-01	C1orf56	chromosome 1 open reading frame 56
236065_at	0.00109026	3.57e-05	9.49	2.714852	1.45
209101_at	0.00109052	3.57e-05	-9.49	2.713983	-1.53	CTGF	connective tissue growth factor
226803_at	0.00109092	3.57e-05	-9.49	2.712966	-6.86e-01	CHMP4C	charged multivesicular body protein 4C
239241_at	0.00109176	3.58e-05	9.49	2.711133	5.98e-01	LOC101928424	uncharacterized LOC101928424
213451_x_at	0.00109176	3.58e-05	-9.49	2.710912	-1.05	TNXB///TNXA	tenascin XB///tenascin XA (pseudogene)
1563298_at	0.00109587	3.60e-05	9.48	2.706202	1.33	LOC101927331	uncharacterized LOC101927331
209747_at	0.00109854	3.61e-05	-9.48	2.702878	-6.44e-01	TGFB3	transforming growth factor beta 3
238097_at	0.00109854	3.61e-05	9.48	2.702333	2.35	GAS6-AS1	GAS6 antisense RNA 1
1570482_at	0.00109855	3.61e-05	9.48	2.701391	1.24
233002_at	0.00109855	3.61e-05	9.48	2.701099	7.31e-01	PPP4R4	protein phosphatase 4 regulatory subunit 4
221513_s_at	0.001101	3.62e-05	-9.47	2.69807	-7.82e-01	ALG11///UTP14A///UTP14C	ALG11, alpha-1,2-mannosyltransferase///UTP14A small subunit processome component///UTP14, small subunit processome component homolog C (S. cerevisiae)
202694_at	0.00110156	3.63e-05	-9.47	2.696579	-6.38e-01	STK17A	serine/threonine kinase 17a
235109_at	0.00110156	3.63e-05	9.47	2.696202	9.50e-01	ZBED3	zinc finger BED-type containing 3
228890_at	0.00110156	3.63e-05	-9.47	2.695694	-7.91e-01	ATOH8	atonal bHLH transcription factor 8
212186_at	0.0011046	3.64e-05	9.46	2.691953	6.64e-01	ACACA	acetyl-CoA carboxylase alpha
205923_at	0.0011046	3.64e-05	9.46	2.691477	6.92e-01	RELN	reelin
1555856_s_at	0.00110509	3.65e-05	-9.46	2.690381	-9.16e-01	AKR1C1	aldo-keto reductase family 1 member C1
238419_at	0.00110538	3.65e-05	-9.46	2.689493	-9.84e-01	PHLDB2	pleckstrin homology like domain family B member 2
230069_at	0.00110595	3.66e-05	9.46	2.688324	7.00e-01	SFXN1	sideroflexin 1
219563_at	0.00110658	3.66e-05	9.46	2.687096	7.26e-01	SYNE3///LINC00341	spectrin repeat containing nuclear envelope family member 3///long intergenic non-protein coding RNA 341
208926_at	0.00110968	3.67e-05	-9.45	2.683444	-6.37e-01	NEU1	neuraminidase 1 (lysosomal sialidase)
203335_at	0.00111191	3.68e-05	9.45	2.680555	6.02e-01	PHYH	phytanoyl-CoA 2-hydroxylase
213169_at	0.00111191	3.68e-05	9.45	2.680042	1.35	SEMA5A	semaphorin 5A
235587_at	0.00111924	3.71e-05	9.44	2.671937	5.89e-01	PAXIP1-AS1	PAXIP1 antisense RNA 1 (head to head)
229865_at	0.00111924	3.71e-05	-9.44	2.671665	-7.92e-01	LOC101928615///FNDC3B	uncharacterized LOC101928615///fibronectin type III domain containing 3B
224605_at	0.00111989	3.72e-05	9.43	2.670423	6.21e-01	C4orf3	chromosome 4 open reading frame 3
208955_at	0.00112213	3.73e-05	9.43	2.666538	9.92e-01	DUT	deoxyuridine triphosphatase
211662_s_at	0.00112213	3.73e-05	-9.43	2.66594	-5.61e-01	VDAC2	voltage dependent anion channel 2
224901_at	0.00112213	3.73e-05	-9.43	2.665468	-1.32	SCD5	stearoyl-CoA desaturase 5
211732_x_at	0.00112213	3.73e-05	9.43	2.665467	6.29e-01	HNMT	histamine N-methyltransferase
226089_at	0.00112213	3.73e-05	-9.43	2.66507	-8.06e-01	RABL3	RAB, member of RAS oncogene family like 3
209475_at	0.00112213	3.74e-05	9.43	2.664642	5.72e-01	MIR6125///USP15	microRNA 6125///ubiquitin specific peptidase 15
205789_at	0.00112277	3.74e-05	9.43	2.663419	8.34e-01	CD1D	CD1d molecule
202500_at	0.00112299	3.74e-05	-9.42	2.662608	-5.95e-01	DNAJB2	DnaJ heat shock protein family (Hsp40) member B2
205160_at	0.00112361	3.75e-05	9.42	2.661073	8.85e-01	PEX11A	peroxisomal biogenesis factor 11 alpha
1568768_s_at	0.00112361	3.75e-05	-9.42	2.660804	-9.13e-01	BRE-AS1	BRE antisense RNA 1
217419_x_at	0.00112392	3.75e-05	-9.42	2.659681	-5.70e-01	AGRN	agrin
201695_s_at	0.00112392	3.75e-05	-9.42	2.659303	-6.31e-01	PNP	purine nucleoside phosphorylase
224577_at	0.00113076	3.78e-05	-9.41	2.652081	-6.82e-01	ERGIC1	endoplasmic reticulum-golgi intermediate compartment 1
210087_s_at	0.00113126	3.78e-05	-9.41	2.651002	-8.87e-01	MPZL1	myelin protein zero like 1
1560848_at	0.00113201	3.79e-05	-9.41	2.649684	-7.86e-01	LOC101927490	uncharacterized LOC101927490
1566860_at	0.00113469	3.80e-05	9.40	2.646504	9.57e-01	GATM	glycine amidinotransferase
209716_at	0.00113987	3.82e-05	-9.39	2.640928	-1.02	CSF1	colony stimulating factor 1
230951_at	0.00114087	3.82e-05	9.39	2.63938	6.57e-01	EPB41L5	erythrocyte membrane protein band 4.1 like 5
244126_at	0.00114607	3.84e-05	9.39	2.633814	6.27e-01	PEX11G	peroxisomal biogenesis factor 11 gamma
205651_x_at	0.00114635	3.85e-05	9.38	2.63261	1.20	RAPGEF4	Rap guanine nucleotide exchange factor 4
220015_at	0.00114635	3.85e-05	-9.38	2.631894	-6.57e-01	CASZ1	castor zinc finger 1
212801_at	0.00114635	3.85e-05	9.38	2.631455	1.42	MIR1178///CIT	microRNA 1178///citron rho-interacting serine/threonine kinase
244219_at	0.00114635	3.85e-05	-9.38	2.631163	-8.50e-01
200783_s_at	0.00114653	3.85e-05	-9.38	2.630403	-8.40e-01	STMN1	stathmin 1
224773_at	0.00114973	3.87e-05	-9.38	2.626263	-1.03	NAV1	neuron navigator 1
210916_s_at	0.00114973	3.87e-05	-9.37	2.626173	-7.81e-01	CD44	CD44 molecule (Indian blood group)
219203_at	0.00115083	3.88e-05	9.37	2.624531	6.30e-01	EMC9	ER membrane protein complex subunit 9
232398_at	0.00115239	3.88e-05	9.37	2.621982	1.10	CCDC150	coiled-coil domain containing 150
227550_at	0.00115239	3.88e-05	9.37	2.621864	6.03e-01	GFRA1	GDNF family receptor alpha 1
223208_at	0.00115289	3.89e-05	-9.37	2.620789	-8.37e-01	KCTD10	potassium channel tetramerization domain containing 10
203919_at	0.00115289	3.89e-05	9.37	2.620207	9.49e-01	TCEA2	transcription elongation factor A2
220241_at	0.00115345	3.90e-05	-9.37	2.618877	-1.47	TMCO3	transmembrane and coiled-coil domains 3
205599_at	0.00115345	3.90e-05	-9.36	2.618497	-1.58	TRAF1	TNF receptor associated factor 1
220658_s_at	0.00115522	3.90e-05	-9.36	2.616223	-7.76e-01	ARNTL2	aryl hydrocarbon receptor nuclear translocator like 2
218032_at	0.0011559	3.91e-05	-9.36	2.614993	-6.47e-01	SNN	stannin
203127_s_at	0.00115842	3.92e-05	-9.36	2.612017	-7.56e-01	SPTLC2	serine palmitoyltransferase long chain base subunit 2
205125_at	0.00115842	3.92e-05	-9.36	2.611437	-5.85e-01	PLCD1	phospholipase C delta 1
220912_at	0.00116183	3.94e-05	9.35	2.607635	1.22
202533_s_at	0.00116682	3.95e-05	9.34	2.602363	6.06e-01	DHFR	dihydrofolate reductase
201090_x_at	0.00116683	3.96e-05	-9.34	2.60176	-5.65e-01	TUBA1B	tubulin alpha 1b
236313_at	0.00117266	3.98e-05	-9.33	2.59552	-1.03	CDKN2B	cyclin dependent kinase inhibitor 2B
1558508_a_at	0.00117266	3.98e-05	9.33	2.595143	6.56e-01	C1orf53	chromosome 1 open reading frame 53
202973_x_at	0.00117716	4.00e-05	9.33	2.590368	7.95e-01	FAM13A	family with sequence similarity 13 member A
226520_at	0.00117962	4.01e-05	-9.32	2.587264	-6.60e-01	LCOR	ligand dependent nuclear receptor corepressor
202374_s_at	0.00117962	4.01e-05	-9.32	2.586913	-6.62e-01	RAB3GAP2///AURKAPS1	RAB3 GTPase activating non-catalytic protein subunit 2///aurora kinase A pseudogene 1
220147_s_at	0.00118061	4.02e-05	-9.32	2.585403	-8.80e-01	FAM60A	family with sequence similarity 60 member A
226435_at	0.00118236	4.02e-05	-9.32	2.583203	-9.94e-01	PAPLN	papilin, proteoglycan like sulfated glycoprotein
220390_at	0.00118357	4.03e-05	9.32	2.581491	1.35	AGBL2	ATP/GTP binding protein like 2
243158_at	0.00118378	4.03e-05	-9.31	2.58071	-9.50e-01
235278_at	0.00118618	4.05e-05	9.31	2.577422	8.37e-01	MACROD2	MACRO domain containing 2
232127_at	0.00118618	4.05e-05	9.31	2.577323	6.40e-01	CLCN5	chloride voltage-gated channel 5
202439_s_at	0.00118647	4.05e-05	-9.31	2.576478	-7.38e-01	IDS	iduronate 2-sulfatase
214352_s_at	0.00118938	4.06e-05	-9.30	2.572927	-7.77e-01	KRAS	KRAS proto-oncogene, GTPase
239331_at	0.00118938	4.06e-05	-9.30	2.572628	-1.14
221664_s_at	0.00119047	4.07e-05	-9.30	2.570571	-6.49e-01	F11R	F11 receptor
205799_s_at	0.00119047	4.07e-05	9.30	2.570458	7.12e-01	SLC3A1	solute carrier family 3 member 1
222258_s_at	0.00119323	4.08e-05	-9.30	2.567346	-5.57e-01	SH3BP4	SH3 domain binding protein 4
207876_s_at	0.00119681	4.10e-05	-9.29	2.563481	-1.23	FLNC	filamin C
208078_s_at	0.0011972	4.10e-05	-9.29	2.562543	-1.38	SIK1	salt inducible kinase 1
225847_at	0.00119811	4.11e-05	-9.29	2.561135	-1.16	NCEH1	neutral cholesterol ester hydrolase 1
242767_at	0.00119868	4.11e-05	-9.29	2.560025	-1.35	LMCD1	LIM and cysteine rich domains 1
229112_at	0.00119986	4.12e-05	9.28	2.558375	6.44e-01	SIRT5	sirtuin 5
239719_at	0.00120218	4.13e-05	-9.28	2.555678	-8.47e-01	CD109	CD109 molecule
206468_s_at	0.00120357	4.13e-05	-9.28	2.553836	-6.38e-01	METTL13	methyltransferase like 13
226696_at	0.00120385	4.14e-05	9.28	2.552996	6.20e-01	RBBP9	RB binding protein 9, serine hydrolase
216308_x_at	0.00120396	4.14e-05	9.28	2.552314	6.52e-01	GRHPR	glyoxylate and hydroxypyruvate reductase
208679_s_at	0.0012052	4.15e-05	-9.27	2.550609	-6.31e-01	ARPC2	actin related protein 2/3 complex subunit 2
222077_s_at	0.00120554	4.15e-05	-9.27	2.549724	-9.12e-01	RACGAP1	Rac GTPase activating protein 1
238032_at	0.00120738	4.16e-05	9.27	2.547471	9.69e-01
1557609_s_at	0.0012074	4.16e-05	-9.27	2.546442	-7.24e-01	TBC1D12	TBC1 domain family member 12
224361_s_at	0.0012074	4.16e-05	9.27	2.546292	1.05	IL17RB	interleukin 17 receptor B
204474_at	0.00121473	4.19e-05	-9.26	2.538544	-5.86e-01	ZNF142	zinc finger protein 142
218983_at	0.00121473	4.19e-05	9.26	2.538212	8.60e-01	C1RL	complement C1r subcomponent like
227461_at	0.00121473	4.19e-05	9.26	2.537944	6.56e-01	STON2	stonin 2
236408_at	0.00121638	4.20e-05	-9.25	2.535881	-9.37e-01
204490_s_at	0.00121773	4.21e-05	-9.25	2.534084	-1.90	CD44	CD44 molecule (Indian blood group)
224411_at	0.00121912	4.22e-05	9.25	2.532261	6.04e-01	PLA2G12B	phospholipase A2 group XIIB
222175_s_at	0.00121934	4.22e-05	-9.25	2.531483	-6.45e-01	MED15	mediator complex subunit 15
208854_s_at	0.00122272	4.23e-05	-9.24	2.527882	-6.08e-01	STK24	serine/threonine kinase 24
221648_s_at	0.00122433	4.25e-05	9.24	2.524755	8.02e-01	AGMAT	agmatinase
205870_at	0.00122433	4.25e-05	-9.24	2.524402	-1.92	BDKRB2	bradykinin receptor B2
205172_x_at	0.00122433	4.25e-05	-9.24	2.524265	-7.31e-01	CLTB	clathrin light chain B
202269_x_at	0.00122433	4.25e-05	-9.24	2.524134	-7.45e-01	GBP1	guanylate binding protein 1
204130_at	0.00122574	4.26e-05	9.24	2.522307	8.50e-01	HSD11B2	hydroxysteroid 11-beta dehydrogenase 2
219433_at	0.00122704	4.26e-05	-9.23	2.520572	-6.80e-01	BCOR	BCL6 corepressor
201670_s_at	0.00122776	4.27e-05	-9.23	2.519349	-6.33e-01	MARCKS	myristoylated alanine rich protein kinase C substrate
213964_x_at	0.00123163	4.28e-05	9.23	2.515336	6.64e-01	RPARP-AS1	RPARP antisense RNA 1
236389_x_at	0.00123306	4.29e-05	9.22	2.51235	5.70e-01
219305_x_at	0.00123306	4.29e-05	9.22	2.51219	6.66e-01	FBXO2	F-box protein 2
205259_at	0.00123306	4.30e-05	9.22	2.512036	6.20e-01	NR3C2	nuclear receptor subfamily 3 group C member 2
213268_at	0.00123306	4.30e-05	-9.22	2.511773	-1.51	CAMTA1	calmodulin binding transcription activator 1
210879_s_at	0.0012364	4.31e-05	-9.22	2.507971	-5.99e-01	RAB11FIP5	RAB11 family interacting protein 5
229377_at	0.0012364	4.31e-05	9.22	2.507665	5.86e-01	GRTP1	growth hormone regulated TBC protein 1
210605_s_at	0.00123992	4.33e-05	-9.21	2.503236	-6.19e-01	MFGE8	milk fat globule-EGF factor 8 protein
232057_at	0.00123992	4.33e-05	-9.21	2.502703	-7.39e-01	SLC7A6OS	solute carrier family 7 member 6 opposite strand
222810_s_at	0.00123992	4.33e-05	-9.21	2.502437	-9.77e-01	RASAL2	RAS protein activator like 2
209310_s_at	0.00123992	4.33e-05	-9.21	2.502269	-6.93e-01	CASP4	caspase 4
209740_s_at	0.00124066	4.34e-05	9.21	2.501042	8.48e-01	PNPLA4	patatin like phospholipase domain containing 4
217561_at	0.00124123	4.34e-05	-9.21	2.499474	-2.02	CALCA	calcitonin related polypeptide alpha
222981_s_at	0.00124123	4.35e-05	-9.21	2.499399	-5.59e-01	RAB10	RAB10, member RAS oncogene family
203772_at	0.00124563	4.36e-05	-9.20	2.494828	-6.99e-01	BLVRA	biliverdin reductase A
225790_at	0.00124563	4.37e-05	-9.20	2.493188	-1.32	MSRB3	methionine sulfoxide reductase B3
200947_s_at	0.00124563	4.37e-05	9.20	2.492877	6.32e-01	GLUD1	glutamate dehydrogenase 1
228653_at	0.00124563	4.37e-05	-9.20	2.492075	-6.07e-01	SAMD5	sterile alpha motif domain containing 5
201708_s_at	0.00124563	4.38e-05	9.20	2.491721	8.64e-01	NIPSNAP1	nipsnap homolog 1 (C. elegans)
208016_s_at	0.00124563	4.38e-05	9.20	2.491647	6.02e-01	AGTR1	angiotensin II receptor type 1
202436_s_at	0.00124563	4.38e-05	9.20	2.49154	9.30e-01	CYP1B1	cytochrome P450 family 1 subfamily B member 1
227539_at	0.00124588	4.38e-05	-9.19	2.490752	-7.90e-01	GNA13	G protein subunit alpha 13
215388_s_at	0.0012462	4.38e-05	9.19	2.489464	6.15e-01	CFHR1///CFH	complement factor H related 1///complement factor H
239800_at	0.0012462	4.39e-05	9.19	2.48933	7.93e-01	UMPS	uridine monophosphate synthetase
206091_at	0.0012485	4.40e-05	-9.19	2.486742	-1.60	MATN3	matrilin 3
202245_at	0.00125228	4.41e-05	9.18	2.482875	5.68e-01	LSS	lanosterol synthase (2,3-oxidosqualene-lanosterol cyclase)
203824_at	0.00125291	4.42e-05	9.18	2.481758	7.51e-01	TSPAN8	tetraspanin 8
212458_at	0.00125458	4.42e-05	-9.18	2.479728	-6.61e-01	SPRED2	sprouty related EVH1 domain containing 2
238050_at	0.00125487	4.43e-05	9.18	2.478726	5.93e-01	ANTXR2	anthrax toxin receptor 2
243146_at	0.00125487	4.43e-05	9.18	2.478346	1.49
212075_s_at	0.00125529	4.44e-05	-9.18	2.476644	-7.91e-01	CSNK2A1	casein kinase 2 alpha 1
227505_at	0.00125529	4.44e-05	9.18	2.476416	5.58e-01	MED28	mediator complex subunit 28
242218_at	0.00125529	4.44e-05	-9.17	2.475797	-9.64e-01	PPARD	peroxisome proliferator activated receptor delta
225491_at	0.00125529	4.44e-05	9.17	2.475712	2.12	SLC1A2	solute carrier family 1 member 2
204619_s_at	0.00125639	4.45e-05	-9.17	2.473985	-1.09	VCAN	versican
230689_at	0.00125639	4.45e-05	9.17	2.473629	7.30e-01
202760_s_at	0.00125648	4.45e-05	-9.17	2.472389	-8.25e-01	PALM2-AKAP2///AKAP2	PALM2-AKAP2 readthrough///A-kinase anchoring protein 2
208875_s_at	0.00125648	4.45e-05	-9.17	2.472348	-5.87e-01	PAK2	p21 (RAC1) activated kinase 2
201301_s_at	0.00125648	4.46e-05	-9.17	2.471505	-5.42e-01	ANXA4	annexin A4
214708_at	0.00125648	4.46e-05	9.17	2.470986	8.00e-01	SNTB1	syntrophin beta 1
1554795_a_at	0.00125648	4.46e-05	-9.17	2.470724	-8.26e-01	FBLIM1	filamin binding LIM protein 1
1560025_at	0.00125678	4.46e-05	9.17	2.469907	1.52
238841_at	0.00125686	4.47e-05	-9.17	2.469269	-6.38e-01	PTPDC1	protein tyrosine phosphatase domain containing 1
232797_at	0.00126376	4.49e-05	-9.16	2.462695	-9.38e-01
200815_s_at	0.00126376	4.50e-05	-9.16	2.462154	-5.82e-01	PAFAH1B1	platelet activating factor acetylhydrolase 1b regulatory subunit 1
230163_at	0.00126413	4.50e-05	9.16	2.46111	6.11e-01	GFRA1	GDNF family receptor alpha 1
201772_at	0.00126413	4.50e-05	-9.15	2.46021	-6.47e-01	AZIN1	antizyme inhibitor 1
221087_s_at	0.00126413	4.50e-05	9.15	2.460149	7.47e-01	APOL3	apolipoprotein L3
213133_s_at	0.00126413	4.51e-05	9.15	2.459437	6.38e-01	LOC101060817///GCSH	glycine cleavage system H protein, mitochondrial-like///glycine cleavage system protein H
236725_at	0.00126413	4.51e-05	-9.15	2.458726	-1.08	WWC1	WW and C2 domain containing 1
225080_at	0.00126413	4.52e-05	-9.15	2.457347	-5.95e-01	MYO1C	myosin IC
244407_at	0.00126413	4.52e-05	9.15	2.456823	1.02	CYP39A1	cytochrome P450 family 39 subfamily A member 1
226402_at	0.00126413	4.52e-05	9.15	2.456199	9.61e-01	CYP2U1	cytochrome P450 family 2 subfamily U member 1
222746_s_at	0.00126413	4.53e-05	-9.15	2.454613	-1.01	BSPRY	B-box and SPRY domain containing
228341_at	0.00126413	4.53e-05	9.15	2.454485	8.02e-01	NUDT16	nudix hydrolase 16
224156_x_at	0.00126413	4.53e-05	9.15	2.453914	1.14	IL17RB	interleukin 17 receptor B
219037_at	0.00126413	4.53e-05	-9.15	2.453908	-5.80e-01	RRP15	ribosomal RNA processing 15 homolog
211965_at	0.00126413	4.53e-05	-9.15	2.453871	-8.36e-01	ZFP36L1	ZFP36 ring finger protein like 1
227865_at	0.00126413	4.53e-05	9.15	2.453539	7.96e-01	IDNK	IDNK, gluconokinase
1556167_at	0.00126413	4.53e-05	9.15	2.453432	2.06	MROH2A	maestro heat like repeat family member 2A
205510_s_at	0.00126441	4.54e-05	9.14	2.452409	7.04e-01	FLJ10038	uncharacterized protein FLJ10038
225288_at	0.00126441	4.54e-05	9.14	2.452075	9.63e-01	COL27A1	collagen type XXVII alpha 1 chain
204841_s_at	0.00126447	4.54e-05	-9.14	2.451465	-6.79e-01	EEA1	early endosome antigen 1
209744_x_at	0.0012645	4.54e-05	-9.14	2.45089	-7.44e-01	ITCH	itchy E3 ubiquitin protein ligase
201339_s_at	0.00126645	4.55e-05	9.14	2.448352	6.65e-01	SCP2	sterol carrier protein 2
209251_x_at	0.00126645	4.55e-05	-9.14	2.448089	-5.40e-01	TUBA1C	tubulin alpha 1c
219413_at	0.00126944	4.57e-05	9.13	2.444952	7.55e-01	ACBD4	acyl-CoA binding domain containing 4
1554520_at	0.00126999	4.57e-05	9.13	2.443918	7.98e-01	LOC283861	uncharacterized LOC283861
225355_at	0.00127065	4.58e-05	-9.13	2.442402	-8.56e-01	NEURL1B	neuralized E3 ubiquitin protein ligase 1B
202571_s_at	0.00127065	4.58e-05	-9.13	2.44224	-1.05	DLGAP4	DLG associated protein 4
235496_at	0.00127077	4.58e-05	9.13	2.441581	6.36e-01	HRCT1	histidine rich carboxyl terminus 1
221782_at	0.00127133	4.59e-05	-9.13	2.440544	-5.96e-01	DNAJC10	DnaJ heat shock protein family (Hsp40) member C10
223199_at	0.00127148	4.59e-05	9.13	2.439868	6.48e-01	MKNK2	MAP kinase interacting serine/threonine kinase 2
231018_at	0.00127364	4.60e-05	9.12	2.437453	9.16e-01	PALM3	paralemmin 3
202655_at	0.00127717	4.61e-05	9.12	2.433868	5.98e-01	MANF	mesencephalic astrocyte derived neurotrophic factor
1553117_a_at	0.0012777	4.62e-05	-9.12	2.432799	-6.91e-01	STK38	serine/threonine kinase 38
225981_at	0.0012777	4.62e-05	-9.12	2.432314	-8.21e-01	HID1	HID1 domain containing
225768_at	0.0012791	4.63e-05	9.12	2.430561	5.51e-01	NR1D2	nuclear receptor subfamily 1 group D member 2
1552344_s_at	0.00128229	4.64e-05	-9.11	2.427285	-7.26e-01	CNOT7	CCR4-NOT transcription complex subunit 7
202719_s_at	0.00128641	4.66e-05	-9.11	2.423216	-9.16e-01	TES	testin LIM domain protein
219991_at	0.0012891	4.67e-05	9.10	2.420164	9.19e-01	SLC2A9	solute carrier family 2 member 9
1554582_a_at	0.0012891	4.67e-05	9.10	2.419833	6.13e-01	ETFBKMT	electron transfer flavoprotein beta subunit lysine methyltransferase
1556385_at	0.00129019	4.68e-05	-9.10	2.418352	-8.42e-01
204149_s_at	0.00129108	4.68e-05	9.10	2.417043	7.91e-01	GSTM4	glutathione S-transferase mu 4
208960_s_at	0.00129236	4.69e-05	-9.10	2.415415	-8.76e-01	KLF6	Kruppel like factor 6
218687_s_at	0.00129243	4.69e-05	-9.09	2.414803	-1.10	MUC13	mucin 13, cell surface associated
201135_at	0.00129265	4.70e-05	9.09	2.414061	5.56e-01	ECHS1	enoyl-CoA hydratase, short chain 1
218906_x_at	0.00129424	4.71e-05	-9.09	2.4121	-6.94e-01	KLC2	kinesin light chain 2
218932_at	0.00129424	4.71e-05	-9.09	2.411622	-5.39e-01	ZNHIT6	zinc finger HIT-type containing 6
209735_at	0.00129499	4.71e-05	9.09	2.410434	5.62e-01	ABCG2	ATP binding cassette subfamily G member 2 (Junior blood group)
1553986_at	0.00129965	4.73e-05	-9.08	2.405957	-6.06e-01	RASEF	RAS and EF-hand domain containing
207426_s_at	0.00130389	4.75e-05	9.08	2.401847	1.15	TNFSF4	tumor necrosis factor superfamily member 4
212639_x_at	0.00130629	4.76e-05	-9.07	2.399283	-5.61e-01	TUBA1B	tubulin alpha 1b
213002_at	0.00130763	4.77e-05	-9.07	2.397613	-5.82e-01	MARCKS	myristoylated alanine rich protein kinase C substrate
203563_at	0.00130853	4.77e-05	-9.07	2.396309	-6.62e-01	AFAP1	actin filament associated protein 1
221655_x_at	0.00130894	4.78e-05	-9.07	2.395415	-6.99e-01	EPS8L1	EPS8 like 1
209884_s_at	0.00130916	4.78e-05	-9.07	2.394347	-6.65e-01	SLC4A7	solute carrier family 4 member 7
238673_at	0.00130916	4.78e-05	-9.07	2.394142	-6.22e-01	SAMD12	sterile alpha motif domain containing 12
227360_at	0.0013103	4.79e-05	-9.07	2.392638	-8.03e-01
[truncated: 52,676 more rows]
