# Supplementary material for: ASPM May be Related to the Malignant Progression of Hepatitis B and is Associated With a Poor Prognosis of Hepatocellular Carcinoma
Source: Front Bioinform. 2022 Mar 18;2:871027. doi: 10.3389/fbinf.2022.871027 (PMC9580902; doi:10.3389/fbinf.2022.871027)
Supplement: Supplementary file 1 [file DataSheet3.ZIP › Figure S6/Figure S6, GSE69590.txt]

ID	adj.P.Val	P.Value	t	B	logFC	Gene.symbol	Gene.title
226147_s_at	4.43e-08	8.11e-13	68.538849	15.556792	5.57892101	PIGR	polymeric immunoglobulin receptor
205890_s_at	9.52e-07	4.93e-11	41.916475	14.070575	4.01793384	UBD///GABBR1	ubiquitin D///gamma-aminobutyric acid type B receptor subunit 1
37020_at	9.52e-07	5.22e-11	41.633126	14.04295	3.63271364	CRP	C-reactive protein, pentraxin-related
208088_s_at	1.64e-06	1.20e-10	37.666437	13.610769	3.1068211	CFHR5	complement factor H related 5
235904_at	1.69e-06	1.54e-10	36.559264	13.473127	3.34546016	UGT3A1	UDP glycosyltransferase family 3 member A1
223484_at	1.85e-06	2.24e-10	34.957087	13.258737	4.24451796	C15orf48	chromosome 15 open reading frame 48
235229_at	1.85e-06	2.37e-10	34.726627	13.226318	4.7412925
206392_s_at	2.57e-06	3.76e-10	32.846207	12.945616	3.48771501	RARRES1	retinoic acid receptor responder 1
1555623_at	2.59e-06	4.27e-10	32.354207	12.867116	3.77729749
202902_s_at	4.28e-06	7.83e-10	30.077808	12.473424	2.43978659	CTSS	cathepsin S
205978_at	4.96e-06	9.98e-10	-29.210622	12.309045	-2.94425855	KL	klotho
207256_at	5.66e-06	1.24e-09	28.450798	12.157833	4.01305148	MBL2	mannose binding lectin 2
206325_at	6.10e-06	1.55e-09	27.710695	12.0037	2.42663159	SERPINA6	serpin family A member 6
230499_at	6.10e-06	1.56e-09	27.676878	11.996489	2.4535105	BIRC3	baculoviral IAP repeat containing 3
237572_at	6.71e-06	1.84e-09	27.132381	11.878303	2.56668198	UGT3A1	UDP glycosyltransferase family 3 member A1
221872_at	8.85e-06	2.59e-09	26.038622	11.628487	3.99863684	RARRES1	retinoic acid receptor responder 1
214142_at	1.04e-05	3.34e-09	25.255911	11.438873	2.23211159	ZG16	zymogen granule protein 16
204470_at	1.04e-05	3.43e-09	25.169197	11.417281	3.63088001	CXCL1	C-X-C motif chemokine ligand 1
1555612_s_at	1.09e-05	3.79e-09	-24.872486	11.342484	-2.1006543	G6PC	glucose-6-phosphatase catalytic subunit
226342_at	1.10e-05	4.01e-09	-24.698557	11.297973	-2.2772513	SPTBN1	spectrin beta, non-erythrocytic 1
234623_x_at	1.13e-05	4.33e-09	24.47	11.238717	2.75997134
239825_at	1.16e-05	4.83e-09	-24.150978	11.15453	-3.16222204
207526_s_at	1.16e-05	4.87e-09	-24.128006	11.1484	-3.25695326	IL1RL1	interleukin 1 receptor like 1
233126_s_at	1.22e-05	5.36e-09	-23.850333	11.073578	-2.93348095	OLAH	oleoyl-ACP hydrolase
204821_at	1.22e-05	5.58e-09	23.735166	11.042145	2.44594017	BTN3A3	butyrophilin subfamily 3 member A3
228323_at	1.25e-05	5.95e-09	23.551774	10.991598	2.31601706	KNL1	kinetochore scaffold 1
222945_x_at	1.25e-05	6.17e-09	-23.446154	10.962209	-2.44019759	OLAH	oleoyl-ACP hydrolase
232617_at	1.30e-05	6.68e-09	23.221387	10.898983	2.60130199	CTSS	cathepsin S
218810_at	1.32e-05	6.99e-09	23.095882	10.863268	2.40936583	MIR6732///ZC3H12A	microRNA 6732///zinc finger CCCH-type containing 12A
236597_at	1.60e-05	8.84e-09	22.447073	10.673807	2.94040345	UGT3A1	UDP glycosyltransferase family 3 member A1
226185_at	1.60e-05	9.42e-09	22.276331	10.622567	1.97336482	CDS1	CDP-diacylglycerol synthase 1
200769_s_at	1.60e-05	9.63e-09	-22.216063	10.604338	-2.26778841	MAT2A	methionine adenosyltransferase 2A
229659_s_at	1.60e-05	9.68e-09	22.201387	10.599888	3.42548051
205753_at	1.94e-05	1.23e-08	21.557029	10.400088	2.46448164	CRP	C-reactive protein, pentraxin-related
218469_at	1.94e-05	1.26e-08	-21.494372	10.380188	-2.44651082	GREM1	gremlin 1, DAN family BMP antagonist
1553296_at	1.94e-05	1.28e-08	21.463559	10.37037	3.69772214	ADGRG7	adhesion G protein-coupled receptor G7
219975_x_at	2.25e-05	1.56e-08	-20.94924	10.203396	-2.81390573	OLAH	oleoyl-ACP hydrolase
227896_at	2.25e-05	1.57e-08	-20.943345	10.201447	-2.13859177	BCCIP	BRCA2 and CDKN1A interacting protein
224354_at	2.48e-05	1.77e-08	20.638938	10.099749	2.8010498
204533_at	2.63e-05	1.92e-08	20.42979	10.028617	3.16267051	CXCL10	C-X-C motif chemokine ligand 10
231894_at	2.86e-05	2.16e-08	-20.139859	9.928272	-1.83790395	SARS	seryl-tRNA synthetase
244692_at	2.86e-05	2.20e-08	-20.099612	9.91418	-1.68753392	CYP4F22	cytochrome P450 family 4 subfamily F member 22
230323_s_at	2.89e-05	2.27e-08	20.015537	9.884613	1.72741778	TMEM45B	transmembrane protein 45B
204213_at	2.99e-05	2.41e-08	19.87761	9.835727	2.03278114	PIGR	polymeric immunoglobulin receptor
207409_at	3.22e-05	2.65e-08	19.647983	9.753272	2.36763048	LECT2	leukocyte cell derived chemotaxin 2
241981_at	3.23e-05	2.72e-08	19.583546	9.729891	2.01611228	FAM20A	family with sequence similarity 20 member A
214456_x_at	3.32e-05	2.90e-08	19.432702	9.674735	1.67044957	SAA2///SAA1	serum amyloid A2///serum amyloid A1
206363_at	3.32e-05	2.92e-08	-19.412476	9.667294	-1.77678233	MAF	MAF bZIP transcription factor
204415_at	3.32e-05	2.98e-08	19.37108	9.652031	2.42512005	IFI6	interferon alpha inducible protein 6
238327_at	3.45e-05	3.16e-08	19.232128	9.600467	1.60316372	ODF3B	outer dense fiber of sperm tails 3B
206336_at	3.84e-05	3.58e-08	18.937887	9.489559	2.0719861	CXCL6	C-X-C motif chemokine ligand 6
223217_s_at	4.13e-05	3.93e-08	18.725561	9.408049	2.16755535	NFKBIZ	NFKB inhibitor zeta
214022_s_at	4.26e-05	4.13e-08	18.613394	9.364479	2.16215863	IFITM1	interferon induced transmembrane protein 1
202831_at	4.38e-05	4.32e-08	18.510354	9.324139	3.47944362	GPX2	glutathione peroxidase 2
225996_at	4.64e-05	4.71e-08	-18.31664	9.247471	-2.03573381	LONRF2	LON peptidase N-terminal domain and ring finger 2
1553613_s_at	4.64e-05	4.75e-08	-18.298385	9.24019	-2.33781293	FOXC1	forkhead box C1
207102_at	4.67e-05	4.90e-08	18.229154	9.212487	3.30071815	AKR1D1	aldo-keto reductase family 1, member D1
219630_at	4.67e-05	4.95e-08	18.206516	9.203398	1.77455142	PDZK1IP1	PDZK1 interacting protein 1
231691_at	4.95e-05	5.34e-08	18.036933	9.134825	2.1849874	C3P1	complement component 3 precursor pseudogene
202357_s_at	5.04e-05	5.53e-08	17.960495	9.103634	2.69006544	CFB	complement factor B
211340_s_at	5.10e-05	5.69e-08	-17.899818	9.078748	-1.98908331	MIR6756///MCAM	microRNA 6756///melanoma cell adhesion molecule
241412_at	5.33e-05	6.19e-08	17.716271	9.002783	1.62468401	BTC	betacellulin
238733_at	5.33e-05	6.24e-08	-17.697574	8.994986	-1.72104263	MDM2	MDM2 proto-oncogene
231468_at	5.33e-05	6.25e-08	-17.696014	8.994335	-3.47022344	SH3BP4	SH3 domain binding protein 4
228675_at	5.33e-05	6.34e-08	17.664309	8.981088	1.86617939	USP30-AS1	USP30 antisense RNA 1
209278_s_at	5.34e-05	6.52e-08	17.602441	8.955146	2.04874468	TFPI2	tissue factor pathway inhibitor 2
240455_at	5.34e-05	6.55e-08	-17.594945	8.951995	-1.83096677
212531_at	5.43e-05	6.86e-08	17.496129	8.910288	2.39113236	LCN2	lipocalin 2
206606_at	5.43e-05	6.93e-08	17.472838	8.900413	1.54757039	LIPC	lipase C, hepatic type
207874_s_at	5.43e-05	6.95e-08	17.46811	8.898406	1.95028317	CFHR4	complement factor H related 4
202468_s_at	5.58e-05	7.38e-08	-17.337882	8.84285	-1.97576239	CTNNAL1	catenin alpha like 1
1554079_at	5.58e-05	7.43e-08	17.323668	8.836753	2.18017643	GALNT18	polypeptide N-acetylgalactosaminyltransferase 18
1554287_at	5.58e-05	7.51e-08	-17.303199	8.827961	-2.76979573	TRIM4	tripartite motif containing 4
38241_at	5.58e-05	7.55e-08	17.291373	8.822876	2.35971643	BTN3A3	butyrophilin subfamily 3 member A3
227345_at	5.78e-05	8.03e-08	-17.159858	8.766015	-2.45151704	TNFRSF10D	TNF receptor superfamily member 10d
238432_at	5.78e-05	8.16e-08	-17.126181	8.751363	-1.42846761	DLGAP1-AS1	DLGAP1 antisense RNA 1
223218_s_at	5.78e-05	8.20e-08	17.117672	8.747655	1.94248743	NFKBIZ	NFKB inhibitor zeta
212018_s_at	5.78e-05	8.30e-08	-17.091619	8.736288	-1.58110524	RSL1D1	ribosomal L1 domain containing 1
213508_at	5.78e-05	8.36e-08	17.077209	8.729991	1.34189898	SPTSSA	serine palmitoyltransferase small subunit A
202659_at	5.80e-05	8.49e-08	17.04355	8.715255	1.40345889	PSMB10	proteasome subunit beta 10
208893_s_at	6.02e-05	8.92e-08	-16.941889	8.670518	-1.47384289	DUSP6	dual specificity phosphatase 6
227530_at	6.42e-05	9.66e-08	-16.777278	8.597341	-3.31563205	AKAP12	A-kinase anchoring protein 12
226226_at	6.42e-05	9.82e-08	16.742632	8.581822	1.49883619	TMEM45B	transmembrane protein 45B
244562_s_at	6.42e-05	9.87e-08	-16.732758	8.577391	-1.48015559
218986_s_at	6.47e-05	1.01e-07	16.69323	8.559621	1.77545549	DDX60	DEXD/H-box helicase 60
210869_s_at	6.50e-05	1.02e-07	-16.659226	8.544291	-2.06830346	MIR6756///MCAM	microRNA 6756///melanoma cell adhesion molecule
223608_at	6.60e-05	1.05e-07	-16.602177	8.518482	-1.97095602	EFCAB2	EF-hand calcium binding domain 2
208607_s_at	6.60e-05	1.06e-07	16.582327	8.509476	2.63704168	SAA2-SAA4///SAA2///SAA1	SAA2-SAA4 readthrough///serum amyloid A2///serum amyloid A1
226350_at	6.61e-05	1.08e-07	-16.557799	8.498327	-1.88419116	CHML	CHM like, Rab escort protein 2
221530_s_at	6.73e-05	1.11e-07	-16.497267	8.470724	-3.0707943	BHLHE41	basic helix-loop-helix family member e41
200632_s_at	6.80e-05	1.14e-07	-16.445772	8.44714	-1.36359504	NDRG1	N-myc downstream regulated 1
203716_s_at	6.80e-05	1.14e-07	16.433456	8.441485	1.48730811	DPP4	dipeptidyl peptidase 4
206118_at	6.82e-05	1.16e-07	16.403447	8.427685	2.2586266	STAT4	signal transducer and activator of transcription 4
230300_at	6.93e-05	1.19e-07	16.345546	8.400968	2.35539341	PSMA5	proteasome subunit alpha 5
209496_at	6.93e-05	1.20e-07	16.328428	8.393046	2.09641896	RARRES2	retinoic acid receptor responder 2
214091_s_at	7.20e-05	1.26e-07	-16.232633	8.34852	-1.27284808	GPX3	glutathione peroxidase 3
204233_s_at	7.22e-05	1.28e-07	-16.202117	8.334266	-2.03546465	CHKA	choline kinase alpha
226187_at	7.22e-05	1.30e-07	16.175958	8.32202	1.41679231	CDS1	CDP-diacylglycerol synthase 1
1560019_at	7.22e-05	1.31e-07	-16.164945	8.316857	-2.34922917	DLGAP1-AS2	DLGAP1 antisense RNA 2
201502_s_at	7.36e-05	1.35e-07	16.10764	8.289921	1.4321452	NFKBIA	NFKB inhibitor alpha
220091_at	7.48e-05	1.38e-07	16.05585	8.265473	1.74253286	SLC2A6	solute carrier family 2 member 6
210517_s_at	7.50e-05	1.40e-07	-16.032258	8.254303	-3.34947141	AKAP12	A-kinase anchoring protein 12
206979_at	7.56e-05	1.42e-07	15.996259	8.23722	2.3086716	C8B	complement component 8, beta polypeptide
218682_s_at	7.60e-05	1.44e-07	-15.968162	8.223853	-1.45805927	SLC4A1AP	solute carrier family 4 member 1 adaptor protein
219352_at	7.63e-05	1.47e-07	15.9402	8.210521	1.55756233	HERC6	HECT and RLD domain containing E3 ubiquitin protein ligase family member 6
215425_at	7.64e-05	1.48e-07	-15.920739	8.201225	-1.63340231	BTG3	BTG anti-proliferation factor 3
229819_at	8.03e-05	1.57e-07	15.803703	8.145019	1.28020951	A1BG	alpha-1-B glycoprotein
243634_at	8.32e-05	1.64e-07	15.717581	8.103327	2.0170444	SMIM14	small integral membrane protein 14
207051_at	8.52e-05	1.71e-07	15.644787	8.067866	2.36938559	SLC17A4	solute carrier family 17 member 4
233565_s_at	8.52e-05	1.73e-07	15.621449	8.056454	1.5533324	FKBP1A-SDCBP2///SDCBP2	FKBP1A-SDCBP2 readthrough (NMD candidate)///syndecan binding protein 2
223723_at	8.52e-05	1.73e-07	-15.618448	8.054985	-1.33222584	MELTF	melanotransferrin
202206_at	8.55e-05	1.75e-07	-15.594297	8.04315	-3.01674213	ARL4C	ADP ribosylation factor like GTPase 4C
201067_at	8.91e-05	1.85e-07	15.491926	7.992732	1.29240699	PSMC2	proteasome 26S subunit, ATPase 2
218746_at	8.91e-05	1.87e-07	15.469315	7.98154	1.27326461	TAPBPL	TAP binding protein like
227529_s_at	8.91e-05	1.88e-07	-15.454549	7.974221	-3.55979246	AKAP12	A-kinase anchoring protein 12
219901_at	8.91e-05	1.89e-07	15.447951	7.970948	1.48483381	FGD6	FYVE, RhoGEF and PH domain containing 6
227609_at	8.91e-05	1.91e-07	15.43101	7.962535	1.92787183	EPSTI1	epithelial stromal interaction 1 (breast)
221510_s_at	8.91e-05	1.92e-07	-15.416705	7.955423	-2.53802381	GLS	glutaminase
214453_s_at	9.10e-05	1.98e-07	15.361396	7.927847	2.82643817	IFI44	interferon induced protein 44
211732_x_at	9.20e-05	2.02e-07	-15.324488	7.909378	-1.40293822	HNMT	histamine N-methyltransferase
213479_at	9.21e-05	2.04e-07	-15.306714	7.900464	-2.42663961	NPTX2	neuronal pentraxin 2
211882_x_at	9.35e-05	2.09e-07	15.262587	7.87828	1.91608918	FUT6	fucosyltransferase 6
224146_s_at	9.45e-05	2.17e-07	15.18771	7.840455	1.1981389	ABCC11	ATP binding cassette subfamily C member 11
218747_s_at	9.45e-05	2.18e-07	15.183696	7.838421	1.34944382	TAPBPL	TAP binding protein like
205709_s_at	9.45e-05	2.18e-07	15.177831	7.835448	1.89084942	CDS1	CDP-diacylglycerol synthase 1
1565951_s_at	9.45e-05	2.19e-07	-15.169669	7.831308	-1.88121063	CHML	CHM like, Rab escort protein 2
205110_s_at	9.45e-05	2.20e-07	-15.166779	7.829841	-2.00765257	FGF13	fibroblast growth factor 13
207536_s_at	9.58e-05	2.24e-07	15.127765	7.81001	1.4054567	TNFRSF9	TNF receptor superfamily member 9
226702_at	9.71e-05	2.29e-07	15.087981	7.789723	2.62332711	CMPK2	cytidine/uridine monophosphate kinase 2
225178_at	9.81e-05	2.34e-07	-15.048454	7.769502	-1.43197092	TTC14	tetratricopeptide repeat domain 14
238531_x_at	9.81e-05	2.35e-07	15.038846	7.764577	1.74502939
238629_x_at	1.02e-04	2.49e-07	14.934572	7.710883	1.40528265
201510_at	1.02e-04	2.54e-07	14.897849	7.691865	1.29635126	ELF3	E74 like ETS transcription factor 3
231179_at	1.02e-04	2.54e-07	14.896705	7.691271	1.57459765	IP6K3	inositol hexakisphosphate kinase 3
203828_s_at	1.02e-04	2.54e-07	14.896343	7.691084	1.38396008	IL32	interleukin 32
227641_at	1.02e-04	2.54e-07	-14.893083	7.689392	-2.49061373	FBXL16	F-box and leucine rich repeat protein 16
209347_s_at	1.02e-04	2.56e-07	-14.882446	7.683871	-1.77611834	MAF	MAF bZIP transcription factor
228357_at	1.07e-04	2.69e-07	-14.791236	7.63633	-1.46034352	UNK	unkempt family zinc finger
206727_at	1.11e-04	2.83e-07	14.696845	7.586759	4.08351563	C9	complement component 9
239814_at	1.11e-04	2.85e-07	-14.685422	7.580734	-1.67363865	LOC100506860	uncharacterized LOC100506860
228607_at	1.11e-04	2.89e-07	14.663001	7.568892	1.87139602	OAS2	2'-5'-oligoadenylate synthetase 2
209417_s_at	1.11e-04	2.89e-07	14.661902	7.568311	1.3208392	IFI35	interferon induced protein 35
239911_at	1.12e-04	2.93e-07	-14.636456	7.554844	-1.72189761	ONECUT2	one cut homeobox 2
204205_at	1.12e-04	2.96e-07	14.616892	7.54447	1.2858399	APOBEC3G	apolipoprotein B mRNA editing enzyme catalytic subunit 3G
217967_s_at	1.13e-04	3.00e-07	-14.595914	7.533329	-1.19132135	FAM129A	family with sequence similarity 129 member A
206391_at	1.14e-04	3.03e-07	14.574872	7.522134	2.22197913	RARRES1	retinoic acid receptor responder 1
211506_s_at	1.16e-04	3.12e-07	14.521121	7.49345	2.0496985	CXCL8	C-X-C motif chemokine ligand 8
204222_s_at	1.19e-04	3.22e-07	-14.466282	7.464055	-3.6088976	GLIPR1	GLI pathogenesis related 1
229920_at	1.22e-04	3.33e-07	14.406962	7.432108	1.23028559	RBCK1	RANBP2-type and C3HC4-type zinc finger containing 1
229156_s_at	1.23e-04	3.37e-07	-14.384416	7.419925	-2.15246746	PRKAG2-AS1	PRKAG2 antisense RNA 1
233847_x_at	1.24e-04	3.43e-07	14.35132	7.402	3.67930445
223582_at	1.24e-04	3.45e-07	14.341709	7.396785	1.43790186	ADGRV1	adhesion G protein-coupled receptor V1
210399_x_at	1.25e-04	3.50e-07	14.315484	7.382535	1.86322408	FUT6	fucosyltransferase 6
236193_at	1.25e-04	3.54e-07	14.298645	7.373369	1.9726699	HIST1H2BC	histone cluster 1, H2bc
232282_at	1.25e-04	3.56e-07	14.289701	7.368495	1.49510332	WNK3	WNK lysine deficient protein kinase 3
1555097_a_at	1.27e-04	3.63e-07	14.254043	7.349029	1.90694094	PTGFR	prostaglandin F receptor
223549_s_at	1.30e-04	3.74e-07	14.200028	7.319432	1.24078735	ESPN	espin
228909_at	1.31e-04	3.81e-07	-14.168676	7.302192	-1.36300248	LOC642852	uncharacterized LOC642852
202411_at	1.31e-04	3.86e-07	14.146367	7.289897	1.26978795	IFI27	interferon alpha inducible protein 27
1558164_s_at	1.31e-04	3.86e-07	-14.145346	7.289334	-1.98061052	PEX13	peroxisomal biogenesis factor 13
202207_at	1.31e-04	3.87e-07	-14.140293	7.286546	-2.79691061	ARL4C	ADP ribosylation factor like GTPase 4C
227143_s_at	1.32e-04	3.91e-07	14.123089	7.277044	1.2046563	BID	BH3 interacting domain death agonist
204070_at	1.32e-04	3.94e-07	14.110118	7.269871	1.36018084	RARRES3	retinoic acid receptor responder 3
231029_at	1.32e-04	4.00e-07	14.083701	7.255238	1.57930692	F5	coagulation factor V
210888_s_at	1.32e-04	4.01e-07	14.077273	7.251673	1.33982276	ITIH1	inter-alpha-trypsin inhibitor heavy chain 1
221577_x_at	1.32e-04	4.02e-07	-14.076582	7.25129	-1.69218161	GDF15	growth differentiation factor 15
205815_at	1.32e-04	4.03e-07	14.068443	7.246772	1.37529246	REG3A	regenerating family member 3 alpha
210326_at	1.36e-04	4.19e-07	14.004108	7.210957	1.49026674	AGXT	alanine-glyoxylate aminotransferase
237029_at	1.36e-04	4.22e-07	-13.988323	7.20214	-1.46449756	HGD	homogentisate 1,2-dioxygenase
237563_s_at	1.36e-04	4.23e-07	-13.985407	7.20051	-1.50062559
227379_at	1.36e-04	4.24e-07	13.980381	7.197699	1.48556809	MBOAT1	membrane bound O-acyltransferase domain containing 1
231705_at	1.37e-04	4.31e-07	13.952146	7.181889	1.41025033	RIDA	reactive intermediate imine deaminase A homolog
242809_at	1.38e-04	4.39e-07	-13.923138	7.165606	-1.47799648	IL1RL1	interleukin 1 receptor like 1
219796_s_at	1.38e-04	4.40e-07	13.91804	7.16274	1.25522678	CDHR5	cadherin related family member 5
210327_s_at	1.38e-04	4.43e-07	13.905792	7.15585	1.40499756	AGXT	alanine-glyoxylate aminotransferase
212388_at	1.38e-04	4.45e-07	-13.897843	7.151375	-2.0296133	USP24	ubiquitin specific peptidase 24
228890_at	1.38e-04	4.46e-07	-13.893734	7.149061	-1.2901349	ATOH8	atonal bHLH transcription factor 8
1556427_s_at	1.38e-04	4.52e-07	-13.870773	7.136112	-2.90826234	LRRN4CL	LRRN4 C-terminal like
219684_at	1.38e-04	4.55e-07	13.859691	7.129854	2.46560687	RTP4	receptor transporter protein 4
213261_at	1.38e-04	4.57e-07	13.854403	7.126866	1.13101817	TRANK1	tetratricopeptide repeat and ankyrin repeat containing 1
225919_s_at	1.38e-04	4.57e-07	-13.850947	7.124912	-1.60392483	C9orf72	chromosome 9 open reading frame 72
218258_at	1.39e-04	4.63e-07	-13.828539	7.112231	-1.38655218	POLR1D	RNA polymerase I subunit D
228029_at	1.42e-04	4.74e-07	-13.788601	7.089569	-1.57816713	ZNF721	zinc finger protein 721
219998_at	1.43e-04	4.81e-07	-13.7636	7.075344	-1.60089625	LGALSL	galectin like
203725_at	1.44e-04	4.90e-07	-13.734101	7.058522	-2.07546808	GADD45A	growth arrest and DNA damage inducible alpha
201535_at	1.44e-04	4.92e-07	-13.726164	7.053988	-1.15774915	UBL3	ubiquitin like 3
216696_s_at	1.44e-04	4.95e-07	13.716693	7.048575	1.24878023	PRODH2	proline dehydrogenase 2
235856_at	1.44e-04	4.95e-07	13.716378	7.048394	2.00332519
1558201_s_at	1.45e-04	5.00e-07	-13.700436	7.039272	-1.47044227	SLC4A1AP	solute carrier family 4 member 1 adaptor protein
232270_at	1.49e-04	5.21e-07	-13.63002	6.998831	-1.13519218	C9orf3	chromosome 9 open reading frame 3
1554887_at	1.49e-04	5.22e-07	-13.626706	6.996921	-1.2810362	LOC101927746	uncharacterized LOC101927746
228284_at	1.49e-04	5.24e-07	-13.618893	6.992418	-1.32984377	TLE1	transducin like enhancer of split 1
211829_s_at	1.49e-04	5.30e-07	-13.600374	6.981732	-1.3079686	GPER1	G protein-coupled estrogen receptor 1
235737_at	1.49e-04	5.31e-07	-13.59584	6.979114	-2.21350894	TSLP	thymic stromal lymphopoietin
219006_at	1.49e-04	5.33e-07	-13.588987	6.975153	-1.46455734	NDUFAF4	NADH:ubiquinone oxidoreductase complex assembly factor 4
219662_at	1.49e-04	5.37e-07	-13.579164	6.969473	-1.56058376	C2orf49	chromosome 2 open reading frame 49
205755_at	1.49e-04	5.37e-07	13.578193	6.968911	1.19737944	ITIH3	inter-alpha-trypsin inhibitor heavy chain 3
203498_at	1.49e-04	5.42e-07	13.563264	6.960269	1.85191794	RCAN2	regulator of calcineurin 2
206305_s_at	1.49e-04	5.43e-07	13.5592	6.957914	2.66406563	C8A	complement component 8 alpha subunit
232254_at	1.52e-04	5.55e-07	-13.520973	6.935725	-2.91302983
206265_s_at	1.53e-04	5.62e-07	13.500699	6.923928	1.12003029	GPLD1	glycosylphosphatidylinositol specific phospholipase D1
207177_at	1.53e-04	5.64e-07	13.495681	6.921005	2.01924755	PTGFR	prostaglandin F receptor
1552682_a_at	1.53e-04	5.68e-07	13.482087	6.913081	1.294486	KNL1	kinetochore scaffold 1
221210_s_at	1.56e-04	5.80e-07	13.447682	6.892983	1.08980214	NPL	N-acetylneuraminate pyruvate lyase
240929_at	1.56e-04	5.84e-07	-13.437101	6.88679	-1.25651728	RBPMS-AS1	RBPMS antisense RNA 1
233403_x_at	1.57e-04	5.90e-07	13.420189	6.87688	1.0783018	TM6SF2	transmembrane 6 superfamily member 2
1562102_at	1.57e-04	5.98e-07	-13.398616	6.864218	-1.7284142
212307_s_at	1.57e-04	6.04e-07	-13.381865	6.85437	-1.07230729	OGT	O-linked N-acetylglucosamine (GlcNAc) transferase
204562_at	1.57e-04	6.06e-07	-13.37616	6.851013	-1.78076597	IRF4	interferon regulatory factor 4
223636_at	1.57e-04	6.09e-07	13.367598	6.845972	1.29573531	ZMYND12	zinc finger MYND-type containing 12
230271_at	1.57e-04	6.12e-07	-13.35869	6.840723	-1.45912421	ONECUT2	one cut homeobox 2
217185_s_at	1.57e-04	6.13e-07	-13.357107	6.83979	-1.17593605	ZNF259P1///ZPR1	zinc finger protein 259 pseudogene 1///ZPR1 zinc finger
1558706_a_at	1.57e-04	6.13e-07	-13.355539	6.838865	-2.38505091	ATOH8	atonal bHLH transcription factor 8
225301_s_at	1.57e-04	6.16e-07	-13.348279	6.834583	-1.76094784	MYO5B	myosin VB
227963_at	1.57e-04	6.16e-07	-13.34716	6.833923	-1.93716303
201666_at	1.60e-04	6.36e-07	13.294454	6.802754	1.11100109	TIMP1	TIMP metallopeptidase inhibitor 1
225125_at	1.60e-04	6.37e-07	-13.29393	6.802443	-1.14550178	MMGT1	membrane magnesium transporter 1
210538_s_at	1.60e-04	6.42e-07	13.280169	6.794281	1.69052598	BIRC3	baculoviral IAP repeat containing 3
230174_at	1.60e-04	6.44e-07	13.273561	6.790358	1.38615671	LYPLAL1	lysophospholipase like 1
234092_s_at	1.60e-04	6.44e-07	13.273328	6.79022	1.22454357	TM6SF2	transmembrane 6 superfamily member 2
219711_at	1.60e-04	6.45e-07	-13.271765	6.789292	-1.81019079	ZNF586	zinc finger protein 586
229371_at	1.63e-04	6.63e-07	-13.22615	6.762149	-1.25281497	SLC20A2	solute carrier family 20 member 2
226612_at	1.63e-04	6.66e-07	-13.219804	6.758365	-1.21927471	UBE2QL1	ubiquitin conjugating enzyme E2 Q family like 1
209005_at	1.64e-04	6.74e-07	13.200204	6.746663	1.09468904	FBXL5	F-box and leucine rich repeat protein 5
235965_at	1.66e-04	6.84e-07	-13.175182	6.731695	-1.32742104	BHLHA15	basic helix-loop-helix family member a15
235296_at	1.66e-04	6.88e-07	-13.166464	6.726473	-1.6640637	EIF5A2	eukaryotic translation initiation factor 5A2
1554053_at	1.66e-04	6.94e-07	-13.151617	6.71757	-1.58839075	SPTLC1	serine palmitoyltransferase long chain base subunit 1
225929_s_at	1.66e-04	6.95e-07	13.149393	6.716236	1.13647144	RNF213	ring finger protein 213
210416_s_at	1.66e-04	6.95e-07	-13.148622	6.715772	-1.2747523	CHEK2	checkpoint kinase 2
242218_at	1.66e-04	6.97e-07	-13.144136	6.71308	-2.68996793	PPARD	peroxisome proliferator activated receptor delta
204972_at	1.68e-04	7.11e-07	13.111255	6.693309	2.27999397	OAS2	2'-5'-oligoadenylate synthetase 2
226390_at	1.68e-04	7.14e-07	13.105493	6.689839	1.23200925	STARD4	StAR related lipid transfer domain containing 4
1554557_at	1.69e-04	7.20e-07	-13.091438	6.681366	-1.85718009	ATP11B	ATPase phospholipid transporting 11B (putative)
202972_s_at	1.72e-04	7.39e-07	13.048555	6.655454	1.59584969	FAM13A	family with sequence similarity 13 member A
209166_s_at	1.72e-04	7.41e-07	13.043998	6.652694	1.26988136	MAN2B1	mannosidase alpha class 2B member 1
229622_at	1.74e-04	7.52e-07	-13.020213	6.638275	-1.23087752	ERFE	erythroferrone
216010_x_at	1.78e-04	7.73e-07	12.976087	6.611444	1.40552979	FUT3	fucosyltransferase 3 (Lewis blood group)
1569433_at	1.80e-04	7.84e-07	-12.952629	6.597139	-1.49265722	SAMD5	sterile alpha motif domain containing 5
210272_at	1.82e-04	7.94e-07	12.933717	6.585584	1.20207467	CYP2B7P	cytochrome P450 family 2 subfamily B member 7, pseudogene
236075_s_at	1.83e-04	8.02e-07	-12.917495	6.575658	-1.44544367	LOC101928000	uncharacterized LOC101928000
221125_s_at	1.87e-04	8.23e-07	-12.874785	6.549458	-1.43524241	KCNMB3	potassium calcium-activated channel subfamily M regulatory beta subunit 3
203021_at	1.89e-04	8.36e-07	12.849254	6.53375	1.66177812	SLPI	secretory leukocyte peptidase inhibitor
1555460_a_at	1.89e-04	8.41e-07	-12.840671	6.528461	-1.21402203	SLC39A6	solute carrier family 39 member 6
1555240_s_at	1.91e-04	8.54e-07	-12.815182	6.512732	-1.30417312	GNG12	G protein subunit gamma 12
220058_at	1.92e-04	8.61e-07	-12.802557	6.504928	-1.05083557	GID4	GID complex subunit 4 homolog
1557455_s_at	1.94e-04	8.72e-07	-12.781995	6.4922	-1.41973309	MOSPD1	motile sperm domain containing 1
209040_s_at	1.95e-04	8.84e-07	12.760911	6.479125	1.26804032	PSMB8	proteasome subunit beta 8
218468_s_at	1.95e-04	8.87e-07	-12.756028	6.476093	-2.00882819	GREM1	gremlin 1, DAN family BMP antagonist
204435_at	1.97e-04	8.98e-07	-12.73475	6.462867	-1.34879557	NUP58	nucleoporin 58
228315_at	1.99e-04	9.10e-07	-12.715173	6.450677	-1.13026114	ZMAT3	zinc finger matrin-type 3
208933_s_at	2.02e-04	9.25e-07	12.687776	6.433582	1.46450806	LGALS8	galectin 8
209890_at	2.02e-04	9.31e-07	-12.678524	6.427801	-1.66957729	TSPAN5	tetraspanin 5
209619_at	2.02e-04	9.33e-07	12.675179	6.425709	1.42116623	CD74	CD74 molecule
220135_s_at	2.02e-04	9.38e-07	12.665775	6.419825	1.20347441	SLC7A9	solute carrier family 7 member 9
1554781_at	2.03e-04	9.47e-07	12.650844	6.410474	2.26459186	MGC32805	uncharacterized LOC153163
204279_at	2.05e-04	9.61e-07	12.628587	6.396511	2.68061512	PSMB9	proteasome subunit beta 9
217492_s_at	2.05e-04	9.65e-07	-12.621249	6.391901	-1.14532852	PTENP1///PTEN	phosphatase and tensin homolog pseudogene 1///phosphatase and tensin homolog
235209_at	2.08e-04	9.84e-07	12.591275	6.373042	1.22114627	SBSPON	somatomedin B and thrombospondin type 1 domain containing
209082_s_at	2.11e-04	1.00e-06	12.562982	6.355195	1.68332627	COL18A1	collagen type XVIII alpha 1 chain
200923_at	2.14e-04	1.02e-06	12.529382	6.333942	1.60849316	LGALS3BP	galectin 3 binding protein
238419_at	2.14e-04	1.03e-06	-12.514795	6.324695	-1.43616203	PHLDB2	pleckstrin homology like domain family B member 2
223699_at	2.14e-04	1.04e-06	12.50376	6.317693	1.34635324	CNDP1	carnosine dipeptidase 1
226804_at	2.14e-04	1.04e-06	12.499693	6.31511	1.60388149	FAM20A	family with sequence similarity 20 member A
202023_at	2.14e-04	1.04e-06	-12.498829	6.314561	-1.00056771	EFNA1	ephrin A1
218683_at	2.14e-04	1.05e-06	-12.487084	6.307098	-1.9281594	PTBP2	polypyrimidine tract binding protein 2
218757_s_at	2.14e-04	1.05e-06	-12.485057	6.305808	-1.55747857	UPF3B	UPF3 regulator of nonsense transcripts homolog B (yeast)
1569403_at	2.14e-04	1.05e-06	-12.483382	6.304743	-3.3263154	LOC101928716	uncharacterized LOC101928716
201727_s_at	2.14e-04	1.06e-06	-12.480658	6.30301	-0.98607568	ELAVL1	ELAV like RNA binding protein 1
225747_at	2.14e-04	1.06e-06	12.48057	6.302954	1.06859555	COQ10A	coenzyme Q10A
226835_s_at	2.14e-04	1.06e-06	-12.472138	6.297588	-1.24640944	ZFAS1	ZNFX1 antisense RNA 1
218543_s_at	2.14e-04	1.07e-06	12.465214	6.293178	1.05731073	PARP12	poly(ADP-ribose) polymerase family member 12
210397_at	2.14e-04	1.07e-06	-12.464726	6.292868	-1.23498189	DEFB1	defensin beta 1
202589_at	2.14e-04	1.07e-06	-12.463148	6.291862	-1.25709118	TYMS	thymidylate synthetase
233441_at	2.14e-04	1.07e-06	-12.459373	6.289456	-1.12699592	ONECUT2	one cut homeobox 2
1555716_a_at	2.15e-04	1.08e-06	-12.444644	6.280062	-1.25237943	CXADR	coxsackie virus and adenovirus receptor
203758_at	2.15e-04	1.08e-06	12.438885	6.276385	1.56424677	CTSO	cathepsin O
232790_at	2.16e-04	1.09e-06	-12.424393	6.267126	-1.25161588	RNASEH1-AS1	RNASEH1 antisense RNA 1
210654_at	2.16e-04	1.10e-06	-12.421977	6.265581	-2.0875969	TNFRSF10D	TNF receptor superfamily member 10d
208891_at	2.16e-04	1.10e-06	-12.409939	6.257878	-1.51744677	DUSP6	dual specificity phosphatase 6
205224_at	2.16e-04	1.11e-06	-12.404685	6.254514	-1.12137857	SURF2	surfeit 2
1558739_at	2.17e-04	1.12e-06	-12.389099	6.244524	-1.43767282	BORCS5	BLOC-1 related complex subunit 5
209185_s_at	2.17e-04	1.12e-06	-12.387154	6.243277	-1.31163724	IRS2	insulin receptor substrate 2
222781_s_at	2.17e-04	1.12e-06	-12.386017	6.242547	-1.47033351	C9orf40	chromosome 9 open reading frame 40
209785_s_at	2.17e-04	1.13e-06	12.375557	6.235834	1.41642634	PLA2G4C	phospholipase A2 group IVC
215145_s_at	2.17e-04	1.13e-06	12.370527	6.232603	1.20757422	CNTNAP2	contactin associated protein-like 2
204924_at	2.17e-04	1.14e-06	12.366733	6.230165	1.084706	TLR2	toll like receptor 2
222866_s_at	2.22e-04	1.17e-06	-12.327338	6.204804	-1.04719386	FLVCR2	feline leukemia virus subgroup C cellular receptor family member 2
219255_x_at	2.24e-04	1.18e-06	12.309364	6.193203	1.12254719	IL17RB	interleukin 17 receptor B
243735_at	2.26e-04	1.20e-06	12.288122	6.17947	1.26988423	ELP2	elongator acetyltransferase complex subunit 2
227865_at	2.28e-04	1.21e-06	12.267941	6.166398	1.06814095	IDNK	IDNK, gluconokinase
201348_at	2.29e-04	1.22e-06	-12.25573	6.158477	-1.0626424	GPX3	glutathione peroxidase 3
226142_at	2.29e-04	1.22e-06	-12.252458	6.156353	-3.72398279	GLIPR1	GLI pathogenesis related 1
206082_at	2.37e-04	1.27e-06	12.191703	6.116803	1.14771772	HCP5	HLA complex P5 (non-protein coding)
225766_s_at	2.37e-04	1.28e-06	-12.187402	6.113995	-1.64920205	TNPO1	transportin 1
202283_at	2.37e-04	1.28e-06	12.180668	6.109597	1.61129311	SERPINF1	serpin family F member 1
201160_s_at	2.37e-04	1.29e-06	-12.173947	6.105204	-1.05966026	YBX3	Y-box binding protein 3
204140_at	2.37e-04	1.29e-06	12.173075	6.104634	1.21727948	TPST1	tyrosylprotein sulfotransferase 1
235814_at	2.40e-04	1.31e-06	12.15018	6.089649	0.97174394
204845_s_at	2.40e-04	1.31e-06	12.147641	6.087985	1.31300574	ENPEP	glutamyl aminopeptidase
213626_at	2.40e-04	1.32e-06	12.137469	6.081316	1.58522987	CBR4	carbonyl reductase 4
1563053_at	2.40e-04	1.32e-06	-12.136247	6.080515	-1.16979238	LOC729083	uncharacterized LOC729083
227723_at	2.43e-04	1.35e-06	-12.105143	6.060082	-1.05397778	BORCS5	BLOC-1 related complex subunit 5
209087_x_at	2.43e-04	1.35e-06	-12.103102	6.05874	-1.81738901	MCAM	melanoma cell adhesion molecule
225866_at	2.45e-04	1.37e-06	-12.084625	6.046573	-1.22663023	RPF2	ribosome production factor 2 homolog
210156_s_at	2.45e-04	1.37e-06	-12.082538	6.045197	-1.05851218	PCMT1	protein-L-isoaspartate (D-aspartate) O-methyltransferase
229842_at	2.46e-04	1.37e-06	12.075041	6.040254	1.30455917	ELF3	E74 like ETS transcription factor 3
206952_at	2.48e-04	1.39e-06	-12.054246	6.026525	-2.11720661	G6PC	glucose-6-phosphatase catalytic subunit
219232_s_at	2.50e-04	1.41e-06	12.040283	6.017291	1.04352614	EGLN3	egl-9 family hypoxia inducible factor 3
200768_s_at	2.51e-04	1.43e-06	-12.018254	6.002702	-2.23761112	MAT2A	methionine adenosyltransferase 2A
204713_s_at	2.51e-04	1.43e-06	12.01622	6.001353	1.04891911	F5	coagulation factor V
244848_at	2.51e-04	1.43e-06	-12.013147	5.999315	-1.25267773	CHD1L	chromodomain helicase DNA binding protein 1 like
213309_at	2.51e-04	1.43e-06	12.01039	5.997486	1.20770343	PLCL2	phospholipase C like 2
203695_s_at	2.51e-04	1.44e-06	12.007496	5.995566	1.50429965	DFNA5	DFNA5, deafness associated tumor suppressor
209394_at	2.52e-04	1.45e-06	11.996042	5.98796	1.29057173	ASMTL	acetylserotonin O-methyltransferase-like
202089_s_at	2.55e-04	1.47e-06	-11.976787	5.975158	-1.20598248	SLC39A6	solute carrier family 39 member 6
222893_s_at	2.56e-04	1.48e-06	-11.961389	5.964905	-1.25385946	RPAP2	RNA polymerase II associated protein 2
219194_at	2.56e-04	1.49e-06	11.957722	5.962461	1.11365524	SEMA4G	semaphorin 4G
1553292_s_at	2.60e-04	1.51e-06	-11.928503	5.942957	-1.46336122	SGK494	uncharacterized serine/threonine-protein kinase SgK494
206029_at	2.62e-04	1.53e-06	-11.909504	5.930248	-3.20561852	ANKRD1	ankyrin repeat domain 1
202088_at	2.62e-04	1.54e-06	-11.907587	5.928965	-1.07332673	SLC39A6	solute carrier family 39 member 6
1556078_at	2.62e-04	1.54e-06	11.907466	5.928884	1.63265246	LOC143286	uncharacterized LOC143286
224911_s_at	2.62e-04	1.54e-06	-11.898972	5.923194	-1.33426253	DCBLD2	discoidin, CUB and LCCL domain containing 2
1553959_a_at	2.69e-04	1.59e-06	-11.857456	5.89532	-1.29695892	B3GALT6	beta-1,3-galactosyltransferase 6
1556551_s_at	2.71e-04	1.60e-06	-11.841851	5.884815	-1.07862013	SLC39A6	solute carrier family 39 member 6
203367_at	2.71e-04	1.61e-06	-11.834915	5.880142	-2.2742045	DUSP14	dual specificity phosphatase 14
207584_at	2.73e-04	1.63e-06	11.822108	5.871504	2.57444618	LPA	lipoprotein(a)
210495_x_at	2.74e-04	1.64e-06	11.810508	5.863672	1.14072771	FN1	fibronectin 1
216532_x_at	2.76e-04	1.66e-06	-11.79567	5.853641	-1.07385322
212613_at	2.80e-04	1.68e-06	11.772262	5.837791	1.12063626	BTN3A2	butyrophilin subfamily 3 member A2
212067_s_at	2.84e-04	1.71e-06	11.746558	5.820346	1.68306131	C1R	complement C1r subcomponent
214636_at	2.84e-04	1.72e-06	-11.739126	5.815294	-2.73187873	CALCB	calcitonin related polypeptide beta
243669_s_at	2.84e-04	1.73e-06	11.730402	5.80936	1.76580461	PRAP1	proline rich acidic protein 1
1555609_a_at	2.84e-04	1.74e-06	-11.724556	5.80538	-1.08487026	ZMAT3	zinc finger matrin-type 3
226995_at	2.84e-04	1.74e-06	-11.722674	5.804099	-1.46834974	LOC642852	uncharacterized LOC642852
202291_s_at	2.84e-04	1.74e-06	11.719413	5.801878	1.42910557	MGP	matrix Gla protein
218966_at	2.86e-04	1.76e-06	11.702964	5.790665	0.97447623	MYO5C	myosin VC
206157_at	2.86e-04	1.77e-06	-11.700482	5.788972	-1.45561706	PTX3	pentraxin 3
208892_s_at	2.88e-04	1.78e-06	-11.685126	5.778487	-1.45304008	DUSP6	dual specificity phosphatase 6
202688_at	2.88e-04	1.79e-06	11.684032	5.777739	3.23061434	TNFSF10	tumor necrosis factor superfamily member 10
233852_at	2.88e-04	1.79e-06	-11.681133	5.775758	-1.26399679	POLH	DNA polymerase eta
224915_x_at	2.89e-04	1.80e-06	-11.66825	5.766946	-1.11183549	ZFAS1	ZNFX1 antisense RNA 1
223493_at	2.89e-04	1.81e-06	11.666766	5.765931	1.2285021	FBXO4	F-box protein 4
235505_s_at	2.92e-04	1.83e-06	-11.644451	5.750642	-1.02570326	LRPAP1	LDL receptor related protein associated protein 1
202883_s_at	2.92e-04	1.84e-06	-11.640476	5.747915	-1.10310486	PPP2R1B	protein phosphatase 2 scaffold subunit Abeta
1555175_a_at	2.98e-04	1.88e-06	11.607562	5.7253	1.93939125	PBLD	phenazine biosynthesis like protein domain containing
224579_at	2.99e-04	1.89e-06	-11.597189	5.718158	-1.1655388	SLC38A1	solute carrier family 38 member 1
206561_s_at	3.01e-04	1.91e-06	11.582655	5.70814	2.60799184	AKR1B10	aldo-keto reductase family 1 member B10
225765_at	3.01e-04	1.92e-06	-11.578084	5.704987	-1.4959889	TNPO1	transportin 1
230179_at	3.01e-04	1.92e-06	-11.575708	5.703347	-1.3784625	LOC285812	uncharacterized LOC285812
212163_at	3.03e-04	1.94e-06	-11.563695	5.695051	-1.11696656	KIDINS220	kinase D-interacting substrate 220kDa
225824_at	3.04e-04	1.95e-06	-11.55606	5.689775	-1.13457579	CCNK	cyclin K
211200_s_at	3.05e-04	1.96e-06	-11.546417	5.683105	-1.31292797	EFCAB2	EF-hand calcium binding domain 2
230361_at	3.10e-04	2.00e-06	-11.518716	5.663911	-1.86719514	MROH1	maestro heat like repeat family member 1
244151_at	3.14e-04	2.04e-06	11.490732	5.644471	1.40035261	SMLR1	small leucine rich protein 1
231693_at	3.14e-04	2.04e-06	11.488003	5.642572	2.01192171	FABP1	fatty acid binding protein 1
222173_s_at	3.15e-04	2.05e-06	-11.483635	5.639532	-1.61933152	TBC1D2	TBC1 domain family member 2
236504_x_at	3.15e-04	2.06e-06	-11.47395	5.632788	-1.1626976	C6orf52	chromosome 6 open reading frame 52
205992_s_at	3.15e-04	2.06e-06	11.47175	5.631256	0.97301	IL15	interleukin 15
1560017_at	3.15e-04	2.07e-06	-11.469944	5.629997	-1.28585424	TMTC3	transmembrane and tetratricopeptide repeat containing 3
1564064_a_at	3.15e-04	2.07e-06	-11.465331	5.626782	-1.55753136	ATP11B	ATPase phospholipid transporting 11B (putative)
36711_at	3.17e-04	2.09e-06	-11.451492	5.617127	-2.47920585	MAFF	MAF bZIP transcription factor F
204820_s_at	3.17e-04	2.10e-06	11.446332	5.613524	1.75452613	BTN3A2///BTN3A3	butyrophilin subfamily 3 member A2///butyrophilin subfamily 3 member A3
226534_at	3.18e-04	2.11e-06	-11.441914	5.610438	-2.33440971	KITLG	KIT ligand
228653_at	3.20e-04	2.13e-06	-11.424575	5.598313	-1.06923704	SAMD5	sterile alpha motif domain containing 5
226565_at	3.24e-04	2.16e-06	-11.404437	5.584207	-0.97619785	TMEM99	transmembrane protein 99
1569973_at	3.26e-04	2.19e-06	-11.389904	5.574011	-1.07903794	SEPT7P2	septin 7 pseudogene 2
226892_at	3.26e-04	2.19e-06	-11.383977	5.569849	-1.6896771	C10orf12	chromosome 10 open reading frame 12
222921_s_at	3.26e-04	2.20e-06	-11.383483	5.569501	-1.63979633	HEY2	hes related family bHLH transcription factor with YRPW motif 2
209086_x_at	3.26e-04	2.20e-06	-11.378686	5.566131	-1.18275639	MIR6756///MCAM	microRNA 6756///melanoma cell adhesion molecule
213750_at	3.26e-04	2.22e-06	-11.370602	5.560448	-1.30065917	RSL1D1	ribosomal L1 domain containing 1
230267_at	3.26e-04	2.22e-06	-11.36599	5.557203	-1.96642161
236026_at	3.26e-04	2.22e-06	-11.365538	5.556885	-1.71966625	GPATCH2	G-patch domain containing 2
221923_s_at	3.26e-04	2.22e-06	-11.364238	5.55597	-1.2746945	NPM1	nucleophosmin
223516_s_at	3.26e-04	2.23e-06	-11.358261	5.551763	-0.94342718	TOMM6///PRICKLE4	translocase of outer mitochondrial membrane 6///prickle planar cell polarity protein 4
205654_at	3.26e-04	2.24e-06	11.355333	5.549701	1.97896957	C4BPA	complement component 4 binding protein alpha
210574_s_at	3.28e-04	2.26e-06	-11.342105	5.540379	-1.01840178	NUDC	nuclear distribution C, dynein complex regulator
205302_at	3.28e-04	2.27e-06	-11.338344	5.537726	-1.20632813	IGFBP1	insulin like growth factor binding protein 1
200606_at	3.28e-04	2.27e-06	-11.335741	5.53589	-0.9635827	DSP	desmoplakin
213832_at	3.28e-04	2.27e-06	11.334532	5.535037	1.40340822	KCND3	potassium voltage-gated channel subfamily D member 3
206423_at	3.29e-04	2.30e-06	-11.319213	5.524219	-1.41569522	ANGPTL7	angiopoietin like 7
215101_s_at	3.29e-04	2.30e-06	11.315335	5.521478	1.42134917	CXCL5	C-X-C motif chemokine ligand 5
203023_at	3.29e-04	2.31e-06	-11.308518	5.516657	-1.51812363	NOP16	NOP16 nucleolar protein
218972_at	3.29e-04	2.32e-06	-11.306989	5.515575	-1.19263807	TTC17	tetratricopeptide repeat domain 17
1557701_s_at	3.29e-04	2.33e-06	-11.297214	5.508657	-1.18871638	POLH	DNA polymerase eta
1552924_a_at	3.29e-04	2.33e-06	11.295494	5.507439	1.26225028	PITPNM2	phosphatidylinositol transfer protein membrane associated 2
220416_at	3.29e-04	2.34e-06	11.29365	5.506133	0.99607534	ATP8B4	ATPase phospholipid transporting 8B4 (putative)
216442_x_at	3.29e-04	2.34e-06	11.290404	5.503833	1.16307071	FN1	fibronectin 1
218303_x_at	3.29e-04	2.34e-06	11.289225	5.502997	1.20967265	KRCC1	lysine rich coiled-coil 1
201516_at	3.29e-04	2.36e-06	-11.282902	5.498516	-1.01258469	SRM	spermidine synthase
223642_at	3.29e-04	2.37e-06	-11.273766	5.492035	-1.94506969	ZIC2	Zic family member 2
231843_at	3.29e-04	2.37e-06	-11.272348	5.491029	-0.88523213	DDX55	DEAD-box helicase 55
210797_s_at	3.29e-04	2.38e-06	11.269701	5.489149	1.08451288	OASL	2'-5'-oligoadenylate synthetase like
201195_s_at	3.29e-04	2.38e-06	-11.269424	5.488953	-1.41899842	SLC7A5	solute carrier family 7 member 5
222665_at	3.29e-04	2.38e-06	11.266927	5.48718	1.06568331	RMDN1	regulator of microtubule dynamics 1
219654_at	3.29e-04	2.38e-06	-11.265765	5.486355	-0.98064915	HACD1	3-hydroxyacyl-CoA dehydratase 1
201173_x_at	3.29e-04	2.38e-06	-11.265135	5.485907	-0.98341745	NUDC	nuclear distribution C, dynein complex regulator
207245_at	3.29e-04	2.39e-06	11.263097	5.48446	1.0624501	UGT2B17	UDP glucuronosyltransferase family 2 member B17
210692_s_at	3.32e-04	2.42e-06	-11.24415	5.470989	-1.02921393	SLC43A3	solute carrier family 43 member 3
225160_x_at	3.32e-04	2.43e-06	-11.240547	5.468425	-0.95682552	MDM2	MDM2 proto-oncogene
242702_at	3.32e-04	2.43e-06	11.240547	5.468424	1.46459274	MMAA	methylmalonic aciduria (cobalamin deficiency) cblA type
226615_at	3.33e-04	2.45e-06	-11.226975	5.458757	-1.57115049	XPR1	xenotropic and polytropic retrovirus receptor 1
226016_at	3.33e-04	2.45e-06	11.225521	5.457721	1.12103508	CD47	CD47 molecule
242300_at	3.33e-04	2.45e-06	11.224137	5.456734	1.56284885
202241_at	3.36e-04	2.48e-06	-11.209303	5.446151	-1.10936992	TRIB1	tribbles pseudokinase 1
200875_s_at	3.37e-04	2.49e-06	-11.20083	5.4401	-1.42688407	MIR1292///SNORD110///SNORD86///SNORD57///NOP56	microRNA 1292///small nucleolar RNA, C/D box 110///small nucleolar RNA, C/D box 86///small nucleolar RNA, C/D box 57///NOP56 ribonucleoprotein
202446_s_at	3.37e-04	2.51e-06	11.195048	5.435967	0.96720568	PLSCR1	phospholipid scramblase 1
213800_at	3.38e-04	2.52e-06	11.189072	5.431695	1.920833	CFH	complement factor H
207213_s_at	3.39e-04	2.53e-06	-11.180565	5.425607	-2.46949601	USP2	ubiquitin specific peptidase 2
212199_at	3.39e-04	2.54e-06	-11.176623	5.422785	-0.97362206	MRFAP1L1	Morf4 family associated protein 1 like 1
214431_at	3.41e-04	2.56e-06	-11.163727	5.413544	-0.99701595	GMPS	guanine monophosphate synthase
1554499_s_at	3.41e-04	2.57e-06	-11.1593	5.410369	-0.9059157	PPA2	pyrophosphatase (inorganic) 2
225491_at	3.41e-04	2.57e-06	-11.158984	5.410143	-2.10077914	SLC1A2	solute carrier family 1 member 2
229715_at	3.41e-04	2.58e-06	-11.152807	5.405711	-2.47901738	NCR3LG1	natural killer cell cytotoxicity receptor 3 ligand 1
212948_at	3.41e-04	2.59e-06	-11.150686	5.404189	-0.8878295	CAMTA2	calmodulin binding transcription activator 2
211478_s_at	3.41e-04	2.59e-06	11.148181	5.40239	1.37458453	DPP4	dipeptidyl peptidase 4
222204_s_at	3.42e-04	2.60e-06	-11.140199	5.396657	-1.69058736	RRN3	RRN3 homolog, RNA polymerase I transcription factor
227996_at	3.42e-04	2.61e-06	-11.137623	5.394806	-1.21570345	FARP1	FERM, ARH/RhoGEF and pleckstrin domain protein 1
206302_s_at	3.43e-04	2.62e-06	-11.131444	5.390364	-1.43729501	NUDT4P1///NUDT4P2///NUDT4	nudix hydrolase 4 pseudogene 1///nudix hydrolase 4 pseudogene 2///nudix hydrolase 4
203002_at	3.44e-04	2.64e-06	-11.121404	5.38314	-0.96398827	AMOTL2	angiomotin like 2
200687_s_at	3.44e-04	2.65e-06	-11.114331	5.378047	-1.0459006	SF3B3	splicing factor 3b subunit 3
211465_x_at	3.44e-04	2.66e-06	11.11303	5.377111	1.81393127	FUT6	fucosyltransferase 6
210095_s_at	3.44e-04	2.66e-06	-11.112947	5.377051	-1.75790382	IGFBP3	insulin like growth factor binding protein 3
1554696_s_at	3.45e-04	2.68e-06	-11.101189	5.368576	-1.09744611	TYMS	thymidylate synthetase
219277_s_at	3.45e-04	2.68e-06	11.101138	5.368539	2.21119913	OGDHL	oxoglutarate dehydrogenase-like
227431_at	3.45e-04	2.69e-06	-11.097103	5.365629	-0.98461614	APTR	Alu-mediated CDKN1A/p21 transcriptional regulator (non-protein coding)
219449_s_at	3.46e-04	2.70e-06	-11.090747	5.361042	-1.59026143	TMEM70	transmembrane protein 70
209363_s_at	3.46e-04	2.71e-06	-11.085417	5.357194	-1.21784844	LOC101928625///MED21	uncharacterized LOC101928625///mediator complex subunit 21
208829_at	3.46e-04	2.71e-06	11.084248	5.356349	1.24700073	TAPBP	TAP binding protein (tapasin)
223703_at	3.46e-04	2.72e-06	11.08036	5.35354	0.93150164	C10orf11	chromosome 10 open reading frame 11
201387_s_at	3.46e-04	2.72e-06	-11.076698	5.350894	-1.44341756	UCHL1	ubiquitin C-terminal hydrolase L1
222403_at	3.47e-04	2.73e-06	11.071896	5.347422	1.22950047	MTCH2	mitochondrial carrier 2
204053_x_at	3.48e-04	2.75e-06	-11.063364	5.34125	-1.13409044	PTEN	phosphatase and tensin homolog
242273_at	3.48e-04	2.75e-06	-11.061543	5.339931	-1.13303406	LLPH	LLP homolog, long-term synaptic facilitation
207980_s_at	3.48e-04	2.77e-06	-11.055436	5.33551	-1.68746023	CITED2	Cbp/p300 interacting transactivator with Glu/Asp rich carboxy-terminal domain 2
235774_at	3.49e-04	2.77e-06	11.051208	5.332448	1.49084571	LOC100422737	uncharacterized LOC100422737
221030_s_at	3.53e-04	2.81e-06	11.031778	5.318357	0.99911376	ARHGAP24	Rho GTPase activating protein 24
207819_s_at	3.54e-04	2.83e-06	11.024086	5.312771	1.24091051	ABCB4	ATP binding cassette subfamily B member 4
1555495_a_at	3.54e-04	2.86e-06	-11.007374	5.300622	-0.95789315	CWC27	CWC27 spliceosome associated protein homolog
212105_s_at	3.54e-04	2.86e-06	-11.00721	5.300503	-0.91137413	DHX9	DEAH-box helicase 9
229337_at	3.54e-04	2.86e-06	-11.007112	5.300432	-2.52672345	USP2	ubiquitin specific peptidase 2
203409_at	3.54e-04	2.87e-06	-11.002702	5.297223	-1.01625761	DDB2	damage specific DNA binding protein 2
223424_s_at	3.54e-04	2.87e-06	-11.001747	5.296527	-1.18515272	ZSCAN21	zinc finger and SCAN domain containing 21
203664_s_at	3.54e-04	2.88e-06	-11.001214	5.29614	-1.12513444	POLR2D	RNA polymerase II subunit D
227304_at	3.54e-04	2.88e-06	-10.998978	5.294512	-1.76051835	SMCR8	Smith-Magenis syndrome chromosome region, candidate 8
239866_at	3.54e-04	2.88e-06	-10.997305	5.293294	-0.98614311
203439_s_at	3.55e-04	2.90e-06	-10.988576	5.286934	-1.36036523	STC2	stanniocalcin 2
214329_x_at	3.55e-04	2.91e-06	10.986964	5.285759	3.14204017	TNFSF10	tumor necrosis factor superfamily member 10
218634_at	3.56e-04	2.91e-06	-10.982631	5.2826	-0.96380546	PHLDA3	pleckstrin homology like domain family A member 3
225407_at	3.56e-04	2.92e-06	-10.979848	5.280571	-0.89835711	MBP	myelin basic protein
205063_at	3.56e-04	2.93e-06	-10.973119	5.275661	-1.94145939	GEMIN2	gem nuclear organelle associated protein 2
203769_s_at	3.56e-04	2.94e-06	10.969761	5.273209	1.29406487	STS	steroid sulfatase (microsomal), isozyme S
227088_at	3.56e-04	2.95e-06	-10.966947	5.271155	-1.6725372	PDE5A	phosphodiesterase 5A
200874_s_at	3.56e-04	2.95e-06	-10.965235	5.269905	-1.56347685	MIR1292///SNORD110///SNORD86///SNORD57///NOP56	microRNA 1292///small nucleolar RNA, C/D box 110///small nucleolar RNA, C/D box 86///small nucleolar RNA, C/D box 57///NOP56 ribonucleoprotein
225180_at	3.57e-04	2.96e-06	-10.958795	5.265199	-1.42262425	TTC14	tetratricopeptide repeat domain 14
223511_at	3.57e-04	2.97e-06	-10.955956	5.263123	-1.20539122	SPRTN	SprT-like N-terminal domain
228624_at	3.57e-04	2.98e-06	10.951473	5.259846	0.88795888	TMEM144	transmembrane protein 144
244534_at	3.57e-04	2.99e-06	10.948643	5.257776	1.01553071
220075_s_at	3.60e-04	3.01e-06	10.936208	5.248674	1.45267803	CDHR5	cadherin related family member 5
219628_at	3.60e-04	3.02e-06	-10.933266	5.246518	-1.05767919	ZMAT3	zinc finger matrin-type 3
206087_x_at	3.61e-04	3.04e-06	10.925101	5.240534	1.26329821	HFE	hemochromatosis
214331_at	3.62e-04	3.05e-06	10.917398	5.234884	1.16562495	TSFM	Ts translation elongation factor, mitochondrial
218479_s_at	3.63e-04	3.07e-06	-10.911409	5.230489	-1.73586544	XPO4	exportin 4
201161_s_at	3.66e-04	3.10e-06	-10.896771	5.219736	-0.96147954	YBX3	Y-box binding protein 3
202009_at	3.66e-04	3.10e-06	10.895391	5.218721	0.95971202	TWF2	twinfilin actin binding protein 2
236236_at	3.66e-04	3.11e-06	10.892193	5.216369	1.63560233	WNK3	WNK lysine deficient protein kinase 3
204266_s_at	3.68e-04	3.13e-06	-10.882207	5.209022	-1.7488403	CHKA	choline kinase alpha
223079_s_at	3.68e-04	3.15e-06	-10.875367	5.203985	-2.93860576	GLS	glutaminase
212143_s_at	3.68e-04	3.15e-06	-10.875109	5.203795	-1.76118408	IGFBP3	insulin like growth factor binding protein 3
203790_s_at	3.76e-04	3.22e-06	10.843714	5.180634	1.28568558	RIDA	reactive intermediate imine deaminase A homolog
204462_s_at	3.76e-04	3.24e-06	10.835696	5.174707	1.3473774	SLC16A2	solute carrier family 16 member 2
222678_s_at	3.76e-04	3.24e-06	-10.835684	5.174698	-1.03189663	DCUN1D1	defective in cullin neddylation 1 domain containing 1
200853_at	3.76e-04	3.24e-06	-10.834586	5.173887	-1.02606234	H2AFZ	H2A histone family member Z
243852_at	3.76e-04	3.26e-06	-10.829268	5.169953	-1.02710398	LUC7L2	LUC7 like 2, pre-mRNA splicing factor
207421_at	3.76e-04	3.26e-06	10.827153	5.168388	1.55141414	CA5A	carbonic anhydrase 5A
210398_x_at	3.78e-04	3.29e-06	10.816141	5.160235	2.13244802	FUT6	fucosyltransferase 6
1553513_at	3.79e-04	3.30e-06	10.809897	5.155608	1.96588124	VNN3	vanin 3
218676_s_at	3.79e-04	3.31e-06	10.806186	5.152857	0.94646073	PCTP	phosphatidylcholine transfer protein
218264_at	3.79e-04	3.32e-06	-10.80275	5.150309	-0.98111275	BCCIP	BRCA2 and CDKN1A interacting protein
205202_at	3.79e-04	3.33e-06	-10.798878	5.147436	-1.00647016	PCMT1	protein-L-isoaspartate (D-aspartate) O-methyltransferase
214808_at	3.79e-04	3.33e-06	-10.798167	5.146909	-1.1127747
1559240_at	3.79e-04	3.34e-06	-10.795362	5.144827	-1.76832629	LOC100507053	uncharacterized LOC100507053
229157_at	3.79e-04	3.35e-06	-10.791864	5.14223	-2.14327175	PRKAG2-AS1	PRKAG2 antisense RNA 1
210609_s_at	3.79e-04	3.35e-06	10.790984	5.141577	0.91565069	TP53I3	tumor protein p53 inducible protein 3
235945_at	3.79e-04	3.36e-06	10.784656	5.136877	1.65869271
1555565_s_at	3.79e-04	3.37e-06	10.78219	5.135044	1.12936904	TAPBP	TAP binding protein (tapasin)
219593_at	3.79e-04	3.37e-06	10.782078	5.134962	1.00547522	SLC15A3	solute carrier family 15 member 3
224797_at	3.80e-04	3.39e-06	10.775474	5.130052	1.82409022	ARRDC3	arrestin domain containing 3
216902_s_at	3.82e-04	3.42e-06	-10.763687	5.121282	-1.4974789	RRN3P1///RRN3P2///RRN3	RRN3 homolog, RNA polymerase I transcription factor pseudogene 1///RRN3 homolog, RNA polymerase I transcription factor pseudogene 2///RRN3 homolog, RNA polymerase I transcription factor
219558_at	3.82e-04	3.42e-06	-10.761303	5.119507	-1.82727976	ATP13A3	ATPase 13A3
226883_at	3.82e-04	3.42e-06	-10.76102	5.119297	-1.44887161	KLHL11	kelch like family member 11
210547_x_at	3.86e-04	3.47e-06	10.743049	5.105903	0.90598095	ICA1	islet cell autoantigen 1
201001_s_at	3.88e-04	3.49e-06	-10.732275	5.097862	-1.14834401	TMEM189-UBE2V1///TMEM189///UBE2V2///UBE2V1	TMEM189-UBE2V1 readthrough///transmembrane protein 189///ubiquitin conjugating enzyme E2 V2///ubiquitin conjugating enzyme E2 V1
200924_s_at	3.91e-04	3.53e-06	-10.719057	5.087987	-1.1590669	SLC3A2	solute carrier family 3 member 2
218193_s_at	3.92e-04	3.55e-06	-10.711477	5.082317	-0.96165657	GOLT1B	golgi transport 1B
214427_at	3.92e-04	3.55e-06	-10.709465	5.080812	-1.23406542	NOP2	NOP2 nucleolar protein
1558401_at	3.92e-04	3.56e-06	-10.706927	5.078913	-1.94688829	ARIH1	ariadne RBR E3 ubiquitin protein ligase 1
219281_at	3.92e-04	3.56e-06	10.705633	5.077944	0.85616582	MSRA	methionine sulfoxide reductase A
202697_at	3.92e-04	3.57e-06	-10.703049	5.07601	-0.83685307	NUDT21	nudix hydrolase 21
243309_at	3.92e-04	3.58e-06	-10.699196	5.073124	-0.97327757	C15orf65	chromosome 15 open reading frame 65
204453_at	3.92e-04	3.58e-06	-10.698911	5.072911	-0.99020308	ZNF84	zinc finger protein 84
221875_x_at	3.93e-04	3.60e-06	10.691168	5.067108	0.91306878	HLA-F	major histocompatibility complex, class I, F
239744_at	3.94e-04	3.62e-06	10.685679	5.062993	1.26123871
231067_s_at	3.95e-04	3.63e-06	-10.679565	5.058406	-2.91241596	AKAP12	A-kinase anchoring protein 12
205439_at	3.95e-04	3.65e-06	10.672919	5.053417	1.02610749	GSTT2	glutathione S-transferase theta 2 (gene/pseudogene)
212295_s_at	3.95e-04	3.66e-06	-10.670589	5.051667	-1.63978635	SLC7A1	solute carrier family 7 member 1
214474_at	3.95e-04	3.66e-06	-10.669973	5.051204	-1.70037272	PRKAB2	protein kinase AMP-activated non-catalytic subunit beta 2
213024_at	3.97e-04	3.69e-06	-10.657781	5.042042	-0.92356349	TMF1	TATA element modulatory factor 1
201124_at	3.97e-04	3.70e-06	10.656224	5.04087	1.17817003	ITGB5	integrin subunit beta 5
229265_at	3.97e-04	3.70e-06	-10.654723	5.039741	-1.10250153	SKI	SKI proto-oncogene
221727_at	3.97e-04	3.71e-06	10.65192	5.037633	1.17303739	SUB1	SUB1 homolog, transcriptional regulator
217273_at	3.97e-04	3.72e-06	10.647493	5.034301	0.90640637	PRAMEF10	PRAME family member 10
202279_at	3.97e-04	3.72e-06	-10.646748	5.03374	-1.26147531	C14orf2	chromosome 14 open reading frame 2
227221_at	4.01e-04	3.76e-06	-10.631069	5.021929	-1.28806119	ZMAT3	zinc finger matrin-type 3
225048_at	4.03e-04	3.78e-06	-10.623964	5.01657	-1.391034	PHF10	PHD finger protein 10
238975_at	4.05e-04	3.82e-06	10.61076	5.006603	0.88465808	MMAB	methylmalonic aciduria (cobalamin deficiency) cblB type
203582_s_at	4.05e-04	3.82e-06	-10.610483	5.006393	-0.92016603	SPHAR///RAB4A	S-phase response (cyclin related)///RAB4A, member RAS oncogene family
1552568_at	4.05e-04	3.83e-06	-10.607125	5.003856	-1.29064408	RTP3	receptor transporter protein 3
219143_s_at	4.06e-04	3.84e-06	-10.603642	5.001224	-1.1432311	RPP25	ribonuclease P/MRP subunit p25
204235_s_at	4.06e-04	3.85e-06	-10.60029	4.99869	-1.7950624	GULP1	GULP, engulfment adaptor PTB domain containing 1
218233_s_at	4.06e-04	3.86e-06	-10.59765	4.996693	-0.91726113	TOMM6///PRICKLE4	translocase of outer mitochondrial membrane 6///prickle planar cell polarity protein 4
221008_s_at	4.09e-04	3.91e-06	10.581177	4.984224	2.37720109	ETNPPL	ethanolamine-phosphate phospho-lyase
205682_x_at	4.09e-04	3.91e-06	10.580305	4.983564	0.92168166	APOM	apolipoprotein M
205153_s_at	4.13e-04	3.96e-06	10.564126	4.971297	0.93624765	CD40	CD40 molecule
205794_s_at	4.13e-04	3.96e-06	-10.561523	4.969322	-2.25891704	NOVA1	NOVA alternative splicing regulator 1
238794_at	4.13e-04	3.96e-06	-10.561384	4.969217	-0.8687587	SFR1	SWI5 dependent homologous recombination repair protein 1
214320_x_at	4.13e-04	3.97e-06	10.557999	4.966647	1.17055321	CYP2A6	cytochrome P450 family 2 subfamily A member 6
218345_at	4.15e-04	4.00e-06	10.549629	4.96029	1.30609899	TMEM176A	transmembrane protein 176A
228972_at	4.15e-04	4.01e-06	-10.547681	4.95881	-1.25681925	PITPNA-AS1	PITPNA antisense RNA 1
221667_s_at	4.15e-04	4.02e-06	-10.542247	4.954679	-1.59612625	HSPB8	heat shock protein family B (small) member 8
235274_at	4.15e-04	4.03e-06	-10.540544	4.953385	-1.70976878	GABPB1-AS1	GABPB1 antisense RNA 1
202687_s_at	4.16e-04	4.05e-06	10.534322	4.948651	2.8062519	TNFSF10	tumor necrosis factor superfamily member 10
244640_at	4.16e-04	4.05e-06	-10.533789	4.948246	-1.01829365	ZNF850	zinc finger protein 850
212075_s_at	4.17e-04	4.06e-06	-10.528	4.943839	-0.97027817	CSNK2A1	casein kinase 2 alpha 1
56256_at	4.17e-04	4.08e-06	10.523771	4.940619	0.82442597	SIDT2	SID1 transmembrane family member 2
212835_at	4.17e-04	4.08e-06	-10.521667	4.939016	-1.08018178	FAM175B	family with sequence similarity 175 member B
230636_s_at	4.17e-04	4.09e-06	10.519385	4.937277	1.06637159	KLF9	Kruppel like factor 9
210168_at	4.17e-04	4.10e-06	10.5166	4.935155	1.68159387	C6	complement component 6
210640_s_at	4.17e-04	4.11e-06	-10.5137	4.932944	-1.01994834	GPER1	G protein-coupled estrogen receptor 1
223016_x_at	4.17e-04	4.11e-06	-10.511989	4.931639	-1.06771875	ZRANB2	zinc finger RANBP2-type containing 2
212655_at	4.17e-04	4.13e-06	-10.506868	4.927733	-1.39952942	ZCCHC14	zinc finger CCHC-type containing 14
239751_at	4.17e-04	4.13e-06	-10.505408	4.926619	-1.5777286
213789_at	4.17e-04	4.14e-06	10.50382	4.925407	0.86196708	EBP	emopamil binding protein (sterol isomerase)
226671_at	4.18e-04	4.15e-06	10.499499	4.922109	1.46614013	LAMP2	lysosomal associated membrane protein 2
215464_s_at	4.18e-04	4.16e-06	10.498293	4.921189	0.84136674	P2RX5-TAX1BP3///TAX1BP3///P2RX5	P2RX5-TAX1BP3 readthrough (NMD candidate)///Tax1 binding protein 3///purinergic receptor P2X 5
228711_at	4.18e-04	4.17e-06	-10.4943	4.918139	-0.86566774	LOC101929740///ZNF37A	zinc finger protein 761-like///zinc finger protein 37A
217966_s_at	4.18e-04	4.18e-06	-10.490647	4.915348	-1.21628091	FAM129A	family with sequence similarity 129 member A
202557_at	4.21e-04	4.21e-06	-10.480912	4.907906	-1.17284361	HSPA13	heat shock protein family A (Hsp70) member 13
218951_s_at	4.22e-04	4.23e-06	10.473035	4.901879	0.89666477	PLCXD1	phosphatidylinositol specific phospholipase C X domain containing 1
228195_at	4.22e-04	4.24e-06	10.470517	4.899951	0.98144376	C2orf88	chromosome 2 open reading frame 88
218154_at	4.22e-04	4.24e-06	10.470233	4.899734	1.10018229	GSDMD	gasdermin D
206026_s_at	4.22e-04	4.26e-06	10.465213	4.89589	0.87896726	TNFAIP6	TNF alpha induced protein 6
1559573_at	4.22e-04	4.26e-06	10.463549	4.894615	1.60690608	LINC01093	long intergenic non-protein coding RNA 1093
230481_at	4.23e-04	4.29e-06	10.455544	4.88848	1.13494089	ACY3	aminoacylase 3
204422_s_at	4.23e-04	4.29e-06	-10.454349	4.887564	-1.54546487	FGF2	fibroblast growth factor 2
227080_at	4.23e-04	4.30e-06	-10.45322	4.886698	-1.82844192	ZNF697	zinc finger protein 697
226083_at	4.24e-04	4.32e-06	-10.446526	4.881563	-1.63843668	TMEM70	transmembrane protein 70
207057_at	4.24e-04	4.32e-06	-10.445073	4.880447	-0.95879956	SLC16A7	solute carrier family 16 member 7
224446_at	4.28e-04	4.37e-06	-10.430114	4.868959	-1.02846805	LLPH	LLP homolog, long-term synaptic facilitation
218237_s_at	4.31e-04	4.40e-06	-10.421394	4.862254	-1.13814003	SLC38A1	solute carrier family 38 member 1
230407_at	4.31e-04	4.41e-06	-10.41906	4.860459	-1.04954254	SBNO1	strawberry notch homolog 1
204493_at	4.31e-04	4.42e-06	10.415807	4.857955	1.10410464	BID	BH3 interacting domain death agonist
231625_at	4.34e-04	4.46e-06	10.405065	4.849684	1.45311517	SLC22A9	solute carrier family 22 member 9
220300_at	4.34e-04	4.47e-06	10.400304	4.846014	1.50505149	RGS3	regulator of G-protein signaling 3
223526_at	4.34e-04	4.47e-06	-10.400301	4.846012	-0.95335284	C18orf21	chromosome 18 open reading frame 21
229331_at	4.36e-04	4.52e-06	-10.387152	4.83587	-1.14094324	SPATA18	spermatogenesis associated 18
218462_at	4.36e-04	4.53e-06	-10.384219	4.833607	-0.85583301	RPF1	ribosome production factor 1 homolog
232899_at	4.36e-04	4.53e-06	-10.382507	4.832285	-1.17159093	LOC101929177	uncharacterized LOC101929177
223400_s_at	4.36e-04	4.54e-06	-10.380504	4.830738	-1.46398414	PBRM1	polybromo 1
200054_at	4.36e-04	4.55e-06	-10.378004	4.828807	-0.92160524	ZPR1	ZPR1 zinc finger
218890_x_at	4.36e-04	4.57e-06	-10.373054	4.824982	-0.87366422	MRPL35	mitochondrial ribosomal protein L35
220532_s_at	4.36e-04	4.57e-06	10.370391	4.822925	1.35123384	TMEM176B	transmembrane protein 176B
212019_at	4.36e-04	4.59e-06	-10.367195	4.820453	-1.34401638	RSL1D1	ribosomal L1 domain containing 1
209081_s_at	4.36e-04	4.59e-06	10.36645	4.819877	1.51782388	COL18A1	collagen type XVIII alpha 1 chain
222585_x_at	4.36e-04	4.59e-06	10.36478	4.818586	1.27846021	KRCC1	lysine rich coiled-coil 1
225699_at	4.36e-04	4.60e-06	-10.363857	4.817872	-1.34714922	LOC101928927///SNORA9///SNHG15	uncharacterized LOC101928927///small nucleolar RNA, H/ACA box 9///small nucleolar RNA host gene 15
206753_at	4.36e-04	4.60e-06	10.36223	4.816613	1.05885122	RDH16	retinol dehydrogenase 16 (all-trans)
212216_at	4.36e-04	4.60e-06	-10.361947	4.816395	-0.89338747	PREPL	prolyl endopeptidase-like
204468_s_at	4.37e-04	4.62e-06	10.357166	4.812694	1.13948956	TIE1	tyrosine kinase with immunoglobulin like and EGF like domains 1
211295_x_at	4.37e-04	4.63e-06	10.353815	4.8101	1.2424691	CYP2A6	cytochrome P450 family 2 subfamily A member 6
243614_s_at	4.37e-04	4.64e-06	10.350392	4.80745	1.11416689	PRODH2	proline dehydrogenase 2
224610_at	4.37e-04	4.64e-06	-10.350382	4.807442	-1.97192672	SNHG1///SNORD22///SNORD25///SNORD26///SNORD27///SNORD28///SNORD30///SNORD31///SNORD29	small nucleolar RNA host gene 1///small nucleolar RNA, C/D box 22///small nucleolar RNA, C/D box 25///small nucleolar RNA, C/D box 26///small nucleolar RNA, C/D box 27///small nucleolar RNA, C/D box 28///small nucleolar RNA, C/D box 30///small nucleolar RNA, C/D box 31///small nucleolar RNA, C/D box 29
218421_at	4.37e-04	4.65e-06	-10.347613	4.805297	-0.85067239	CERK	ceramide kinase
205687_at	4.39e-04	4.70e-06	-10.334283	4.794963	-1.37082415	UBFD1	ubiquitin family domain containing 1
231718_at	4.39e-04	4.71e-06	-10.331156	4.792538	-1.55145204	SLU7	SLU7 homolog, splicing factor
1494_f_at	4.39e-04	4.72e-06	10.327538	4.789729	1.1536585	CYP2A6	cytochrome P450 family 2 subfamily A member 6
225358_at	4.39e-04	4.73e-06	10.326191	4.788684	0.95799951	DNAJC19	DnaJ heat shock protein family (Hsp40) member C19
227790_at	4.39e-04	4.73e-06	-10.326109	4.78862	-0.96741665	UBE3D	ubiquitin protein ligase E3D
205670_at	4.39e-04	4.73e-06	10.32547	4.788124	1.10359781	GAL3ST1	galactose-3-O-sulfotransferase 1
228930_at	4.39e-04	4.73e-06	-10.325401	4.78807	-1.02449779	SCARNA15	small Cajal body-specific RNA 15
204714_s_at	4.42e-04	4.77e-06	10.316263	4.780973	0.89537851	F5	coagulation factor V
1554915_a_at	4.44e-04	4.80e-06	-10.30663	4.773484	-1.69936014	PDE12	phosphodiesterase 12
204294_at	4.44e-04	4.81e-06	10.30487	4.772115	1.2737095	AMT	aminomethyltransferase
207718_x_at	4.44e-04	4.83e-06	10.299409	4.767865	1.17137493	CYP2A7	cytochrome P450 family 2 subfamily A member 7
234915_s_at	4.44e-04	4.83e-06	-10.29908	4.767609	-0.98045631	DENR	density regulated re-initiation and release factor
204773_at	4.45e-04	4.85e-06	10.293849	4.763536	1.11597249	IL11RA	interleukin 11 receptor subunit alpha
238160_at	4.46e-04	4.86e-06	10.289332	4.760018	3.11706324	ACOT12	acyl-CoA thioesterase 12
221637_s_at	4.47e-04	4.88e-06	-10.284184	4.756006	-0.92172745	C11orf98///LBHD1	chromosome 11 open reading frame 98///LBH domain containing 1
213428_s_at	4.49e-04	4.92e-06	10.275175	4.748981	0.93510704	COL6A1	collagen type VI alpha 1 chain
213142_x_at	4.49e-04	4.92e-06	10.274795	4.748684	1.47143393	GSAP	gamma-secretase activating protein
1555978_s_at	4.51e-04	4.94e-06	-10.267806	4.74323	-1.33171223	MYL12A	myosin light chain 12A
1555852_at	4.51e-04	4.96e-06	10.262913	4.739408	1.29208117	PSMB8-AS1	PSMB8 antisense RNA 1 (head to head)
226648_at	4.55e-04	5.01e-06	-10.250348	4.729587	-0.91978525	HIF1AN	hypoxia inducible factor 1 alpha subunit inhibitor
227558_at	4.57e-04	5.04e-06	-10.241895	4.722974	-0.82709881	CBX4	chromobox 4
200787_s_at	4.59e-04	5.08e-06	-10.233373	4.716302	-0.97063946	PEA15	phosphoprotein enriched in astrocytes 15
213526_s_at	4.59e-04	5.08e-06	-10.232303	4.715463	-1.09040931	LIN37	lin-37 DREAM MuvB core complex component
219733_s_at	4.59e-04	5.09e-06	10.22949	4.713259	0.95593333	SLC27A5	solute carrier family 27 member 5
206303_s_at	4.60e-04	5.12e-06	-10.222499	4.707779	-1.16939127	NUDT4P1///NUDT4P2///NUDT4	nudix hydrolase 4 pseudogene 1///nudix hydrolase 4 pseudogene 2///nudix hydrolase 4
209225_x_at	4.60e-04	5.12e-06	-10.221806	4.707236	-1.06603074	TNPO1	transportin 1
210002_at	4.60e-04	5.13e-06	-10.219366	4.705322	-1.660313	GATA6	GATA binding protein 6
225688_s_at	4.60e-04	5.13e-06	-10.219154	4.705155	-1.12117902	PHLDB2	pleckstrin homology like domain family B member 2
1559060_a_at	4.62e-04	5.18e-06	-10.207966	4.696374	-1.54262385	FNIP1	folliculin interacting protein 1
214910_s_at	4.62e-04	5.18e-06	10.2064	4.695145	0.96146643	APOM	apolipoprotein M
203717_at	4.62e-04	5.18e-06	10.205778	4.694656	1.17406688	DPP4	dipeptidyl peptidase 4
204900_x_at	4.62e-04	5.19e-06	-10.204673	4.693788	-1.32317617	SAP30	Sin3A associated protein 30
228325_at	4.63e-04	5.22e-06	10.197856	4.688431	0.93418231	SPIDR	scaffolding protein involved in DNA repair
214943_s_at	4.63e-04	5.23e-06	-10.195428	4.686522	-0.97122455	ARID4B///RBM34	AT-rich interaction domain 4B///RNA binding motif protein 34
240928_at	4.63e-04	5.23e-06	-10.194785	4.686017	-0.92429861	FCF1	FCF1 rRNA-processing protein
233177_s_at	4.63e-04	5.25e-06	10.189406	4.681786	1.12102818	PNKD	paroxysmal nonkinesigenic dyskinesia
215559_at	4.63e-04	5.25e-06	10.188483	4.68106	1.39416881	LOC101930322///ABCC6	multidrug resistance-associated protein 6-like///ATP binding cassette subfamily C member 6
216120_s_at	4.63e-04	5.27e-06	10.183913	4.677464	0.97437109	ATP2B2	ATPase plasma membrane Ca2+ transporting 2
203919_at	4.63e-04	5.28e-06	10.182457	4.676317	2.50845103	TCEA2	transcription elongation factor A2
201534_s_at	4.63e-04	5.30e-06	-10.177751	4.672612	-1.47779277	UBL3	ubiquitin like 3
232084_at	4.63e-04	5.30e-06	-10.176622	4.671723	-1.34230665	SGTB	small glutamine rich tetratricopeptide repeat containing beta
206287_s_at	4.63e-04	5.30e-06	10.176017	4.671246	1.54942802	ITIH4	inter-alpha-trypsin inhibitor heavy chain family member 4
202718_at	4.63e-04	5.31e-06	10.175226	4.670623	0.97335843	IGFBP2	insulin like growth factor binding protein 2
201425_at	4.63e-04	5.32e-06	10.172049	4.66812	1.23608235	ALDH2	aldehyde dehydrogenase 2 family (mitochondrial)
214478_at	4.63e-04	5.33e-06	10.169877	4.666408	1.54827859	SPP2	secreted phosphoprotein 2
37201_at	4.63e-04	5.34e-06	10.16644	4.663698	1.19823692	ITIH4	inter-alpha-trypsin inhibitor heavy chain family member 4
213287_s_at	4.63e-04	5.35e-06	-10.164913	4.662495	-1.16914332	KRT10	keratin 10
204346_s_at	4.63e-04	5.35e-06	-10.163755	4.661581	-1.35297237	RASSF1	Ras association domain family member 1
208436_s_at	4.63e-04	5.35e-06	10.163621	4.661476	0.955841	IRF7	interferon regulatory factor 7
224828_at	4.63e-04	5.37e-06	-10.161085	4.659475	-1.59418554	CPEB4	cytoplasmic polyadenylation element binding protein 4
218400_at	4.63e-04	5.38e-06	10.158623	4.657533	1.08751153	OAS3	2'-5'-oligoadenylate synthetase 3
221864_at	4.63e-04	5.38e-06	10.156251	4.655661	1.64007979	ORAI3	ORAI calcium release-activated calcium modulator 3
222668_at	4.63e-04	5.39e-06	-10.155327	4.654932	-1.13349068	KCTD15	potassium channel tetramerization domain containing 15
209357_at	4.63e-04	5.39e-06	-10.155004	4.654677	-1.42069153	CITED2	Cbp/p300 interacting transactivator with Glu/Asp rich carboxy-terminal domain 2
216486_x_at	4.64e-04	5.41e-06	-10.149735	4.650517	-0.98340571	ZNF79	zinc finger protein 79
203649_s_at	4.64e-04	5.42e-06	10.148045	4.649182	0.97110447	PLA2G2A	phospholipase A2 group IIA
226955_at	4.64e-04	5.42e-06	-10.147606	4.648835	-0.98425916	AFAP1L1	actin filament associated protein 1 like 1
1555639_a_at	4.66e-04	5.45e-06	-10.140709	4.643385	-1.07563564	RBM14	RNA binding motif protein 14
223185_s_at	4.67e-04	5.47e-06	-10.13513	4.638973	-2.62009678	BHLHE41	basic helix-loop-helix family member e41
224826_at	4.69e-04	5.51e-06	10.12538	4.631259	1.24866168	GPCPD1	glycerophosphocholine phosphodiesterase 1
227220_at	4.69e-04	5.52e-06	-10.124905	4.630883	-1.49489051	NFXL1	nuclear transcription factor, X-box binding like 1
214138_at	4.69e-04	5.54e-06	-10.120286	4.627225	-1.43016024	ZNF79	zinc finger protein 79
202083_s_at	4.69e-04	5.54e-06	-10.11992	4.626936	-2.08815035	SEC14L1	SEC14 like lipid binding 1
202510_s_at	4.71e-04	5.56e-06	10.113676	4.621988	1.54770723	TNFAIP2	TNF alpha induced protein 2
235830_at	4.71e-04	5.58e-06	10.111137	4.619976	1.14084323	NT5DC1	5'-nucleotidase domain containing 1
210839_s_at	4.71e-04	5.58e-06	10.110374	4.619372	2.06151805	ENPP2	ectonucleotide pyrophosphatase/phosphodiesterase 2
224634_at	4.71e-04	5.60e-06	-10.106434	4.616247	-0.87281933	GPATCH4	G-patch domain containing 4
205415_s_at	4.76e-04	5.66e-06	-10.092412	4.605118	-0.9344678	ATXN3	ataxin 3
219543_at	4.76e-04	5.67e-06	10.089711	4.602973	1.90983651	PBLD	phenazine biosynthesis like protein domain containing
203544_s_at	4.77e-04	5.72e-06	-10.078009	4.593672	-1.07558855	STAM	signal transducing adaptor molecule
1569183_a_at	4.77e-04	5.72e-06	-10.077198	4.593027	-3.10989518	CHM	CHM, Rab escort protein 1
221610_s_at	4.77e-04	5.73e-06	10.07644	4.592424	1.7369741	STAP2	signal transducing adaptor family member 2
208613_s_at	4.77e-04	5.73e-06	-10.07573	4.591859	-1.13229466	FLNB	filamin B
215127_s_at	4.77e-04	5.73e-06	-10.07551	4.591684	-1.29843583	RBMS1	RNA binding motif single stranded interacting protein 1
212464_s_at	4.77e-04	5.74e-06	10.073926	4.590424	1.09677124	FN1	fibronectin 1
207330_at	4.77e-04	5.75e-06	10.071339	4.588365	1.11060964	PZP	PZP, alpha-2-macroglobulin like
225106_s_at	4.77e-04	5.76e-06	-10.068384	4.586014	-0.80718926	OGFOD1	2-oxoglutarate and iron dependent oxygenase domain containing 1
219387_at	4.77e-04	5.77e-06	-10.066504	4.584517	-1.07129221	CCDC88A	coiled-coil domain containing 88A
219888_at	4.77e-04	5.79e-06	10.063389	4.582037	1.0002133	SPAG4	sperm associated antigen 4
220074_at	4.77e-04	5.79e-06	10.063287	4.581955	0.98785462	CDHR5	cadherin related family member 5
206754_s_at	4.77e-04	5.79e-06	10.061912	4.58086	1.09122025	CYP2B7P///CYP2B6	cytochrome P450 family 2 subfamily B member 7, pseudogene///cytochrome P450 family 2 subfamily B member 6
1561723_at	4.77e-04	5.80e-06	-10.060212	4.579505	-0.88160031	LOC105374177	uncharacterized LOC105374177
218224_at	4.77e-04	5.81e-06	-10.058867	4.578434	-1.04028192	PNMA1	paraneoplastic Ma antigen 1
231751_at	4.78e-04	5.82e-06	10.055178	4.575494	2.17878481	ABCG8	ATP binding cassette subfamily G member 8
220066_at	4.85e-04	5.92e-06	10.033686	4.558345	0.99541314	NOD2	nucleotide binding oligomerization domain containing 2
201422_at	4.85e-04	5.92e-06	10.033357	4.558083	1.13706587	IFI30///PIK3R2	IFI30, lysosomal thiol reductase///phosphoinositide-3-kinase regulatory subunit 2
221805_at	4.86e-04	5.95e-06	-10.027074	4.553062	-1.05349506	NEFL	neurofilament, light polypeptide
228720_at	4.86e-04	5.95e-06	10.026689	4.552754	0.87771165	SORCS2	sortilin related VPS10 domain containing receptor 2
222150_s_at	4.92e-04	6.04e-06	10.008003	4.537804	1.48061488	GSAP	gamma-secretase activating protein
36553_at	4.92e-04	6.04e-06	10.006878	4.536903	1.48082758	ASMTL	acetylserotonin O-methyltransferase-like
206857_s_at	4.93e-04	6.07e-06	-10.002286	4.533225	-1.34930742	FKBP1B	FK506 binding protein 1B
226715_at	4.94e-04	6.09e-06	-9.996595	4.528664	-1.08620636	FOXK1	forkhead box K1
242626_at	4.94e-04	6.11e-06	-9.993764	4.526394	-0.92578001	SAMD5	sterile alpha motif domain containing 5
231094_s_at	4.94e-04	6.11e-06	-9.993052	4.525823	-1.16217606	LOC101928195///LOC100996643///MTHFD1L	methylenetetrahydrofolate dehydrogenase (NADP+ dependent) 1-like pseudogene///monofunctional C1-tetrahydrofolate synthase, mitochondrial-like///methylenetetrahydrofolate dehydrogenase (NADP+ dependent) 1-like
201116_s_at	5.00e-04	6.19e-06	9.977004	4.512943	1.13883225	CPE	carboxypeptidase E
211719_x_at	5.02e-04	6.22e-06	9.970193	4.507471	1.10528566	FN1	fibronectin 1
224714_at	5.03e-04	6.25e-06	-9.964801	4.503136	-1.21962775	NIFK	nucleolar protein interacting with the FHA domain of MKI67
228523_at	5.04e-04	6.28e-06	-9.958581	4.498132	-0.95750317	NANOS1	nanos C2HC-type zinc finger 1
209502_s_at	5.04e-04	6.29e-06	-9.956612	4.496548	-0.98434971	BAIAP2	BAI1 associated protein 2
202859_x_at	5.04e-04	6.29e-06	9.956444	4.496413	1.78352321	CXCL8	C-X-C motif chemokine ligand 8
227179_at	5.05e-04	6.31e-06	-9.951739	4.492625	-1.03838082	STAU2	staufen double-stranded RNA binding protein 2
203284_s_at	5.05e-04	6.32e-06	-9.950795	4.491864	-0.94330065	HS2ST1	heparan sulfate 2-O-sulfotransferase 1
220346_at	5.08e-04	6.36e-06	-9.941165	4.484106	-1.97116072	MTHFD2L	methylenetetrahydrofolate dehydrogenase (NADP+ dependent) 2-like
213704_at	5.10e-04	6.41e-06	-9.931462	4.476281	-0.92747524	SNORD45C///SNORD45A///SNORD45B///RABGGTB	small nucleolar RNA, C/D box 45C///small nucleolar RNA, C/D box 45A///small nucleolar RNA, C/D box 45B///Rab geranylgeranyltransferase beta subunit
226459_at	5.10e-04	6.41e-06	9.931207	4.476075	1.77503403	PIK3AP1	phosphoinositide-3-kinase adaptor protein 1
215495_s_at	5.10e-04	6.43e-06	-9.928498	4.473889	-0.93532057	SAMD4A	sterile alpha motif domain containing 4A
209681_at	5.10e-04	6.43e-06	-9.928269	4.473705	-2.31869443	SLC19A2	solute carrier family 19 member 2
209187_at	5.11e-04	6.45e-06	-9.924688	4.470814	-1.18990938	DR1	down-regulator of transcription 1
201490_s_at	5.11e-04	6.46e-06	-9.922609	4.469135	-1.23418044	PPIF	peptidylprolyl isomerase F
209822_s_at	5.11e-04	6.46e-06	-9.921476	4.46822	-1.21482599	VLDLR	very low density lipoprotein receptor
225421_at	5.12e-04	6.50e-06	-9.91455	4.462625	-1.49104042	PM20D2	peptidase M20 domain containing 2
229778_at	5.12e-04	6.51e-06	-9.912121	4.460661	-1.28600008	SPX	spexin hormone
232341_x_at	5.12e-04	6.51e-06	-9.911665	4.460292	-0.84012904	HABP4	hyaluronan binding protein 4
1555882_at	5.16e-04	6.59e-06	-9.897384	4.44874	-0.90643055	SPIN3	spindlin family member 3
218559_s_at	5.16e-04	6.59e-06	-9.897021	4.448446	-0.78281746	MAFB	MAF bZIP transcription factor B
211849_s_at	5.16e-04	6.59e-06	-9.896118	4.447715	-1.58586181	RNGTT	RNA guanylyltransferase and 5'-phosphatase
223337_at	5.19e-04	6.66e-06	-9.88376	4.437703	-1.01504071	CWC27	CWC27 spliceosome associated protein homolog
211675_s_at	5.19e-04	6.66e-06	9.883602	4.437575	1.13595992	MDFIC	MyoD family inhibitor domain containing
231069_at	5.19e-04	6.66e-06	9.882966	4.437059	1.22474033
204521_at	5.19e-04	6.67e-06	-9.881398	4.435788	-1.21055537	FAM216A	family with sequence similarity 216 member A
225195_at	5.22e-04	6.71e-06	-9.873156	4.429102	-1.14861578	DPH3	diphthamide biosynthesis 3
221425_s_at	5.23e-04	6.73e-06	-9.869042	4.425764	-1.1658942	ISCA1	iron-sulfur cluster assembly 1
218235_s_at	5.25e-04	6.78e-06	-9.861287	4.419465	-1.08080895	UTP11	UTP11, small subunit processome component homolog (S. cerevisiae)
236285_at	5.25e-04	6.78e-06	-9.859743	4.418211	-0.9556807	KLHDC7B	kelch domain containing 7B
223324_s_at	5.25e-04	6.79e-06	-9.85838	4.417103	-1.05784123	TRPM7	transient receptor potential cation channel subfamily M member 7
222748_s_at	5.25e-04	6.80e-06	-9.857606	4.416474	-1.16314695	TXNL4B	thioredoxin like 4B
204551_s_at	5.25e-04	6.80e-06	9.856155	4.415295	1.04751524	AHSG	alpha 2-HS glycoprotein
213457_at	5.26e-04	6.84e-06	-9.849254	4.409684	-1.15831103	MFHAS1	malignant fibrous histiocytoma amplified sequence 1
200898_s_at	5.26e-04	6.84e-06	-9.848775	4.409294	-1.46340054	MGEA5	meningioma expressed antigen 5 (hyaluronidase)
238646_at	5.26e-04	6.85e-06	9.847428	4.408198	1.06422951
229887_at	5.26e-04	6.86e-06	9.845135	4.406332	1.10499353	ALS2CL	ALS2 C-terminal like
203924_at	5.26e-04	6.87e-06	-9.843384	4.404907	-2.35841215	GSTA1	glutathione S-transferase alpha 1
226845_s_at	5.28e-04	6.90e-06	-9.838438	4.400882	-0.85967321	COPS9	COP9 signalosome subunit 9
202942_at	5.28e-04	6.92e-06	9.834526	4.397695	1.22540856	ETFB	electron transfer flavoprotein beta subunit
223434_at	5.30e-04	6.95e-06	9.828664	4.392919	1.55036679	GBP3	guanylate binding protein 3
212635_at	5.30e-04	6.96e-06	-9.826491	4.391148	-0.84524511	TNPO1	transportin 1
218006_s_at	5.30e-04	6.97e-06	-9.826194	4.390905	-1.32818861	ZNF22	zinc finger protein 22
1554556_a_at	5.33e-04	7.01e-06	-9.817695	4.383973	-1.35137219	ATP11B	ATPase phospholipid transporting 11B (putative)
241866_at	5.33e-04	7.02e-06	-9.815677	4.382327	-1.2190496	SLC16A7	solute carrier family 16 member 7
218789_s_at	5.33e-04	7.04e-06	9.812898	4.380059	1.04165826	C11orf71	chromosome 11 open reading frame 71
208854_s_at	5.33e-04	7.04e-06	-9.812119	4.379423	-0.83812808	STK24	serine/threonine kinase 24
206643_at	5.35e-04	7.09e-06	-9.803965	4.372763	-1.2984781	HAL	histidine ammonia-lyase
205193_at	5.37e-04	7.12e-06	-9.798258	4.368099	-1.88527902	MAFF	MAF bZIP transcription factor F
238937_at	5.37e-04	7.13e-06	-9.797407	4.367403	-0.93044327	ZNF420	zinc finger protein 420
221634_at	5.37e-04	7.15e-06	-9.793968	4.364591	-1.12248777	RPL23AP7///CENPBD1P1	ribosomal protein L23a pseudogene 7///CENPB DNA-binding domains containing 1 pseudogene 1
237302_at	5.38e-04	7.16e-06	-9.791381	4.362474	-2.03559765	CNKSR3	CNKSR family member 3
218064_s_at	5.39e-04	7.19e-06	-9.786223	4.358254	-1.36203511	AKAP8L	A-kinase anchoring protein 8 like
1557286_at	5.42e-04	7.23e-06	9.778393	4.351843	1.19670258
1555890_at	5.42e-04	7.25e-06	-9.776565	4.350345	-1.21855823	LOC101928605///OR2A1-AS1///OR2A9P///OR2A20P	uncharacterized LOC101928605///OR2A1 antisense RNA 1///olfactory receptor family 2 subfamily A member 9 pseudogene///olfactory receptor family 2 subfamily A member 20 pseudogene
213470_s_at	5.43e-04	7.28e-06	-9.771031	4.34581	-1.15944829	HNRNPH1	heterogeneous nuclear ribonucleoprotein H1 (H)
201601_x_at	5.43e-04	7.28e-06	9.769921	4.3449	1.47196848	IFITM2///IFITM1	interferon induced transmembrane protein 2///interferon induced transmembrane protein 1
204237_at	5.44e-04	7.31e-06	-9.764691	4.340611	-2.14430502	GULP1	GULP, engulfment adaptor PTB domain containing 1
212810_s_at	5.44e-04	7.32e-06	-9.763434	4.339581	-1.13414639	SLC1A4	solute carrier family 1 member 4
208470_s_at	5.44e-04	7.33e-06	9.762316	4.338663	0.92830947	HPR///HP	haptoglobin-related protein///haptoglobin
1569290_s_at	5.46e-04	7.36e-06	-9.756938	4.33425	-1.70308367	GRIA3	glutamate ionotropic receptor AMPA type subunit 3
208079_s_at	5.47e-04	7.39e-06	-9.751959	4.330162	-1.07391499	AURKA	aurora kinase A
227113_at	5.49e-04	7.42e-06	9.746464	4.325648	1.25086565	ADHFE1	alcohol dehydrogenase, iron containing 1
200878_at	5.49e-04	7.43e-06	-9.745307	4.324697	-0.79103984	EPAS1	endothelial PAS domain protein 1
206034_at	5.50e-04	7.45e-06	-9.740761	4.32096	-1.1966921	SERPINB8	serpin family B member 8
212432_at	5.51e-04	7.48e-06	-9.736888	4.317775	-0.94041125	GRPEL1	GrpE like 1, mitochondrial
204806_x_at	5.51e-04	7.48e-06	9.735862	4.316931	0.91130285	HLA-F	major histocompatibility complex, class I, F
209313_at	5.52e-04	7.51e-06	-9.731623	4.313443	-0.84819444	GPN1	GPN-loop GTPase 1
220149_at	5.52e-04	7.52e-06	9.730413	4.312447	1.03262773	C2orf54	chromosome 2 open reading frame 54
201489_at	5.55e-04	7.57e-06	-9.721316	4.304957	-1.00215789	PPIF	peptidylprolyl isomerase F
230178_s_at	5.55e-04	7.58e-06	9.72001	4.303881	1.1783435	ELP2	elongator acetyltransferase complex subunit 2
205576_at	5.55e-04	7.59e-06	9.717765	4.302031	0.7738482	SERPIND1	serpin family D member 1
36554_at	5.57e-04	7.65e-06	9.708612	4.294484	1.35932129	ASMTL	acetylserotonin O-methyltransferase-like
204655_at	5.57e-04	7.66e-06	9.706707	4.292913	1.08332148	CCL5	C-C motif chemokine ligand 5
226436_at	5.57e-04	7.67e-06	9.705059	4.291554	1.2204997	RASSF4	Ras association domain family member 4
227347_x_at	5.57e-04	7.67e-06	-9.704785	4.291328	-1.94724081	HES4	hes family bHLH transcription factor 4
1553589_a_at	5.57e-04	7.68e-06	9.704303	4.29093	1.43359296	PDZK1IP1	PDZK1 interacting protein 1
219301_s_at	5.60e-04	7.72e-06	9.697056	4.284947	0.99159767	CNTNAP2	contactin associated protein-like 2
210017_at	5.62e-04	7.76e-06	-9.690512	4.279542	-1.58658858	MALT1	MALT1 paracaspase
223506_at	5.64e-04	7.80e-06	-9.684928	4.274927	-1.41261954	ZC3H8	zinc finger CCCH-type containing 8
1556167_at	5.64e-04	7.81e-06	-9.682422	4.272854	-1.24188078	MROH2A	maestro heat like repeat family member 2A
232977_x_at	5.64e-04	7.82e-06	9.680577	4.271328	1.02766816	MYH14	myosin, heavy chain 14, non-muscle
227102_at	5.64e-04	7.83e-06	-9.679663	4.270572	-1.03642328	TRIM35	tripartite motif containing 35
201599_at	5.64e-04	7.83e-06	-9.678864	4.269912	-0.89619663	OAT	ornithine aminotransferase
204157_s_at	5.64e-04	7.86e-06	-9.675359	4.267011	-0.82471501	SIK3	SIK family kinase 3
206562_s_at	5.65e-04	7.88e-06	-9.671759	4.264032	-0.81223169	CSNK1A1	casein kinase 1 alpha 1
218886_at	5.65e-04	7.89e-06	-9.670188	4.262731	-0.9473689	PAK1IP1	PAK1 interacting protein 1
205972_at	5.67e-04	7.95e-06	9.661142	4.255238	1.6413076	SLC38A3	solute carrier family 38 member 3
200790_at	5.67e-04	7.95e-06	-9.660693	4.254866	-1.61316998	ODC1	ornithine decarboxylase 1
206697_s_at	5.67e-04	7.95e-06	9.66028	4.254523	0.96117745	HP	haptoglobin
235244_at	5.68e-04	7.97e-06	-9.656957	4.251768	-0.89247351	CCDC58	coiled-coil domain containing 58
244880_at	5.69e-04	8.00e-06	9.653106	4.248575	0.99014012
1552711_a_at	5.70e-04	8.02e-06	-9.649359	4.245467	-0.78737232	CYB5D1	cytochrome b5 domain containing 1
220032_at	5.71e-04	8.04e-06	9.646455	4.243057	1.5176687	CPED1	cadherin like and PC-esterase domain containing 1
203382_s_at	5.73e-04	8.09e-06	9.639152	4.236994	0.91713528	APOE	apolipoprotein E
206249_at	5.74e-04	8.10e-06	9.636882	4.235108	0.81361243	MAP3K13	mitogen-activated protein kinase kinase kinase 13
222872_x_at	5.74e-04	8.11e-06	-9.635166	4.233683	-0.79474733	NABP1	nucleic acid binding protein 1
202638_s_at	5.75e-04	8.14e-06	9.631448	4.230593	1.67447538	ICAM1	intercellular adhesion molecule 1
227180_at	5.75e-04	8.15e-06	-9.630005	4.229393	-1.14295039	ELOVL7	ELOVL fatty acid elongase 7
205697_at	5.77e-04	8.20e-06	-9.622575	4.223215	-1.39908984	SCGN	secretagogin, EF-hand calcium binding protein
213817_at	5.77e-04	8.21e-06	9.620714	4.221666	0.85436187	IRAK3	interleukin 1 receptor associated kinase 3
218103_at	5.77e-04	8.22e-06	-9.618969	4.220214	-0.88426245	FTSJ3	FtsJ homolog 3
202458_at	5.77e-04	8.22e-06	-9.61883	4.220098	-1.18640229	PRSS23	protease, serine 23
225387_at	5.77e-04	8.22e-06	-9.61816	4.219541	-1.58752081	TSPAN5	tetraspanin 5
219062_s_at	5.78e-04	8.26e-06	-9.612575	4.214891	-1.27164874	ZCCHC2	zinc finger CCHC-type containing 2
226799_at	5.79e-04	8.29e-06	9.608998	4.211912	1.12145107	FGD6	FYVE, RhoGEF and PH domain containing 6
204894_s_at	5.80e-04	8.31e-06	-9.604951	4.20854	-1.67550563	AOC3	amine oxidase, copper containing 3
212551_at	5.81e-04	8.33e-06	9.603007	4.20692	0.893116	CAP2	CAP, adenylate cyclase-associated protein, 2 (yeast)
223542_at	5.81e-04	8.34e-06	-9.600413	4.204757	-1.03491655	SLF1	SMC5-SMC6 complex localization factor 1
209080_x_at	5.81e-04	8.35e-06	-9.599887	4.204318	-0.87594605	GLRX3	glutaredoxin 3
224469_s_at	5.81e-04	8.37e-06	-9.597044	4.201947	-1.85409897	INF2	inverted formin, FH2 and WH2 domain containing
229958_at	5.81e-04	8.38e-06	-9.594326	4.19968	-1.11721005	CLN8	ceroid-lipofuscinosis, neuronal 8
211056_s_at	5.81e-04	8.38e-06	9.594283	4.199645	1.06392098	SRD5A1	steroid 5 alpha-reductase 1
219037_at	5.81e-04	8.41e-06	-9.591243	4.197108	-1.13569896	RRP15	ribosomal RNA processing 15 homolog
218125_s_at	5.81e-04	8.42e-06	9.589531	4.195679	1.00553798	CCDC25	coiled-coil domain containing 25
201436_at	5.81e-04	8.42e-06	-9.588954	4.195197	-1.37933116	EIF4E	eukaryotic translation initiation factor 4E
227122_at	5.82e-04	8.44e-06	-9.585917	4.192661	-0.94738913	ZNF791	zinc finger protein 791
206755_at	5.85e-04	8.50e-06	9.577804	4.185885	0.91191518	CYP2B6	cytochrome P450 family 2 subfamily B member 6
205807_s_at	5.85e-04	8.50e-06	-9.577052	4.185257	-2.47079591	TUFT1	tuftelin 1
208480_s_at	5.86e-04	8.53e-06	9.573449	4.182245	1.09739209	LOC101930322///ABCC6	multidrug resistance-associated protein 6-like///ATP binding cassette subfamily C member 6
229317_at	5.90e-04	8.59e-06	-9.563625	4.174028	-1.21517081	KPNA5	karyopherin subunit alpha 5
209032_s_at	5.91e-04	8.63e-06	-9.559238	4.170356	-1.34659429	CADM1	cell adhesion molecule 1
229323_at	5.91e-04	8.64e-06	9.556663	4.1682	0.81372182	LINC00959	long intergenic non-protein coding RNA 959
235579_at	5.92e-04	8.67e-06	-9.553182	4.165284	-1.38980153	SCAF11	SR-related CTD associated factor 11
202838_at	5.93e-04	8.70e-06	9.549203	4.16195	1.20772236	FUCA1	fucosidase, alpha-L- 1, tissue
213333_at	5.93e-04	8.70e-06	9.548503	4.161363	0.800892	MDH2	malate dehydrogenase 2
209641_s_at	5.93e-04	8.71e-06	9.547393	4.160433	1.30748586	ABCC3	ATP binding cassette subfamily C member 3
202637_s_at	5.93e-04	8.72e-06	9.545418	4.158777	1.60184954	ICAM1	intercellular adhesion molecule 1
1556123_a_at	5.93e-04	8.74e-06	9.542731	4.156524	1.19248104	RAB11B-AS1	RAB11B antisense RNA 1
1562878_at	5.93e-04	8.75e-06	-9.541583	4.155562	-2.99363444	LOC102723704	uncharacterized LOC102723704
235643_at	5.93e-04	8.76e-06	9.540226	4.154423	1.00681734	SAMD9L	sterile alpha motif domain containing 9 like
218936_s_at	5.93e-04	8.76e-06	-9.539647	4.153937	-1.55614731	CCDC59	coiled-coil domain containing 59
238725_at	5.93e-04	8.78e-06	9.536786	4.151538	0.91234211	IRF1	interferon regulatory factor 1
230931_at	5.93e-04	8.79e-06	9.536364	4.151183	2.27089358	PLG	plasminogen
205518_s_at	5.95e-04	8.83e-06	9.530973	4.146658	1.08654915	CMAHP	cytidine monophospho-N-acetylneuraminic acid hydroxylase, pseudogene
224776_at	5.95e-04	8.84e-06	-9.528598	4.144664	-0.79660292	GPAT4	glycerol-3-phosphate acyltransferase 4
227094_at	5.98e-04	8.90e-06	9.520599	4.137944	1.10358874	DHTKD1	dehydrogenase E1 and transketolase domain containing 1
203124_s_at	5.98e-04	8.90e-06	9.520444	4.137814	0.85042664	SLC11A2	solute carrier family 11 member 2
239246_at	6.04e-04	9.00e-06	-9.50696	4.126473	-1.23577712	FARP1	FERM, ARH/RhoGEF and pleckstrin domain protein 1
242245_at	6.04e-04	9.01e-06	-9.505644	4.125365	-1.60899225
227945_at	6.05e-04	9.04e-06	9.501379	4.121774	0.91114948	TBC1D1	TBC1 domain family member 1
221020_s_at	6.07e-04	9.08e-06	-9.496334	4.117525	-1.02968536	SLC25A32	solute carrier family 25 member 32
239863_at	6.08e-04	9.11e-06	-9.49178	4.113687	-1.7370315
210136_at	6.08e-04	9.11e-06	-9.491774	4.113682	-0.84873486	MBP	myelin basic protein
223641_at	6.08e-04	9.15e-06	-9.487112	4.109752	-0.98918043
224156_x_at	6.08e-04	9.15e-06	9.486692	4.109398	1.05720095	IL17RB	interleukin 17 receptor B
216913_s_at	6.08e-04	9.15e-06	-9.486218	4.108998	-1.40445152	RRP12	ribosomal RNA processing 12 homolog
218830_at	6.11e-04	9.21e-06	-9.479226	4.103099	-1.02211794	RPL26L1	ribosomal protein L26 like 1
205866_at	6.11e-04	9.22e-06	9.476882	4.101121	1.00466534	FCN3	ficolin 3
1561327_at	6.11e-04	9.24e-06	-9.474765	4.099333	-1.10338946	LINC00242	long intergenic non-protein coding RNA 242
219676_at	6.11e-04	9.25e-06	-9.472625	4.097526	-0.9662004	ZSCAN16	zinc finger and SCAN domain containing 16
225522_at	6.11e-04	9.26e-06	-9.472547	4.09746	-1.02357578	AAK1	AP2 associated kinase 1
244855_at	6.11e-04	9.27e-06	-9.471136	4.096269	-1.4085708
201426_s_at	6.12e-04	9.29e-06	-9.468622	4.094145	-1.57237406	VIM	vimentin
228366_at	6.13e-04	9.32e-06	-9.464499	4.09066	-1.12543096
224361_s_at	6.13e-04	9.33e-06	9.463253	4.089607	0.89768162	IL17RB	interleukin 17 receptor B
211926_s_at	6.16e-04	9.38e-06	-9.456314	4.08374	-0.9039691	MYH9	myosin, heavy chain 9, non-muscle
1552569_a_at	6.17e-04	9.42e-06	-9.451522	4.079685	-1.2283808	RTP3	receptor transporter protein 3
227418_at	6.17e-04	9.42e-06	-9.45112	4.079345	-0.99109548	MSANTD4	Myb/SANT DNA binding domain containing 4 with coiled-coils
204178_s_at	6.17e-04	9.43e-06	-9.449555	4.07802	-0.8680576	RBM14	RNA binding motif protein 14
223491_at	6.17e-04	9.46e-06	-9.446052	4.075054	-1.29992483	COMMD2	COMM domain containing 2
226605_at	6.17e-04	9.47e-06	9.444366	4.073626	0.78517595	DGKQ	diacylglycerol kinase theta
227968_at	6.17e-04	9.49e-06	-9.44185	4.071496	-0.79075243	PDDC1	Parkinson disease 7 domain containing 1
218056_at	6.17e-04	9.49e-06	-9.441438	4.071147	-0.90183163	BFAR	bifunctional apoptosis regulator
224549_x_at	6.17e-04	9.50e-06	-9.441187	4.070934	-1.15311107
239668_at	6.17e-04	9.50e-06	-9.440797	4.070603	-1.65423075
209031_at	6.21e-04	9.57e-06	-9.431247	4.062509	-1.2364002	CADM1	cell adhesion molecule 1
236936_at	6.23e-04	9.62e-06	9.425459	4.057598	1.01944197
222834_s_at	6.23e-04	9.63e-06	-9.423447	4.055891	-1.11167461	GNG12	G protein subunit gamma 12
1554465_s_at	6.23e-04	9.65e-06	-9.421822	4.054512	-1.43822642	ZNF674///KRBOX4	zinc finger protein 674///KRAB box domain containing 4
231496_at	6.24e-04	9.67e-06	9.419114	4.052213	1.09412186	FCAMR	Fc fragment of IgA and IgM receptor
33148_at	6.24e-04	9.67e-06	-9.418864	4.052001	-1.45580805	ZFR	zinc finger RNA binding protein
207609_s_at	6.24e-04	9.68e-06	9.417163	4.050556	2.51716622	CYP1A2	cytochrome P450 family 1 subfamily A member 2
217834_s_at	6.25e-04	9.72e-06	-9.413062	4.047072	-0.97366745	SYNCRIP	synaptotagmin binding cytoplasmic RNA interacting protein
200795_at	6.25e-04	9.74e-06	9.410697	4.045063	3.10868313	SPARCL1	SPARC like 1
229240_at	6.25e-04	9.74e-06	-9.409707	4.044222	-1.17669547	ZDHHC21	zinc finger DHHC-type containing 21
212809_at	6.25e-04	9.76e-06	-9.407106	4.042011	-0.93948806	NFATC2IP	nuclear factor of activated T-cells 2 interacting protein
231022_at	6.25e-04	9.77e-06	9.406718	4.041681	0.76891873	OCLN	occludin
217494_s_at	6.25e-04	9.77e-06	-9.40628	4.041309	-1.11007946	PTENP1	phosphatase and tensin homolog pseudogene 1
203857_s_at	6.25e-04	9.79e-06	9.404275	4.039604	1.08873942	MIR7110///PDIA5	microRNA 7110///protein disulfide isomerase family A member 5
202365_at	6.25e-04	9.79e-06	-9.40406	4.039421	-0.77775769	UNC119B	unc-119 lipid binding chaperone B
212923_s_at	6.25e-04	9.81e-06	-9.401471	4.037219	-0.85177262	PXDC1	PX domain containing 1
226227_x_at	6.27e-04	9.86e-06	-9.395717	4.032324	-1.05893163	ZFAS1	ZNFX1 antisense RNA 1
223666_at	6.27e-04	9.86e-06	-9.394743	4.031494	-1.36295381	SNX5	sorting nexin 5
227309_at	6.28e-04	9.88e-06	-9.392537	4.029617	-1.51778247	YOD1	YOD1 deubiquitinase
216565_x_at	6.28e-04	9.91e-06	9.389605	4.02712	1.58825782
219222_at	6.29e-04	9.93e-06	9.386683	4.024632	1.31174465	RBKS	ribokinase
231839_at	6.31e-04	9.97e-06	-9.381245	4.019997	-0.97031051	PDE12	phosphodiesterase 12
243231_at	6.31e-04	9.98e-06	9.380075	4.019	0.75715942	SLC38A11	solute carrier family 38 member 11
228330_at	6.32e-04	1.00e-05	-9.376317	4.015796	-1.03980508	ZUFSP	zinc finger with UFM1 specific peptidase domain
220239_at	6.32e-04	1.00e-05	-9.374895	4.014583	-1.41925907	KLHL7	kelch like family member 7
226943_at	6.33e-04	1.01e-05	-9.371888	4.012018	-1.0511827	C12orf73	chromosome 12 open reading frame 73
204513_s_at	6.37e-04	1.01e-05	9.363729	4.005055	1.14807953	ELMO1	engulfment and cell motility 1
218773_s_at	6.42e-04	1.02e-05	9.352171	3.995181	0.83938404	MSRB2	methionine sulfoxide reductase B2
203139_at	6.42e-04	1.02e-05	9.350493	3.993745	0.86289786	DAPK1	death associated protein kinase 1
1569110_x_at	6.42e-04	1.02e-05	-9.349401	3.992812	-0.8287395	LOC728613	programmed cell death 6 pseudogene
207842_s_at	6.43e-04	1.03e-05	-9.346731	3.990529	-1.25491999	MIR6866///CASC3	microRNA 6866///cancer susceptibility candidate 3
226051_at	6.43e-04	1.03e-05	9.345504	3.989479	0.87106043	SELM	selenoprotein M
202461_at	6.43e-04	1.03e-05	-9.342587	3.986984	-0.87058859	EIF2B2	eukaryotic translation initiation factor 2B subunit beta
204148_s_at	6.46e-04	1.04e-05	9.3356	3.981003	0.92682538	POMZP3///ZP3	POM121 and ZP3 fusion///zona pellucida glycoprotein 3 (sperm receptor)
202376_at	6.46e-04	1.04e-05	9.334943	3.98044	1.34053995	SERPINA3	serpin family A member 3
1405_i_at	6.46e-04	1.04e-05	9.327012	3.973646	1.26547514	CCL5	C-C motif chemokine ligand 5
210731_s_at	6.46e-04	1.04e-05	9.326757	3.973428	1.13606929	LGALS8	galectin 8
208078_s_at	6.46e-04	1.04e-05	-9.325866	3.972663	-2.27635114	SIK1	salt inducible kinase 1
203964_at	6.46e-04	1.04e-05	9.324961	3.971888	0.99359992	NMI	N-myc and STAT interactor
230917_at	6.46e-04	1.05e-05	9.323829	3.970918	0.82004467	PLCG2	phospholipase C gamma 2
218804_at	6.46e-04	1.05e-05	9.322776	3.970015	2.56025666	ANO1	anoctamin 1
218196_at	6.46e-04	1.05e-05	-9.322653	3.969909	-1.10032045	OSTM1	osteopetrosis associated transmembrane protein 1
1559167_x_at	6.46e-04	1.05e-05	9.321337	3.968781	0.84604426	MPV17L	MPV17 mitochondrial inner membrane protein like
213695_at	6.46e-04	1.05e-05	9.320571	3.968124	1.02920621	PON3	paraoxonase 3
222142_at	6.46e-04	1.05e-05	-9.318743	3.966556	-1.04050157	CYLD	CYLD lysine 63 deubiquitinase
238912_x_at	6.46e-04	1.05e-05	-9.31836	3.966228	-1.09091949	C9orf85	chromosome 9 open reading frame 85
234231_at	6.46e-04	1.05e-05	9.317338	3.965351	0.83207174	CASP16P	caspase 16, pseudogene
204671_s_at	6.46e-04	1.05e-05	9.316098	3.964287	0.78909455	ANKRD6	ankyrin repeat domain 6
209846_s_at	6.46e-04	1.05e-05	9.314	3.962487	1.32747229	BTN3A2	butyrophilin subfamily 3 member A2
227569_at	6.46e-04	1.06e-05	-9.312987	3.961618	-1.14156284	LNX2	ligand of numb-protein X 2
241114_s_at	6.46e-04	1.06e-05	9.312515	3.961212	1.30514508	ACAA2	acetyl-CoA acyltransferase 2
203287_at	6.46e-04	1.06e-05	9.312502	3.961201	0.96459944	LAD1	ladinin 1
202503_s_at	6.48e-04	1.06e-05	9.307646	3.957033	1.06753792	KIAA0101	KIAA0101
230016_at	6.48e-04	1.06e-05	9.302261	3.952407	0.97801987	LOC100506538///NDUFAF6	uncharacterized LOC100506538///NADH:ubiquinone oxidoreductase complex assembly factor 6
225432_s_at	6.48e-04	1.06e-05	9.302191	3.952347	1.14264955	PET117///KAT14	PET117 homolog///lysine acetyltransferase 14
226970_at	6.48e-04	1.06e-05	-9.3019	3.952097	-0.97626559	FBXO33	F-box protein 33
210790_s_at	6.49e-04	1.07e-05	-9.299245	3.949816	-0.80517135	SAR1A	secretion associated Ras related GTPase 1A
229544_at	6.49e-04	1.07e-05	-9.297542	3.948352	-0.80803901
218175_at	6.51e-04	1.07e-05	9.29308	3.944515	0.87591589	CCDC92	coiled-coil domain containing 92
239488_at	6.51e-04	1.07e-05	-9.292078	3.943654	-0.94824409	PPM1L	protein phosphatase, Mg2+/Mn2+ dependent 1L
201738_at	6.51e-04	1.08e-05	-9.290146	3.941992	-1.2860228	EIF1B	eukaryotic translation initiation factor 1B
1555227_a_at	6.53e-04	1.08e-05	9.285147	3.937691	0.75318131	MANEA	mannosidase endo-alpha
1554691_a_at	6.54e-04	1.08e-05	-9.282102	3.935069	-1.12126831	PACSIN2	protein kinase C and casein kinase substrate in neurons 2
206555_s_at	6.54e-04	1.08e-05	-9.280211	3.933441	-1.07754514	THUMPD1	THUMP domain containing 1
226451_at	6.55e-04	1.09e-05	-9.277904	3.931455	-0.80566502	FDX1L	ferredoxin 1 like
228378_at	6.55e-04	1.09e-05	-9.275759	3.929607	-1.17923864	C12orf29	chromosome 12 open reading frame 29
207244_x_at	6.55e-04	1.09e-05	9.275121	3.929057	1.17129102	CYP2A6	cytochrome P450 family 2 subfamily A member 6
205239_at	6.57e-04	1.09e-05	-9.269859	3.924522	-2.02849853	AREG	amphiregulin
218217_at	6.57e-04	1.09e-05	9.269474	3.924191	0.97794425	SCPEP1	serine carboxypeptidase 1
232146_at	6.57e-04	1.10e-05	-9.266681	3.921783	-0.73573956	NDUFC1	NADH:ubiquinone oxidoreductase subunit C1
230380_at	6.57e-04	1.10e-05	-9.26525	3.920549	-2.39698599	THAP2	THAP domain containing 2
241994_at	6.57e-04	1.10e-05	9.264664	3.920043	0.80750786	XDH	xanthine dehydrogenase
205677_s_at	6.58e-04	1.10e-05	-9.261315	3.917154	-1.52481857	DLEU1	deleted in lymphocytic leukemia 1
219300_s_at	6.58e-04	1.10e-05	9.259927	3.915957	1.05398718	CNTNAP2	contactin associated protein-like 2
1558015_s_at	6.58e-04	1.10e-05	-9.258841	3.91502	-0.88984144	ACTR2	ARP2 actin related protein 2 homolog
39763_at	6.60e-04	1.11e-05	9.253652	3.910541	0.82435318	HPX	hemopexin
214085_x_at	6.64e-04	1.12e-05	-9.244677	3.902788	-2.38562842	GLIPR1	GLI pathogenesis related 1
201762_s_at	6.68e-04	1.12e-05	9.237246	3.896364	0.99638179	MIR7703///PSME2	microRNA 7703///proteasome activator subunit 2
220238_s_at	6.68e-04	1.13e-05	-9.235732	3.895054	-1.64515813	KLHL7	kelch like family member 7
225782_at	6.70e-04	1.13e-05	-9.231587	3.891468	-1.07910779	MSRB3	methionine sulfoxide reductase B3
202918_s_at	6.76e-04	1.14e-05	-9.219584	3.881075	-1.00467145	HSPE1-MOB4///MOB4	HSPE1-MOB4 readthrough///MOB family member 4, phocein
213320_at	6.80e-04	1.15e-05	-9.211001	3.873635	-0.92887344	PRMT3	protein arginine methyltransferase 3
220357_s_at	6.80e-04	1.15e-05	9.209184	3.872059	1.37845135	SGK2	SGK2, serine/threonine kinase 2
206665_s_at	6.84e-04	1.16e-05	-9.200993	3.864952	-0.96093926	BCL2L1	BCL2 like 1
211330_s_at	6.84e-04	1.16e-05	9.199303	3.863485	1.52759365	HFE	hemochromatosis
213911_s_at	6.91e-04	1.17e-05	-9.185331	3.851346	-0.95534384	H2AFZ	H2A histone family member Z
228990_at	6.91e-04	1.17e-05	-9.184757	3.850846	-1.02368707	SNORA16A///SNORA61///SNORA44///SNHG12	small nucleolar RNA, H/ACA box 16A///small nucleolar RNA, H/ACA box 61///small nucleolar RNA, H/ACA box 44///small nucleolar RNA host gene 12
225256_at	6.91e-04	1.18e-05	-9.183377	3.849647	-1.48813455
234361_at	6.93e-04	1.18e-05	9.179355	3.846148	1.21579406	CREB3L3	cAMP responsive element binding protein 3 like 3
204332_s_at	6.94e-04	1.18e-05	9.175869	3.843115	0.7691399	AGA	aspartylglucosaminidase
209362_at	6.94e-04	1.19e-05	-9.173063	3.840673	-1.15951447	LOC101928625///MED21	uncharacterized LOC101928625///mediator complex subunit 21
230729_at	6.94e-04	1.19e-05	9.172775	3.840422	0.8232139
204527_at	6.95e-04	1.19e-05	-9.168062	3.836318	-0.80554492	MYO5A	myosin VA
230918_at	6.95e-04	1.19e-05	9.167747	3.836044	0.83713141	GALK2	galactokinase 2
227372_s_at	6.95e-04	1.19e-05	-9.167257	3.835617	-1.01091739	BAIAP2L1	BAI1 associated protein 2 like 1
233496_s_at	6.95e-04	1.19e-05	-9.16703	3.835419	-0.97125342	CFL2	cofilin 2
203341_at	7.03e-04	1.21e-05	-9.151802	3.822144	-1.01776094	CEBPZ	CCAAT/enhancer binding protein zeta
1553979_at	7.03e-04	1.21e-05	-9.149526	3.820159	-0.97016085	ZNF121	zinc finger protein 121
219033_at	7.03e-04	1.21e-05	9.148253	3.819048	0.74911241	PARP8	poly(ADP-ribose) polymerase family member 8
242750_at	7.06e-04	1.22e-05	9.142054	3.813635	1.80032698	MMAA	methylmalonic aciduria (cobalamin deficiency) cblA type
214169_at	7.08e-04	1.22e-05	-9.138738	3.81074	-2.00105601	SUN1	Sad1 and UNC84 domain containing 1
223113_at	7.08e-04	1.22e-05	-9.136878	3.809115	-1.08571434	TMEM138	transmembrane protein 138
214719_at	7.10e-04	1.23e-05	9.132742	3.8055	2.06850784	SLC46A3	solute carrier family 46 member 3
235207_at	7.12e-04	1.23e-05	-9.127769	3.801152	-0.89546187
219805_at	7.12e-04	1.23e-05	-9.126367	3.799926	-0.95831254	CXorf56	chromosome X open reading frame 56
226413_at	7.13e-04	1.24e-05	-9.123363	3.797297	-1.27155129	LINC00938	long intergenic non-protein coding RNA 938
208920_at	7.13e-04	1.24e-05	9.121936	3.796049	1.57719693	SRI	sorcin
238506_at	7.15e-04	1.24e-05	-9.116391	3.791196	-1.66619514	LRRC58	leucine rich repeat containing 58
201735_s_at	7.15e-04	1.25e-05	-9.114479	3.789521	-0.76972613	CLCN3	chloride voltage-gated channel 3
202869_at	7.15e-04	1.25e-05	9.113162	3.788368	2.00834813	OAS1	2'-5'-oligoadenylate synthetase 1
212314_at	7.15e-04	1.25e-05	9.110665	3.78618	0.81189411	SEL1L3	SEL1L family member 3
209184_s_at	7.15e-04	1.25e-05	-9.11028	3.785843	-1.27605182	IRS2	insulin receptor substrate 2
209740_s_at	7.15e-04	1.25e-05	9.109961	3.785564	0.94531072	PNPLA4	patatin like phospholipase domain containing 4
202708_s_at	7.15e-04	1.25e-05	9.108865	3.784603	1.18712994	HIST2H2BE	histone cluster 2, H2be
209607_x_at	7.15e-04	1.25e-05	9.106833	3.782823	1.92025885	SLX1B-SULT1A4///SLX1A-SULT1A3///SULT1A4///SULT1A3	SLX1B-SULT1A4 readthrough (NMD candidate)///SLX1A-SULT1A3 readthrough (NMD candidate)///sulfotransferase family 1A member 4///sulfotransferase family 1A member 3
201456_s_at	7.15e-04	1.25e-05	-9.106053	3.782139	-1.09396136	BUB3	BUB3, mitotic checkpoint protein
224210_s_at	7.15e-04	1.25e-05	9.105977	3.782073	1.27047634	PXMP4	peroxisomal membrane protein 4
203854_at	7.15e-04	1.26e-05	9.104534	3.780807	1.68680601	CFI	complement factor I
208855_s_at	7.16e-04	1.26e-05	-9.101844	3.778449	-0.82140288	STK24	serine/threonine kinase 24
213421_x_at	7.17e-04	1.26e-05	9.099373	3.776282	0.73644284	PRSS3	protease, serine 3
210580_x_at	7.17e-04	1.26e-05	9.098468	3.775488	1.64698828	SLX1B-SULT1A4///SLX1A-SULT1A3///SULT1A4///SULT1A3	SLX1B-SULT1A4 readthrough (NMD candidate)///SLX1A-SULT1A3 readthrough (NMD candidate)///sulfotransferase family 1A member 4///sulfotransferase family 1A member 3
208790_s_at	7.18e-04	1.27e-05	-9.094323	3.771851	-0.97570173	PTRF	polymerase I and transcript release factor
207676_at	7.18e-04	1.27e-05	-9.093063	3.770746	-1.53228168	ONECUT2	one cut homeobox 2
231483_at	7.18e-04	1.27e-05	9.091065	3.768992	0.94723608	LOC100505985	uncharacterized LOC100505985
227560_at	7.18e-04	1.27e-05	9.091019	3.768951	0.97914683	SFXN2	sideroflexin 2
225362_at	7.18e-04	1.27e-05	-9.089738	3.767827	-0.88516872	FAM122B	family with sequence similarity 122B
216598_s_at	7.18e-04	1.27e-05	9.088573	3.766804	1.61830898	CCL2	C-C motif chemokine ligand 2
206738_at	7.18e-04	1.27e-05	9.088384	3.766638	1.61675708	APOC4-APOC2///APOC4///APOC2	APOC4-APOC2 readthrough (NMD candidate)///apolipoprotein C4///apolipoprotein C2
219749_at	7.19e-04	1.28e-05	-9.085851	3.764413	-0.73988849	SH2D4A	SH2 domain containing 4A
1569052_at	7.19e-04	1.28e-05	-9.08314	3.762032	-0.82761689	IGF2R	insulin like growth factor 2 receptor
1553514_a_at	7.20e-04	1.28e-05	9.080692	3.759881	2.50124249	VNN3	vanin 3
202558_s_at	7.20e-04	1.28e-05	-9.079098	3.75848	-1.08255075	HSPA13	heat shock protein family A (Hsp70) member 13
204856_at	7.20e-04	1.29e-05	9.076603	3.756287	0.80768364	B3GNT3	UDP-GlcNAc:betaGal beta-1,3-N-acetylglucosaminyltransferase 3
1552519_at	7.20e-04	1.29e-05	9.075824	3.755602	1.04497356	ACVR1C	activin A receptor type 1C
225120_at	7.20e-04	1.29e-05	-9.075462	3.755283	-1.00940982	MIR4657///PURB	microRNA 4657///purine rich element binding protein B
235250_at	7.21e-04	1.29e-05	-9.072917	3.753046	-1.22163214	FLCN	folliculin
240152_at	7.23e-04	1.30e-05	-9.068304	3.748988	-1.31442689
214955_at	7.24e-04	1.30e-05	9.066452	3.747358	1.04549984	TMPRSS6	transmembrane protease, serine 6
211327_x_at	7.24e-04	1.30e-05	9.064285	3.745451	1.03557544	HFE	hemochromatosis
201580_s_at	7.24e-04	1.30e-05	-9.062958	3.744283	-0.72664489	TMX4	thioredoxin related transmembrane protein 4
225676_s_at	7.26e-04	1.30e-05	-9.059506	3.741243	-1.08296261	DCAF13	DDB1 and CUL4 associated factor 13
228745_at	7.28e-04	1.31e-05	-9.055448	3.737668	-1.10224473	SGTB	small glutamine rich tetratricopeptide repeat containing beta
223874_at	7.29e-04	1.31e-05	9.051949	3.734585	0.82256408	ACTR3C	ARP3 actin-related protein 3 homolog C
221434_s_at	7.29e-04	1.31e-05	-9.050684	3.73347	-0.72281834	SLIRP	SRA stem-loop interacting RNA binding protein
208935_s_at	7.29e-04	1.32e-05	9.049731	3.73263	1.33319002	LGALS8	galectin 8
200730_s_at	7.30e-04	1.32e-05	-9.046411	3.729703	-0.85515339	PTP4A1	protein tyrosine phosphatase type IVA, member 1
204143_s_at	7.30e-04	1.32e-05	9.044129	3.72769	1.13257888	ENOSF1	enolase superfamily member 1
233446_at	7.30e-04	1.32e-05	-9.042762	3.726485	-1.47788555	ONECUT2	one cut homeobox 2
205363_at	7.30e-04	1.32e-05	-9.042219	3.726005	-1.53244872	BBOX1	gamma-butyrobetaine hydroxylase 1
207564_x_at	7.30e-04	1.32e-05	-9.042111	3.72591	-1.14524378	OGT	O-linked N-acetylglucosamine (GlcNAc) transferase
224806_at	7.31e-04	1.33e-05	-9.038922	3.723096	-0.76747736	TRIM25	tripartite motif containing 25
231994_at	7.32e-04	1.33e-05	9.036129	3.72063	0.89728535	CHDH	choline dehydrogenase
236347_at	7.33e-04	1.33e-05	9.034085	3.718826	0.91926796	MMAA	methylmalonic aciduria (cobalamin deficiency) cblA type
227708_at	7.33e-04	1.34e-05	9.032148	3.717115	1.06162877	EEF1A1	eukaryotic translation elongation factor 1 alpha 1
219131_at	7.33e-04	1.34e-05	-9.030872	3.715989	-0.86801118	UBIAD1	UbiA prenyltransferase domain containing 1
238752_at	7.33e-04	1.34e-05	9.030514	3.715673	1.97548834	GPLD1	glycosylphosphatidylinositol specific phospholipase D1
1552312_a_at	7.37e-04	1.35e-05	-9.022107	3.708243	-1.42796363	MFAP3	microfibrillar associated protein 3
226650_at	7.37e-04	1.35e-05	-9.02037	3.706708	-0.98129876	ZFAND2A	zinc finger AN1-type containing 2A
209574_s_at	7.37e-04	1.35e-05	9.019607	3.706033	1.18802081	LDLRAD4	low density lipoprotein receptor class A domain containing 4
207041_at	7.37e-04	1.35e-05	9.019591	3.706018	1.28893757	MASP2	mannan binding lectin serine peptidase 2
232384_s_at	7.37e-04	1.36e-05	9.013341	3.70049	0.86097263	LOC101927272	uncharacterized LOC101927272
209903_s_at	7.37e-04	1.36e-05	-9.01196	3.699267	-0.94191958	ATR	ATR serine/threonine kinase
237781_at	7.37e-04	1.36e-05	9.011829	3.699151	1.02100038	HORMAD2	HORMA domain containing 2
236402_at	7.37e-04	1.36e-05	-9.010977	3.698398	-2.70402227	BRAF	B-Raf proto-oncogene, serine/threonine kinase
210588_x_at	7.37e-04	1.36e-05	-9.010966	3.698388	-1.02460669	HNRNPH3	heterogeneous nuclear ribonucleoprotein H3
233979_s_at	7.37e-04	1.36e-05	9.010955	3.698378	1.23153236	ESPN	espin
203234_at	7.37e-04	1.36e-05	-9.010032	3.697561	-1.46086573	UPP1	uridine phosphorylase 1
221765_at	7.37e-04	1.36e-05	-9.008248	3.695982	-1.39289323	UGCG	UDP-glucose ceramide glucosyltransferase
201543_s_at	7.37e-04	1.36e-05	-9.008027	3.695786	-0.98057943	SAR1A	secretion associated Ras related GTPase 1A
217755_at	7.37e-04	1.36e-05	-9.007441	3.695268	-0.80524663	HN1	hematological and neurological expressed 1
209977_at	7.37e-04	1.37e-05	9.003264	3.691568	1.70033936	PLG	plasminogen
203123_s_at	7.37e-04	1.37e-05	9.003106	3.691428	0.81744237	SLC11A2	solute carrier family 11 member 2
217448_s_at	7.37e-04	1.37e-05	-9.002627	3.691004	-0.86404397	TOX4	TOX high mobility group box family member 4
225673_at	7.37e-04	1.37e-05	-9.001359	3.689881	-1.46071171	MYADM	myeloid associated differentiation marker
234983_at	7.37e-04	1.37e-05	-9.000885	3.689461	-1.13762093	C12orf49	chromosome 12 open reading frame 49
202308_at	7.39e-04	1.38e-05	8.997533	3.68649	1.34323919	SREBF1	sterol regulatory element binding transcription factor 1
228393_s_at	7.39e-04	1.38e-05	-8.995684	3.684851	-1.05295732	ZNF302	zinc finger protein 302
1557227_s_at	7.41e-04	1.38e-05	-8.991895	3.681492	-0.84764543	TPR	translocated promoter region, nuclear basket protein
200715_x_at	7.41e-04	1.38e-05	8.990811	3.68053	0.73171935	SNORD32A///SNORD33///SNORD34///SNORD35A///RPL13A	small nucleolar RNA, C/D box 32A///small nucleolar RNA, C/D box 33///small nucleolar RNA, C/D box 34///small nucleolar RNA, C/D box 35A///ribosomal protein L13a
204724_s_at	7.42e-04	1.39e-05	8.988419	3.678409	1.0172547	COL9A3	collagen type IX alpha 3 chain
221906_at	7.44e-04	1.39e-05	8.983608	3.67414	0.88207841	TXNRD3NB///TXNRD3	thioredoxin reductase 3 neighbor///thioredoxin reductase 3
235276_at	7.46e-04	1.40e-05	8.979884	3.670834	1.21915834	EPSTI1	epithelial stromal interaction 1 (breast)
232422_at	7.47e-04	1.40e-05	8.977139	3.668396	1.27551297	GGACT	gamma-glutamylamine cyclotransferase
225904_at	7.47e-04	1.40e-05	-8.97597	3.667358	-1.15918616	CCSAP	centriole, cilia and spindle associated protein
243990_at	7.48e-04	1.41e-05	8.971643	3.663513	1.25538876
222474_s_at	7.48e-04	1.41e-05	-8.969846	3.661916	-0.75210733	TOMM22	translocase of outer mitochondrial membrane 22
37793_r_at	7.48e-04	1.41e-05	8.969366	3.661489	0.81840003	RAD51D	RAD51 paralog D
238521_at	7.48e-04	1.41e-05	8.969107	3.661259	1.53534068	FGF12	fibroblast growth factor 12
219718_at	7.49e-04	1.41e-05	8.96663	3.659057	1.00726284	FGGY	FGGY carbohydrate kinase domain containing
210605_s_at	7.50e-04	1.42e-05	8.963312	3.656107	0.95110767	MFGE8	milk fat globule-EGF factor 8 protein
1558586_at	7.50e-04	1.42e-05	-8.961798	3.65476	-1.27915108	ZNF33B	zinc finger protein 33B
231032_at	7.50e-04	1.42e-05	8.961211	3.654238	0.84268608	LOC286071	uncharacterized LOC286071
202776_at	7.50e-04	1.42e-05	-8.96039	3.653507	-0.8984264	DNTTIP2	deoxynucleotidyltransferase terminal interacting protein 2
225553_at	7.51e-04	1.42e-05	8.957231	3.650696	1.01636276	CNIH1	cornichon family AMPA receptor auxiliary protein 1
223255_at	7.52e-04	1.43e-05	-8.955267	3.648948	-1.29815551	G2E3	G2/M-phase specific E3 ubiquitin protein ligase
217436_x_at	7.52e-04	1.43e-05	8.953604	3.647468	0.81197677	HLA-J	major histocompatibility complex, class I, J (pseudogene)
1553133_at	7.54e-04	1.43e-05	-8.949687	3.64398	-1.67916284	C9orf72	chromosome 9 open reading frame 72
236898_at	7.55e-04	1.44e-05	-8.947629	3.642147	-1.92414686
229327_s_at	7.55e-04	1.44e-05	-8.945274	3.640049	-0.97068207	MAF	MAF bZIP transcription factor
219399_at	7.56e-04	1.44e-05	-8.942487	3.637565	-0.892713	LIN7C	lin-7 homolog C, crumbs cell polarity complex component
210479_s_at	7.56e-04	1.44e-05	-8.94136	3.63656	-0.76899497	RORA	RAR related orphan receptor A
202672_s_at	7.56e-04	1.44e-05	-8.940244	3.635565	-2.12208203	ATF3	activating transcription factor 3
231901_at	7.59e-04	1.45e-05	-8.934584	3.630517	-1.34419963	C19orf52	chromosome 19 open reading frame 52
205660_at	7.60e-04	1.45e-05	8.932968	3.629076	1.3253327	OASL	2'-5'-oligoadenylate synthetase like
230887_at	7.61e-04	1.46e-05	-8.929476	3.625959	-1.03976338	CDC14B	cell division cycle 14B
226040_at	7.63e-04	1.46e-05	-8.926444	3.623253	-1.05809909	TRIM56	tripartite motif containing 56
207023_x_at	7.64e-04	1.47e-05	-8.92271	3.619919	-0.97727807	KRT10	keratin 10
212554_at	7.65e-04	1.47e-05	8.92004	3.617533	1.08985679	CAP2	CAP, adenylate cyclase-associated protein, 2 (yeast)
209162_s_at	7.66e-04	1.47e-05	-8.916616	3.614474	-0.98899647	PRPF4	pre-mRNA processing factor 4
217521_at	7.66e-04	1.48e-05	-8.914565	3.612641	-1.09499325	HAL	histidine ammonia-lyase
201012_at	7.66e-04	1.48e-05	-8.914546	3.612624	-1.11366717	ANXA1	annexin A1
235343_at	7.66e-04	1.48e-05	8.913171	3.611395	0.83687312	VASH2	vasohibin 2
239147_at	7.66e-04	1.48e-05	-8.912687	3.610962	-0.77628312	ARSK	arylsulfatase family member K
225928_at	7.68e-04	1.48e-05	8.90924	3.60788	0.74967188	VTI1B	vesicle transport through interaction with t-SNAREs 1B
216210_x_at	7.69e-04	1.49e-05	8.906095	3.605066	0.83931281	TRIOBP	TRIO and F-actin binding protein
236772_s_at	7.71e-04	1.49e-05	8.903041	3.602334	1.23059828
1555564_a_at	7.71e-04	1.49e-05	8.901939	3.601347	1.80394331	CFI	complement factor I
223005_s_at	7.71e-04	1.49e-05	-8.900966	3.600476	-0.71334076	TMEM245	transmembrane protein 245
220335_x_at	7.71e-04	1.50e-05	8.898551	3.598314	0.99125689	CES3	carboxylesterase 3
212288_at	7.72e-04	1.50e-05	-8.896284	3.596284	-1.72706915	FNBP1	formin binding protein 1
204844_at	7.73e-04	1.50e-05	8.894729	3.594891	1.38051472	ENPEP	glutamyl aminopeptidase
225946_at	7.73e-04	1.50e-05	-8.893656	3.59393	-1.42621641	RASSF8	Ras association domain family member 8
202462_s_at	7.73e-04	1.51e-05	-8.891322	3.591839	-0.77269357	DDX46	DEAD-box helicase 46
214455_at	7.74e-04	1.51e-05	8.888709	3.589497	1.54193045	HIST1H2BC///HIST1H2BI///HIST1H2BE///HIST1H2BF///HIST1H2BG	histone cluster 1, H2bc///histone cluster 1, H2bi///histone cluster 1, H2be///histone cluster 1, H2bf///histone cluster 1, H2bg
230560_at	7.76e-04	1.51e-05	8.885731	3.586828	0.73127982	STXBP6	syntaxin binding protein 6
226736_at	7.76e-04	1.52e-05	8.88243	3.583868	0.83991844	CHURC1	churchill domain containing 1
1556283_s_at	7.76e-04	1.52e-05	-8.881851	3.583348	-0.84865727	FGFR1OP2	FGFR1 oncogene partner 2
220313_at	7.76e-04	1.52e-05	8.88184	3.583338	2.04222247	GPR88	G protein-coupled receptor 88
212890_at	7.79e-04	1.53e-05	8.874761	3.576987	1.08109027	SLC38A10	solute carrier family 38 member 10
222561_at	7.79e-04	1.53e-05	8.874207	3.576489	0.77114841	LANCL2	LanC like 2
238811_at	7.79e-04	1.53e-05	-8.87373	3.576061	-1.4500675	ATP11B	ATPase phospholipid transporting 11B (putative)
213696_s_at	7.79e-04	1.53e-05	-8.873293	3.575669	-0.76689275	MED8	mediator complex subunit 8
228908_s_at	7.81e-04	1.54e-05	-8.868865	3.571693	-1.37975186	LOC642852	uncharacterized LOC642852
220675_s_at	7.83e-04	1.54e-05	8.864573	3.567837	0.90014202	PNPLA3	patatin like phospholipase domain containing 3
227351_at	7.83e-04	1.54e-05	-8.863682	3.567037	-0.93772854	LOC101930115///C16orf52///VWA3A	von Willebrand factor A domain-containing protein 3A///chromosome 16 open reading frame 52///von Willebrand factor A domain containing 3A
226528_at	7.84e-04	1.55e-05	-8.860129	3.563844	-0.90656594	MTX3	metaxin 3
225933_at	7.84e-04	1.55e-05	-8.860066	3.563786	-0.85667049	CCDC137	coiled-coil domain containing 137
223974_at	7.84e-04	1.55e-05	-8.859478	3.563258	-2.08938403	DLGAP1-AS2	DLGAP1 antisense RNA 2
48031_r_at	7.85e-04	1.55e-05	8.856751	3.560806	0.97841742	FAXDC2	fatty acid hydroxylase domain containing 2
211725_s_at	7.87e-04	1.56e-05	8.852795	3.557248	0.85132054	BID	BH3 interacting domain death agonist
1553703_at	7.87e-04	1.56e-05	-8.850906	3.555549	-0.84571165	ZNF791	zinc finger protein 791
223422_s_at	7.87e-04	1.56e-05	8.850262	3.554969	1.8407936	ARHGAP24	Rho GTPase activating protein 24
1559363_at	7.88e-04	1.56e-05	8.848407	3.553299	1.21049968	LINC01146	long intergenic non-protein coding RNA 1146
206343_s_at	7.91e-04	1.57e-05	-8.841832	3.54738	-1.14236487	NRG1	neuregulin 1
1559382_at	7.92e-04	1.57e-05	-8.840075	3.545797	-0.96741528	SMIM7	small integral membrane protein 7
235079_at	7.92e-04	1.58e-05	-8.839253	3.545057	-1.16269415	ZNF704	zinc finger protein 704
223238_s_at	7.95e-04	1.59e-05	-8.831771	3.538314	-0.93675514	PBRM1	polybromo 1
208990_s_at	7.95e-04	1.59e-05	-8.831195	3.537794	-0.79643029	HNRNPH3	heterogeneous nuclear ribonucleoprotein H3
227502_at	7.95e-04	1.59e-05	8.829665	3.536414	0.784794	KIAA1147	KIAA1147
201862_s_at	7.95e-04	1.59e-05	-8.829649	3.536401	-0.92850654	LRRFIP1	LRR binding FLII interacting protein 1
212203_x_at	7.95e-04	1.59e-05	8.827783	3.534718	1.35354742	IFITM3	interferon induced transmembrane protein 3
208857_s_at	7.95e-04	1.59e-05	-8.827325	3.534305	-1.08408447	PCMT1	protein-L-isoaspartate (D-aspartate) O-methyltransferase
212298_at	7.95e-04	1.59e-05	-8.825791	3.53292	-1.21065122	NRP1	neuropilin 1
213025_at	7.95e-04	1.60e-05	-8.825007	3.532213	-1.2447621	THUMPD1	THUMP domain containing 1
203159_at	7.95e-04	1.60e-05	-8.824489	3.531746	-1.6024345	GLS	glutaminase
240310_at	7.97e-04	1.60e-05	-8.821439	3.528994	-1.55962996	TOR1AIP1	torsin 1A interacting protein 1
213124_at	7.97e-04	1.60e-05	-8.820067	3.527756	-1.64853507	ZNF473	zinc finger protein 473
225402_at	8.01e-04	1.61e-05	-8.812704	3.521106	-1.28100871	TP53RK	TP53 regulating kinase
243943_x_at	8.02e-04	1.61e-05	-8.811037	3.5196	-0.92593371	C6orf52	chromosome 6 open reading frame 52
214157_at	8.03e-04	1.62e-05	-8.807456	3.516364	-1.80053079	GNAS	GNAS complex locus
223073_at	8.03e-04	1.62e-05	-8.806982	3.515936	-0.7950643	MFSD14B	major facilitator superfamily domain containing 14B
1555883_s_at	8.03e-04	1.62e-05	-8.804927	3.514078	-0.72689936	SPIN3	spindlin family member 3
229812_at	8.03e-04	1.62e-05	-8.804902	3.514055	-0.89251523	USP48	ubiquitin specific peptidase 48
227373_at	8.03e-04	1.62e-05	-8.803693	3.512962	-0.93589205	ATXN1L	ataxin 1 like
227125_at	8.03e-04	1.63e-05	8.802356	3.511754	0.75160723	IFNAR2	interferon alpha and beta receptor subunit 2
204238_s_at	8.03e-04	1.63e-05	8.801705	3.511164	1.16116782	DNPH1	2'-deoxynucleoside 5'-phosphate N-hydrolase 1
231769_at	8.04e-04	1.63e-05	8.798988	3.508707	0.75303208	FBXO6	F-box protein 6
214446_at	8.06e-04	1.64e-05	-8.796217	3.5062	-1.48641394	ELL2	elongation factor for RNA polymerase II 2
207196_s_at	8.07e-04	1.64e-05	8.793556	3.503792	1.16291525	TNIP1	TNFAIP3 interacting protein 1
236268_at	8.07e-04	1.64e-05	-8.792069	3.502446	-0.99908546	SEC22C	SEC22 homolog C, vesicle trafficking protein
204534_at	8.07e-04	1.64e-05	8.791421	3.501858	1.23282872	SEBOX///VTN	SEBOX homeobox///vitronectin
1554508_at	8.07e-04	1.64e-05	8.789791	3.500383	1.54460474	PIK3AP1	phosphoinositide-3-kinase adaptor protein 1
240214_at	8.08e-04	1.65e-05	8.787005	3.49786	0.90853711	RWDD1	RWD domain containing 1
205260_s_at	8.08e-04	1.65e-05	-8.786567	3.497463	-1.46457863	ACYP1	acylphosphatase 1
231283_at	8.08e-04	1.65e-05	-8.78452	3.495609	-0.86807887	MGAT4A	mannosyl (alpha-1,3-)-glycoprotein beta-1,4-N-acetylglucosaminyltransferase, isozyme A
242787_at	8.08e-04	1.65e-05	-8.78403	3.495165	-1.06160893
230078_at	8.10e-04	1.66e-05	-8.780627	3.492081	-1.55620538	RAPGEF6	Rap guanine nucleotide exchange factor 6
1564381_s_at	8.10e-04	1.66e-05	-8.780187	3.491682	-1.00690141	CEBPZOS	CEBPZ opposite strand
221821_s_at	8.10e-04	1.66e-05	-8.778283	3.489956	-0.72366691	KANSL2	KAT8 regulatory NSL complex subunit 2
235977_at	8.10e-04	1.66e-05	-8.777082	3.488867	-1.11908306	LONRF2	LON peptidase N-terminal domain and ring finger 2
207463_x_at	8.10e-04	1.66e-05	8.776583	3.488414	0.69070909	PRSS3	protease, serine 3
217196_s_at	8.10e-04	1.67e-05	-8.775538	3.487467	-1.67957158	CAMSAP2	calmodulin regulated spectrin associated protein family member 2
205460_at	8.11e-04	1.67e-05	-8.7731	3.485256	-0.82882311	NPAS2	neuronal PAS domain protein 2
213554_s_at	8.11e-04	1.67e-05	-8.771771	3.48405	-1.3010397	CDV3	CDV3 homolog
227177_at	8.13e-04	1.68e-05	-8.768402	3.480993	-0.76493263	CORO2A	coronin 2A
204934_s_at	8.15e-04	1.68e-05	8.765035	3.477937	1.02494558	HPN	hepsin
226449_at	8.19e-04	1.69e-05	-8.757932	3.471487	-0.74912892	CEP120	centrosomal protein 120
1556704_s_at	8.19e-04	1.69e-05	-8.757224	3.470843	-1.09776499	LOC101929583///LOC101928195///LOC100996643///LOC100133920///LOC286297	methylenetetrahydrofolate dehydrogenase (NADP+ dependent) 1-like pseudogene///methylenetetrahydrofolate dehydrogenase (NADP+ dependent) 1-like pseudogene///monofunctional C1-tetrahydrofolate synthase, mitochondrial-like///methylenetetrahydrofolate dehydrogenase (NADP+ dependent) 1-like pseudogene///methylenetetrahydrofolate dehydrogenase (NADP+ dependent) 1-like pseudogene
226099_at	8.19e-04	1.69e-05	-8.755411	3.469196	-1.3685268	ELL2	elongation factor for RNA polymerase II 2
227748_at	8.22e-04	1.70e-05	8.751168	3.465339	0.94221714	RBMXL1	RNA binding motif protein, X-linked like 1
207810_at	8.22e-04	1.70e-05	8.748785	3.463172	2.10523872	F13B	coagulation factor XIII B chain
201083_s_at	8.22e-04	1.71e-05	-8.748383	3.462807	-1.03359876	BCLAF1	BCL2 associated transcription factor 1
214261_s_at	8.22e-04	1.71e-05	8.746673	3.461252	1.26985167	ADH6	alcohol dehydrogenase 6 (class V)
209010_s_at	8.22e-04	1.71e-05	-8.746451	3.461049	-1.53812802	TRIO	trio Rho guanine nucleotide exchange factor
239050_s_at	8.22e-04	1.71e-05	8.745204	3.459915	0.98518275	CRIPT	CXXC repeat containing interactor of PDZ3 domain
206386_at	8.23e-04	1.71e-05	8.74346	3.458329	1.60929	SERPINA7	serpin family A member 7
218737_at	8.23e-04	1.71e-05	-8.742613	3.457558	-1.84923264	SBNO1	strawberry notch homolog 1
227783_at	8.23e-04	1.72e-05	-8.740855	3.455958	-0.76764617	CCDC57	coiled-coil domain containing 57
224831_at	8.27e-04	1.73e-05	-8.735031	3.450656	-1.42723404	CPEB4	cytoplasmic polyadenylation element binding protein 4
207541_s_at	8.27e-04	1.73e-05	-8.733284	3.449065	-0.70509274	EXOSC10	exosome component 10
211385_x_at	8.29e-04	1.73e-05	8.729513	3.44563	1.78538526	SULT1A2	sulfotransferase family 1A member 2
212969_x_at	8.29e-04	1.73e-05	8.729269	3.445407	0.75955746	EML3	echinoderm microtubule associated protein like 3
229908_s_at	8.31e-04	1.74e-05	8.7252	3.441699	1.07025005	UNKL	unkempt family like zinc finger
212137_at	8.32e-04	1.74e-05	-8.722858	3.439563	-0.69272017	LARP1	La ribonucleoprotein domain family member 1
211115_x_at	8.34e-04	1.75e-05	-8.718978	3.436024	-1.08369034	GEMIN2	gem nuclear organelle associated protein 2
227306_at	8.34e-04	1.75e-05	-8.717241	3.43444	-0.86834943	ACER2	alkaline ceramidase 2
209392_at	8.34e-04	1.75e-05	8.717179	3.434384	2.32400292	ENPP2	ectonucleotide pyrophosphatase/phosphodiesterase 2
224692_at	8.34e-04	1.76e-05	-8.715179	3.432559	-0.77905205	PPP1R15B	protein phosphatase 1 regulatory subunit 15B
209308_s_at	8.35e-04	1.76e-05	-8.713625	3.431141	-1.14742852	BNIP2	BCL2 interacting protein 2
207713_s_at	8.35e-04	1.76e-05	8.712915	3.430492	1.10208226	RBCK1	RANBP2-type and C3HC4-type zinc finger containing 1
221627_at	8.37e-04	1.77e-05	8.708782	3.426719	0.75184866	TRIM10	tripartite motif containing 10
244125_at	8.41e-04	1.78e-05	-8.701599	3.420157	-0.88552133
204158_s_at	8.41e-04	1.78e-05	8.701384	3.419961	1.47117138	TCIRG1	T-cell immune regulator 1, ATPase H+ transporting V0 subunit a3
235574_at	8.41e-04	1.78e-05	8.699173	3.41794	0.86031715	GBP4	guanylate binding protein 4
217975_at	8.41e-04	1.78e-05	-8.697319	3.416245	-1.15520609	TCEAL9	transcription elongation factor A like 9
201077_s_at	8.41e-04	1.78e-05	-8.697243	3.416175	-0.72760421	SNU13///ANXA2	SNU13 homolog, small nuclear ribonucleoprotein (U4/U6.U5)///annexin A2
207563_s_at	8.41e-04	1.78e-05	-8.697129	3.416071	-0.90258092	OGT	O-linked N-acetylglucosamine (GlcNAc) transferase
201857_at	8.41e-04	1.78e-05	-8.696298	3.415312	-0.70196215	ZFR	zinc finger RNA binding protein
242571_at	8.41e-04	1.79e-05	8.695474	3.414558	1.27354938	REPS2	RALBP1 associated Eps domain containing 2
230588_s_at	8.41e-04	1.79e-05	-8.693885	3.413105	-0.68882015	LOC730268///LOC285074	anaphase-promoting complex subunit 1-like///anaphase promoting complex subunit 1 pseudogene
243276_at	8.45e-04	1.80e-05	8.688248	3.407948	1.24511196	ALS2CL	ALS2 C-terminal like
203158_s_at	8.46e-04	1.80e-05	-8.685242	3.405197	-1.89964579	GLS	glutaminase
207574_s_at	8.49e-04	1.81e-05	-8.680186	3.400567	-2.41830293	GADD45B	growth arrest and DNA damage inducible beta
228986_at	8.53e-04	1.82e-05	-8.674727	3.395566	-0.88543972	OSBPL8	oxysterol binding protein like 8
243581_at	8.53e-04	1.82e-05	-8.673677	3.394604	-2.90388269	LOC100422526	proteasome activator subunit 3 pseudogene
220528_at	8.53e-04	1.82e-05	8.671753	3.39284	2.53542296	VNN3	vanin 3
217919_s_at	8.53e-04	1.82e-05	-8.671154	3.392291	-0.79389314	MRPL42	mitochondrial ribosomal protein L42
235134_at	8.57e-04	1.83e-05	-8.66531	3.386932	-0.9580221
225780_at	8.58e-04	1.84e-05	-8.662329	3.384197	-0.83207829	DDI2///RSC1A1	DNA damage inducible 1 homolog 2///regulatory solute carrier protein, family 1, member 1
209623_at	8.58e-04	1.84e-05	8.661234	3.383193	0.94626871	MCCC2	methylcrotonoyl-CoA carboxylase 2
205073_at	8.58e-04	1.84e-05	8.661034	3.383008	0.8491691	CYP2J2	cytochrome P450 family 2 subfamily J member 2
224243_at	8.58e-04	1.84e-05	-8.660472	3.382493	-0.98717497	APOA5	apolipoprotein A5
1554885_a_at	8.58e-04	1.85e-05	-8.657628	3.379883	-0.93941306	PRIM2B///PRIM2	primase (DNA) subunit 2 pseudogene///primase (DNA) subunit 2
222513_s_at	8.58e-04	1.85e-05	-8.657028	3.379331	-0.8100478	SORBS1	sorbin and SH3 domain containing 1
218156_s_at	8.58e-04	1.85e-05	-8.656849	3.379168	-0.72637268	TSR1	TSR1, ribosome maturation factor
201315_x_at	8.58e-04	1.85e-05	8.65555	3.377975	1.57217151	IFITM2	interferon induced transmembrane protein 2
224215_s_at	8.60e-04	1.85e-05	-8.652854	3.375498	-2.54873056	DLL1	delta like canonical Notch ligand 1
221865_at	8.60e-04	1.86e-05	-8.65165	3.374392	-1.10735571	TMEM268	transmembrane protein 268
222670_s_at	8.63e-04	1.86e-05	-8.64656	3.369715	-0.70642191	MAFB	MAF bZIP transcription factor B
203281_s_at	8.64e-04	1.87e-05	8.643948	3.367315	1.27118282	MIR5193///UBA7	microRNA 5193///ubiquitin like modifier activating enzyme 7
219933_at	8.66e-04	1.88e-05	-8.639256	3.363	-0.85084347	GLRX2	glutaredoxin 2
238942_at	8.66e-04	1.88e-05	8.639252	3.362996	1.07900252
231018_at	8.66e-04	1.88e-05	8.637944	3.361793	1.24684101	PALM3	paralemmin 3
203767_s_at	8.66e-04	1.88e-05	8.637932	3.361782	0.74708305	STS	steroid sulfatase (microsomal), isozyme S
1553704_x_at	8.66e-04	1.88e-05	-8.6362	3.360188	-0.93140507	ZNF791	zinc finger protein 791
240770_at	8.66e-04	1.88e-05	8.636063	3.360062	0.7936068	TMEM171	transmembrane protein 171
216602_s_at	8.66e-04	1.88e-05	-8.634866	3.358961	-0.77132097	FARSA	phenylalanyl-tRNA synthetase alpha subunit
221691_x_at	8.66e-04	1.89e-05	-8.633484	3.35769	-0.7696854	NPM1	nucleophosmin
202410_x_at	8.73e-04	1.90e-05	8.623266	3.34828	0.91817328	INS-IGF2///IGF2	INS-IGF2 readthrough///insulin like growth factor 2
202472_at	8.73e-04	1.90e-05	8.622311	3.3474	1.39414725	MPI	mannose phosphate isomerase
1555845_at	8.73e-04	1.91e-05	-8.619624	3.344923	-0.90301965
1564746_at	8.73e-04	1.91e-05	-8.618832	3.344194	-0.98141323	SLC9B2	solute carrier family 9 member B2
217960_s_at	8.73e-04	1.91e-05	-8.618698	3.34407	-0.71582186	TOMM22	translocase of outer mitochondrial membrane 22
205874_at	8.73e-04	1.91e-05	8.618267	3.343673	0.93879004	ITPKA	inositol-trisphosphate 3-kinase A
235175_at	8.73e-04	1.91e-05	8.618191	3.343603	1.38232421	GBP4	guanylate binding protein 4
214701_s_at	8.74e-04	1.92e-05	8.61592	3.341509	0.83843642	FN1	fibronectin 1
217364_x_at	8.75e-04	1.92e-05	-8.613999	3.339738	-0.81312561
200677_at	8.76e-04	1.92e-05	-8.61103	3.337	-0.88025659	PTTG1IP	pituitary tumor-transforming 1 interacting protein
202352_s_at	8.76e-04	1.93e-05	-8.610004	3.336053	-0.79723135	PSMD12	proteasome 26S subunit, non-ATPase 12
204731_at	8.76e-04	1.93e-05	-8.609189	3.335301	-1.17246471	TGFBR3	transforming growth factor beta receptor 3
223042_s_at	8.77e-04	1.93e-05	-8.607711	3.333937	-0.94537708	FUNDC2	FUN14 domain containing 2
226732_at	8.77e-04	1.93e-05	-8.606032	3.332387	-2.00522014	RBM33	RNA binding motif protein 33
220041_at	8.79e-04	1.94e-05	8.603343	3.329905	0.89394437	PIGZ	phosphatidylinositol glycan anchor biosynthesis class Z
231576_at	8.79e-04	1.94e-05	-8.602511	3.329137	-1.16744124
222593_s_at	8.81e-04	1.95e-05	-8.59808	3.325044	-1.10446248	SPATS2	spermatogenesis associated serine rich 2
238686_at	8.81e-04	1.95e-05	-8.59722	3.32425	-1.03641109	FBXO3	F-box protein 3
228744_at	8.81e-04	1.95e-05	-8.595514	3.322674	-1.36534498	HAUS2	HAUS augmin like complex subunit 2
226635_at	8.81e-04	1.95e-05	-8.595505	3.322665	-1.01930043	EBLN3P	endogenous Bornavirus-like nucleoprotein 3, pseudogene
209273_s_at	8.82e-04	1.95e-05	-8.594132	3.321396	-1.08593779	ISCA1	iron-sulfur cluster assembly 1
210720_s_at	8.83e-04	1.96e-05	8.591477	3.318942	0.98488109	NECAB3	N-terminal EF-hand calcium binding protein 3
228338_at	8.84e-04	1.96e-05	-8.589339	3.316966	-0.74657302	COLCA2	colorectal cancer associated 2
201406_at	8.86e-04	1.97e-05	-8.585999	3.313878	-0.68148483	RPL36A-HNRNPH2///RPL36A	RPL36A-HNRNPH2 readthrough///ribosomal protein L36a
217948_at	8.86e-04	1.97e-05	-8.583776	3.311821	-0.76412772	FAM127B	family with sequence similarity 127 member B
228355_s_at	8.86e-04	1.97e-05	-8.583313	3.311392	-0.70010059	NDUFAF2	NADH:ubiquinone oxidoreductase complex assembly factor 2
221816_s_at	8.88e-04	1.98e-05	8.580271	3.308578	0.74429666	PHF11	PHD finger protein 11
221268_s_at	8.88e-04	1.98e-05	-8.579877	3.308213	-1.05956711	SGPP1	sphingosine-1-phosphate phosphatase 1
208170_s_at	8.88e-04	1.98e-05	8.578884	3.307294	1.37326847	TRIM31	tripartite motif containing 31
212877_at	8.89e-04	1.98e-05	-8.576667	3.305241	-0.67624396	KLC1	kinesin light chain 1
206052_s_at	8.91e-04	1.99e-05	-8.572287	3.301185	-0.83866755	SLBP	stem-loop binding protein
231852_at	8.92e-04	1.99e-05	-8.570908	3.299908	-0.88775335	ERI1	exoribonuclease 1
1553402_a_at	8.92e-04	1.99e-05	8.570071	3.299132	0.86058409	HFE	hemochromatosis
201795_at	8.92e-04	2.00e-05	-8.569184	3.298311	-1.03560005	LBR	lamin B receptor
202073_at	8.92e-04	2.00e-05	8.568245	3.29744	1.63041787	OPTN	optineurin
203719_at	8.92e-04	2.00e-05	-8.567472	3.296725	-0.74126404	ERCC1	ERCC excision repair 1, endonuclease non-catalytic subunit
235850_at	8.93e-04	2.01e-05	8.563891	3.293405	1.08386879	FAM162A	family with sequence similarity 162 member A
201732_s_at	8.93e-04	2.01e-05	-8.563736	3.293261	-0.82565691	CLCN3	chloride voltage-gated channel 3
213154_s_at	8.93e-04	2.01e-05	-8.563034	3.292611	-0.93633903	BICD2	BICD cargo adaptor 2
209531_at	8.95e-04	2.01e-05	8.559986	3.289784	0.80840429	GSTZ1	glutathione S-transferase zeta 1
206507_at	8.97e-04	2.02e-05	-8.555755	3.285859	-0.77559716	ZSCAN12	zinc finger and SCAN domain containing 12
209978_s_at	8.97e-04	2.02e-05	8.55477	3.284945	1.80437729	PLG///LPA	plasminogen///lipoprotein(a)
226188_at	8.97e-04	2.02e-05	-8.553397	3.283671	-0.93034493	LGALSL	galectin like
201457_x_at	8.97e-04	2.03e-05	-8.552939	3.283246	-1.0484708	BUB3	BUB3, mitotic checkpoint protein
211799_x_at	8.99e-04	2.03e-05	8.550128	3.280636	0.87625222	HLA-C	major histocompatibility complex, class I, C
229826_at	9.01e-04	2.04e-05	-8.546071	3.276869	-0.74426901	SMIM4	small integral membrane protein 4
205003_at	9.02e-04	2.04e-05	-8.544214	3.275144	-1.20853646	DOCK4	dedicator of cytokinesis 4
227417_at	9.02e-04	2.04e-05	8.543258	3.274256	1.58421075	MARC2	mitochondrial amidoxime reducing component 2
238012_at	9.02e-04	2.04e-05	-8.542814	3.273843	-0.84576761	DPP7	dipeptidyl peptidase 7
205392_s_at	9.02e-04	2.05e-05	8.541829	3.272928	0.93450834	CCL15-CCL14///CCL14	CCL15-CCL14 readthrough (NMD candidate)///C-C motif chemokine ligand 14
202531_at	9.05e-04	2.05e-05	8.53713	3.26856	0.75241184	IRF1	interferon regulatory factor 1
221833_at	9.09e-04	2.07e-05	8.530539	3.262431	1.56529156	LOC100507577///LONP2///SIAH1	uncharacterized LOC100507577///lon peptidase 2, peroxisomal///siah E3 ubiquitin protein ligase 1
202684_s_at	9.09e-04	2.07e-05	-8.529683	3.261635	-1.0436614	RNMT	RNA guanine-7 methyltransferase
1556387_at	9.09e-04	2.07e-05	8.529233	3.261216	0.74159309	LOC100507389	uncharacterized LOC100507389
239186_at	9.12e-04	2.08e-05	8.524393	3.256711	1.52550016	SERPINB9P1	serpin family B member 9 pseudogene 1
1558943_x_at	9.12e-04	2.08e-05	-8.524052	3.256394	-1.13829329	ZNF765	zinc finger protein 765
227577_at	9.14e-04	2.08e-05	-8.520545	3.253129	-0.91665044	EXOC8	exocyst complex component 8
204341_at	9.15e-04	2.09e-05	-8.517909	3.250673	-0.72830391	TRIM16	tripartite motif containing 16
202135_s_at	9.17e-04	2.09e-05	8.51515	3.248103	0.89001717	ACTR1B	ARP1 actin-related protein 1 homolog B, centractin beta
203525_s_at	9.19e-04	2.10e-05	-8.512158	3.245314	-1.2247523	APC	APC, WNT signaling pathway regulator
206514_s_at	9.20e-04	2.10e-05	8.509972	3.243277	1.45463174	CYP4F2///CYP4F3	cytochrome P450 family 4 subfamily F member 2///cytochrome P450 family 4 subfamily F member 3
228050_at	9.21e-04	2.11e-05	-8.507945	3.241386	-0.86670846	UTP15	UTP15, small subunit processome component
226335_at	9.22e-04	2.11e-05	8.505362	3.238977	0.78797466	RPS6KA3	ribosomal protein S6 kinase A3
203153_at	9.22e-04	2.12e-05	8.504042	3.237746	2.79809697	IFIT1	interferon induced protein with tetratricopeptide repeats 1
215343_at	9.25e-04	2.12e-05	-8.499955	3.233932	-1.58061534	CCDC88C	coiled-coil domain containing 88C
221263_s_at	9.26e-04	2.13e-05	-8.497167	3.23133	-0.79687303	SF3B5	splicing factor 3b subunit 5
222309_at	9.26e-04	2.13e-05	-8.496887	3.231068	-1.25990661	C6orf62	chromosome 6 open reading frame 62
225479_at	9.27e-04	2.13e-05	-8.494298	3.228651	-0.9927785	LRRC58	leucine rich repeat containing 58
222767_s_at	9.28e-04	2.14e-05	-8.492883	3.22733	-0.87338764	C12orf49	chromosome 12 open reading frame 49
205603_s_at	9.29e-04	2.14e-05	-8.488575	3.223304	-0.91844681	DIAPH2	diaphanous related formin 2
200071_at	9.29e-04	2.15e-05	-8.488122	3.222881	-0.97777519	SMNDC1	survival motor neuron domain containing 1
242594_at	9.29e-04	2.15e-05	-8.487672	3.222461	-1.18745625	BOD1L1	biorientation of chromosomes in cell division 1 like 1
230194_at	9.29e-04	2.15e-05	8.48682	3.221664	0.69948165	LRPPRC	leucine rich pentatricopeptide repeat containing
202959_at	9.29e-04	2.15e-05	8.486513	3.221377	0.8817047	MUT	methylmalonyl-CoA mutase
227852_at	9.32e-04	2.16e-05	-8.482753	3.217862	-1.1458384	RP9	retinitis pigmentosa 9 (autosomal dominant)
214486_x_at	9.33e-04	2.16e-05	8.48063	3.215877	0.7338664	CFLAR	CASP8 and FADD like apoptosis regulator
209305_s_at	9.33e-04	2.16e-05	-8.479035	3.214386	-2.5232331	GADD45B	growth arrest and DNA damage inducible beta
206499_s_at	9.33e-04	2.16e-05	-8.478562	3.213944	-1.16706979	RCC1	regulator of chromosome condensation 1
223519_at	9.33e-04	2.17e-05	-8.476476	3.211992	-0.94031777	ZAK	sterile alpha motif and leucine zipper containing kinase AZK
231690_at	9.33e-04	2.17e-05	8.476381	3.211902	1.33076828
236201_at	9.33e-04	2.17e-05	8.476052	3.211595	1.4221144	SPTLC3	serine palmitoyltransferase long chain base subunit 3
209653_at	9.36e-04	2.18e-05	-8.46987	3.205809	-1.13762791	KPNA4	karyopherin subunit alpha 4
236987_at	9.36e-04	2.18e-05	-8.469868	3.205807	-1.95328428	ALPK2	alpha kinase 2
227446_s_at	9.36e-04	2.18e-05	-8.469725	3.205673	-0.77252288	DHRS4-AS1	DHRS4 antisense RNA 1
230753_at	9.36e-04	2.18e-05	8.469133	3.205119	0.71983035	PATL2	PAT1 homolog 2
217833_at	9.36e-04	2.18e-05	-8.468483	3.20451	-0.73343434	SYNCRIP	synaptotagmin binding cytoplasmic RNA interacting protein
214444_s_at	9.37e-04	2.19e-05	-8.465778	3.201977	-1.18011638	PVR	poliovirus receptor
206226_at	9.37e-04	2.19e-05	8.465375	3.201599	2.58834841	HRG	histidine rich glycoprotein
200788_s_at	9.41e-04	2.20e-05	-8.458912	3.195543	-0.73576066	PEA15	phosphoprotein enriched in astrocytes 15
36936_at	9.42e-04	2.21e-05	8.456385	3.193175	0.91448909	TSTA3	tissue specific transplantation antigen P35B
226748_at	9.42e-04	2.21e-05	8.456329	3.193122	0.85472583	LYSMD2	LysM domain containing 2
207786_at	9.47e-04	2.22e-05	-8.448541	3.185816	-0.85842263	CYP2R1	cytochrome P450 family 2 subfamily R member 1
215253_s_at	9.47e-04	2.22e-05	-8.447834	3.185153	-1.00141083	RCAN1	regulator of calcineurin 1
205129_at	9.47e-04	2.22e-05	-8.447759	3.185083	-0.93518772	NPM3	nucleophosmin/nucleoplasmin 3
213794_s_at	9.48e-04	2.23e-05	-8.446085	3.183512	-0.88234607	NGDN	neuroguidin
219357_at	9.50e-04	2.23e-05	-8.44305	3.180662	-0.98411242	GTPBP1	GTP binding protein 1
203466_at	9.51e-04	2.24e-05	8.440357	3.178134	0.72182367	MPV17	MPV17, mitochondrial inner membrane protein
228150_at	9.51e-04	2.24e-05	8.440111	3.177903	0.85788698	SEC16B	SEC16 homolog B, endoplasmic reticulum export factor
1554980_a_at	9.51e-04	2.24e-05	-8.438921	3.176785	-2.26613305	ATF3	activating transcription factor 3
241857_at	9.54e-04	2.25e-05	8.435174	3.173265	0.84155692
218118_s_at	9.55e-04	2.26e-05	-8.432458	3.170712	-0.80304339	TIMM23B///TIMM23	translocase of inner mitochondrial membrane 23 homolog B///translocase of inner mitochondrial membrane 23
239089_at	9.57e-04	2.26e-05	8.428547	3.167035	0.88989318
240121_x_at	9.57e-04	2.26e-05	-8.428205	3.166713	-0.71600189
200894_s_at	9.57e-04	2.27e-05	-8.427433	3.165987	-0.81828499	FKBP4	FK506 binding protein 4
1561286_a_at	9.57e-04	2.27e-05	-8.426489	3.1651	-1.35743088	DIP2A	disco interacting protein 2 homolog A
1556122_at	9.59e-04	2.27e-05	8.42419	3.162936	1.03294881	RAB11B-AS1	RAB11B antisense RNA 1
223369_at	9.61e-04	2.28e-05	-8.420953	3.159891	-0.69851967	NTMT1	N-terminal Xaa-Pro-Lys N-methyltransferase 1
225527_at	9.63e-04	2.29e-05	8.41747	3.156613	0.67017682	CEBPG	CCAAT/enhancer binding protein gamma
223954_x_at	9.63e-04	2.29e-05	8.414977	3.154265	0.82988903	NECAB3	N-terminal EF-hand calcium binding protein 3
226685_at	9.63e-04	2.29e-05	-8.413969	3.153316	-0.95526854	SNTB2	syntrophin beta 2
200626_s_at	9.63e-04	2.29e-05	-8.413271	3.152658	-0.83816717	SNHG4///MATR3	small nucleolar RNA host gene 4///matrin 3
204804_at	9.63e-04	2.30e-05	8.412652	3.152075	0.75531514	TRIM21	tripartite motif containing 21
224841_x_at	9.63e-04	2.30e-05	-8.411396	3.150893	-1.09046015	SNORD77///SNORD76///SNORD74///GAS5///SNORD44///SNORD47///SNORD80///SNORD79///SNORD81	small nucleolar RNA, C/D box 77///small nucleolar RNA, C/D box 76///small nucleolar RNA, C/D box 74///growth arrest specific 5 (non-protein coding)///small nucleolar RNA, C/D box 44///small nucleolar RNA, C/D box 47///small nucleolar RNA, C/D box 80///small nucleolar RNA, C/D box 79///small nucleolar RNA, C/D box 81
213974_at	9.63e-04	2.30e-05	8.410982	3.150502	0.82424715	ADAMTSL3	ADAMTS like 3
223822_at	9.63e-04	2.30e-05	8.410899	3.150424	0.82387464	SUSD4	sushi domain containing 4
232815_at	9.63e-04	2.30e-05	-8.41013	3.1497	-0.88521331	FBXO3	F-box protein 3
226988_s_at	9.63e-04	2.30e-05	8.409226	3.148848	0.93336028	MYH14	myosin, heavy chain 14, non-muscle
217047_s_at	9.64e-04	2.31e-05	8.40556	3.145393	1.7675466	FAM13A	family with sequence similarity 13 member A
208694_at	9.64e-04	2.31e-05	-8.405447	3.145287	-0.96917518	PRKDC	protein kinase, DNA-activated, catalytic polypeptide
241734_at	9.64e-04	2.31e-05	-8.405272	3.145122	-1.31444217	SRFBP1	serum response factor binding protein 1
234290_x_at	9.64e-04	2.31e-05	8.404593	3.144481	0.9769894	MYH14	myosin, heavy chain 14, non-muscle
241912_at	9.64e-04	2.31e-05	-8.403847	3.143778	-0.84395486	ZNF814	zinc finger protein 814
202439_s_at	9.64e-04	2.32e-05	-8.403295	3.143257	-1.43838416	IDS	iduronate 2-sulfatase
216064_s_at	9.64e-04	2.32e-05	8.403068	3.143043	0.78767742	AGA	aspartylglucosaminidase
235019_at	9.65e-04	2.32e-05	8.399593	3.139767	0.77499162	CPM	carboxypeptidase M
229521_at	9.65e-04	2.32e-05	8.399338	3.139526	0.68485297	CCDC71L	coiled-coil domain containing 71-like
206875_s_at	9.65e-04	2.32e-05	-8.398854	3.139069	-1.22424821	SLK	STE20 like kinase
216652_s_at	9.67e-04	2.33e-05	-8.396137	3.136506	-0.80542627	DR1	down-regulator of transcription 1
228090_at	9.70e-04	2.34e-05	8.391263	3.131906	1.11479156	NMNAT3	nicotinamide nucleotide adenylyltransferase 3
223391_at	9.70e-04	2.34e-05	-8.390982	3.131641	-1.09145637	SGPP1	sphingosine-1-phosphate phosphatase 1
207904_s_at	9.71e-04	2.35e-05	-8.388427	3.129228	-1.44334122	LNPEP	leucyl and cystinyl aminopeptidase
206079_at	9.72e-04	2.35e-05	-8.387109	3.127984	-1.71351558	CHML	CHM like, Rab escort protein 2
227195_at	9.73e-04	2.36e-05	-8.384234	3.125268	-1.10964672	ZNF503	zinc finger protein 503
214662_at	9.73e-04	2.36e-05	-8.383308	3.124393	-1.06191673	WDR43	WD repeat domain 43
200702_s_at	9.73e-04	2.36e-05	-8.382582	3.123707	-0.81529011	DDX24	DEAD-box helicase 24
202690_s_at	9.78e-04	2.37e-05	-8.376802	3.118244	-1.13087523	SNRPD1	small nuclear ribonucleoprotein D1 polypeptide
227245_at	9.78e-04	2.37e-05	-8.375992	3.117477	-1.302352	NAA25	N(alpha)-acetyltransferase 25, NatB auxiliary subunit
206007_at	9.78e-04	2.37e-05	8.375115	3.116648	1.34647735	PRG4	proteoglycan 4
213464_at	9.79e-04	2.38e-05	8.371499	3.113228	0.67332078	SHC2	SHC adaptor protein 2
208451_s_at	9.79e-04	2.38e-05	8.371281	3.113022	1.49705541	C4B_2///C4B///C4A	complement component 4B (Chido blood group), copy 2///complement component 4B (Chido blood group)///complement component 4A (Rodgers blood group)
200708_at	9.79e-04	2.38e-05	-8.371044	3.112798	-0.71457478	GOT2	glutamic-oxaloacetic transaminase 2
226600_at	9.81e-04	2.39e-05	-8.367817	3.109744	-1.03144043	TMTC3	transmembrane and tetratricopeptide repeat containing 3
230198_at	9.81e-04	2.39e-05	-8.367067	3.109034	-0.91814485
52731_at	9.82e-04	2.40e-05	-8.364726	3.106818	-1.13785134	AMBRA1	autophagy and beclin 1 regulator 1
219727_at	9.82e-04	2.40e-05	8.364272	3.106388	0.89604216	DUOX2	dual oxidase 2
225309_at	9.83e-04	2.40e-05	-8.362495	3.104705	-0.83778822	PHF5A	PHD finger protein 5A
239176_at	9.84e-04	2.41e-05	8.359809	3.102162	1.04184695
1564063_a_at	9.84e-04	2.41e-05	-8.359383	3.101758	-1.26918782	ATP11B	ATPase phospholipid transporting 11B (putative)
221559_s_at	9.84e-04	2.41e-05	-8.356976	3.099478	-1.0720638	MIS12	MIS12, kinetochore complex component
202662_s_at	9.84e-04	2.41e-05	8.356791	3.099303	1.05791764	ITPR2	inositol 1,4,5-trisphosphate receptor type 2
221829_s_at	9.84e-04	2.41e-05	-8.356754	3.099268	-0.95776971	TNPO1	transportin 1
228844_at	9.84e-04	2.42e-05	8.355358	3.097945	1.49492775	SLC13A5	solute carrier family 13 member 5
206113_s_at	9.84e-04	2.42e-05	-8.355355	3.097943	-0.81762344	RAB5A	RAB5A, member RAS oncogene family
204747_at	9.85e-04	2.42e-05	8.353468	3.096154	2.21853436	IFIT3	interferon induced protein with tetratricopeptide repeats 3
223331_s_at	9.86e-04	2.43e-05	-8.351602	3.094385	-0.84684682	DDX20	DEAD-box helicase 20
223478_at	9.86e-04	2.43e-05	-8.351424	3.094216	-0.71000323	TIMM8B	translocase of inner mitochondrial membrane 8 homolog B
231093_at	9.87e-04	2.43e-05	8.348484	3.091428	0.67119635	FCRL3	Fc receptor like 3
200593_s_at	9.87e-04	2.43e-05	-8.348317	3.091271	-0.88398609	HNRNPU	heterogeneous nuclear ribonucleoprotein U
200942_s_at	9.88e-04	2.44e-05	-8.34605	3.08912	-0.69377197	HSBP1	heat shock factor binding protein 1
209231_s_at	9.88e-04	2.44e-05	-8.345709	3.088796	-1.03458755	DCTN5	dynactin subunit 5
209304_x_at	9.90e-04	2.45e-05	-8.342862	3.086096	-2.27565707	GADD45B	growth arrest and DNA damage inducible beta
232257_s_at	9.90e-04	2.45e-05	-8.34158	3.084879	-1.51195914
211911_x_at	9.92e-04	2.46e-05	8.338467	3.081924	0.74339583	HLA-B	major histocompatibility complex, class I, B
207027_at	9.92e-04	2.46e-05	8.337307	3.080822	1.04016975	HGFAC	HGF activator
204605_at	9.92e-04	2.46e-05	-8.336361	3.079924	-1.0327072	CGRRF1	cell growth regulator with ring finger domain 1
220496_at	9.92e-04	2.46e-05	8.336127	3.079702	0.89075134	CLEC1B	C-type lectin domain family 1 member B
1558686_at	9.93e-04	2.46e-05	8.334151	3.077826	1.65141208	MPV17L	MPV17 mitochondrial inner membrane protein like
225569_at	9.94e-04	2.47e-05	-8.332461	3.076221	-1.24469243	CASC7///AGO2	cancer susceptibility candidate 7 (non-protein coding)///argonaute 2, RISC catalytic component
205895_s_at	9.94e-04	2.47e-05	-8.331358	3.075172	-1.15606145	NOLC1	nucleolar and coiled-body phosphoprotein 1
201629_s_at	9.98e-04	2.48e-05	-8.326594	3.070646	-0.70081244	ACP1	acid phosphatase 1, soluble
219316_s_at	1.00e-03	2.49e-05	-8.322796	3.067034	-0.78064375	FLVCR2	feline leukemia virus subgroup C cellular receptor family member 2
219361_s_at	1.00e-03	2.49e-05	-8.322645	3.066891	-1.47902805	AEN	apoptosis enhancing nuclease
205386_s_at	1.00e-03	2.49e-05	-8.321905	3.066188	-1.3358386	MDM2	MDM2 proto-oncogene
219205_at	1.00e-03	2.49e-05	8.321052	3.065376	0.67791862	SRR	serine racemase
219257_s_at	1.00e-03	2.50e-05	-8.320336	3.064695	-1.67411898	SPHK1	sphingosine kinase 1
AFFX-M27830_M_at	1.00e-03	2.50e-05	-8.316735	3.06127	-1.1007786
228785_at	1.00e-03	2.51e-05	-8.31325	3.057952	-0.95820873	ZNF281	zinc finger protein 281
236503_at	1.00e-03	2.51e-05	-8.312748	3.057475	-1.21781141
208190_s_at	1.00e-03	2.51e-05	8.312394	3.057138	1.16157525	LSR	lipolysis stimulated lipoprotein receptor
217933_s_at	1.00e-03	2.51e-05	8.312189	3.056943	1.1647965	LAP3	leucine aminopeptidase 3
228835_at	1.01e-03	2.53e-05	8.304999	3.050096	0.89217879
225707_at	1.01e-03	2.53e-05	-8.303658	3.048818	-1.52433487	ARL6IP6	ADP ribosylation factor like GTPase 6 interacting protein 6
210452_x_at	1.01e-03	2.54e-05	8.301916	3.047157	1.86411575	CYP4F2	cytochrome P450 family 4 subfamily F member 2
1556166_x_at	1.01e-03	2.54e-05	-8.298964	3.044344	-1.63272397	LOC100505727	uncharacterized LOC100505727
218643_s_at	1.01e-03	2.55e-05	-8.298761	3.04415	-0.9394318	CRIPT	CXXC repeat containing interactor of PDZ3 domain
227574_at	1.01e-03	2.55e-05	8.298449	3.043853	0.7921572	OBSL1	obscurin like 1
1555559_s_at	1.01e-03	2.55e-05	-8.29617	3.04168	-0.95851376	USP25	ubiquitin specific peptidase 25
205657_at	1.01e-03	2.55e-05	8.294852	3.040423	0.70711389	HAAO	3-hydroxyanthranilate 3,4-dioxygenase
210561_s_at	1.02e-03	2.57e-05	-8.290266	3.036048	-1.37094618	WSB1	WD repeat and SOCS box containing 1
217525_at	1.02e-03	2.57e-05	8.289394	3.035216	1.40578426	OLFML1	olfactomedin like 1
203196_at	1.02e-03	2.57e-05	-8.286337	3.032298	-1.03843279	ABCC4	ATP binding cassette subfamily C member 4
210057_at	1.02e-03	2.57e-05	-8.286164	3.032133	-1.36382085	LOC101060386///BOLA2///SMG1	putative uncharacterized SMG1-like protein///bolA family member 2///SMG1, nonsense mediated mRNA decay associated PI3K related kinase
219411_at	1.02e-03	2.58e-05	8.282784	3.028906	0.75577723	ELMO3	engulfment and cell motility 3
204207_s_at	1.02e-03	2.59e-05	-8.280818	3.027028	-1.32310438	RNGTT	RNA guanylyltransferase and 5'-phosphatase
207883_s_at	1.02e-03	2.59e-05	8.279276	3.025556	1.29083469	TFR2	transferrin receptor 2
242264_at	1.03e-03	2.60e-05	8.275136	3.0216	1.3879658
213006_at	1.03e-03	2.60e-05	8.274568	3.021056	0.82658895	CEBPD	CCAAT/enhancer binding protein delta
213285_at	1.03e-03	2.61e-05	8.272673	3.019246	0.84057628	TMEM30B	transmembrane protein 30B
203473_at	1.03e-03	2.61e-05	8.269991	3.016681	0.85992556	SLCO2B1	solute carrier organic anion transporter family member 2B1
211885_x_at	1.03e-03	2.62e-05	8.267893	3.014675	2.03284735	FUT6	fucosyltransferase 6
233030_at	1.03e-03	2.62e-05	8.267399	3.014202	0.74089714	PNPLA3	patatin like phospholipase domain containing 3
205796_at	1.03e-03	2.62e-05	-8.265306	3.0122	-0.93838383	TCP11L1	t-complex 11 like 1
221060_s_at	1.03e-03	2.62e-05	8.265127	3.012029	1.07239833	TLR4	toll like receptor 4
212434_at	1.03e-03	2.63e-05	-8.261414	3.008476	-0.9617564	GRPEL1	GrpE like 1, mitochondrial
228415_at	1.03e-03	2.64e-05	-8.260414	3.007519	-0.81542522	AP1S2	adaptor related protein complex 1 sigma 2 subunit
208808_s_at	1.03e-03	2.64e-05	-8.258874	3.006044	-1.52949141	HMGB2	high mobility group box 2
217289_s_at	1.04e-03	2.65e-05	8.254	3.001376	1.94893426	SLC37A4	solute carrier family 37 member 4
201196_s_at	1.04e-03	2.65e-05	-8.252616	3.000051	-1.1897427	AMD1	adenosylmethionine decarboxylase 1
205306_x_at	1.04e-03	2.66e-05	-8.251299	2.998789	-0.76490082	KMO	kynurenine 3-monooxygenase (kynurenine 3-hydroxylase)
210849_s_at	1.04e-03	2.66e-05	8.250037	2.99758	0.73276021	VPS41	VPS41, HOPS complex subunit
221064_s_at	1.04e-03	2.67e-05	8.247959	2.995589	0.67639987	UNKL	unkempt family like zinc finger
230343_at	1.04e-03	2.67e-05	-8.247687	2.995328	-1.05832126	CST3	cystatin C
214007_s_at	1.04e-03	2.67e-05	-8.246899	2.994572	-0.68617089	TWF1	twinfilin actin binding protein 1
39817_s_at	1.04e-03	2.67e-05	8.24525	2.992991	1.13165376	DNPH1	2'-deoxynucleoside 5'-phosphate N-hydrolase 1
234066_at	1.04e-03	2.69e-05	-8.239862	2.987824	-0.97411612	IL1RL1	interleukin 1 receptor like 1
201644_at	1.04e-03	2.69e-05	8.239809	2.987774	0.82876234	TSTA3	tissue specific transplantation antigen P35B
227840_at	1.04e-03	2.69e-05	-8.23839	2.986412	-1.2465665	C2orf76	chromosome 2 open reading frame 76
1554974_at	1.04e-03	2.69e-05	8.238079	2.986114	0.84356492	ACY3	aminoacylase 3
215485_s_at	1.05e-03	2.70e-05	8.235839	2.983964	1.05926683	ICAM1	intercellular adhesion molecule 1
203351_s_at	1.05e-03	2.70e-05	-8.235099	2.983254	-0.66543833	ORC4	origin recognition complex subunit 4
212265_at	1.05e-03	2.70e-05	-8.234348	2.982533	-0.92171315	QKI	QKI, KH domain containing RNA binding
31826_at	1.05e-03	2.70e-05	-8.234121	2.982315	-0.79892127	FKBP15	FK506 binding protein 15
233917_s_at	1.05e-03	2.72e-05	8.227578	2.976032	0.95014188	MOV10	Mov10 RISC complex RNA helicase
235651_at	1.05e-03	2.72e-05	8.226724	2.975212	1.17137095	TTC22	tetratricopeptide repeat domain 22
234978_at	1.05e-03	2.72e-05	-8.225911	2.974431	-1.22592254	SLC36A4	solute carrier family 36 member 4
202882_x_at	1.05e-03	2.73e-05	-8.223194	2.97182	-0.68462086	NOL7	nucleolar protein 7
217657_at	1.05e-03	2.73e-05	-8.223149	2.971777	-1.16011254
212619_at	1.05e-03	2.73e-05	-8.222454	2.971109	-1.17465923	NEMP1	nuclear envelope integral membrane protein 1
220383_at	1.05e-03	2.73e-05	8.220892	2.969608	2.78647616	ABCG5	ATP binding cassette subfamily G member 5
226762_at	1.05e-03	2.73e-05	-8.220219	2.968961	-1.17693043	MIR4657///PURB	microRNA 4657///purine rich element binding protein B
228846_at	1.05e-03	2.74e-05	-8.219305	2.968082	-1.42894046	MXD1	MAX dimerization protein 1
227987_at	1.05e-03	2.74e-05	-8.219079	2.967865	-1.50694244	VPS13A	vacuolar protein sorting 13 homolog A
230318_at	1.05e-03	2.74e-05	8.218322	2.967137	0.75324403	SERPINA1	serpin family A member 1
1557135_at	1.05e-03	2.74e-05	-8.217055	2.965918	-1.18033599
208191_x_at	1.05e-03	2.75e-05	-8.215783	2.964695	-0.86759132	PSG4	pregnancy specific beta-1-glycoprotein 4
218584_at	1.05e-03	2.75e-05	8.215677	2.964593	0.69228248	TCTN1	tectonic family member 1
222267_at	1.05e-03	2.75e-05	-8.21542	2.964346	-0.69430225	TMEM209	transmembrane protein 209
208264_s_at	1.06e-03	2.76e-05	-8.211545	2.960618	-0.85242494	EIF3J	eukaryotic translation initiation factor 3 subunit J
224946_s_at	1.06e-03	2.76e-05	8.209075	2.958241	0.89098201	CCDC115	coiled-coil domain containing 115
214766_s_at	1.06e-03	2.77e-05	-8.207302	2.956535	-1.02428362	AHCTF1	AT-hook containing transcription factor 1
226037_s_at	1.06e-03	2.77e-05	-8.207212	2.956448	-0.77783424	TAF9B	TATA-box binding protein associated factor 9b
212181_s_at	1.06e-03	2.77e-05	-8.205355	2.95466	-0.77862996	NUDT4P1///NUDT4P2///NUDT4	nudix hydrolase 4 pseudogene 1///nudix hydrolase 4 pseudogene 2///nudix hydrolase 4
210013_at	1.06e-03	2.77e-05	8.205122	2.954436	0.85421016	HPX	hemopexin
204987_at	1.06e-03	2.77e-05	8.204867	2.954191	1.65268162	ITIH2	inter-alpha-trypsin inhibitor heavy chain 2
201298_s_at	1.06e-03	2.78e-05	-8.204218	2.953566	-0.81706361	MOB1A	MOB kinase activator 1A
211356_x_at	1.06e-03	2.78e-05	8.204005	2.95336	1.12695034	LEPROT///LEPR	leptin receptor overlapping transcript///leptin receptor
1554411_at	1.06e-03	2.78e-05	8.202799	2.952199	0.96344833	CTNNB1	catenin beta 1
201296_s_at	1.06e-03	2.78e-05	-8.202728	2.952131	-1.50631786	WSB1	WD repeat and SOCS box containing 1
223474_at	1.06e-03	2.78e-05	-8.201782	2.95122	-0.64305375	IRF2BPL	interferon regulatory factor 2 binding protein like
206853_s_at	1.06e-03	2.80e-05	8.195342	2.945014	0.80986831	MAP3K7	mitogen-activated protein kinase kinase kinase 7
206610_s_at	1.06e-03	2.80e-05	8.194764	2.944457	1.00144351	F11	coagulation factor XI
212297_at	1.06e-03	2.80e-05	-8.193624	2.943358	-1.19144124	ATP13A3	ATPase 13A3
222442_s_at	1.06e-03	2.80e-05	-8.192739	2.942506	-0.87745539	ARL8B	ADP ribosylation factor like GTPase 8B
210909_x_at	1.06e-03	2.81e-05	8.190346	2.940198	1.05634776	LPAL2	lipoprotein(a) like 2, pseudogene
225163_at	1.06e-03	2.81e-05	8.189712	2.939586	1.02776002	FRMD4A	FERM domain containing 4A
1555141_a_at	1.06e-03	2.81e-05	-8.189335	2.939223	-2.9530299	LOC101929373///SLC9B1	uncharacterized LOC101929373///solute carrier family 9 member B1
229410_at	1.07e-03	2.83e-05	-8.183267	2.933368	-0.68909686	SLC35E1	solute carrier family 35 member E1
218566_s_at	1.07e-03	2.83e-05	-8.182679	2.932801	-1.59166273	CHORDC1	cysteine and histidine rich domain containing 1
226445_s_at	1.07e-03	2.83e-05	-8.182544	2.932671	-0.74198771	TRIM41	tripartite motif containing 41
228145_s_at	1.07e-03	2.83e-05	-8.182331	2.932465	-0.87142146	ZNF398	zinc finger protein 398
201316_at	1.07e-03	2.83e-05	8.181746	2.9319	0.87394047	PSMA2	proteasome subunit alpha 2
1553813_s_at	1.07e-03	2.84e-05	8.18061	2.930803	0.79445484	TLE6	transducin like enhancer of split 6
202798_at	1.07e-03	2.84e-05	-8.18023	2.930437	-0.73475233	SEC24B	SEC24 homolog B, COPII coat complex component
208161_s_at	1.07e-03	2.84e-05	8.177382	2.927687	1.32330036	ABCC3	ATP binding cassette subfamily C member 3
1554608_at	1.07e-03	2.85e-05	-8.175913	2.926268	-0.98738752	TGOLN2	trans-golgi network protein 2
233208_x_at	1.07e-03	2.85e-05	-8.175741	2.926102	-0.82746096	CPSF2	cleavage and polyadenylation specific factor 2
202810_at	1.07e-03	2.85e-05	-8.175735	2.926097	-0.69937354	DRG1	developmentally regulated GTP binding protein 1
239096_at	1.07e-03	2.86e-05	-8.173204	2.923651	-1.02456334
235154_at	1.07e-03	2.86e-05	-8.172652	2.923118	-1.02937692	TAF3	TATA-box binding protein associated factor 3
216908_x_at	1.07e-03	2.86e-05	-8.172084	2.922569	-1.30471308	RRN3P1	RRN3 homolog, RNA polymerase I transcription factor pseudogene 1
244828_x_at	1.07e-03	2.86e-05	-8.169874	2.920434	-1.39867495	NAF1	nuclear assembly factor 1 ribonucleoprotein
218403_at	1.07e-03	2.87e-05	-8.167151	2.917802	-0.69121581	TRIAP1	TP53 regulated inhibitor of apoptosis 1
239007_at	1.07e-03	2.87e-05	-8.166848	2.917508	-1.49304723	ZNF616	zinc finger protein 616
230351_at	1.07e-03	2.87e-05	8.166783	2.917446	0.98292858	FGF14-AS2	FGF14 antisense RNA 2
238974_at	1.07e-03	2.88e-05	-8.165123	2.91584	-0.74773435	C2orf69	chromosome 2 open reading frame 69
229872_s_at	1.08e-03	2.89e-05	8.161433	2.912272	0.88634175	LOC100996740	uncharacterized LOC100996740
210764_s_at	1.08e-03	2.89e-05	-8.160174	2.911054	-1.27054843	CYR61	cysteine rich angiogenic inducer 61
207122_x_at	1.08e-03	2.89e-05	8.158634	2.909564	1.82555168	SULT1A2	sulfotransferase family 1A member 2
234850_at	1.08e-03	2.90e-05	8.155625	2.906652	1.94104084	MOGAT3	monoacylglycerol O-acyltransferase 3
225767_at	1.08e-03	2.91e-05	8.151302	2.902466	1.00472198	RNA45S5	RNA, 45S pre-ribosomal 5
211355_x_at	1.08e-03	2.92e-05	8.149629	2.900846	1.03457423	LEPROT///LEPR	leptin receptor overlapping transcript///leptin receptor
226398_s_at	1.08e-03	2.92e-05	-8.148706	2.899953	-0.74756367	FRA10AC1	fragile site, folic acid type, rare, fra(10)(q23.3) or fra(10)(q24.2) candidate 1
227704_at	1.09e-03	2.95e-05	8.138203	2.889773	0.67502749	C19orf12	chromosome 19 open reading frame 12
224784_at	1.10e-03	2.96e-05	-8.135052	2.886716	-0.76538271	MLLT6	MLLT6, PHD finger domain containing
205434_s_at	1.10e-03	2.96e-05	-8.13449	2.886172	-0.98237989	AAK1	AP2 associated kinase 1
235691_at	1.10e-03	2.96e-05	8.1341	2.885793	1.26087479	LOC729970	hCG2028352-like
203125_x_at	1.10e-03	2.97e-05	8.131644	2.88341	0.65671319	SLC11A2	solute carrier family 11 member 2
222753_s_at	1.10e-03	2.97e-05	-8.130139	2.881949	-0.8748627	SPCS3	signal peptidase complex subunit 3
218765_at	1.10e-03	2.97e-05	8.12987	2.881689	0.66220252	SIDT2	SID1 transmembrane family member 2
211862_x_at	1.10e-03	2.97e-05	8.12934	2.881174	0.84748709	CFLAR	CASP8 and FADD like apoptosis regulator
234367_x_at	1.10e-03	2.98e-05	8.128188	2.880055	1.11448603	TMPRSS6	transmembrane protease, serine 6
203435_s_at	1.10e-03	2.98e-05	8.127005	2.878907	1.32831578	MME	membrane metallo-endopeptidase
244703_x_at	1.10e-03	2.98e-05	-8.126633	2.878546	-0.68905507	IPO9	importin 9
222688_at	1.10e-03	2.98e-05	-8.126031	2.877961	-0.95309419	ACER3	alkaline ceramidase 3
1557918_s_at	1.10e-03	2.99e-05	-8.124064	2.876051	-0.71231358	SLC16A1	solute carrier family 16 member 1
212663_at	1.10e-03	2.99e-05	-8.123802	2.875797	-0.87087604	FKBP15	FK506 binding protein 15
212400_at	1.10e-03	3.00e-05	-8.121389	2.873453	-0.71583556	FAM102A	family with sequence similarity 102 member A
218516_s_at	1.10e-03	3.00e-05	-8.120499	2.872588	-0.79007632	IMPAD1	inositol monophosphatase domain containing 1
219540_at	1.10e-03	3.00e-05	-8.119327	2.871449	-1.21057739	ZNF267	zinc finger protein 267
219355_at	1.10e-03	3.01e-05	-8.117673	2.869842	-0.78775883	CXorf57	chromosome X open reading frame 57
228567_at	1.10e-03	3.01e-05	-8.117601	2.869772	-1.53613984	GAN	gigaxonin
226745_at	1.10e-03	3.01e-05	8.115975	2.868192	1.54497977	CYP4V2	cytochrome P450 family 4 subfamily V member 2
209153_s_at	1.10e-03	3.01e-05	-8.115413	2.867646	-0.81889322	TCF3	transcription factor 3
203434_s_at	1.10e-03	3.02e-05	8.114443	2.866702	1.11197141	MME	membrane metallo-endopeptidase
215011_at	1.10e-03	3.02e-05	-8.114208	2.866474	-0.86778178	SNHG3///SNORA73A	small nucleolar RNA host gene 3///small nucleolar RNA, H/ACA box 73A
213220_at	1.10e-03	3.02e-05	-8.111578	2.863916	-0.70810793	BBIP1	BBSome interacting protein 1
202767_at	1.10e-03	3.03e-05	8.110451	2.86282	0.92750997	ACP2	acid phosphatase 2, lysosomal
218119_at	1.10e-03	3.03e-05	-8.110324	2.862697	-0.66546822	TIMM23B///TIMM23	translocase of inner mitochondrial membrane 23 homolog B///translocase of inner mitochondrial membrane 23
1554883_a_at	1.10e-03	3.03e-05	-8.109423	2.86182	-0.75096529	ERCC8	ERCC excision repair 8, CSA ubiquitin ligase complex subunit
229803_s_at	1.10e-03	3.03e-05	8.108325	2.860753	0.63446302	RPS10-NUDT3///NUDT3	RPS10-NUDT3 readthrough///nudix hydrolase 3
220061_at	1.10e-03	3.03e-05	8.108164	2.860596	1.81459269	ACSM5	acyl-CoA synthetase medium-chain family member 5
208485_x_at	1.11e-03	3.04e-05	8.105716	2.858214	0.77824663	CFLAR	CASP8 and FADD like apoptosis regulator
229693_at	1.11e-03	3.04e-05	8.104773	2.857296	1.0477279	TMEM220	transmembrane protein 220
212526_at	1.11e-03	3.04e-05	-8.104289	2.856825	-1.4050757	SPG20	spastic paraplegia 20 (Troyer syndrome)
219576_at	1.11e-03	3.04e-05	-8.10404	2.856582	-0.85642944	MAP7D3	MAP7 domain containing 3
221519_at	1.11e-03	3.05e-05	8.101892	2.854492	0.82028454	FBXW4	F-box and WD repeat domain containing 4
236523_at	1.11e-03	3.06e-05	-8.100225	2.852869	-4.2559041	LOC285556	uncharacterized LOC285556
208729_x_at	1.11e-03	3.06e-05	8.099201	2.851872	0.80287778	HLA-B	major histocompatibility complex, class I, B
223452_s_at	1.11e-03	3.06e-05	-8.097315	2.850035	-1.03344792	ATL3	atlastin GTPase 3
209778_at	1.11e-03	3.06e-05	-8.097029	2.849757	-1.15224727	TRIP11	thyroid hormone receptor interactor 11
1568815_a_at	1.11e-03	3.06e-05	-8.096897	2.849628	-1.10101621	DDX50	DEAD-box helicase 50
206440_at	1.11e-03	3.07e-05	-8.094828	2.847613	-0.86836021	LIN7A	lin-7 homolog A, crumbs cell polarity complex component
201826_s_at	1.11e-03	3.07e-05	8.094728	2.847515	1.037268	SCCPDH	saccharopine dehydrogenase (putative)
204589_at	1.11e-03	3.08e-05	8.09289	2.845725	1.09818464	NUAK1	NUAK family kinase 1
229705_at	1.11e-03	3.09e-05	8.087805	2.840768	0.73226242	PIK3C3	phosphatidylinositol 3-kinase catalytic subunit type 3
208937_s_at	1.11e-03	3.09e-05	8.08759	2.840559	1.21451188	ID1	inhibitor of DNA binding 1, HLH protein
225535_s_at	1.12e-03	3.10e-05	-8.086219	2.839221	-0.68769582	TIMM23B///TIMM23	translocase of inner mitochondrial membrane 23 homolog B///translocase of inner mitochondrial membrane 23
229817_at	1.12e-03	3.10e-05	8.083368	2.836441	1.17378406	ZNF608	zinc finger protein 608
229027_at	1.12e-03	3.11e-05	-8.081904	2.835012	-0.8766201	PPM1A	protein phosphatase, Mg2+/Mn2+ dependent 1A
206938_at	1.12e-03	3.11e-05	8.079979	2.833134	0.67575578	SRD5A2	steroid 5 alpha-reductase 2
222801_s_at	1.12e-03	3.12e-05	-8.077072	2.830298	-0.79267356	STAG3L4	stromal antigen 3-like 4 (pseudogene)
209818_s_at	1.12e-03	3.12e-05	-8.076817	2.830049	-0.94493959	HABP4	hyaluronan binding protein 4
207537_at	1.13e-03	3.13e-05	8.072855	2.82618	1.0121975	PFKFB1	6-phosphofructo-2-kinase/fructose-2,6-biphosphatase 1
224850_at	1.13e-03	3.14e-05	-8.071816	2.825166	-0.73797519	ATAD1	ATPase family, AAA domain containing 1
89977_at	1.13e-03	3.15e-05	8.06883	2.822249	1.72711969	ACSM5	acyl-CoA synthetase medium-chain family member 5
228941_at	1.13e-03	3.15e-05	-8.067123	2.820581	-0.91087562	ALG10B///ALG10	ALG10B, alpha-1,2-glucosyltransferase///ALG10, alpha-1,2-glucosyltransferase
224335_s_at	1.13e-03	3.15e-05	8.066748	2.820215	0.67328613	BACE1	beta-secretase 1
202129_s_at	1.13e-03	3.16e-05	-8.062444	2.816008	-0.88839344	RIOK3	RIO kinase 3
201310_s_at	1.13e-03	3.18e-05	8.058548	2.812198	0.93294863	NREP	neuronal regeneration related protein
226136_at	1.13e-03	3.18e-05	-8.058448	2.812101	-2.40030606	GLIPR1	GLI pathogenesis related 1
210336_x_at	1.14e-03	3.18e-05	-8.057017	2.810701	-0.68639069	MZF1	myeloid zinc finger 1
217830_s_at	1.14e-03	3.18e-05	8.055982	2.809688	0.65530267	NSFL1C	NSFL1 cofactor
209096_at	1.14e-03	3.19e-05	-8.055112	2.808837	-0.86272075	UBE2V2	ubiquitin conjugating enzyme E2 V2
212662_at	1.14e-03	3.19e-05	-8.054878	2.808609	-1.30391152	PVR	poliovirus receptor
202466_at	1.14e-03	3.19e-05	-8.05222	2.806007	-0.66247368	PAPD7	poly(A) RNA polymerase D7, non-canonical
209711_at	1.14e-03	3.20e-05	8.051113	2.804924	0.78555807	SLC35D1	solute carrier family 35 member D1
235653_s_at	1.14e-03	3.20e-05	-8.049134	2.802987	-0.76687455	THAP6	THAP domain containing 6
1555762_s_at	1.14e-03	3.21e-05	-8.046256	2.800168	-0.92330667	RBM15	RNA binding motif protein 15
200759_x_at	1.14e-03	3.22e-05	8.043876	2.797837	0.74663797	NFE2L1	nuclear factor, erythroid 2 like 1
229899_s_at	1.14e-03	3.23e-05	-8.042052	2.79605	-0.74530714	ZFAS1	ZNFX1 antisense RNA 1
201060_x_at	1.14e-03	3.23e-05	-8.041829	2.795832	-0.83736195	STOM	stomatin
222333_at	1.14e-03	3.23e-05	8.040906	2.794928	0.95988414	ALS2CL	ALS2 C-terminal like
212684_at	1.14e-03	3.23e-05	-8.040425	2.794457	-0.74454041	ZNF3	zinc finger protein 3
203939_at	1.14e-03	3.23e-05	8.040163	2.7942	1.04125145	NT5E	5'-nucleotidase ecto
226758_at	1.14e-03	3.23e-05	-8.039115	2.793172	-0.76053911	LUC7L2	LUC7 like 2, pre-mRNA splicing factor
219442_at	1.15e-03	3.24e-05	8.037657	2.791743	0.69992961	CLUHP3	clustered mitochondria homolog pseudogene 3
212381_at	1.15e-03	3.24e-05	-8.03714	2.791236	-0.99515597	USP24	ubiquitin specific peptidase 24
209226_s_at	1.15e-03	3.24e-05	-8.035851	2.789973	-0.9386705	TNPO1	transportin 1
211452_x_at	1.15e-03	3.25e-05	-8.032326	2.786516	-0.77250506	LRRFIP1	LRR binding FLII interacting protein 1
207255_at	1.15e-03	3.26e-05	8.030117	2.784349	0.84518812	LEPROT///LEPR	leptin receptor overlapping transcript///leptin receptor
201197_at	1.15e-03	3.26e-05	-8.029132	2.783383	-0.92023779	AMD1	adenosylmethionine decarboxylase 1
209289_at	1.15e-03	3.27e-05	-8.028482	2.782746	-0.66086767	NFIB	nuclear factor I B
33646_g_at	1.15e-03	3.27e-05	8.026627	2.780925	0.90654343	GM2A	GM2 ganglioside activator
224037_at	1.15e-03	3.28e-05	-8.024455	2.778793	-0.76400365	SDAD1	SDA1 domain containing 1
210426_x_at	1.15e-03	3.28e-05	-8.024282	2.778624	-0.80011461	RORA	RAR related orphan receptor A
213402_at	1.15e-03	3.28e-05	-8.024255	2.778597	-0.75834718	ZNF787	zinc finger protein 787
212482_at	1.15e-03	3.29e-05	-8.021886	2.776271	-0.75712229	RMND5A	required for meiotic nuclear division 5 homolog A
201821_s_at	1.15e-03	3.29e-05	-8.020812	2.775217	-0.91166372	TIMM17A	translocase of inner mitochondrial membrane 17 homolog A (yeast)
210215_at	1.16e-03	3.29e-05	8.019263	2.773695	1.33178705	TFR2	transferrin receptor 2
1554014_at	1.16e-03	3.30e-05	-8.017829	2.772287	-0.85172227	CHD2	chromodomain helicase DNA binding protein 2
241925_x_at	1.16e-03	3.30e-05	-8.0177	2.77216	-0.89675314	SLC16A7	solute carrier family 16 member 7
1558136_s_at	1.16e-03	3.30e-05	-8.016423	2.770906	-0.69792883	TAF11	TATA-box binding protein associated factor 11
207079_s_at	1.16e-03	3.30e-05	-8.016158	2.770646	-0.96694596	MED6	mediator complex subunit 6
1566987_s_at	1.16e-03	3.31e-05	-8.015652	2.770148	-0.70470361	LINC00674	long intergenic non-protein coding RNA 674
206878_at	1.16e-03	3.31e-05	8.014797	2.769308	1.03520235	DAO	D-amino acid oxidase
235482_at	1.16e-03	3.31e-05	-8.01355	2.768083	-0.74496518	PCBP1-AS1	PCBP1 antisense RNA 1
222631_at	1.16e-03	3.32e-05	8.010403	2.764989	1.04427943	SEPSECS-AS1///PI4K2B	SEPSECS antisense RNA 1 (head to head)///phosphatidylinositol 4-kinase type 2 beta
200624_s_at	1.16e-03	3.33e-05	-8.007595	2.762228	-0.88245899	SNHG4///MATR3	small nucleolar RNA host gene 4///matrin 3
202075_s_at	1.16e-03	3.34e-05	8.005944	2.760605	1.09852282	PLTP	phospholipid transfer protein
218316_at	1.16e-03	3.34e-05	-8.004724	2.759404	-0.70855266	TIMM9	translocase of inner mitochondrial membrane 9
230244_at	1.16e-03	3.34e-05	8.004342	2.759029	1.09351315	C2orf82	chromosome 2 open reading frame 82
208445_s_at	1.16e-03	3.34e-05	-8.004015	2.758707	-0.75358167	BAZ1B	bromodomain adjacent to zinc finger domain 1B
212837_at	1.16e-03	3.35e-05	-8.001857	2.756584	-0.79695003	FAM175B	family with sequence similarity 175 member B
213174_at	1.17e-03	3.37e-05	7.995943	2.750763	0.6673768	TTC9	tetratricopeptide repeat domain 9
208785_s_at	1.17e-03	3.38e-05	-7.991253	2.746144	-0.72123103	MAP1LC3B	microtubule associated protein 1 light chain 3 beta
200694_s_at	1.18e-03	3.39e-05	-7.987572	2.742517	-0.79504523	DDX24	DEAD-box helicase 24
208949_s_at	1.18e-03	3.40e-05	7.987021	2.741974	0.75686203	LGALS3	lectin, galactoside binding soluble 3
226794_at	1.18e-03	3.41e-05	-7.983939	2.738936	-1.0415253	STXBP5	syntaxin binding protein 5
212325_at	1.18e-03	3.42e-05	-7.980718	2.73576	-1.10037679	LIMCH1	LIM and calponin homology domains 1
201035_s_at	1.18e-03	3.42e-05	7.979823	2.734877	0.98776925	HADH	hydroxyacyl-CoA dehydrogenase
219204_s_at	1.18e-03	3.42e-05	7.979797	2.734852	0.66466861	SRR	serine racemase
217962_at	1.18e-03	3.42e-05	-7.978881	2.733948	-0.68580973	NOP10	NOP10 ribonucleoprotein
219195_at	1.18e-03	3.42e-05	-7.978057	2.733135	-0.84957172	PPARGC1A	PPARG coactivator 1 alpha
225539_at	1.18e-03	3.43e-05	-7.976704	2.7318	-1.53117814	ZBTB21	zinc finger and BTB domain containing 21
204566_at	1.18e-03	3.43e-05	-7.976547	2.731646	-1.54091517	PPM1D	protein phosphatase, Mg2+/Mn2+ dependent 1D
217741_s_at	1.18e-03	3.43e-05	-7.975479	2.730592	-0.92679307	ZFAND5	zinc finger AN1-type containing 5
218799_at	1.18e-03	3.43e-05	-7.975223	2.73034	-1.24882989	GPN2	GPN-loop GTPase 2
225515_s_at	1.18e-03	3.44e-05	-7.974359	2.729487	-0.8960441	RPL7L1///WAC-AS1	ribosomal protein L7 like 1///WAC antisense RNA 1 (head to head)
219664_s_at	1.18e-03	3.44e-05	7.974349	2.729477	0.82202277	DECR2	2,4-dienoyl-CoA reductase 2, peroxisomal
217197_x_at	1.18e-03	3.44e-05	7.973288	2.728429	0.70241084	N4BP2L1	NEDD4 binding protein 2 like 1
222853_at	1.19e-03	3.45e-05	-7.969755	2.724942	-1.22817736	FLRT3	fibronectin leucine rich transmembrane protein 3
211852_s_at	1.19e-03	3.46e-05	7.968271	2.723476	0.76650076	ATRN	attractin
212347_x_at	1.19e-03	3.46e-05	7.965622	2.72086	0.80492434	MIR4800///MXD4	microRNA 4800///MAX dimerization protein 4
228207_at	1.19e-03	3.47e-05	-7.963689	2.718951	-0.76216604	LOC100499489	uncharacterized LOC100499489
202069_s_at	1.19e-03	3.48e-05	-7.961075	2.716368	-1.02366796	IDH3A	isocitrate dehydrogenase 3 (NAD(+)) alpha
202409_at	1.19e-03	3.48e-05	7.960293	2.715595	1.32840192	INS-IGF2///IGF2	INS-IGF2 readthrough///insulin like growth factor 2
201149_s_at	1.19e-03	3.48e-05	7.960061	2.715365	0.7837229	TIMP3	TIMP metallopeptidase inhibitor 3
212017_at	1.19e-03	3.49e-05	-7.959306	2.714618	-0.65308954	FAM168B	family with sequence similarity 168 member B
212832_s_at	1.19e-03	3.49e-05	-7.95722	2.712556	-0.65491007	CKAP5	cytoskeleton associated protein 5
218624_s_at	1.20e-03	3.50e-05	-7.95424	2.70961	-0.64088903	CENPBD1P1	CENPB DNA-binding domains containing 1 pseudogene 1
213279_at	1.20e-03	3.50e-05	7.953775	2.70915	1.45456963	DHRS1	dehydrogenase/reductase 1
223248_at	1.20e-03	3.51e-05	-7.952829	2.708214	-1.02603201	HSDL1	hydroxysteroid dehydrogenase like 1
200665_s_at	1.20e-03	3.51e-05	7.950618	2.706026	1.18714715	SPARC	secreted protein acidic and cysteine rich
218647_s_at	1.20e-03	3.52e-05	-7.949458	2.704878	-1.16763113	YRDC	yrdC N6-threonylcarbamoyltransferase domain containing
223329_x_at	1.20e-03	3.53e-05	-7.947196	2.70264	-0.68773014	SUGT1	SGT1 homolog, MIS12 kinetochore complex assembly cochaperone
211682_x_at	1.20e-03	3.54e-05	7.941846	2.697343	1.42178311	UGT2B28	UDP glucuronosyltransferase family 2 member B28
227396_at	1.20e-03	3.54e-05	7.941585	2.697085	0.66765437	PTPRJ	protein tyrosine phosphatase, receptor type J
228292_at	1.20e-03	3.55e-05	-7.940864	2.696371	-1.07465256
212757_s_at	1.20e-03	3.55e-05	7.940737	2.696245	0.732221	CAMK2G	calcium/calmodulin dependent protein kinase II gamma
1558093_s_at	1.20e-03	3.55e-05	-7.940418	2.695929	-1.07360649	SNHG4///MATR3	small nucleolar RNA host gene 4///matrin 3
218932_at	1.20e-03	3.55e-05	-7.940211	2.695724	-1.21021951	ZNHIT6	zinc finger HIT-type containing 6
215444_s_at	1.20e-03	3.55e-05	7.939799	2.695316	0.89661047	TRIM31	tripartite motif containing 31
208951_at	1.21e-03	3.56e-05	7.936745	2.69229	1.14892033	ALDH7A1	aldehyde dehydrogenase 7 family member A1
226104_at	1.21e-03	3.56e-05	7.935409	2.690966	0.61307749	RNF170	ring finger protein 170
237464_at	1.21e-03	3.56e-05	-7.935408	2.690966	-1.62997068	LOC101060386///BOLA2///SMG1	putative uncharacterized SMG1-like protein///bolA family member 2///SMG1, nonsense mediated mRNA decay associated PI3K related kinase
224747_at	1.21e-03	3.56e-05	-7.935296	2.690855	-1.02101835	UBE2Q2	ubiquitin conjugating enzyme E2 Q2
230259_at	1.21e-03	3.57e-05	7.935102	2.690663	0.97112809	FUOM	fucose mutarotase
212063_at	1.21e-03	3.57e-05	-7.93323	2.688807	-1.47396902	CD44	CD44 molecule (Indian blood group)
224798_s_at	1.21e-03	3.58e-05	-7.931581	2.687171	-0.75906979	FAM219B	family with sequence similarity 219 member B
1554558_at	1.21e-03	3.58e-05	-7.931417	2.687009	-0.86961696	DCAF5	DDB1 and CUL4 associated factor 5
225249_at	1.21e-03	3.58e-05	7.930429	2.686029	0.6949027	SPPL2B	signal peptide peptidase like 2B
227521_at	1.21e-03	3.59e-05	-7.929041	2.684653	-0.88705188	FBXO33	F-box protein 33
222792_s_at	1.21e-03	3.59e-05	-7.928432	2.684049	-1.19062364	CCDC59	coiled-coil domain containing 59
229849_at	1.21e-03	3.60e-05	7.926121	2.681757	0.7559413	WIPF3	WAS/WASL interacting protein family member 3
227312_at	1.21e-03	3.60e-05	-7.925885	2.681523	-1.15132011	SNTB2	syntrophin beta 2
232941_at	1.21e-03	3.60e-05	7.924551	2.6802	0.88507555	TMPRSS6	transmembrane protease, serine 6
209015_s_at	1.22e-03	3.62e-05	-7.918378	2.674072	-1.55215649	DNAJB6	DnaJ heat shock protein family (Hsp40) member B6
211987_at	1.22e-03	3.64e-05	-7.914614	2.670334	-0.79025456	TOP2B	topoisomerase (DNA) II beta
218005_at	1.22e-03	3.64e-05	-7.914033	2.669758	-1.17192148	ZNF22	zinc finger protein 22
233819_s_at	1.22e-03	3.64e-05	-7.91366	2.669388	-1.21902516	LTN1	listerin E3 ubiquitin protein ligase 1
212725_s_at	1.22e-03	3.64e-05	-7.912488	2.668222	-0.90517357	TUG1	taurine up-regulated 1 (non-protein coding)
238495_at	1.23e-03	3.66e-05	-7.907158	2.662926	-0.95656541	LRRC57	leucine rich repeat containing 57
238835_at	1.23e-03	3.67e-05	-7.904009	2.659795	-0.77635175	AVPR1A	arginine vasopressin receptor 1A
215977_x_at	1.23e-03	3.68e-05	7.90308	2.658872	0.9573205	GK	glycerol kinase
217914_at	1.23e-03	3.68e-05	7.902897	2.658689	1.25732374	TPCN1	two pore segment channel 1
239417_x_at	1.23e-03	3.68e-05	-7.902615	2.658409	-0.65474282	C6orf52	chromosome 6 open reading frame 52
203580_s_at	1.23e-03	3.69e-05	-7.898536	2.654352	-1.10058465	SLC7A6	solute carrier family 7 member 6
229433_at	1.23e-03	3.69e-05	-7.898451	2.654267	-1.67148259	RBM26	RNA binding motif protein 26
204800_s_at	1.23e-03	3.70e-05	7.895382	2.651213	0.76885856	DHRS12	dehydrogenase/reductase 12
238496_at	1.24e-03	3.71e-05	-7.892785	2.648627	-0.87716373	WHSC1L1	Wolf-Hirschhorn syndrome candidate 1-like 1
218349_s_at	1.24e-03	3.71e-05	-7.892533	2.648377	-1.00033457	ZWILCH	zwilch kinetochore protein
202964_s_at	1.24e-03	3.71e-05	7.891981	2.647827	0.94606995	RFX5	regulatory factor X5
235420_at	1.24e-03	3.72e-05	7.891511	2.647359	0.80640143	HAPLN4	hyaluronan and proteoglycan link protein 4
218117_at	1.24e-03	3.72e-05	-7.890238	2.646091	-0.72540316	RBX1	ring-box 1
225419_at	1.24e-03	3.72e-05	-7.890086	2.64594	-0.67870523	MPLKIP	M-phase specific PLK1 interacting protein
59631_at	1.24e-03	3.73e-05	7.887493	2.643357	1.11921657	TXNRD3NB///TXNRD3	thioredoxin reductase 3 neighbor///thioredoxin reductase 3
229072_at	1.24e-03	3.74e-05	-7.885356	2.641228	-1.25749842	RAB30	RAB30, member RAS oncogene family
203578_s_at	1.24e-03	3.74e-05	-7.885237	2.641109	-1.39474169	SLC7A6	solute carrier family 7 member 6
227777_at	1.24e-03	3.74e-05	7.884617	2.640491	0.73554745
227475_at	1.24e-03	3.76e-05	-7.87984	2.63573	-1.36946328	FOXQ1	forkhead box Q1
222730_s_at	1.24e-03	3.76e-05	-7.879751	2.635641	-0.68334352	ZDHHC2	zinc finger DHHC-type containing 2
216387_x_at	1.24e-03	3.76e-05	-7.879625	2.635516	-0.67118679
224741_x_at	1.24e-03	3.76e-05	-7.878676	2.63457	-1.04468697	SNORD77///SNORD76///SNORD74///GAS5///SNORD44///SNORD47///SNORD80///SNORD79///SNORD81	small nucleolar RNA, C/D box 77///small nucleolar RNA, C/D box 76///small nucleolar RNA, C/D box 74///growth arrest specific 5 (non-protein coding)///small nucleolar RNA, C/D box 44///small nucleolar RNA, C/D box 47///small nucleolar RNA, C/D box 80///small nucleolar RNA, C/D box 79///small nucleolar RNA, C/D box 81
230573_at	1.25e-03	3.77e-05	7.87508	2.630984	2.10136203	SGK2	SGK2, serine/threonine kinase 2
225762_x_at	1.25e-03	3.77e-05	7.874847	2.630752	0.78852271	RNA45S5	RNA, 45S pre-ribosomal 5
238842_at	1.25e-03	3.78e-05	-7.874649	2.630554	-1.34582435	LOC102724002	uncharacterized LOC102724002
221669_s_at	1.25e-03	3.80e-05	7.869103	2.62502	0.71018165	ACAD8	acyl-CoA dehydrogenase family member 8
237375_at	1.25e-03	3.80e-05	7.867981	2.6239	2.18196125	LOC105373764	uncharacterized LOC105373764
216910_at	1.25e-03	3.80e-05	7.867607	2.623526	0.76704519	XPNPEP2	X-prolyl aminopeptidase 2
225962_at	1.25e-03	3.80e-05	7.867396	2.623316	0.73957904	ZNRF1	zinc and ring finger 1, E3 ubiquitin protein ligase
1558487_a_at	1.26e-03	3.82e-05	7.862931	2.618857	0.76715066	TMED4	transmembrane p24 trafficking protein 4
47773_at	1.26e-03	3.82e-05	-7.861981	2.617909	-0.63674705	FBXO42	F-box protein 42
210097_s_at	1.26e-03	3.82e-05	-7.861437	2.617365	-0.7573398	NOL7	nucleolar protein 7
208836_at	1.26e-03	3.83e-05	-7.859127	2.615057	-1.20946152	ATP1B3	ATPase Na+/K+ transporting subunit beta 3
225687_at	1.26e-03	3.84e-05	7.856736	2.612668	1.39711757	FAM83D	family with sequence similarity 83 member D
226214_at	1.26e-03	3.84e-05	-7.85633	2.612262	-0.65597078	GDE1	glycerophosphodiester phosphodiesterase 1
235707_at	1.26e-03	3.85e-05	-7.853175	2.609108	-0.83698557	SMIM13	small integral membrane protein 13
235053_at	1.26e-03	3.85e-05	7.852781	2.608714	0.67544539
221838_at	1.26e-03	3.86e-05	7.852708	2.60864	0.86351107	KLHL22	kelch like family member 22
210276_s_at	1.26e-03	3.86e-05	7.851387	2.60732	0.70136644	NOL12///TRIOBP	nucleolar protein 12///TRIO and F-actin binding protein
204526_s_at	1.26e-03	3.87e-05	7.850003	2.605936	0.70936175	TBC1D8	TBC1 domain family member 8
216268_s_at	1.26e-03	3.87e-05	-7.849656	2.605589	-1.96250672	JAG1	jagged 1
205061_s_at	1.26e-03	3.87e-05	-7.849332	2.605265	-0.64327144	EXOSC9	exosome component 9
214179_s_at	1.26e-03	3.87e-05	7.848009	2.603942	0.68950781	NFE2L1	nuclear factor, erythroid 2 like 1
222736_s_at	1.26e-03	3.87e-05	-7.847964	2.603896	-0.81575484	TMEM38B	transmembrane protein 38B
209858_x_at	1.26e-03	3.88e-05	7.847028	2.60296	0.93595629	MPPE1	metallophosphoesterase 1
208985_s_at	1.26e-03	3.88e-05	-7.846482	2.602413	-0.79374409	EIF3J	eukaryotic translation initiation factor 3 subunit J
218638_s_at	1.26e-03	3.88e-05	7.845879	2.60181	1.17975683	LOC100130872///SPON2	uncharacterized LOC100130872///spondin 2
241353_s_at	1.26e-03	3.88e-05	-7.845623	2.601553	-0.96015419	LOC100507507	uncharacterized LOC100507507
211019_s_at	1.26e-03	3.89e-05	7.844579	2.600509	0.93298436	LSS	lanosterol synthase (2,3-oxidosqualene-lanosterol cyclase)
1555095_at	1.26e-03	3.89e-05	7.84439	2.60032	1.00749223	LINC01558	long intergenic non-protein coding RNA 1558
1553873_at	1.26e-03	3.89e-05	7.844218	2.600148	0.68391163	KLHL34	kelch like family member 34
200644_at	1.26e-03	3.89e-05	-7.843453	2.599382	-1.54058505	MARCKSL1	MARCKS like 1
239914_at	1.26e-03	3.89e-05	-7.842804	2.598733	-2.49835744
214224_s_at	1.26e-03	3.89e-05	-7.842634	2.598563	-0.71079761	PIN4	peptidylprolyl cis/trans isomerase, NIMA-interacting 4
238831_at	1.26e-03	3.90e-05	-7.841718	2.597645	-0.82442459	TMEM33	transmembrane protein 33
213540_at	1.26e-03	3.90e-05	7.841714	2.597641	0.69959514	HSD17B8	hydroxysteroid 17-beta dehydrogenase 8
1560048_at	1.26e-03	3.90e-05	-7.839966	2.595892	-1.23427695
201059_at	1.26e-03	3.91e-05	7.838994	2.594918	0.77245138	CTTN	cortactin
235434_at	1.27e-03	3.91e-05	-7.837434	2.593356	-0.90866055	CCDC134	coiled-coil domain containing 134
1557226_a_at	1.27e-03	3.91e-05	7.836954	2.592875	0.73090437	ASPG	asparaginase
222500_at	1.27e-03	3.92e-05	-7.836418	2.592338	-0.7175862	PPIL1	peptidylprolyl isomerase like 1
214314_s_at	1.27e-03	3.92e-05	-7.835757	2.591677	-1.38027276	EIF5B	eukaryotic translation initiation factor 5B
231597_x_at	1.27e-03	3.92e-05	-7.834471	2.590387	-0.96989619
200699_at	1.27e-03	3.92e-05	7.833993	2.589909	0.82981268	KDELR2	KDEL endoplasmic reticulum protein retention receptor 2
201881_s_at	1.27e-03	3.93e-05	-7.83352	2.589435	-1.30613361	ARIH1	ariadne RBR E3 ubiquitin protein ligase 1
222775_s_at	1.27e-03	3.96e-05	-7.825141	2.581035	-0.69017194	MRPL35	mitochondrial ribosomal protein L35
201818_at	1.27e-03	3.96e-05	-7.825106	2.581001	-1.42177132	LPCAT1	lysophosphatidylcholine acyltransferase 1
222512_at	1.28e-03	3.97e-05	7.823051	2.57894	0.73328024	NUB1	negative regulator of ubiquitin like proteins 1
210809_s_at	1.28e-03	3.97e-05	7.822302	2.578188	0.92537323	POSTN	periostin
226594_at	1.28e-03	3.98e-05	7.819047	2.574922	1.58574868	ENTPD5	ectonucleoside triphosphate diphosphohydrolase 5
226625_at	1.28e-03	3.99e-05	-7.817331	2.5732	-0.87044837	TGFBR3	transforming growth factor beta receptor 3
219112_at	1.28e-03	4.00e-05	-7.815294	2.571155	-1.31550951	RAPGEF6	Rap guanine nucleotide exchange factor 6
201684_s_at	1.29e-03	4.01e-05	-7.812098	2.567946	-0.62152612	TOX4	TOX high mobility group box family member 4
226844_at	1.29e-03	4.01e-05	7.810805	2.566647	0.86447572	MOB3B	MOB kinase activator 3B
200782_at	1.29e-03	4.02e-05	-7.809399	2.565235	-0.76649988	ANXA5	annexin A5
238087_at	1.29e-03	4.04e-05	7.804835	2.560649	0.65263195	RTCA	RNA 3'-terminal phosphate cyclase
201130_s_at	1.29e-03	4.04e-05	7.803444	2.559251	1.10584116	CDH1	cadherin 1
1555278_a_at	1.29e-03	4.04e-05	-7.803298	2.559103	-0.80999225	CKAP5	cytoskeleton associated protein 5
202973_x_at	1.29e-03	4.05e-05	7.801028	2.556821	1.81258957	FAM13A	family with sequence similarity 13 member A
226597_at	1.29e-03	4.05e-05	7.800254	2.556043	1.04759946	REEP6	receptor accessory protein 6
201210_at	1.29e-03	4.06e-05	-7.799213	2.554997	-0.67517407	DDX3X	DEAD-box helicase 3, X-linked
209463_s_at	1.29e-03	4.06e-05	-7.798124	2.553902	-0.98634631	TAF12	TATA-box binding protein associated factor 12
225176_at	1.29e-03	4.06e-05	-7.797782	2.553557	-1.19257268	LNPEP	leucyl and cystinyl aminopeptidase
212878_s_at	1.29e-03	4.06e-05	-7.797442	2.553215	-0.67583502	KLC1	kinesin light chain 1
222068_s_at	1.29e-03	4.06e-05	-7.79739	2.553163	-0.98871969	DNAAF1	dynein axonemal assembly factor 1
202886_s_at	1.30e-03	4.07e-05	-7.795587	2.551349	-0.77974986	PPP2R1B	protein phosphatase 2 scaffold subunit Abeta
229232_at	1.30e-03	4.07e-05	-7.795233	2.550993	-1.08833525	LRRC57	leucine rich repeat containing 57
1552914_a_at	1.30e-03	4.08e-05	-7.794081	2.549834	-1.11281237	CD276	CD276 molecule
200776_s_at	1.30e-03	4.08e-05	-7.793652	2.549402	-0.69525018	BZW1	basic leucine zipper and W2 domains 1
205700_at	1.30e-03	4.08e-05	7.793635	2.549385	1.50747365	HSD17B6	hydroxysteroid 17-beta dehydrogenase 6
214702_at	1.30e-03	4.08e-05	7.793608	2.549358	1.01719046	FN1	fibronectin 1
216880_at	1.30e-03	4.09e-05	-7.791552	2.547289	-0.84589638	RAD51B	RAD51 paralog B
210285_x_at	1.30e-03	4.09e-05	7.790253	2.545981	0.68870129	WTAP	Wilms tumor 1 associated protein
218637_at	1.30e-03	4.10e-05	7.788714	2.544431	0.70761314	IMPACT	impact RWD domain protein
209314_s_at	1.30e-03	4.10e-05	-7.788643	2.54436	-1.12375226	HBS1L	HBS1 like translational GTPase
1553172_at	1.30e-03	4.10e-05	-7.788403	2.544118	-0.77106748	ZNF777	zinc finger protein 777
214500_at	1.30e-03	4.11e-05	7.786031	2.54173	0.85539819	H2AFY	H2A histone family member Y
228583_at	1.30e-03	4.11e-05	-7.785898	2.541596	-0.6722449	LIN52	lin-52 DREAM MuvB core complex component
1554217_a_at	1.30e-03	4.12e-05	-7.783585	2.539266	-0.79502896	VPS50	VPS50, EARP/GARPII complex subunit
215440_s_at	1.30e-03	4.12e-05	-7.783101	2.538778	-1.00059515	BEX4	brain expressed X-linked 4
212530_at	1.30e-03	4.12e-05	-7.782783	2.538458	-0.7370827	NEK7	NIMA related kinase 7
206288_at	1.30e-03	4.12e-05	-7.781931	2.5376	-0.90330408	PGGT1B	protein geranylgeranyltransferase type I subunit beta
222656_at	1.30e-03	4.13e-05	-7.781498	2.537164	-1.04683401	UBE2W	ubiquitin conjugating enzyme E2 W (putative)
221249_s_at	1.30e-03	4.14e-05	7.777441	2.533075	0.85623855	FAM117A	family with sequence similarity 117 member A
206846_s_at	1.30e-03	4.14e-05	7.777151	2.532783	1.20694164	HDAC6	histone deacetylase 6
219797_at	1.30e-03	4.14e-05	-7.776838	2.532467	-0.70798099	MGAT4A	mannosyl (alpha-1,3-)-glycoprotein beta-1,4-N-acetylglucosaminyltransferase, isozyme A
209140_x_at	1.31e-03	4.15e-05	7.775843	2.531464	0.63252577	HLA-B	major histocompatibility complex, class I, B
37986_at	1.31e-03	4.15e-05	-7.774729	2.53034	-1.38734387	EPOR	erythropoietin receptor
1555301_a_at	1.31e-03	4.15e-05	-7.774434	2.530043	-1.35866004	DIP2A	disco interacting protein 2 homolog A
220183_s_at	1.31e-03	4.16e-05	7.773403	2.529003	0.83064359	NUDT6	nudix hydrolase 6
238577_s_at	1.31e-03	4.17e-05	7.771144	2.526725	1.0714676	TSHZ2	teashirt zinc finger homeobox 2
224842_at	1.31e-03	4.17e-05	-7.770785	2.526363	-1.15643975	LOC101060386///BOLA2///SMG1	putative uncharacterized SMG1-like protein///bolA family member 2///SMG1, nonsense mediated mRNA decay associated PI3K related kinase
1554459_s_at	1.31e-03	4.17e-05	7.770569	2.526145	0.84042104	CFHR3	complement factor H related 3
207850_at	1.31e-03	4.17e-05	7.770443	2.526017	1.35997631	CXCL3	C-X-C motif chemokine ligand 3
225065_x_at	1.31e-03	4.17e-05	-7.769956	2.525526	-0.60612395	SNORD65///SNORD49B///LRRC75A-AS1///SNORD49A	small nucleolar RNA, C/D box 65///small nucleolar RNA, C/D box 49B///LRRC75A antisense RNA 1///small nucleolar RNA, C/D box 49A
214711_at	1.31e-03	4.17e-05	-7.769371	2.524936	-0.81965097	GATC	glutamyl-tRNA amidotransferase subunit C
205052_at	1.31e-03	4.18e-05	7.768014	2.523567	1.38056148	AUH	AU RNA binding methylglutaconyl-CoA hydratase
1556034_s_at	1.31e-03	4.18e-05	7.767602	2.523151	0.82676644	MTMR11	myotubularin related protein 11
223527_s_at	1.31e-03	4.19e-05	-7.766495	2.522034	-0.67421133	CDADC1	cytidine and dCMP deaminase domain containing 1
201761_at	1.31e-03	4.19e-05	-7.766415	2.521953	-2.07877517	MTHFD2	methylenetetrahydrofolate dehydrogenase (NADP+ dependent) 2, methenyltetrahydrofolate cyclohydrolase
1554240_a_at	1.31e-03	4.19e-05	7.766185	2.521721	1.08423355	ITGAL	integrin subunit alpha L
202792_s_at	1.31e-03	4.19e-05	7.766003	2.521538	0.9881986	PPP6R2	protein phosphatase 6 regulatory subunit 2
215712_s_at	1.31e-03	4.19e-05	7.764481	2.520001	1.09634366	IGFALS	insulin like growth factor binding protein acid labile subunit
203436_at	1.31e-03	4.20e-05	-7.763938	2.519453	-0.73011464	RPP30	ribonuclease P/MRP subunit p30
226276_at	1.31e-03	4.20e-05	-7.76307	2.518576	-0.72435915	TMEM167A	transmembrane protein 167A
239069_s_at	1.31e-03	4.21e-05	-7.761386	2.516876	-1.16440571
231676_s_at	1.31e-03	4.21e-05	7.760824	2.516309	0.95127727	ENTPD5	ectonucleoside triphosphate diphosphohydrolase 5
235453_at	1.31e-03	4.22e-05	-7.758102	2.513559	-1.48280619	TOR1AIP2	torsin 1A interacting protein 2
227103_s_at	1.31e-03	4.22e-05	-7.757694	2.513147	-0.82935428	ECE2	endothelin converting enzyme 2
219946_x_at	1.31e-03	4.22e-05	7.757427	2.512877	0.91696987	MYH14	myosin, heavy chain 14, non-muscle
211951_at	1.31e-03	4.22e-05	-7.757344	2.512794	-0.66368292	NOLC1	nucleolar and coiled-body phosphoprotein 1
223991_s_at	1.31e-03	4.22e-05	-7.757286	2.512735	-0.67779066	GALNT2	polypeptide N-acetylgalactosaminyltransferase 2
224523_s_at	1.31e-03	4.23e-05	-7.754824	2.510247	-0.82004289	CMSS1	cms1 ribosomal small subunit homolog (yeast)
232155_at	1.31e-03	4.24e-05	7.753441	2.50885	0.83303649	RNF213	ring finger protein 213
227322_s_at	1.31e-03	4.24e-05	-7.753219	2.508625	-1.1680562	BCCIP	BRCA2 and CDKN1A interacting protein
209180_at	1.31e-03	4.25e-05	-7.751864	2.507256	-0.6794408	RABGGTB	Rab geranylgeranyltransferase beta subunit
212657_s_at	1.31e-03	4.25e-05	7.751726	2.507116	0.66158836	IL1RN	interleukin 1 receptor antagonist
210018_x_at	1.31e-03	4.25e-05	-7.751709	2.507099	-1.49772582	MALT1	MALT1 paracaspase
203438_at	1.31e-03	4.25e-05	-7.750536	2.505913	-1.18410587	STC2	stanniocalcin 2
38158_at	1.31e-03	4.26e-05	7.749277	2.50464	0.96170634	ESPL1	extra spindle pole bodies like 1, separase
201289_at	1.32e-03	4.27e-05	-7.746545	2.501878	-1.33583477	CYR61	cysteine rich angiogenic inducer 61
205401_at	1.32e-03	4.27e-05	-7.746023	2.50135	-0.95840966	AGPS	alkylglycerone phosphate synthase
200060_s_at	1.32e-03	4.27e-05	-7.745671	2.500993	-0.96512514	RNPS1	RNA binding protein with serine rich domain 1
228899_at	1.32e-03	4.28e-05	7.744639	2.499949	1.25155291
225045_at	1.32e-03	4.28e-05	-7.743099	2.498391	-1.0232007	CCDC88A	coiled-coil domain containing 88A
230258_at	1.32e-03	4.28e-05	-7.743055	2.498347	-1.14489366	GLIS3	GLIS family zinc finger 3
233085_s_at	1.32e-03	4.28e-05	-7.742704	2.497991	-1.0838045	NABP1	nucleic acid binding protein 1
229885_at	1.32e-03	4.29e-05	-7.740939	2.496205	-1.15002892	RSF1	remodeling and spacing factor 1
205489_at	1.32e-03	4.29e-05	7.740738	2.496002	0.73505781	CRYM	crystallin mu
203313_s_at	1.32e-03	4.30e-05	-7.739721	2.494973	-0.79269374	TGIF1	TGFB induced factor homeobox 1
222735_at	1.32e-03	4.30e-05	-7.738943	2.494185	-0.94298779	TMEM38B	transmembrane protein 38B
204965_at	1.32e-03	4.30e-05	7.738063	2.493294	0.85416988	GC	GC, vitamin D binding protein
229711_s_at	1.32e-03	4.30e-05	-7.737762	2.49299	-1.13061338	MDM2	MDM2 proto-oncogene
201036_s_at	1.32e-03	4.31e-05	7.737009	2.492227	0.89957049	HADH	hydroxyacyl-CoA dehydrogenase
228220_at	1.32e-03	4.31e-05	7.735302	2.490499	0.71264266	FCHO2	FCH domain only 2
218351_at	1.32e-03	4.32e-05	-7.734913	2.490105	-0.69390897	COMMD8	COMM domain containing 8
204044_at	1.32e-03	4.32e-05	7.734156	2.489339	1.28638614	QPRT	quinolinate phosphoribosyltransferase
204398_s_at	1.32e-03	4.32e-05	7.73277	2.487934	0.89915973	EML2	echinoderm microtubule associated protein like 2
212294_at	1.32e-03	4.34e-05	-7.730052	2.48518	-0.61815927	GNG12	G protein subunit gamma 12
226273_at	1.32e-03	4.34e-05	7.728494	2.483602	0.80347156	CLCN5	chloride voltage-gated channel 5
215696_s_at	1.32e-03	4.34e-05	-7.728008	2.483109	-0.65329042	SEC16A	SEC16 homolog A, endoplasmic reticulum export factor
205774_at	1.32e-03	4.35e-05	7.72766	2.482756	0.99833429	F12	coagulation factor XII
209161_at	1.32e-03	4.35e-05	-7.727464	2.482558	-1.02197742	PRPF4	pre-mRNA processing factor 4
230949_at	1.33e-03	4.35e-05	7.726196	2.481273	0.85194699	SLC23A3	solute carrier family 23 member 3
227990_at	1.33e-03	4.36e-05	-7.724324	2.479375	-1.02158482	SLU7	SLU7 homolog, splicing factor
222845_x_at	1.33e-03	4.36e-05	7.723237	2.478273	0.62545235	TMBIM4	transmembrane BAX inhibitor motif containing 4
218772_x_at	1.33e-03	4.38e-05	-7.719959	2.474949	-0.85705081	TMEM38B	transmembrane protein 38B
208309_s_at	1.33e-03	4.38e-05	-7.719882	2.47487	-1.53668324	MALT1	MALT1 paracaspase
221506_s_at	1.33e-03	4.38e-05	-7.719467	2.474449	-0.80874098	TNPO2	transportin 2
212621_at	1.33e-03	4.39e-05	-7.718178	2.473142	-0.69696675	NEMP1	nuclear envelope integral membrane protein 1
223821_s_at	1.33e-03	4.39e-05	7.717369	2.472321	0.78382229	SUSD4	sushi domain containing 4
210063_at	1.33e-03	4.40e-05	7.715056	2.469974	0.97146686	SARDH	sarcosine dehydrogenase
236330_at	1.33e-03	4.40e-05	-7.714992	2.469909	-0.99780428
203031_s_at	1.33e-03	4.41e-05	7.7133	2.468191	0.71833803	UROS	uroporphyrinogen III synthase
225290_at	1.34e-03	4.43e-05	-7.708521	2.463339	-1.49272663	ETNK1	ethanolamine kinase 1
235427_at	1.34e-03	4.43e-05	7.7083	2.463114	0.82887277	CFLAR	CASP8 and FADD like apoptosis regulator
202272_s_at	1.34e-03	4.43e-05	-7.706862	2.461654	-1.06509806	FBXO28	F-box protein 28
1554089_s_at	1.34e-03	4.43e-05	-7.70683	2.461621	-0.70854471	SBDSP1///SBDS	Shwachman-Bodian-Diamond syndrome pseudogene 1///SBDS ribosome assembly guanine nucleotide exchange factor
210103_s_at	1.34e-03	4.44e-05	-7.706317	2.461101	-0.73949974	FOXA2	forkhead box A2
201129_at	1.34e-03	4.44e-05	7.705937	2.460715	1.37513194	SRSF7	serine and arginine rich splicing factor 7
212107_s_at	1.34e-03	4.45e-05	-7.70384	2.458584	-0.6739155	DHX9	DEAH-box helicase 9
223811_s_at	1.34e-03	4.45e-05	-7.703618	2.458358	-0.98229944	GET4///SUN1	golgi to ER traffic protein 4///Sad1 and UNC84 domain containing 1
232080_at	1.34e-03	4.45e-05	7.702958	2.457687	0.85718453	HECW2	HECT, C2 and WW domain containing E3 ubiquitin protein ligase 2
224320_s_at	1.34e-03	4.45e-05	-7.702508	2.45723	-0.79227518	MCM8	minichromosome maintenance 8 homologous recombination repair factor
212724_at	1.34e-03	4.46e-05	-7.699724	2.4544	-0.99696094	RND3	Rho family GTPase 3
211685_s_at	1.34e-03	4.47e-05	7.699344	2.454014	1.08128626	NCALD	neurocalcin delta
213982_s_at	1.34e-03	4.47e-05	7.698079	2.452728	0.64180429	RABGAP1L	RAB GTPase activating protein 1 like
228603_at	1.34e-03	4.47e-05	7.697328	2.451964	0.93386939	ACTR3	ARP3 actin related protein 3 homolog
204678_s_at	1.35e-03	4.48e-05	-7.696049	2.450663	-1.45942835	KCNK1	potassium two pore domain channel subfamily K member 1
200758_s_at	1.35e-03	4.49e-05	7.694774	2.449367	0.79735853	NFE2L1	nuclear factor, erythroid 2 like 1
203044_at	1.35e-03	4.49e-05	-7.693534	2.448105	-1.24000027	CHSY1	chondroitin sulfate synthase 1
1553581_s_at	1.35e-03	4.49e-05	-7.693511	2.448083	-0.94500757	SREK1IP1	SREK1 interacting protein 1
227182_at	1.35e-03	4.49e-05	7.693229	2.447795	1.54933101	SUSD3	sushi domain containing 3
226639_at	1.35e-03	4.51e-05	7.689274	2.443771	0.94566533	SFT2D3	SFT2 domain containing 3
203615_x_at	1.35e-03	4.52e-05	7.687735	2.442205	1.93143842	SULT1A1	sulfotransferase family 1A member 1
222664_at	1.35e-03	4.52e-05	-7.685986	2.440424	-0.89351665	KCTD15	potassium channel tetramerization domain containing 15
201872_s_at	1.35e-03	4.52e-05	-7.685983	2.440421	-0.81306776	ABCE1	ATP binding cassette subfamily E member 1
217672_x_at	1.36e-03	4.54e-05	-7.682607	2.436984	-1.05888002	EIF1	eukaryotic translation initiation factor 1
204432_at	1.36e-03	4.55e-05	-7.68095	2.435295	-0.88825526	SOX12	SRY-box 12
223463_at	1.36e-03	4.55e-05	-7.68071	2.435051	-1.06533276	RAB23	RAB23, member RAS oncogene family
214363_s_at	1.36e-03	4.55e-05	-7.68056	2.434898	-0.69285996	SNHG4///MATR3	small nucleolar RNA host gene 4///matrin 3
201179_s_at	1.36e-03	4.56e-05	-7.678705	2.433008	-0.82021111	GNAI3	G protein subunit alpha i3
204903_x_at	1.36e-03	4.57e-05	-7.674742	2.42897	-0.70639836	ATG4B	autophagy related 4B cysteine peptidase
204799_at	1.36e-03	4.57e-05	-7.674476	2.428698	-1.18738893	ZBED4	zinc finger BED-type containing 4
228391_at	1.36e-03	4.57e-05	7.674447	2.428669	1.95545506	CYP4V2	cytochrome P450 family 4 subfamily V member 2
235501_at	1.36e-03	4.58e-05	-7.67423	2.428447	-0.90306919
219130_at	1.36e-03	4.58e-05	-7.673276	2.427475	-0.6725925	TRMT13	tRNA methyltransferase 13 homolog
220198_s_at	1.36e-03	4.58e-05	-7.672624	2.42681	-1.29794222	EIF5A2	eukaryotic translation initiation factor 5A2
213865_at	1.36e-03	4.59e-05	-7.671202	2.42536	-1.21424693	DCBLD2	discoidin, CUB and LCCL domain containing 2
201878_at	1.36e-03	4.59e-05	-7.67029	2.42443	-1.40727342	ARIH1	ariadne RBR E3 ubiquitin protein ligase 1
227759_at	1.36e-03	4.59e-05	7.670176	2.424313	1.56754108	PCSK9	proprotein convertase subtilisin/kexin type 9
221159_at	1.36e-03	4.59e-05	7.670025	2.42416	1.24011709
211354_s_at	1.36e-03	4.60e-05	7.669693	2.423821	0.92328837	LEPROT///LEPR	leptin receptor overlapping transcript///leptin receptor
224445_s_at	1.37e-03	4.62e-05	7.663551	2.417555	0.65027739	ZFYVE21	zinc finger FYVE-type containing 21
228450_at	1.37e-03	4.63e-05	7.662706	2.416692	0.98187435	PLEKHA7	pleckstrin homology domain containing A7
201713_s_at	1.37e-03	4.63e-05	-7.661711	2.415676	-0.99148656	RANBP2	RAN binding protein 2
235907_at	1.37e-03	4.64e-05	-7.659288	2.413203	-0.76328218	TMEM33	transmembrane protein 33
209498_at	1.37e-03	4.65e-05	7.658298	2.412192	1.83176648	CEACAM1	carcinoembryonic antigen related cell adhesion molecule 1
219313_at	1.37e-03	4.65e-05	7.657333	2.411207	1.25862177	GRAMD1C	GRAM domain containing 1C
211946_s_at	1.38e-03	4.66e-05	-7.656272	2.410123	-1.00589912	PRRC2C	proline rich coiled-coil 2C
203682_s_at	1.38e-03	4.66e-05	7.65529	2.40912	0.93098037	IVD	isovaleryl-CoA dehydrogenase
218728_s_at	1.38e-03	4.67e-05	-7.654205	2.408011	-0.61696562	CNIH4	cornichon family AMPA receptor auxiliary protein 4
219572_at	1.38e-03	4.67e-05	7.653204	2.406989	0.93068653	CADPS2	calcium dependent secretion activator 2
229305_at	1.38e-03	4.67e-05	7.652421	2.406189	0.87271487	CENPU	centromere protein U
213169_at	1.38e-03	4.68e-05	7.650829	2.404561	0.68955561	SEMA5A	semaphorin 5A
203247_s_at	1.38e-03	4.68e-05	-7.650017	2.403732	-0.84866681	ZNF24	zinc finger protein 24
219123_at	1.38e-03	4.69e-05	-7.649392	2.403094	-0.72273732	ZNF232	zinc finger protein 232
244472_at	1.38e-03	4.70e-05	7.646814	2.400458	0.6563796	TRABD2B	TraB domain containing 2B
209324_s_at	1.38e-03	4.70e-05	-7.646173	2.399802	-0.74265505	RGS16	regulator of G-protein signaling 16
225732_at	1.38e-03	4.71e-05	7.644857	2.398457	0.65706701	KLHL42	kelch like family member 42
225068_at	1.38e-03	4.71e-05	7.644404	2.397994	0.76850855	KLHL12	kelch like family member 12
229528_at	1.38e-03	4.71e-05	-7.643639	2.397211	-0.68625069	SBNO1	strawberry notch homolog 1
225003_at	1.38e-03	4.72e-05	7.64266	2.396209	0.8393873	TMEM205	transmembrane protein 205
202753_at	1.38e-03	4.72e-05	-7.6425	2.396046	-0.60773082	PSMD6	proteasome 26S subunit, non-ATPase 6
226868_at	1.38e-03	4.72e-05	-7.641334	2.394853	-0.78049593	GXYLT1	glucoside xylosyltransferase 1
223439_at	1.38e-03	4.73e-05	-7.64066	2.394163	-0.66804058	NKAP	NFKB activating protein
214459_x_at	1.38e-03	4.73e-05	7.640446	2.393945	0.64419687	HLA-C	major histocompatibility complex, class I, C
218187_s_at	1.38e-03	4.73e-05	-7.639865	2.39335	-0.63522818	C8orf33	chromosome 8 open reading frame 33
212193_s_at	1.38e-03	4.73e-05	-7.639296	2.392767	-0.70604645	LARP1	La ribonucleoprotein domain family member 1
228855_at	1.38e-03	4.74e-05	7.637684	2.391118	1.71520867	NUDT7	nudix hydrolase 7
225581_s_at	1.38e-03	4.74e-05	-7.637681	2.391115	-0.99522654	MRPL50	mitochondrial ribosomal protein L50
222841_s_at	1.39e-03	4.75e-05	-7.635954	2.389347	-1.02372232	TIMM22	translocase of inner mitochondrial membrane 22 homolog (yeast)
226822_at	1.39e-03	4.75e-05	7.635432	2.388813	0.68286353	STOX2	storkhead box 2
1559343_at	1.39e-03	4.75e-05	-7.634998	2.388369	-1.04761029	LOC101930404///SNORD116-28///SNORD115-26///SNORD115-13///SNORD115-7///SNORD116-22///SNORD116-4///PWARSN///SNORD107///SNRPN///IPW	uncharacterized LOC101930404///small nucleolar RNA, C/D box 116-28///small nucleolar RNA, C/D box 115-26///small nucleolar RNA, C/D box 115-13///small nucleolar RNA, C/D box 115-7///small nucleolar RNA, C/D box 116-22///small nucleolar RNA, C/D box 116-4///Prader Willi/Angelman region RNA, SNRPN neighbor///small nucleolar RNA, C/D box 107///small nuclear ribonucleoprotein polypeptide N///imprinte…
204208_at	1.39e-03	4.76e-05	-7.633764	2.387105	-0.95547396	RNGTT	RNA guanylyltransferase and 5'-phosphatase
219889_at	1.39e-03	4.78e-05	7.630315	2.383573	2.09519294	FRAT1	frequently rearranged in advanced T-cell lymphomas 1
227693_at	1.39e-03	4.78e-05	-7.630267	2.383524	-1.43233533	WDR20	WD repeat domain 20
221532_s_at	1.39e-03	4.78e-05	7.629525	2.382764	0.66080255	WDR61	WD repeat domain 61
204992_s_at	1.39e-03	4.78e-05	-7.629451	2.382688	-0.609657	PFN2	profilin 2
224937_at	1.39e-03	4.78e-05	7.629184	2.382415	0.75653603	PTGFRN	prostaglandin F2 receptor inhibitor
214974_x_at	1.39e-03	4.78e-05	7.628491	2.381705	1.21611405	CXCL5	C-X-C motif chemokine ligand 5
228469_at	1.39e-03	4.78e-05	7.628355	2.381565	1.75616588	PPID	peptidylprolyl isomerase D
203963_at	1.39e-03	4.80e-05	-7.625554	2.378695	-0.88790161	CA12	carbonic anhydrase 12
74694_s_at	1.40e-03	4.82e-05	7.620997	2.374024	0.63117003	RABEP2	rabaptin, RAB GTPase binding effector protein 2
202022_at	1.40e-03	4.82e-05	7.620765	2.373786	1.87294448	ALDOC	aldolase, fructose-bisphosphate C
201952_at	1.40e-03	4.82e-05	-7.620449	2.373463	-0.6240898	ALCAM	activated leukocyte cell adhesion molecule
203611_at	1.40e-03	4.83e-05	-7.619288	2.372272	-0.81353741	TERF2	telomeric repeat binding factor 2
1554704_at	1.40e-03	4.83e-05	7.617968	2.370918	0.70061669	ATP8B3	ATPase phospholipid transporting 8B3
207127_s_at	1.40e-03	4.83e-05	-7.617955	2.370904	-1.03854019	HNRNPH3	heterogeneous nuclear ribonucleoprotein H3
231577_s_at	1.40e-03	4.84e-05	-7.616355	2.369264	-0.76413217	GBP1	guanylate binding protein 1
214588_s_at	1.40e-03	4.85e-05	-7.615104	2.36798	-1.01757093	MFAP3	microfibrillar associated protein 3
202271_at	1.40e-03	4.85e-05	-7.61506	2.367935	-0.90576138	FBXO28	F-box protein 28
224879_at	1.40e-03	4.86e-05	-7.61185	2.364641	-0.59814799	TMEM261	transmembrane protein 261
212736_at	1.40e-03	4.87e-05	7.610652	2.363412	0.79585002	C16orf45	chromosome 16 open reading frame 45
203961_at	1.40e-03	4.87e-05	7.610645	2.363404	0.60689318	NEBL	nebulette
209770_at	1.40e-03	4.87e-05	7.610266	2.363015	1.46396798	BTN3A1	butyrophilin subfamily 3 member A1
208869_s_at	1.40e-03	4.87e-05	-7.609501	2.36223	-1.1745564	GABARAPL1	GABA type A receptor associated protein like 1
205037_at	1.40e-03	4.88e-05	7.608623	2.361328	0.64830703	IFT27	intraflagellar transport 27
225493_at	1.40e-03	4.88e-05	-7.608526	2.361229	-1.13527707	CCNT1	cyclin T1
208370_s_at	1.40e-03	4.88e-05	-7.607582	2.360259	-0.72573794	RCAN1	regulator of calcineurin 1
236741_at	1.40e-03	4.88e-05	7.607331	2.360002	0.81166028	WDR72	WD repeat domain 72
209433_s_at	1.40e-03	4.88e-05	-7.607151	2.359816	-1.33482982	PPAT	phosphoribosyl pyrophosphate amidotransferase
242224_at	1.40e-03	4.89e-05	-7.606208	2.358849	-1.37920217	GPATCH2	G-patch domain containing 2
201726_at	1.41e-03	4.90e-05	-7.604523	2.357118	-0.66688381	ELAVL1	ELAV like RNA binding protein 1
201912_s_at	1.41e-03	4.90e-05	-7.602813	2.355361	-0.86056898	GSPT1	G1 to S phase transition 1
1559957_a_at	1.41e-03	4.92e-05	-7.600029	2.352501	-1.53354944	LOC642852	uncharacterized LOC642852
216100_s_at	1.41e-03	4.92e-05	-7.598916	2.351356	-0.9445726	TOR1AIP1	torsin 1A interacting protein 1
203952_at	1.41e-03	4.93e-05	-7.597122	2.349513	-0.62529373	ATF6	activating transcription factor 6
233506_at	1.41e-03	4.94e-05	-7.595101	2.347435	-0.68523196
225114_at	1.42e-03	4.95e-05	-7.593707	2.346001	-1.00787546	AGPS	alkylglycerone phosphate synthase
220173_at	1.42e-03	4.95e-05	7.592474	2.344733	0.92528102	BBOF1	basal body orientation factor 1
208103_s_at	1.42e-03	4.95e-05	-7.592411	2.344669	-1.21292554	ANP32E	acidic nuclear phosphoprotein 32 family member E
243141_at	1.42e-03	4.97e-05	-7.58934	2.34151	-1.02804726	SGMS2	sphingomyelin synthase 2
201709_s_at	1.42e-03	4.97e-05	7.588544	2.34069	1.36393803	NIPSNAP1	nipsnap homolog 1 (C. elegans)
213647_at	1.42e-03	4.98e-05	-7.586335	2.338417	-1.59012194	DNA2	DNA replication helicase/nuclease 2
229190_at	1.42e-03	4.99e-05	-7.58515	2.337197	-0.9293246	LOC105374366	uncharacterized LOC105374366
228944_at	1.43e-03	5.01e-05	-7.581455	2.333393	-1.14812203
224309_s_at	1.43e-03	5.01e-05	-7.580269	2.332172	-0.63562647	SUGT1	SGT1 homolog, MIS12 kinetochore complex assembly cochaperone
239760_at	1.43e-03	5.02e-05	7.578512	2.330362	0.65935594	COX11	COX11, cytochrome c oxidase copper chaperone
203248_at	1.43e-03	5.03e-05	-7.575999	2.327773	-1.18188527	ZNF24	zinc finger protein 24
35147_at	1.43e-03	5.04e-05	7.57524	2.326991	0.74206609	MCF2L	MCF.2 cell line derived transforming sequence like
210428_s_at	1.43e-03	5.04e-05	-7.574403	2.326129	-0.67953587	HGS	hepatocyte growth factor-regulated tyrosine kinase substrate
227988_s_at	1.43e-03	5.04e-05	-7.574183	2.325902	-1.35681268	VPS13A	vacuolar protein sorting 13 homolog A
210260_s_at	1.43e-03	5.05e-05	7.573678	2.325382	1.27096986	TNFAIP8	TNF alpha induced protein 8
223244_s_at	1.43e-03	5.05e-05	-7.573677	2.32538	-0.61140885	NDUFA12	NADH:ubiquinone oxidoreductase subunit A12
1568764_x_at	1.43e-03	5.05e-05	-7.572715	2.324389	-0.76934435	LOC728613///PDCD6	programmed cell death 6 pseudogene///programmed cell death 6
1556060_a_at	1.43e-03	5.06e-05	-7.571404	2.323037	-1.49649989	ZNF451	zinc finger protein 451
206553_at	1.43e-03	5.06e-05	7.570068	2.32166	0.72343111	OAS2	2'-5'-oligoadenylate synthetase 2
205361_s_at	1.43e-03	5.07e-05	-7.569306	2.320874	-1.16629347	PFDN4	prefoldin subunit 4
224998_at	1.43e-03	5.07e-05	-7.569151	2.320715	-0.61583295	CMTM4	CKLF like MARVEL transmembrane domain containing 4
236542_at	1.43e-03	5.07e-05	-7.568845	2.320399	-0.68734197
203403_s_at	1.44e-03	5.08e-05	-7.567639	2.319155	-0.81534387	RNF6	ring finger protein 6
228121_at	1.44e-03	5.08e-05	-7.567366	2.318874	-1.65848045	TGFB2	transforming growth factor beta 2
229736_at	1.44e-03	5.08e-05	7.566481	2.317961	0.83556938	TMEM86B	transmembrane protein 86B
207338_s_at	1.44e-03	5.08e-05	-7.566437	2.317916	-0.78020495	ZNF200	zinc finger protein 200
212409_s_at	1.44e-03	5.09e-05	-7.565571	2.317022	-0.96803221	TOR1AIP1	torsin 1A interacting protein 1
232692_at	1.44e-03	5.09e-05	-7.565118	2.316555	-0.73360185	TDRD6	tudor domain containing 6
1558290_a_at	1.44e-03	5.10e-05	-7.56322	2.314597	-1.0903298	MIR1204///PVT1	microRNA 1204///Pvt1 oncogene (non-protein coding)
202593_s_at	1.44e-03	5.10e-05	-7.563058	2.31443	-0.65606884	GDE1	glycerophosphodiester phosphodiesterase 1
233952_s_at	1.44e-03	5.10e-05	-7.563024	2.314394	-2.02778653	ZBTB21	zinc finger and BTB domain containing 21
214109_at	1.44e-03	5.10e-05	7.562417	2.313769	0.75111185	LRBA	LPS responsive beige-like anchor protein
209091_s_at	1.44e-03	5.10e-05	-7.562376	2.313726	-0.70021821	SH3GLB1	SH3 domain containing GRB2 like endophilin B1
202562_s_at	1.44e-03	5.10e-05	7.562165	2.313508	0.94313242	C14orf1	chromosome 14 open reading frame 1
209165_at	1.44e-03	5.11e-05	-7.560763	2.312062	-0.68913938	AATF	apoptosis antagonizing transcription factor
213113_s_at	1.44e-03	5.11e-05	-7.560267	2.31155	-0.91629509	SLC43A3	solute carrier family 43 member 3
1554390_s_at	1.44e-03	5.13e-05	-7.557256	2.308442	-0.73929157	ACTR2	ARP2 actin related protein 2 homolog
226965_at	1.44e-03	5.13e-05	-7.557019	2.308197	-0.71192334	DENND6A	DENN domain containing 6A
229634_at	1.44e-03	5.13e-05	7.555962	2.307105	1.31163268	TMEM139	transmembrane protein 139
226623_at	1.45e-03	5.16e-05	-7.551836	2.302844	-0.8185263	PHYHIPL	phytanoyl-CoA 2-hydroxylase interacting protein like
214681_at	1.45e-03	5.19e-05	7.545886	2.296695	0.98944054	GK	glycerol kinase
205281_s_at	1.45e-03	5.19e-05	-7.545208	2.295994	-1.5993708	PIGA	phosphatidylinositol glycan anchor biosynthesis class A
203612_at	1.46e-03	5.20e-05	-7.543516	2.294245	-1.0880089	BYSL	bystin like
226431_at	1.46e-03	5.21e-05	7.540724	2.291357	0.82581534	FAM117B	family with sequence similarity 117 member B
238878_at	1.46e-03	5.21e-05	-7.540611	2.29124	-1.81330949	ARX	aristaless related homeobox
235148_at	1.46e-03	5.22e-05	7.539168	2.289747	0.70927769	KRTCAP3	keratinocyte associated protein 3
201015_s_at	1.46e-03	5.22e-05	7.538251	2.288799	0.69908784	JUP	junction plakoglobin
226319_s_at	1.46e-03	5.24e-05	-7.534466	2.284882	-0.81946626	ALYREF	Aly/REF export factor
225826_at	1.46e-03	5.24e-05	7.53445	2.284865	1.307889	MMAB	methylmalonic aciduria (cobalamin deficiency) cblB type
59999_at	1.46e-03	5.24e-05	-7.534367	2.28478	-0.89519966	HIF1AN	hypoxia inducible factor 1 alpha subunit inhibitor
223892_s_at	1.46e-03	5.25e-05	7.534301	2.284711	0.65767261	TMBIM4	transmembrane BAX inhibitor motif containing 4
1555202_a_at	1.46e-03	5.25e-05	-7.534275	2.284684	-1.01636138	RPRD1A	regulation of nuclear pre-mRNA domain containing 1A
205384_at	1.46e-03	5.25e-05	7.532612	2.282963	0.61198934	FXYD1	FXYD domain containing ion transport regulator 1
221511_x_at	1.46e-03	5.26e-05	7.531821	2.282144	0.87042235	DYX1C1-CCPG1///CCPG1	DYX1C1-CCPG1 readthrough (NMD candidate)///cell cycle progression 1
215338_s_at	1.46e-03	5.26e-05	-7.530796	2.281083	-1.69657548	NKTR	natural killer cell triggering receptor
224829_at	1.46e-03	5.26e-05	-7.530591	2.280871	-1.45591096	CPEB4	cytoplasmic polyadenylation element binding protein 4
224756_s_at	1.46e-03	5.27e-05	7.529863	2.280116	0.61659715	ABHD16A	abhydrolase domain containing 16A
1558369_at	1.46e-03	5.27e-05	7.529798	2.280049	0.78711877	MPHOSPH9	M-phase phosphoprotein 9
205486_at	1.46e-03	5.27e-05	7.529007	2.27923	0.67224074	TESK2	testis-specific kinase 2
208407_s_at	1.46e-03	5.28e-05	7.527877	2.278059	0.61605706	TMX2-CTNND1///CTNND1	TMX2-CTNND1 readthrough (NMD candidate)///catenin delta 1
201669_s_at	1.46e-03	5.28e-05	-7.527336	2.2775	-1.01831492	MARCKS	myristoylated alanine rich protein kinase C substrate
206868_at	1.46e-03	5.28e-05	7.52733	2.277493	0.67276312	STARD8	StAR related lipid transfer domain containing 8
236009_at	1.46e-03	5.29e-05	7.526332	2.276459	0.68738143	PERP	PERP, TP53 apoptosis effector
47571_at	1.47e-03	5.30e-05	7.524455	2.274514	0.75347775	ZNF236	zinc finger protein 236
228264_at	1.47e-03	5.30e-05	7.524443	2.274502	0.82745887	ACCS	1-aminocyclopropane-1-carboxylate synthase homolog (inactive)
219258_at	1.47e-03	5.33e-05	-7.518249	2.268082	-0.74396637	TIPIN	TIMELESS interacting protein
212515_s_at	1.47e-03	5.33e-05	-7.518204	2.268035	-0.88709163	DDX3X	DEAD-box helicase 3, X-linked
1555137_a_at	1.47e-03	5.33e-05	7.518009	2.267833	0.81454003	FGD6	FYVE, RhoGEF and PH domain containing 6
223018_at	1.47e-03	5.33e-05	-7.517749	2.267564	-0.68881601	NOB1	NIN1/PSMD8 binding protein 1 homolog
229075_at	1.47e-03	5.33e-05	-7.517255	2.267052	-1.15427526	SPATA5	spermatogenesis associated 5
1552310_at	1.47e-03	5.34e-05	-7.516301	2.266061	-0.7275419	C15orf40	chromosome 15 open reading frame 40
234192_s_at	1.47e-03	5.34e-05	-7.515566	2.265299	-1.39375528	GKAP1	G kinase anchoring protein 1
202047_s_at	1.47e-03	5.35e-05	-7.514236	2.26392	-0.8143765	CBX6	chromobox 6
204716_at	1.47e-03	5.35e-05	-7.514106	2.263785	-1.3394027	CCDC6	coiled-coil domain containing 6
220018_at	1.48e-03	5.36e-05	-7.512564	2.262185	-1.5832087	CBLL1	Cbl proto-oncogene like 1
205773_at	1.48e-03	5.36e-05	-7.512501	2.262121	-1.42160912	CPEB3	cytoplasmic polyadenylation element binding protein 3
222768_s_at	1.48e-03	5.36e-05	-7.511812	2.261405	-0.67172462	TRMT6	tRNA methyltransferase 6
229229_at	1.48e-03	5.38e-05	7.509281	2.258779	2.0342906	AGXT2	alanine--glyoxylate aminotransferase 2
206840_at	1.48e-03	5.38e-05	7.508905	2.258389	1.82429213	AFM	afamin
201026_at	1.48e-03	5.38e-05	-7.508061	2.257513	-0.74619402	EIF5B	eukaryotic translation initiation factor 5B
1555229_a_at	1.48e-03	5.40e-05	7.504161	2.253463	1.85518074	C1S	complement component 1, s subcomponent
201024_x_at	1.49e-03	5.41e-05	-7.50227	2.251499	-0.85289004	EIF5B	eukaryotic translation initiation factor 5B
213032_at	1.49e-03	5.43e-05	-7.499823	2.248957	-0.63198439	NFIB	nuclear factor I B
215299_x_at	1.49e-03	5.44e-05	7.497904	2.246963	1.94257326	SULT1A1	sulfotransferase family 1A member 1
221578_at	1.49e-03	5.44e-05	7.496552	2.245558	0.68545425	RASSF4	Ras association domain family member 4
223882_at	1.49e-03	5.45e-05	-7.496212	2.245205	-0.73408586	FAM172A	family with sequence similarity 172 member A
208812_x_at	1.49e-03	5.45e-05	7.495381	2.244341	0.61025072	HLA-C	major histocompatibility complex, class I, C
238491_at	1.49e-03	5.46e-05	7.494016	2.242922	0.82137156	TAF1A-AS1	TAF1A antisense RNA 1
1558620_at	1.49e-03	5.46e-05	-7.493301	2.242179	-0.70892868	ZNF621	zinc finger protein 621
[truncated: 52,676 more rows]
